# Supplementary material for: RNA-Seq Analysis of the Growth Hormone Transgenic Female Triploid Atlantic Salmon (Salmo salar) Hepatic Transcriptome Reveals Broad Temperature-Mediated Effects on Metabolism and Other Biological Processes
Source: Front Genet. 2022 May 23;13:852165. doi: 10.3389/fgene.2022.852165 (PMC9168996; doi:10.3389/fgene.2022.852165)
Supplement: Supplementary file 1 [file Table2.XLSX]

## Sheet: Sheet1
Supplementary Table S2. Differentially expressed transcripts (DETs) comparing the 10.5 °C treatment against the 13.5 °C treatment. Transcript IDs are highlighted based on whether they were found signficant (q-value < 0.05, fold change [FC] ≥ 1.50 or ≤ 0.66), either by both DESeq2 and edgeR (green), only DESeq2 (yellow) or only edgeR (red). The RefSeq mRNA Assession identification and annotation i…
Transcript ID	Associated Gene	RefSeq mRNA Assession	Annotation	FPKM: 10.5 °C	FPKM: 13.5 °C	edgeR: FC	edgeR: p-value	edgeR: q-value	DESeq2: FC	DESeq2: p-value	DESeq2: q-value	Contig Sequence
TCONS_00216258	-			0.000385609	0.55599	0.00222497	3.73129e-06	0.0112761	0.0619292	1.88484e-16	2.43171e-13	CCTCCCTCTGGTCTCTCCTCCTCTCTCTGGTCTCTCCTCCTCTCTCTGGTCTCTCCTCCTCTCTCTGGTCTCTCCTCCTCTCTCTGGTCTCTCCTCCTCTCTCTGGTCTCTCCTCTTCTCTCCTCCTCTCTCTGGTCTCTCCTCCTCTCTCTGGTCTCTCCTGTGTTCATCTCCTGTCCCTCCCTCTCTCTGGTCTCTCCTCTCTCTCTGGTCTCTCCTGTGTTCATCTCCTGTCCCTCCCTCTCTCTGGTCTCTCCTGTGTTCATCTCCTGTCCCTCCCTCTCTCTGGTCTCTCCTCTCTCTCTGGTCTCTCCTGTGTTCATCTCTTGTCCAGTGATCTACATCCCTGTCGCTGTGTGAAGCTCTTGTGCTCCTTCTCTCTCTCCCCCCTACAAAATT…
TCONS_00093670	LOC106562188			0.130375	0.822454	0.158866	3.44928e-06	0.0110918	0.192185	6.08833e-13	3.85851e-10	CAAAAGGACAGACTATTTGTTTACTCAACTTTACTTGACTAGGCTACATGTTCTTTGTACCTTGGTCAACAGCCAAGTGAAATTCACATGATTTCGCAAAGCTGGTATTTTTTAAGCTTGAATCCTTTACAACAAATGCAAAAACACAAAGTAAATGTTTCCCTCCAGATGTTTCAAAGATGGTCTTCTCTGATACTAGTTGGCTGTGGCTGAGCTCCAGATGGGGCCAGGGTTTAGACATGATCCCAATAACGGGTTGGCAAGAACAGAGATTTTGCAATCTCTCAGATTTTCGGGAATCAGAGCCGAAGCTGTGGCCAGCAAAATTCCCAGGGGTGGGCAGACAGGGGGTGAGTTCTCTCCTCAGCAGATTTAAGGCCTTGGTCCCATAACTTCTCA…
TCONS_00207904	LOC106589887	nm_178128	NM_178128.5 Homo sapiens fatty acid desaturase 6 (FADS6), mRNA	5.13825	29.4118	0.173913	2.22057e-07	0.00185662	0.209	2.94436e-13	2.08553e-10	AAGTACACAGCGTGTTGGAGAAGAGGAGGAGAAGAAAAGAGGAGAGGAAGAGGAGAGGAGAAGAGGAGAGGAGAAGTGGAGGAGGAGAGGAGGAGAAGGGGAAGAGAAGGGGAGGAGAGGAGTGCACACCGCAGCTTGTAGTAGAAAGAGAAAAGGAAGGTGAGAACCGTTAGAGTGGTTGTAAAGGAGCTGAACTTCTCAGAGGAGAGTTCCTATCATGTTTACTTCAGTCCGGACCCTTTGTGTTCAGGGCACAATGTCCAGGCTACTATCCTCAGAGTCTGGCCGCTGCCTATGAGTCCGTCCATACGACCGCTGCACACACCGAGCACTGTCGCTTTTACCGTACTTTGTTGTTGGTCAGGAGGGAGGCACAAAGGGAGCTGAAATGCAGAATGT…
TCONS_00136609	LOC106573270			0.359015	2.10551	0.169326	6.41504e-07	0.00321817	0.209801	8.03267e-12	3.90276e-09	GGGGGGGGTGAATAGTTATGCACGCTCAAGTTCTGTTTTTTTGTCTTACTTCTTGTTTGTTTCACAATAAAAAAAAGGTGGTAGGCATGTTGTGTAAATCAAATGATACAAACCCCCCCAAAAATCAAGGCAACAAAATAGTAAACATGCCAAGGGGGGTGAATACTTTCACAAGCCACTGTAGTTGTTTTCTCTGTCTGTCTATCACAGTGAGCCTGTTAGACTAAATACATGAAACCGGAATTGTCCCCCTTTTTAATTTCATAAATAATAACATTGGATATTTGAATGATATATTGACCGCCGAACTGGAAATGTCCCCGGTTTTTATTTCAGAAATCTGGTCACTTTAGGTTAAGTGTGCCTTGAATTCTAAATAAATCACCAACAGTGTCACCA…
TCONS_00221264	LOC106593804	nm_002098	NM_002098.5 Homo sapiens guanylate cyclase activator 1B (GUCA1B), mRNA	0.0797607	0.427657	0.186596	2.0119e-05	0.0288695	0.214985	5.21062e-13	3.42234e-10	TTTGTATAGCATATGAGGTCCCTAGCTTGGGTATCTAGCCTACCTGACTGTTTCAGCATTCAGACACATTACATTGCCTTGACAGCAGCTAATGGGGCTCCATAATAAATACAAATACCAATTCCAGAAAACAACTTCAAAATGTGTGTGTGACCACCGGATATAAATGACTATCAACATTGTTGTTCTATGGCTGGCCTAGGTTGTATTCATTAGGGCATAATGTATTTGACGTAGTAAAGTGTTTTACAACAGAAAATTAAAACAAGCCTTTCTTATTGGACAAGTTCAGGCAGTCCCTCCCTGTTTCAATCTGTTTTGTTCCCTTTGGTGCCCAATGAAAATGACCCAGGCTGGTTGTGAAAGGCCTGGCATTCACTCACCTAATTGACTTCTCTG…
TCONS_00070222	LOC106612301			1.22958	9.07922	0.135803	1.62967e-05	0.024925	0.217692	2.86422e-07	3.76244e-05	ATAAAACAGCCTTCATCCAGTGGAGTTGACACAGTAAGGACTGGCGTGTACAGCAGTCAACCCAGAGATGAGTGTGTCAACGTGTCAGATGAAGGAACGTTACAACCAGCAGGGATTCCTCTCTGCTGTACCGGTCCTCAACGACACAGAGCTGAGGGAGGCCAGACAGGCCTTCAACCACCTGGAGAGAGAGTTCGGTGAGGAGTACACCCAGTACAGTCTCCACAACGTGCACCTGCAGTACCCCTGGGTGATGGGCCTGGCCAAACACCCCCACATCCTACAGGTGGTACAGTCCATCCTGGGCTCTGATGTCATCCTGCTAGACTCACGCTTCATCTGCAAGTACCCAACAACCCCCACACCCCACCCCACAGCCACACAGGCAGGAAATGATGC…
TCONS_00070285	LOC106612343	xm_017005492	XM_017005492.2 PREDICTED: Homo sapiens ATP binding cassette subfamily C member 5 (ABCC5), transcript variant X6, mRNA	0.440895	2.22346	0.198709	8.68077e-07	0.0039589	0.22623	5.57131e-14	4.57404e-11	TGAAAATCTGCTGCAGTGCGCTCAGGACATCAGACTGGGGTGAAGGTTCAACTTCCAACAGGACAACGACCCTAAGCACACAGCCAACACAACACAGGAGTGGCTTCGGAACAAGTCTCTGAATACCCTTGAGTTGCCCGGACTTGAACCCGATTGAACATCTCTGGAGAGACCTGAAAATAGCTGTGCAGCGATGCTCCCCGTCGAACCTGACGGAGCTTGAGAGGATCTGCAGAGAAGCTTGTAGCGTCATACCCAAGAAGTCTCACAGCTGAAATTGCTGCCAAAGTGGACACGAGGTTGCCGTTCCAGGTAGAGATGTTCATCCAGAACGTCATCCTTGTCTTCTTCTGCCTGGGCGTGATCGGCAGCATCTTCCCCTGGTTCTTAGTGGCTGTG…
TCONS_00207901	LOC106589887			1.60287	9.33259	0.170847	8.96642e-06	0.0170384	0.23173	2.90638e-08	5.22339e-06	CGGTGAAGAGAGAGGGAATAAGCAGCAGAATCCTTTCTGGAGCTGAGCAGCTGCAGGGTATAGAGTTGTGTGTCCGTGCAGTATGCATGGCTTTGTGTGTGGTGTGTGACACAGGGACTTGCCCGGGCTCACTTAGCTCACACCCATAGAAGCCACAGGACGTCCCCAGAGCTGCTGCTGTATTAAACATGGACTGCACTACAGGAACAACCTGACAAGGAGAGAGGAGAGTAGAGAAAGGAGAGAGAGAGAACACAGAGAAGCAGAGGAGGAGAGGAGAGAGAGGAGAGAGAGAGAGAGAACACAGAGAAGAAGAGGAGGAGGACGGGGAAAGAGAGAAGTACACAGCGTGTTGGAGAAGAGGAGGAGAAGAAAAGAGGAGAGGAAGAGGAGAGGAGA…
TCONS_00219539	-			0.291212	1.45229	0.200622	2.91898e-05	0.0343741	0.231867	4.67864e-12	2.41444e-09	CCAGGGCCCATAGGGTAATGCATTTTATATAGTGAATAGGATGCCGTTTGGGACACGGCCATGTTACTGTCTGTGCCAGCTGGCCAGTCCTCAGGGTCTAATGGGAAATGATCTGTTCCATTAAACTATAACTTCTAAAAGGACTGGACCAATAGAATGTCATCAATGACTGAGGCCTTTTAGGAAAAACTAGACTGGCAGTGCCCCTGGCCTGCTGCGCTCTTCGAGTACTTTTACAATGGATGGCAATGCTGCTGACTAGCTACTTACCACTCTGTTGTTGAATGATTGGGGAAACATGGACAATACAGCGCTGGAATTCATTGAGGACTGGGGGAAACATGGGCAATACACCGTTTGAATTCATTGAGGACTGAGGGAAACGTGGACAATACAGCG…
TCONS_00117589	LOC106568718	nm_001172818	NM_001172818.1 Homo sapiens phosphoglucomutase 1 (PGM1), transcript variant 2, mRNA	2.19108	9.602	0.228428	2.4173e-08	0.000433093	0.250605	1.60854e-15	1.81584e-12	AATGTGCAAACTAAGGAGCGTCTTCAGTTACCATCTGTCTCTGCACACACATTAGTCTGCCTGGTTTATTTTTGGACCCATAACTACCCCCTACCAGCCTGTGAAATACTGGGAGTGGCTAAGACTTTTCCCTCCCGTTACGCCTGTACACCCTTTTTAACTGTCAGGGGATCACGTCTACACAACAGGTTACCCCTTTTTCCTTGTTTTTTGTTTTTGTACCACATTGAAACAATGGATGATAGTCCACTGCAAGTTCTGACTCTACCCACAGCCCCTTACCCAGACCAGAGACCAGGTACTAGTGGTCTGAGAAAGAAGGTGTTCGTCTTCCAGTCCAAAAGGAACTACCTTCAGAACTTCGTCCAGAGTATATATTCCTCCATCGATCTGCTAGAC…
TCONS_00181927	LOC106583902	nm_173201	NM_173201.3 Homo sapiens ATPase sarcoplasmic/endoplasmic reticulum Ca2+ transporting 1 (ATP2A1), transcript variant b, mRNA	0.303519	1.63395	0.184967	4.5565e-05	0.044552	0.256535	9.61538e-07	0.000105569	GCCAGGTTGCACTTTCTGTCAGTCCAGGGCTCCAGTTTTGCCGGAGAGAGTCTCCTGTTTGGTGAGGATGGAGAATGCACACGCAAAAGAGTCAGAAGAGGTCGTGTCATACTTTGGTGTCGACCAGACCGCCGGCCTCACACCAGAACAGTTCAAGAAGAACCTGGCCAGATATGGTCACAACGAGCTCCCAGCTGAGATTGGTAAGACCATCTGGGAGTTGGTCGTAGAGCAGTTTGAGGATCTGTTGGTCAGAATCCTGCTGCTGGCTGCCTGCATCTCTTTTGTGCTGGCCTTGTTTGAGGAAGGTGAGGAAACAGTCACAGCCTTTGTGGAACCCTTAGTCATCCTCCTCATTCTCATTGCTAATGCCATCGTTGGAGTCTGGCAGGAGCGCAA…
TCONS_00136608	LOC106573202			0.87747	3.84216	0.227295	1.32095e-06	0.00571265	0.265229	5.17622e-10	1.55822e-07	GTATAAGTATACTATGTAGTTACCAATCTCATCATCATCTTATTTCTTTATTATGTTGTTAAGTATTTCACATATACTAATTGTCTCTGTTTTTTCAATTTTGCTCATGTTCTCTTCTGCTCTTATTCTACCCAGACTACCGAATAGCTGTTCAGATCGGATAGGTCTGTCTTGTCTGTAGTGTTTCTGTAATATGCAGTACCTTGTAAAAGTATTCATCCGCCTTGGCGTTTTGCCTATTTTATTGCATTACAACCTGACATTTAAATGGATTTTATTTAGATTTCATGTAATGGACATACACAAAATAATCCAATTTGGTGAAGTGAAATGAAAAATGACTTGTTTAAAAAAATTCAGCAAAAAAATACATGGAAAAGTGGTGCTTGCGTATGTATT…
TCONS_00195421	c5	nm_001317164	NM_001317164.1 Homo sapiens complement C5 (C5), transcript variant 3, mRNA	0.924933	3.76217	0.24441	1.40926e-05	0.0227409	0.27499	3.04234e-11	1.19502e-08	ATAAAAACATCAGCGGTTGGGTTTGCAGAGTCAGTCAGTCTCATCGGCAGTGGAAGATGAAACTCTTACTGCTTCTTTGTGTTTTTCATTGCTGCTGTTTGGCAGGTGCTCAGGAAAAGACGTACCTGATCACTGCTCCTAAACTCCTCCGACTGGATGCATCTGAGAAAGTGGTGATTCAGCTGTTTGGCTATACCCAAGAAGCCAATGTCCATGTTTACTTGAAAAGCTCTATGGATGCAGCCCATATAAAATATGCTGATCAGTTTGTGACCCTCAACACCCAGAATGGCTTCCTGGAGGCTGTCACATTGAGGATTTTCCCTAGTACGTTCCTTAAGGATGCCACTCATACATACCTTGAAGTTAGAATTCCAGAACAGTTTGCGCAGCACGTGA…
TCONS_00127520	LOC100136579			4.77095	18.299	0.25959	2.34833e-06	0.00841472	0.292543	6.18582e-10	1.83161e-07	ACATTGTGCTGGGGTTAAGGAATCAGTCTCGACTGAGTACTCTCAAACCTTAAGGAAAAGAGCTTCAACGAACCCATCATGGGGGACGCAAAGCTCTGCCTTTTGCTACTTCTGAGCACCCTTGCCTTGGCCTATGCCCAAGACAATGCTGAAGAAGAAAATCCAACATGCTTACTGGCAAAAAGGTATAAGAGCCTTCACAAATATGAATACCAATATGAAGCAGAGTCCCTGAATGCCGTGAATGGAGCTTCCAGCCTCAGGAACGGACCAAAGGGCTCTTGCAAGGTTGAGATTGAAGTTCCTCAGTCTTGCAGCTACATCCTGCGTACCACAGGCTGTAGCTTGAGTGAGGTTGTCAATATGGACGCAGAGGGCAACCCTGTGTTCGGACCTGCA…
TCONS_00096676	sympk			0.255486	0.909922	0.281387	1.89909e-08	0.000366422	0.294662	1.2805e-20	2.89104e-17	AAAAAATGTCTGCAGCATTGAAGGTCCCCAAGAACACAGTGGCCTCCATCATTCTTAAATGGGAGAAGTTTGGAACCACCAAGACTCTTCCTAGAGCTGGTCGCCCGGCCAAACTGAGCAATCAGGGGAGAAGGGCCTTGGTCAGGGTGGTGACCAAGAACCCAATGGTAACTCTGACATAGTTCTAACGTTCCTCTGTAGAGATGGGAGAACCTTCCAGAAGGACAACCATCTCTGCAGCACTCACATGATGGGAGAACCTTCCAGAAGGACAACCATCTCTGCAGCACTCCACCAATCAGGCCTTTATGGTAGAGTGGCCAGACGGAAGCCACTCCTCAGTAAAAGGCACATGACAGCCTGCTTGGAGTTTGCCAAAAGGCACTTAAAGGACTCTCA…
TCONS_00153862	eif3a	nm_003750	NM_003750.3 Homo sapiens eukaryotic translation initiation factor 3 subunit A (EIF3A), mRNA	1.16837	4.57577	0.255013	4.18098e-06	0.0119172	0.295799	3.12508e-08	5.50684e-06	GAATTTTCTCGAACCTGGCAACCCAGCTCACGAGGTTAATTCCTTTCCCAGGAGCTTGTAGAGTGGGTGAATGCCTGGCTCGGATGGACCGGTGAAATTAGTAAAATTCACCTAAACCAACCTTCTCTTCATTCCGCGAGCAAGGCCATAAAATGCCGGCATATTTCCAACGACCGGAGAATGCTCTCAAACGAGCAAATGAGTTCTTGGAGGTTGGCAAAAAGCAGCCAGCTTTGGATGTTTTGTACGATGTCATCAAGAGCAAAAAGCATCGAACATGGCAGAAGATCCACGAGCCCATCATGGTCAAGTACCTGGAGCTCTGTGTTGACCTGCGCAAGAGCCACCTGGCAAAGGAGGGTCTCTACCAGTACAAGAACATCTGCCAGCAGGTGAACA…
TCONS_00155498	LOC106577496	xm_017008726	XM_017008726.1 PREDICTED: Homo sapiens actin binding LIM protein family member 2 (ABLIM2), transcript variant X41, mRNA	0.103665	0.414927	0.251742	2.84716e-05	0.03417	0.297982	6.46593e-07	7.58361e-05	TGTATGGCTATGGAGAGAGGAGGTTGCCGACCATGCTGAGGATGAGCCAGACCAGCAGGACTCCCACAGCTGGGGAGGAATGAGAGAGTACAAGGTGTACCCTTATGAGGTGCTGGCTGTGACTCACAGGGTGAGGGTGAAGCTACCCAGAGATGTGGACCGTACCAGACTGGAGAGACACCTCTCCCCAGAGGACTTCCAGCATGTGTTCGGGATGACCCTGGATCAGTTTGACCGCATGGCCCTGTGGAAGAAGAACGACATGAAAAAGAAGGCACGCCTTTTCTAAAGCCAAGTGACTGTAACAGGGAGAAAATAACATCTCTAGTCTACAACGTCTGTCCAGTCTGGAAGAAAGGAAATCAAAGAAAAAAAACATCAGAAATCATCTATATATGC…
TCONS_00162806	LOC106579465	nm_000284	NM_000284.3 Homo sapiens pyruvate dehydrogenase E1 alpha 1 subunit (PDHA1), transcript variant 1, mRNA	0.228568	0.844637	0.270243	8.80648e-06	0.0170384	0.307082	2.84452e-08	5.18524e-06	GAATGCTTTCACCTCAGTGGGACAGACAAACGTACTGCAGGACACACACTTTTACTGAACGGTATAGGGATAGGGAATTCTCGAAGGACCATCACACAACTTTCATTTAAAAAAATCTGTGTCTCTGACTCCATCTCTAAGAGATGAGCTGAAACCAGATAGATTGAAGTACTCACAAGTCCAGGAATAGTCAGACAGGTTGAACTGTTTAAACCGTTCATCAACCCAGCCTGTCTGGAGTAATTATGGTTATGTACCTAGGTCAAGGGCACATCGACATATTTTTCACCTAGTCAGCTCAGGGATGTGTACCAGCGACCTTTCGGTTACTGACCCAACACTCTTAACCGCTAGGCTACCTGCTGCCTTACATACTCTATGTAGGCATATGTAGTCTAA…
TCONS_00076985	LOC106612638	nm_144765	NM_144765.2 Homo sapiens myelin protein zero like 2 (MPZL2), transcript variant 2, mRNA	0.479812	1.72609	0.278455	1.64522e-05	0.0250103	0.30916	7.52904e-09	1.54533e-06	GCGAGTTGAGACGTGTCCCATATCGGCTGAGACTGCAAGTCAGTGCGTGTATGATTGGGGTTTACAGACAGACAGTCTAAACTACAGGTCCAGAAGTGTTCACCGAGTTTATAGAATCGAAGTGTCCAGTCCCTTCAGATGTTATTCGCGGGGTTGTTGGGGACTCCACAAGGGTCTGGTCAATTGGGTCGACTCCGGACACCTTTTCTAATGTGCGTAAAACGGTTTTATATCCTCGTCCTCTTTTCCGGACTAGCAGCTTCAGGCGTGTTACCGGTCAGTGGGATGAGGGTGTACACGTCGGGGGAGGTGGAGGCGGTGAACGGCACAGATGTGCGGCTGAAATGTACCTTCCAGAGCAGCTCGCCCATCACCCCAGCAACGCTCACGGTCTCATGG…
TCONS_00095675	bhmt	nm_001713	NM_001713.2 Homo sapiens betaine--homocysteine S-methyltransferase (BHMT), mRNA	7.40748	25.6306	0.287583	7.54682e-06	0.0163187	0.311734	1.78401e-11	7.49368e-09	GGAAGCCTGTGTTTGAGAAGGAGTGTCTCAAGTACAAGTACAAGTGCAATCACCAATGATCATGGCACCAGCTGGAGCTAAGAGGAACATTCTGGAGCGCCTGGATGCAGGCGAGATTGTTATTGGGGATGGAGGTTTCGTCTTCGCCCTGGAGAAAAGGGGCTATGTGAAGGCGGGTCCCTGGACTCCTGAGGCTGCCGCCGAGCACCCCGAGGCTGTGAGACAGCTGCACCGTGAATTCCTGCGGGCGGGGTCAAATGTCATGCAGACTTTCACCTTCTACGCCAGCGATGATAAACTGGAGAACAGGGGTAACGCTCAGCGCTTCACCGGCACACAAATCAACGAGGCCGCCTGTGACCTGGCCAGGGAGGTGGCCAATGAGGGCGACGCGATGGT…
TCONS_00182671	rabggta			1.07291	3.63947	0.295432	6.05305e-08	0.000890375	0.31201	3.31131e-13	2.30035e-10	GTACAGTTCAATCGAGTACAGGCTTAACTGAGTGAACAATAAAAGAGTAGAAGAAACAGTAGAAGAGGCTTTTTCCCCCAAGACGGCATAGCAGTGCAGACATGGTTTGTTGTCCTCTCGTTTACTTTTTTTATTTTGTCTTTTTTGTATATATTCCAATATATTTTTCAAACTCTTTTTCCATTTTTCAATTAAATATACCTTCTGGTAACCCGCCTCACTCAATGTGACACGGATCCGCTATTTTCTTTAGACCTTATAGCCAAAACTTTCATCGGAAGCTAGCCTGCTAATTAGCTACTAGCTATTTAGTCATTGTTAGCCACTGCTAGAGGCCTTTACCCTCTGCTCAGGCACCAGCCTTTTTTTAGCCTGGATAATACCTGCCAGCCTCGGACT…
TCONS_00021029	LOC106585894	nm_001002243	NM_001002243.2 Homo sapiens aftiphilin (AFTPH), transcript variant 3, mRNA	0.120635	0.42951	0.281014	2.04618e-05	0.0290838	0.313115	6.78599e-08	1.0612e-05	AAAAGATTTAGATGCACTATTGTAAAGTGGTTGTTCCACTGGATATCATAAGGTGAATGCACCATTTTGTAAGTTGCTCTGGATAAGAGCGTCTGCTAAATGACTTAAATGTAATGTAATGTAATGTAAATGTTTACACCACTGAATTTAGGACAGTATAATTTTACTTTATCTCAAAAACATATGACATCGCTGGAGTTCCGAAGATGTCATAAAGCAATGTTTCCCAGGAAACATAATTCAAATTCAAATTTTCCGAATACAAGAAACTCATATCAAAATTTGATCATGAAGCGGAAAGGTACGAGCACAGATTGGTGGTTTTTATACAATTGTTTTATGTAGTAGCTCCATAGACATTTTGGATTCTACCCACATTTAAAGCAAAAGAAAGAAAAC…
TCONS_00222366	LOC106594220			4.36261	16.2298	0.272129	5.27968e-05	0.0495994	0.317275	6.3781e-07	7.51293e-05	TTTGCTCTCTTTGGTGAATTCTCTGCCTCCAGTCTAACGAGCGCAGTCTGTAGTTGCGTGATCACAGCTGGTCTCTCCTCAGTCATCCAGCAAGACTCCTGTACCACCACACACACTGTACACTAGATCCTGGATTTGATCAGAAATGTTTTTCTGTAGATCGGCTTGGCAGAGACTGGGGCTCCTGGCACGAATGACAGTCGCCCTACCCCTATCCAGAAATGTGGTTCCAGTGCGGCAGATGTCCGTCGGGATCCCCGGTGGCTCTGCCACCAACGTGGCGTACGCTGTTCTGTGTGGAGGAGGCCTCACTGCCGCTGTAGTCTACGCTTACAAGACTGTGAATGGTGACAGTGAGCGGTACAATGACAGACTCGCCGAGATGAACTCGAGGCCCAA…
TCONS_00189106	LOC106585134	nm_001297559	NM_001297559.1 Homo sapiens HtrA serine peptidase 3 (HTRA3), transcript variant 2, mRNA	3.19902	11.3656	0.280021	4.6118e-06	0.0123061	0.317801	4.37229e-08	7.32765e-06	CAAATCCTCTACATAAAGTCACACAGCTGCATTCCAGAGAGTTCACTTGGGGGACTTAAAGGACTAAGCAAGAGTGGAGCTCAAAATCAGACTGCTGCTACTGGAAACATAGTTACAAGACATTTAGACAGACTAAACTGCAAACTAGACCAACCTGAAGCTGTGGATTCTGAATGTACATTTTGCACATGCATTTTCTTTTCAAATAAGGCATAATTTAGATAAAATAGGAGGTGATATAGACAGGTATACGCAAAACGGGCAGGAGGACTTGAACTTGTTCATTGTTGGTTACGAATTGAATTTACAAGAGTTATCACCTTTTTTTGGACCATGATAAAGTTTGTGGTTTGCGTTATCTTCGCCTCTGTGGTTCATGCGCGGTTACTTCGCAAGAGA…
TCONS_00004439	-			2.25207	7.41966	0.302878	5.92706e-06	0.0137656	0.320788	7.22103e-14	5.79673e-11	TGGCTCTTGTTCGGTCAGATCTCCCTCCAGAAGACTCAAAACACTTTGTAAAGGCTGGTGACATCTAGTGGAAGCAATAGGAAGTGCCAAAATATTCCTCAGCCCCTGTGTTTTTCAATGGGATAGGTTTAAAGTCAATACAACACATCAGGTATCCACTTCCTGTCAGAAAATGTCTCAGGGTTTTGCCTGCCAAATGAGTTCTGTTATACTCACAGACACCATTCAAACAGTTTTAGAAACTTTAGAGTGTTTTCTATCCATATATAATAAGTATATGCATATTCTAGTTACTGGGTAGGATTAGTAACCAGATTAAATCGGGTACATTTTTTTTATCCAGACGTGCAAATGCTGCCCCCTAGCCCTAACAGGTTAAAAAACATATCACCGACCATT…
TCONS_00092317	LOC106563437	nm_020871	NM_020871.3 Homo sapiens leucine rich repeats and calponin homology domain containing 2 (LRCH2), transcript variant 1, mRNA	0.236548	0.741594	0.318299	5.74679e-09	0.000160163	0.330022	1.14699e-17	1.7264e-14	GATGAACTGAGGTCCACACGCCAGTCCAGTTGATGGTGGAAATACACCTTAAAGTTGGTTGCCACCATATATTCCAAATGAGGAGAAGAAGCCTGGAAGGAGGAGAGATGACTAGAAACTATTCGGTTGACCGTTTTATGTATGGATTAATTGTTGGAGTAGAGGACCTTGTGCATTTCAGCGTTCTGTCGAAGCAGCCGTCAAGAGTCATCAGACCCCAGTTTCACCATGAGGAGAAAGATGGAACACCTGAGGGAGGAGATGGAGCAGATTGGCGTCCTACGGCAGAACCTGGAGTCCAGACTAAAGGTCTTGCTGCCGGATGATGTCGGAGCTGCTCTGATGGATGGCGTTGTCTTGTGCCATCTGGCCAATCACATTCGTCCTCGGTCAGTGGCC…
TCONS_00143657	LOC100136390	nm_001256213	NM_001256213.1 Homo sapiens ATPase Na+/K+ transporting subunit alpha 3 (ATP1A3), transcript variant 2, mRNA	0.158004	0.520575	0.304945	9.51204e-06	0.0178053	0.331389	9.56982e-08	1.41102e-05	TGTACCTCCCCTTGGGCAGGTAAACCAGTCGGGTATATAAATATATTCAAACCTGAGTTAGCTATCCAGGGAGCTCTGGGGTGACTCGAGACATCGAGAAAGTGAGAGAGAGAAGTGTAAACGTGTAACAGGTGGAGTTTCTCAGGATAAGGAGGAAGTATATTCTCTTTACAAACCACTGGGATTGAGAGTTCTAGGACAGCAGTGCAAGGATGGGGCTCGGAAAGGGGAAAGATGATTATAAGCTGGCGGCGACCTCAGAGGACGATGGAAATAAAAAGAATAAAAAGGAGGTGAAGAAAGCAAAGGAGAAGAAGGACATGGACGATCTGAAAAAGGAAGTTGACCTGGATGACCACAAGTTGACCTTGGATGAACTTCATCGGAAATACGGCACAG…
TCONS_00189105	LOC106585134	nm_002775	NM_002775.4 Homo sapiens HtrA serine peptidase 1 (HTRA1), mRNA	3.93213	12.3799	0.315868	2.23173e-06	0.00822581	0.343951	5.26329e-09	1.12504e-06	ATCCTCTACATAAAGTCACACAGCTGCATTCCAGAGAGTTCACTTGGGGGACTTAAAGGACTAAGCAAGAGTGGAGCTCAAAATCAGACTGCTGCTACTGGAAACATAGTTACAAGACATTTAGACAGACTAAACTGCAAACTAGACCAACCTGAAGCTGTGGATTCTGAATGTACATTTTGCACATGCATTTTCTTTTCAAATAAGGCATAATTTAGATAAAATAGGAGGTGATATAGACAGGTATACGCAAAACGGGCAGGAGGACTTGAACTTGTTCATTGTTGGTTACGAATTGAATTTACAAGAGTTATCACCTTTTTTTGGACCATGATAAAGTTTGTGGTTTGCGTTATCTTCGCCTCTGTGGTTCATGCGCGGTTACTTCGCAAGAGACAA…
TCONS_00185416	ef2	nm_001961	NM_001961.3 Homo sapiens eukaryotic translation elongation factor 2 (EEF2), mRNA	2.9002	8.76869	0.32941	2.9335e-07	0.002165	0.346834	1.94111e-12	1.13098e-09	CCTGCCTATGCCCTCGTGAGGTGGGCAGTATAACATTTCGTGACTCTTTTTCCACGAAGGGAATCCATAACCATCCGTCAAAATGGTGAACTTTACCGTAGACCAAATCCGTGCCATCATGGACAAGAAGTCCAACATCCGTAACATGTCTGTGATTGCGCACGTCGACCATGGTAAGTCCACCCTGACAGACTCGCTGGTGTCGAAGGCTGGTATCATCGCGGGATCCCGCGCCGGAGAGACCCGTTTCACCGACACACGAAAGGACGAGCAGGAGCGCTGCATTACCATCAAGTCTACTGCCATCTCCATGTACTACGAACTCTCGGAGAACGATATGGCCTTCATCAAGCAGTGCAAAGATGGCGTTGGGTTTCTCATCAACCTGATTGACTCTCC…
TCONS_00056850	LOC106607641	nm_001350490	NM_001350490.1 Homo sapiens methylenetetrahydrofolate dehydrogenase (NADP+ dependent) 1 like (MTHFD1L), transcript variant 9, mRNA	0.93521	2.88469	0.323591	8.9665e-06	0.0170384	0.349088	5.6085e-09	1.19177e-06	TGGCTAAATAAAGGCTCTCTTTGATTGGCTGGTGCCACTGAGGGATGGTCACAGGAAGTTCTCCCTGTCCCAACTCAATAGGCTGAAGAGACTGGGTATAGAGAAACCAGAAACCCTGAAACCAGAGGAGATATACCGATTTATTCGTTTGGACATTGATCCAGAGACCAAGACGCTGAGTGGATCTGTGGCCAGTGAGATGATGGCGGTGTTGGCCCTCAGTACCAGTCTGGGAGACATGACGCGTCGCTTGGCCAGGATGGTGGTGGCCTACAGCCGCAAGGGGAAGCCCGTCACAACAGAGGACCTGGGTATTAGTGGAGTGTTGGCCACGTTGATGAGAGATGCTGTGAAGCCCAGTCTAATGCAGACCATGGAGGGGACACCTGTGTTTGTTCA…
TCONS_00079739	LOC106613766	nm_001961	NM_001961.3 Homo sapiens eukaryotic translation elongation factor 2 (EEF2), mRNA	26.6823	77.4056	0.344356	1.71166e-09	7.55999e-05	0.351475	7.21166e-26	4.3419e-22	TCCATCTTGTGTATCATCGCAGGATCCCGCGCCGGAGAGACCCGCTTCACCGACACACGAAAAGACGAGCAGGAGCGCTGCATTACCATCAAATCAACCGCCATCTCAATGTACTACGAGCTCTCGGAGAACGACATGGCCTTCATCAAGCAGTGCAAAGATGGCGTTGGGTTTCTCATCAACCTGATTGACTCTCCAGGCCACGTTGACTTCTCCTCTGAGGTCACAGCCGCTCTCCGTGTTACTGACGGGGCCCTGGTCGTTGTGGACTGTGTGTCAGGTGTGTGTGTGCAGACCGAGACTGTGCTCAGGCAGGCCATTGCTGAGCGTATCAAGCCTGTGCTGATGATGAACAAGATGGACCGGGCCCTGCTGGAGCTGCAGCTGGAGCCAGAAGAT…
TCONS_00136339	LOC106573083	xm_024446779	XM_024446779.1 PREDICTED: Homo sapiens neuronal cell adhesion molecule (NRCAM), transcript variant X43, mRNA	1.7738	5.27658	0.334899	1.72978e-07	0.00160696	0.353114	6.82827e-12	3.4259e-09	AGCAGTGCTAGTTCCACCAGACAGACACAACGCGGAATACACAGCCACTGGGAATATAAAGACCTAACTTTGTTCTCTCACACACACACACCAGACACACACACTCACTGGGGAGATTTGTTCTTGCAGACAGAACCAGAGAGACAGATTTAAGAAGAACAGACAGTGTTTCTGAGGAGTATTGAGTCTTGAACAGGAGATTGGAGTGGATCGGGTCTTCTCTGTTGTGAATGTGCACGTGGCCGAGGCGTTCTGATTGAGGGGAGAGGTGGGGCTTATCTCTGTCGGGGGGAGGACCTTTGCGTCAGGCAACCAGTCATGGAGAGAACGAGGGCGAGAGCAACAGTGTTCCTGATGCTGTTCCTGGGTAACCTCGGCAACGCTCTGGAGGTCCCACTA…
TCONS_00198427	LOC106587252	xm_024450251	XM_024450251.1 PREDICTED: Homo sapiens haptoglobin-related protein (HPR), transcript variant X1, mRNA	62.9986	183.305	0.342521	4.45609e-06	0.0122788	0.355309	1.55725e-16	2.08349e-13	ACTTTTTTTTTTTTTTTATAATAGTAGATGATTAATGAATTTACTGAACTTTTGTCAGGTCAAAGCTAAAAGGTTCCAGAAAGCTATTACCAAATGCTATGTGTATTCAAGTGAATAGTGTTGATTTTAGCAAACTCAAAGTCAAACTAAAACCAAGGCTGGAATTGTATTGAGGCACATTTCATTTTTCTGCAATAATCTTTTATGGTTGTGTTTGAGTTGCACAGCAGTAAGTGCTAGGTGGTGCTGAGTTGGGGATGTTTTAACCACATAGAGATTGTATAGAAATAATGTTGTTGTGTTTCTTGCCCAGACCTGCGCTTCAGGCGTATGGTTGGGGGCACCCTGGCCCCTCATGTCCCCTGGCAGGCCATGGTCTATTTGAGTAAAAACGTCATG…
TCONS_00134536	csde1	nm_001242891	NM_001242891.1 Homo sapiens cold shock domain containing E1 (CSDE1), transcript variant 4, mRNA	0.00331237	1.11779	0.00359467	1.38477e-05	0.022702	0.365176	0.00224742	0.0479537	TCGCGATAGGATCGCACTCGGATCACTACGTAATGTGCCGTGCTGCTTCTGGCGGCGCTGGTGACAGTGCTGAAAGCTGTTGGGTATGAAGTGAAACGGAACTGAATTTTTTTTGTACCATCCGCAACTGCTTCTTCAAGTTCAGATCACAACGAAGAAACAAATTCAAGAGAAACATCCCGAAACGTACAGTCGCAACAACTCAAGGAAAGGATCACTTCAAAGGAAAGTCTAGAAGCAACTAAACTAAGAAAACACCAAAGACACAAGATACACACCTGCCCAATCGAAACACACTCAAGAGAAGCAATCTTTCGCCAACATTGCAAAACCGTGAAGATAACTGATCTGAGACCAGAAGTTTGTGCCTACTCAACAGCTTTGACAAAGCACACGTCC…
TCONS_00121312	LOC106570542			0.514743	1.48378	0.346686	4.5532e-06	0.0122804	0.368055	2.98432e-09	7.00035e-07	CGCCGTCAATCACTTCCGGAGTCAACAGATCTCCCACACGTTTCAGGAAGGTTATCTAACTTGCAAGAAGATCATATCAAACATATTCTCATACATTGGCAAGACTTCCTTTTCACAGAGACTAGCTATATTCCGTAGGGAATGTAGTCAAAACTACGATAGGTGTAAATGTTAAGTGAAAAGGTGTGACTGGGCTGGCTGAGCTAGCATCATGCTATGGATTTCTCCGTTTTAAAAACGGTGGTTGCACCGTTGGTTAGCATGCTAACTACACCAAACGTAAACGTTAGCTAACTCGTTAGCTAGTATCGACAAATGACTCACCTGCTTGCTGTCATCTGTTCAATCTGGTTTAGATCACTATAGCGTCAGCTAGCTAGCCACCAACACCAACTTTCT…
TCONS_00121593	LOC106570689	nm_023009	NM_023009.6 Homo sapiens MARCKS like 1 (MARCKSL1), transcript variant 1, mRNA	5.22337	14.4724	0.360792	9.93202e-08	0.00118631	0.373553	3.35542e-14	2.81887e-11	TCATAAAGGTGCTCATGATTGGATAGAGTCGTGTGACCACGCCTGTTGGTGGTATCTTGGTGTATATTGAAGCGCTGCGTTCAGCCACATCTGAAACTAGTGGGTATCCTTCTACGGGAGCGACAGGTTGAAGTGCGAAGAAACGAGCTATTCTTGCTTCAAAGGATTCCCCCCTCCCCCCCTCCAAAATTACACGATCGCCTTTCTTTTCTGTTGCCATTGGATCCATAACACTGCGCGGGGCTGGATTAAATTGAGACCACTTTTTGTTTTTGTTTTTCCCTTTGAAATTTTCTTTAAAAACACCGAACAACGATGGGTTCCCAAGCGTCCAAAGGAGAGGTAGTAGTGGAGGCGAAAGCTGCTGCCGCGGACGCGGTTACCGTCAAAACTAACGGA…
TCONS_00119556	LOC106569687	nm_001001524	NM_001001524.2 Homo sapiens transmembrane 6 superfamily member 2 (TM6SF2), mRNA	0.751739	2.08918	0.358688	6.7585e-06	0.0148705	0.373903	1.37554e-11	6.05974e-09	CATGGCCAGCCGTAGAAAAATGCTTATTGAAATACATCGGTGGTGACAGTGTTTCCTAGCCTCAGTGGGCAGCTGGGAGGTGTTCTTATTCTCAATGGACTTTAAAGTGTCCCAGAACTTTTTGGAGTTTGTGCTACAGGATGTAAATTTCTGTTTGAAAAAGCTAACCTTTGCTTCCTAACTGCCTGTGTATATTGGTTCCTAACTTCCCTGAAAAGTTGCATATCGCAGGGGCTATTCGAAGCTAATGCAATATGCCACAGGATGATTTTGTGCTGGTCAAGGACAGTCAGGTCTGGAGTGAACCAGGGGCTATATCTGTTCCTGGTTCAATTGTTTTTGAATGGGGCATACTTATTTAAAATGGTGAGGAAAGCACTTTTAAAGAATAACCGGACA…
TCONS_00079744	LOC106613766	nm_001961	NM_001961.3 Homo sapiens eukaryotic translation elongation factor 2 (EEF2), mRNA	1.074	2.87022	0.372979	2.88067e-05	0.0343122	0.391628	1.02963e-09	2.81776e-07	CACAAGCGATTACTCTTTGTTTGATTTCTGGATGTTGATTCGGCCTAATTTCGTAGCAGTATAAATATTTCGTCAAAGCTTGTAGGACCACCGGCGTCAAATGCTAGCTACAAATGTTAAGCAGAGAAGTTGTCTCAAAATACCTCGCTGTGTACAGAGCTTGTCACCGTACGTCGTCACGAAGCACGCCAGCAGTATAAAACCGTTCCTGTTGACGTAACCCAGTCTCTTCCCTGCCTATGCCCTCGTGAGGTGGGCAGTGTCATATCGTGTGTCTTCGTTTCCACAAAGCGAATCCACAACCATCCGTCAAAATGGTGAACTTTACCGTAGACCAAATCCGTGCCATCATGGACAAGAAGTCCAACATCCGTAACATGTCTGTGATTGCGCACGTCG…
TCONS_00126050	LOC106570407	xm_011517356	XM_011517356.3 PREDICTED: Homo sapiens diacylglycerol O-acyltransferase 1 (DGAT1), transcript variant X1, mRNA	2.04108	5.14753	0.394793	2.5016e-07	0.00196086	0.408202	1.26563e-11	5.66037e-09	CAATCAGAATAATGTTGAGGTTTAAAACTGGGACTGCAGCCTTCTCCTCGACAGCATGTCGGGCTGGACTGTACAGCAGAGGCTGGAGGGAGACACGTCTAGTTCAATTCTAGCAAGGTACGGTTGAATGAATCAAATTTAAAAAATGGGTGACAGAAACGATAGAGTCCCCATGATGACACGCAGAACAAGGAGAACCACCATCTGCGCTACGCCAGCGGGTGCCAATTCTAAACAAGCCAACGGCAGCGCAGGGGAAAAAACTTCAAGCCAACCGAGCCACAGCAACCGGAAAGTGAAGGAGGAAAAACGGGTGAACGAGCCGGTCACTACACCACGCAAGGAGAGGAACAAAACCAGCGAAAGGTTTAGCTGCCATGTCCTCCAGGAGTCCCTGCT…
TCONS_00068417	LOC106611397			12.3586	31.42	0.391968	7.99311e-06	0.0164894	0.409009	5.1454e-10	1.55822e-07	CTCACATAGACACAGCAACAACCCTTCAACAGGAGACATCAGCCAGCCATCTGCAATCTAGAGGACATCAGCCAGCCATCTACAATCTAGAGGACATAAGCCAGCCTTCTACGATCTCTCTGTGTGTGTAGCTATGAGGAGAGTTGTCCTTCTCTTTCTGCTGTCTCTCTGGCCTGGAGGCAAGGTGGATGCTATCAATGCAGATGTCTTGGCTCATGTGGTACAAGAGATGAGAAGGTACGGCCTGGAGAACCACCAGTATGCCATGGCTGTCTTACTCACCCAACAGCAGTGCACCCAAAATGGAGCGATCTTTGATGTAGGCGTGCAACCTCAGGTTGTCCAGAACACACTTCAGCATTATAGTGTCTACATAGGAGACCGGCTCATCGCAGCCAT…
TCONS_00120132	LOC100136485	nm_001958	NM_001958.3 Homo sapiens eukaryotic translation elongation factor 1 alpha 2 (EEF1A2), mRNA	14.7845	36.7277	0.401168	1.01338e-05	0.0185537	0.413915	2.35619e-12	1.32124e-09	TTGAGGGTTCGAGTAGGGAGGGGGAAGGGAAGCGGGGACGCAACCCAGTCTAGCCACCTCCCAGTGTATAAAAACTCAAACTCAACCAGCATTCTTTCTCTTTTTGTTACCTGGGTAGGGGCATCAGCAGTGGTCGAGTGAGCGCACAGTAACACCGAAACGAATTAAGCAACCATGGGAAAGGAAAAGATCCACATTAACATCGTGGTCATTGGCCATGTCGACTCCGGCAAGTCAACCACCACAGGCCATCTGATCTACAAGTGCGGAGGCATTGACAAGAGAACCATTGAAAAGTTCGAGAAGGAAGCAGCTGAGATGGGCAAGGGCTCTTTCAAGTATGCCTGGGTGCTGGACAAGCTGAAGGCTGAGAGGGAGCGTGGTATCACCATCGACATT…
TCONS_00081508	faxdc2	nm_032385	NM_032385.4 Homo sapiens fatty acid hydroxylase domain containing 2 (FAXDC2), mRNA	44.6159	110.85	0.401392	2.14282e-06	0.00814368	0.416262	2.11182e-10	7.12966e-08	TAGACGAAAATAAAGGAGATCGCAGCTTTGTGCTTTTTTCATGGTCAGCTGACAATTTATCCACCAATCATAAGTCGTATAGGGTTGTAAATACATCAAATTGAAGCTGCGACTTTTATGTAAAATAATAGGCTGTATATAGCCTACCGACTGGAAACATAGTTGTGTAGATTGCGATCGTCCGAGGAAACTACAGCAACATGAAGGGCGAAGTCACTCAAATGAACAGCAAAGGTCAGGTCCCTGTCCAAAGGAACCCAAGCAGTCAAAGACAGGCCCAAGGAGGCCTGTTGGACTCAGTGATGAAAGCGGTTATCATCATTGGATCTGGCCTCTTTGTCCTGGCAGCCTTTGGGAACTCCTTAACATGGCATCTGCAGAGGTTTTGGGGAGCATCAG…
TCONS_00185413	ef2	nm_001961	NM_001961.3 Homo sapiens eukaryotic translation elongation factor 2 (EEF2), mRNA	15.5947	37.8757	0.410463	2.69557e-09	9.65899e-05	0.416464	1.7382e-21	5.23257e-18	GAGGTGGGCAGTATAACATTTCGTGACTCTTTTTCCACGAAGGGAATCCATAACCATCCGTCAAAATGGTGAACTTTACCGTAGACCAAATCCGTGCCATCATGGACAAGAAGTCCAACATCCGTAACATGTCTGTGATTGCGCACGTCGACCATGGTAAGTCCACCCTGACAGACTCGCTGGTGTCGAAGGCTGGTATCATCGCGGGATCCCGCGCCGGAGAGACCCGTTTCACCGACACACGAAAGGACGAGCAGGAGCGCTGCATTACCATCAAGTCTACTGCCATCTCCATGTACTACGAACTCTCGGAGAACGATATGGCCTTCATCAAGCAGTGCAAAGATGGCGTTGGGTTTCTCATCAACCTGATTGACTCTCCAGGCCACGTTGACTTCT…
TCONS_00020257	LOC106582345	nm_003587	NM_003587.4 Homo sapiens DEAH-box helicase 16 (DHX16), transcript variant 1, mRNA	0.552801	1.3439	0.410801	1.39619e-06	0.0059357	0.423212	5.08368e-10	1.55629e-07	GAAATACGTGATTCCACTTCCGGTTGTCGCACCATGGATGGAGTGGGCAGCTAGCAACAAGTTGTGGATAAGTTTTGCTTAACGAGTGTAATTGAAACCAACATGATTGTTATTAGGATTGACTTCGCTCGTTAGTTAAACGTCCACGTATTAGCCAGGCGTGAAGGAAATTAACCTAAACTGAGCTCGTTTTTTGCTACGCTTGCTAGCTGCTGCATGTTGTGCTGTTTTCATCGATCACCCCCATGTTCATTGCGTGAAGGTTTCAAAACAAGGCAAAATGGCAAACCTAGAACAATGGGTGAGCGACAGTCTGCACGACATCCTTGGCCTTAGTGACAGATATGTCGCCCAGTTCATGATCGGCTCCGCGCGTAAATCCTCGAGCTCTCAAGACTT…
TCONS_00165199	LOC106580552	nm_016204	NM_016204.3 Homo sapiens growth differentiation factor 2 (GDF2), mRNA	0.348233	0.857173	0.40592	3.76748e-05	0.0401646	0.427203	3.45399e-07	4.41161e-05	TTTACAAAATCGTCATTAAGGAAGTAGTGAGATAACACACACACACACACACACACACACACACACACACACACACACACACACACACACACACACACACACAAGAAATGCAGAGCTTACCATATCATAGATAAGGGACAGAAAGAAAGCGAGAGGGAGAGAGAGAGAAAGGGAGAGAGAGAGAGAGAAAGAGAGAGAGAGAGAGAACTGAGGGATATACTGGGAGAAAAAAATAAAGAGATGCCTCCGTTGGACGTCGCAAAGCCACCCTTTCTCCGGAACTCCAACTCTTTGGTAAACAACATCAAAAGGTGTGCATGAGGATAAAGGGCGTAAGATCTGGAATAAAAGCAGTTTATCTGGGTTCCAAGCCACACACACAGAGAGGAACACACAGAG…
TCONS_00046064	LOC106604224	xm_005268423	XM_005268423.3 PREDICTED: Homo sapiens nuclear receptor subfamily 3 group C member 1 (NR3C1), transcript variant X3, mRNA	0.437285	1.06029	0.410671	9.49233e-06	0.0178053	0.429411	1.13384e-07	1.63836e-05	AGTGAGATCTCCATTTTGTGTGTTTTTCCTAGAGGTTAGCGCTTACTTTCCTTTTGGCTGTGAACGACACAGCTAATTCCGTGATTTTCGGATGCAATTTTATACCCAACACATTGGAGTGGCTTGGATGATCCGATTTGATGACTTGCTTATTCGTGTCCTGCTACGATTCGCAAGGAGAACGCAATCAGATGTTTTCATGTTTCTAGCCCATTTGCGAGCAAAATAATACCAAAACAAGAACAACAATGTCAGACGATGTATGGAGTCACATCCAGCTACCAAACACCTGAGGGGATCGTAAGATGGGTCAAGGAAGAGTGAAGAAGAGCAGGAGTAACAAAAACAACAGCAGAGTTAGGCGTCGTCTGATTGAAAACCCCTCAGAGGGAACCCTTC…
TCONS_00108318	vps13d	nm_018156	NM_018156.3 Homo sapiens vacuolar protein sorting 13 homolog D (VPS13D), transcript variant 2, mRNA	0.254752	0.597613	0.424527	3.82362e-05	0.0404674	0.432	1.42828e-15	1.66436e-12	CCAAACAAGGAAGCAATCCTACAGCTAGCTTATGCCCGCGACTTTGCTGAAAGCTAGTGGGGGTGAAGTCCGAAACCAAATTTGAAGACGTTTATGATCACAGTTAGCTAGCTTCACGTCCTGTGGCTAACTTTACATTCAGCAAGGACTGTCTACTCGCTCTTGTCTTGCTGCTAATGCTATAAGATCCAACGAAGCTTGCCTGGCCAGTTTAGCTGGCTAGCTAGCATTCTTCTTGTCGACTAGTGTGTGTGCTGTCTGCATTCCTGTGTTGAGTTTTTGACAGCGGACTTTTCACTTCTTTTGTCTTTCGCCCTAACGGTGGGTGTCTGTCCTAGGTAGCTAGCAAGGGCATTGTCCACCCAGTCACTTTTCATGCTAGGCTTTTGAATAGAACGC…
TCONS_00079746	LOC106613766	nm_001961	NM_001961.3 Homo sapiens eukaryotic translation elongation factor 2 (EEF2), mRNA	42.0739	96.7519	0.433695	4.32108e-09	0.000135482	0.439087	5.77136e-21	1.48918e-17	TGATGTCCTTGTGGCCATGTGGAAGGGAGAAAAAAAAGTGAACTTTACCGTAGACCAAATCCGTGCCATCATGGACAAGAAGTCCAACATCCGTAACATGTCTGTGATTGCGCACGTCGACCATGGTAAGTCCACCCTGACAGACTCACTGGTGTCGAAGGCTGGTATCATCGCAGGATCCCGCGCCGGAGAGACCCGCTTCACCGACACACGAAAAGACGAGCAGGAGCGCTGCATTACCATCAAATCAACCGCCATCTCAATGTACTACGAGCTCTCGGAGAACGACATGGCCTTCATCAAGCAGTGCAAAGATGGCGTTGGGTTTCTCATCAACCTGATTGACTCTCCAGGCCACGTTGACTTCTCCTCTGAGGTCACAGCCGCTCTCCGTGTTAC…
TCONS_00122265	LOC106568752	nm_001967	NM_001967.3 Homo sapiens eukaryotic translation initiation factor 4A2 (EIF4A2), mRNA	3.4821	8.12672	0.427589	7.91897e-06	0.0164894	0.446383	1.43057e-07	2.01081e-05	GCCGTATAAAATCGCTTGTCCTCCTCGCTGTAGATCTTTTCCAGTCGCATGTTGAAGTTTGAACTGATCATGTCTAGCGATTCTCCTGATTACAACAGCTCAAGAGATCGTGAGCATGACGCAGGGCCAGAGGGGATGGAGCCTGATGGTGTCATCGAGAGCAACTGGAATGAGATTACAGACAACTTTGATGACATGGCCCTGAAGGAGACACTCCTTAGGGGTATTTATGCGTATGGTTTTGAGAAGCCATCGGCCATTCAACAGAGGGCAATCATTCCTTGTATCAAAGGCTACGATGTCATTGCCCAAGCCCAGTCAGGGACTGGCAAGACTGCCACGTTTGCCATCTCTATTTTGCAGCAGCTGGACATGGAGCAGAAAGAGACCCAGGCTTTG…
TCONS_00183454	LOC106584590	nm_001172223	NM_001172223.2 Homo sapiens MOB kinase activator 2 (MOB2), transcript variant 1, mRNA	1.43161	3.31799	0.430164	1.4234e-05	0.0227409	0.447481	1.59746e-07	2.20767e-05	AGGGATGGAGAGGGAAGGAAAGAGGCAGGCAGCAGTAGTTCTAGCGAGAAAGAGAGAGGAAGACACTTCGAATGGGCTCCAAGTTGCTGTAAGAGGTTGTCTGTAAGGTGCTGCGGCCATTCATCAGTGGTGGCCTGTTTGCTGATTGGACCGCTAAGAGTGTGTGTGTATGGGGACGCAGTTCGTGAGCAGCCAGTTACCGCGGTGTGTTTGAGGGAGAGAAAACGGGAGGTGCTATGCTGGAGCTGTGTGCTCAGATAGAGCCCCCCCTCACCTGTAGAAGGAGGGAAGAGTGAAAGACCTGGGTGGGACCCTCACAGACCTGCCACTGTCTCTAATACCAGCTGGATGGGGGTCCTGGTCTGCTGTGACTGCTTCTTCTATAGGAAGTCTAAGACG…
TCONS_00157114	LOC106578327	nm_001286478	NM_001286478.1 Homo sapiens eukaryotic translation initiation factor 3 subunit C (EIF3C), transcript variant 5, mRNA	5.79913	13.2133	0.438181	2.12231e-07	0.00183565	0.447947	1.20747e-11	5.59212e-09	GACGTCACGTCCCTGGAACCACGTTATACCTCTTTCCTGAAGCCAGTGCCTGAAAGAGGTTTTGCACTCGAGTGCTGTACCCGTAAAATTGCAAAGGTGGAGTAGAAATCATTCCCAAGTGATCAGACACACAACAGAAGATTTTTCCTGGACATAGATTGACGGCAGCCTTAAGCAATGTCACGTTTCTTTGCCACCGGGTCCGACAGTGAGTCTGAATCCTCCTCGTCGGCTGACGAGATCACCCCTAAAGCACCTGGAACTACTTTCACCAAGCAGTCATTGCTACTTAGTGACGATGAGGAGGACACCAAGAGAGTGGTGCGCAGTGCCAAGGACAAGAGGTTTGAGGAGCTGACAAACCTGATCAAGACGATCCGCAACGCCATGAAGATCCGA…
TCONS_00045858	LOC106604140			2.04842	4.68082	0.436974	4.37873e-06	0.0122035	0.450425	3.86058e-09	8.71623e-07	CTCGCTACAGCGTCACCACCCCCCCCCCCGCCCCCGCGCAGAAATATTCCATCAGATGAAGAGGAGAGTTTTCCTTTTCCTCATCCACATTGACTTGTTGCCACGTCGTTGTCTCTTTTTGAATTGACTGAATCTTCCCTTCGATCAAAGACTTAAATTGGCCCTCCCTTAACTGCTTCCTTATTCTGTTCTTGTACCGTGAAGTCTCACGTTGAGTTAGTTTAGAGCACGTCAGCCATTTTGAGAGTGGCCATGTCCCAGAAGATTCCATCTGATACCTCTCAGAAAGGCTTTGCTGTGGGACGCGGGCTCCTGGCTGCTGCTGAGACCCTCAACTTCAGCATGAATGAACAGCGTTCAGACAGCCTCCATCATGGCTCAACCTCCAGACAGTTGCAC…
TCONS_00019946	LOC106581223	nm_133468	NM_133468.4 Homo sapiens BMP binding endothelial regulator (BMPER), mRNA	1.51923	3.51613	0.42984	1.89405e-05	0.0279461	0.452359	1.80034e-06	0.000177693	TGTGGTGCGCCCCGTCAATGCGGGTGGAGGGAGATCAACAATTGTGGGATAACGCTTGGTCCGCGGGCAGCTCGAGGGGCGCAGAAACCCCACCTTGATACAAAGTGGCCTGAATTAGTGCATTTTCGTTGTTCCATTCTGCGTTTCACCCTGTTTTGCAGCGTGGCGGTGTTGAGAGAGCGCAGCAGAGATGAACAGTAAAGACAGGTGAATCGCATGTTGTGTATCCAGGCGTGTTTGTAGTGAAACGAGATCCAGCCTCGAGATTTGATTGCAGTAGGTGGTTCTCTCACAGCGCGGTATTGTACAGAGTGTTTCAGTACCAGAGCTGCAGCCAGCCGGGAGCAGCGGGCAAGATTGTACTTCAAATCAGTCGGATTATTAAACCCACGGCAACAA…
TCONS_00066915	LOC106610680	xm_017007083	XM_017007083.1 PREDICTED: Homo sapiens SH3 and cysteine rich domain (STAC), transcript variant X5, mRNA	0.3208	0.726339	0.440128	2.78515e-05	0.0336004	0.456345	7.03183e-07	8.03854e-05	GCTCTTCCGGCTCTGTGTGGGAGCTCTCAGTTGTCGCGGCAGTTTTATACTGTGTGCACCTCTGCAGAAGTCTATTTTCAGCGTGCTTAGTTTGTAAAGTGTTTAAGTGTTACTGCTCTAGGTCGTGGTTGTAATATTTCGGGACTGCTCCTGTTATTGATCGCATGAATTAGTAGCAACATTATTGCGAAGCTTTGACATACAAACCAACAAACCATCAGATGGCTAAGACCCCCTCTCTCTCTTACTCTCATTTTCCCTCTATCGTTCCAGTGCTTTACACTGCAGCAGACTTTCTTTTTTCAATGTGCTCTCTTTGATGTTCAGTGTCGCTGGACTATTATTGCCCTGCCAGATGCATTTGAATGAAGATTGGTGCCAGAGGGGATGGCTGCCGTT…
TCONS_00211685	LOC106590833	xm_005250861	XM_005250861.3 PREDICTED: Homo sapiens poly(A) binding protein cytoplasmic 1 (PABPC1), transcript variant X1, mRNA	18.445	40.6624	0.455469	1.34055e-10	3.36249e-05	0.457249	7.70976e-33	9.28357e-29	CCCACTGCCTGTGCTCTCCAATGTCCTTTCTCCAAGGTGGTTTGTGATGAGAATGGCTCAAAGGGGTATGGCTTTGTGCACTTTGAGACCCAGGAAGCTGCTGAAAGAGCCATTGAGAAAATGAACGGCATGCTGCTCAATGACAGAAAAGTGTTCGTCGGACGCTTCAAATCCCGCAAAGAACGTGAGGCTGAGCTTGGAGCCAGAGCCAGAGAGTTCACCAATGTGTACATCAAGAACTTTGGCGAGGATATGGATGATGAGAAGCTGAGGGAGCTGTTTGGGAAATATGGACCGGCCCTGAGCATCAGGGTGATGACGGACGACGGCGGGAAGTCCAGAGGGTTCGGCTTCGTCAGCTTTGAGAGGCACGAGGATGCTCAGAGGGCTGTAGATGAG…
TCONS_00132729	LOC106571444	nm_004341	NM_004341.4 Homo sapiens carbamoyl-phosphate synthetase 2, aspartate transcarbamylase, and dihydroorotase (CAD), transcript variant 1, mRNA	0.743941	1.69813	0.43607	4.14725e-05	0.0423728	0.458776	6.9842e-06	0.000540875	GAGGTCGCTGAAAAAGTTCCACACTGCTAAGGCGGCGTGCTGAGCAGTGTGGACGCAACGTTCAGCCTTCGAAATACAACATTTCGACGCATTTAACGCTTTCTTTTGTTTGAAAATAACATAATTTGTATTAGTTTTAACATAGTCATTTTTCAAGGATTTTTTTTTTGCTCGTGCATCCTCATTTGCATTTGGCCAGCGTGTTTCTCGCGGGCAAGCATTGCGGAACGGAAGCATCCATCTGACCAAAAAGCTGATTATTTCTTTCCATAATTTAATCAAAAATTGCGTTCATTTTGCACAATTAAAGTATTGACATTTTTTATTAAAAAAAAATGGCAACCCTGATTTTAGAAGATGGGACCACCTTCAAGGGACGCCTTTTCGGGGCAAATGCGT…
TCONS_00079742	LOC106613766	nm_001961	NM_001961.3 Homo sapiens eukaryotic translation elongation factor 2 (EEF2), mRNA	4.41157	9.79996	0.448978	8.17175e-07	0.00382152	0.459053	3.04347e-11	1.19502e-08	CACAAGCGATTACTCTTTGTTTGATTTCTGGATGTTGATTCGGCCTAATTTCGTAGCAGTATAAATATTTCGTCAAAGCTTGTAGGACCACCGGCGTCAAATGCTAGCTACAAATGTTAAGCAGAGAAGTTGTCTCAAAATACCTCGCTGTGTACAGAGCTTGTCACCGTACGTCGTCACGAAGCACGCCAGCAGTATAAAACCGTTCCTGTTGACGTAACCCAGTCTCTTCCCTGCCTATGCCCTCGTGAGGTGGGCAGTGTCATATCGTGTGTCTTCGTTTCCACAAAGCGAATCCACAACCATCCGTCAAAATGGTGAACTTTACCGTAGACCAAATCCGTGCCATCATGGACAAGAAGTCCAACATCCGTAACATGTCTGTGATTGCGCACGTCG…
TCONS_00212900	serf2	nr_037672	NR_037672.1 Homo sapiens small EDRK-rich factor 2 (SERF2), transcript variant 6, non-coding RNA	2.14816	4.7925	0.447592	1.78414e-06	0.00710341	0.460451	1.10221e-08	2.16393e-06	GCGAGATTTCTGTACGGTGTTGTTGTGACGTCAGGTTCAGGAAGGTAGCTACTAGCTGTCGGCGGCCCTTTGGGTGAGCTTATCTACTATTCTGAAAGCATCAAAATCGGAATAATGACCAGAGGAAACCAGCGTGAACTTGCCCGAGCGAAGAATGCCAAGAAGCAAGCAGACCAGACCAAGGGCAAGAAGAGTGAGGATGGGTTGTCTGCTGCTGCACGCAAGCTGAGGGATGCAGAGATAATGCAGCAGAAGCAGAGAAGGGCAGCTGACAAGGAAGGTCATGACCCCAAGTCCAAATAACGTCCAGAAGACAGACACCCGTCCCATTGTGTCACAGGACTTCTTCTTGATGTTATGAGAACGGATCTCTACATTTTAGATTCCTACATTCTTCCC…
TCONS_00067202	LOC106610815	xm_024449353	XM_024449353.1 PREDICTED: Homo sapiens serine and arginine repetitive matrix 1 (SRRM1), transcript variant X34, mRNA	0.915314	2.00009	0.456511	3.17577e-06	0.0103452	0.464852	7.73181e-12	3.82608e-09	GAGGAGCCCTGTCGCGCGCTGTATCTTGGGGTTTTGTTAGCAGGTCGTGGACAACACTGTGAGCACGTCTTTCTCCAGACTCCACCAACACCCACTTTTACATCTTTCTCAACTTATAACATGGACGCGGGGTTCTTCCGCGGCACAAGTGCAGAACAGGACAATCGCTTCAGCAACAAGCAGAAGAAACTTCTAAAGCAACTGAAATTTGCAGAATGTCTGGAAAAGAAGGTGGATATGACCAAGGTGAACCTGGAGGTCGTCAAACCTTGGATCACTCAGCGAGTGACGGAGATCCTGGGGTTCGAGGATGACGTCGTCATAGAATTTATATTTAACCAGCTGGAAGAAAAGGTAATACTATTGACTCCAATTCCTCCCTGTTCTTGTATGTGCATC…
TCONS_00083438	LOC106561510			0.621748	1.36464	0.453922	4.88798e-06	0.0129058	0.468496	7.24424e-08	1.12314e-05	ACAAACTCTCTTCTGAGGAAACGAAACTGATCTGAGTCTCTGTGTCGTCTGTCTGTGTGAGAGTGAACAACCGTCCAAATGGCTCAGCAGGGAGTTCTGCTGGACCAGTACCAGTTCTGTTGTTCTGTCTGTCTGGATCTACTGAAGGAGCCGGTGGTTATTCCCTGTGGACACAATTACTGTAGAATCTGTATTGAGGACTGCTGGGATCAGGATGTTCTGAAAGGGGTCTATAGCTGTCCTCAGTGCAGAGAGACCTTCACTCCAAGGCCTAATCTGAGGAAAAATAACATGTTGGCTGAGATGGTGGAGAAACTGAAGAAGACAGGACTTCAGGCTGCTCCCCCTCCTGCTATGTGCTATGCTGGACCTGGAGATGTGACGTGTGATTTCTGCACT…
TCONS_00016670	LOC106588430	nm_003655	NM_003655.2 Homo sapiens chromobox 4 (CBX4), mRNA	0.616504	1.34707	0.456598	3.91418e-06	0.0114162	0.468974	1.04868e-08	2.07009e-06	TTGCATTAACACTTTTCTGCAACCCCTTCTCGTGTGCAAAGCAAAACGGATCGCACTGCCACTGCCAACGAATTCCGACTAGAGTGAGAGGGAAAGAGAGGGAAGATCGGAGAGAAGGGAAATCTCCCGTATCAATTTGAACGACGGAAAAACAGCACAAAAGCGGGAAGGGTGACAGTTTCTACAGGCATTGGAAGAGAAACCTTCCCTTTGCATCGAAAATGGAGCTACCCGCCGCGGGAGAGCACGTCTTTGCGGTGGAGAGCATCGAGAAGAAGCGGAATCGAAAGGGGAGGATGGAATACCTAGTCAAGTGGCGAGGATGGTCTCCAAAATATAACACGTGGGAACCAGAAGAAAACATTCTCGACCCGCGGCTGCTTGACGCTTTCCAAAACA…
TCONS_00163501	rhbdd1	xr_001738986	XR_001738986.2 PREDICTED: Homo sapiens rhomboid domain containing 1 (RHBDD1), transcript variant X5, misc_RNA	0.906028	1.99671	0.452599	2.30281e-05	0.0304007	0.469823	5.08895e-07	6.18968e-05	GTTTTATTATGGTTATGATCACATGCTCTCTTCATCTGACATTTCATGAAAGGTTTACCGTGTATGATTAAGTGCTGAGCTACCGCAGCTGAGTGAGGAGGATGCGTTACCGACAGAGGGGGGGGGGTCAGCTGGGCCTAATCCTCCTGGCCTCCCAGGTCTTCCAGGTGGGGGTGGAGAACATTCCCCCTGTGACGCTGGCTGTATTGGGCCTTAACGTCTACCTCTTTCTGGTGCCCAACTTACCTCTCCTCCAGGCCTGCATCAGCGTCCAGCAGGCCTACTGGCGTGGTGACTGGCGCCGCCTCGTGCTGTCGCCGCTGCACCACCTAGACGACTGGCACCTGTACTTCAACATGGCATCCTTCCTGTGGAAGGGCGTCAAGTTGGAGCCCCGGC…
TCONS_00138424	LOC106574341	nm_003749	NM_003749.2 Homo sapiens insulin receptor substrate 2 (IRS2), mRNA	3.88043	8.39935	0.461266	7.98296e-06	0.0164894	0.472256	1.16875e-09	3.15075e-07	ATACATTTACCCTACGTTACAGTGATATCTGCTGTACTATAAGGAAAGGAAAAACGGGTAATATATGAGGCGGGTTTAAAAGAACGAGAAGGGAAGGATATGGCTGCTGTGAGTCGGGTCCCGTTTACCAGCTGTTCGTTCATTCCACCAATGAGTTGGGCAGAATTGGCTAGATTGACAGGCACGTCTTTCCAAGGTTGCGCCGCCTTTTATGACTGTAGTTTTCTTCTACTTTTTACTGCAAGCCAGAACTGGATGTAATAACGTCACATGTTGTTTTTCTCACTAGCACATTCACGGTGGTGTTATTTGGTGCTTAACTGTTGCAGACAGCGGGTGGGAATACCTGTGTCGGGTAATGGAATAAGTAAAGCGGATTTACATTCGTTTTTTCGGTGC…
TCONS_00117592	LOC106568718	nm_001172818	NM_001172818.1 Homo sapiens phosphoglucomutase 1 (PGM1), transcript variant 2, mRNA	5.697	12.2263	0.466117	5.14802e-06	0.0131763	0.476807	2.2691e-09	5.42841e-07	GGAACAGGAGGCCCAGCCCAGGATGCGGTCACCAACAGAATCTTCCAGATCAGCAGAACCATAGAGGAGTATGCCATCTGCCCAGAGCTCCGGGTAGACTTGGCTACCCTGAGCAAACAGAAGTTTGACCTGGAGAACAAGTTCAAACCCTTCACAGTGGAGATAGTGGACTCGGTAGAGTCTTATGCCAACATGCTAAGGAACATCTTTGACTTTGCTGCACTGAAGGAGCTGCTGTCTGGGGAGAACCACATCAAGATCCAGCTAGATGCCATGCATGGAGTGATGGGTCCCTATGTGAAGAGGATACTGTGTGAGGAGCTAGGCTCCCCTGCGAACTCTGCCATTAACTGTGTCCCCCTGCAAGACTTTGGGGGCCAGCACCCTGATCCCAACCTC…
TCONS_00073099	LOC106610899			39.6541	84.5308	0.467921	2.64884e-06	0.00885877	0.478481	9.57513e-10	2.68133e-07	CTTGTGAAGACCTTTGGACAGGAACATTAGATAATCAGTGATAGGCACCATTAGACCTGCAGTAGGAGTATGCATGTCACGCCACCAATAGAATCTATGCCCGAATGTCTGAGCCAGTAAGAGAATGGAAACTAAGTAAGACAACAAGATTCGTAAAGTGGAGTGACGATATTATTTAAGTGTAAGACTGTATAAAAGCCAAGTCCTAAGAACGAAGAGTTAGTTCTTCCCTGGAATTGCTCGGCTTCATTACTCTCTGTAATGAAATCTATTTGAATTCACAAGCTCCGGTATCTGAGAAGTATTTGAATCAATATTTTCACAACACTGTTAGCAATAAAAGCTGTGCCTCACCTCAGGGACAGACAGGTGTCTGAGATCTAACCAAATTTACTGAGA…
TCONS_00096678	sepw1			0.338367	0.723684	0.467386	3.83661e-06	0.0113216	0.479848	6.23849e-08	9.84102e-06	TGTGTTCTCTCCTGTGTGAACGGGGACCTCATGAAGATGATTCGTGGGTCGCTCCGCCTTATTTGTTTCATAACGTCAAATATCAAGGAAATAGCCTTACACCGACAACCTTTTTGCAACCACTACCTCTCTCAGAGAAGGGCTGCTGCGACTTGCGATATGGGAGTCAAAGTTCATATCACCTACTGCGGTGGATGAGGGTACGGGCCCAAGTTCACCAGACTCAAGACACAGCTTGAGGATGAATTCCCAGGTGATCTTGAGATTACTGGTGAAAGCACACCTTCAACCTCTGGGTGGTTTGAGGTGGAGGTGAATGGCAAGTTGGTCCACTCAAAGAAGGAAGGGTCAGGCTTTGTGGACAACGAGCAGAAAATGGCAACATTGGTTGATGCCATT…
TCONS_00066917	LOC106610680	xm_017007083	XM_017007083.1 PREDICTED: Homo sapiens SH3 and cysteine rich domain (STAC), transcript variant X5, mRNA	0.445586	0.922067	0.481318	6.62232e-07	0.00325701	0.489461	9.66293e-10	2.6851e-07	GCATTTTACATCGGTGCGTAACATTGACTAACTATTTTCCCTCAAATGCATCCGATGAAACAGAGCTACAATTTACTAAATTACTATTCGAAAACATTTTTAAAATGTAATATTGTCATTCTAAGATTTATAGATGAATATCTCTTGAAAGCACCTGTAATGCCAGATTTAAAAATAACTTTACTGGGTAATCATACTTTGCGATGAAAGGTGATGCGATACTCTGAAAAATAGGCTAACGTTACAGGTCAGCGCCATCTTGGAACAATCACATATCACATCTAGTCTTGTATACTATTGTCAGTAATCCCTTACCTTTGGTTGTCTTCATCAGAAAGCACTTCCAGGAATCCCAGGTCCACAACAAATGTATTTTTGTTCGAAAAAATTACTCCTTTA…
TCONS_00086371	LOC106560505			1.26984	2.64569	0.479104	5.25158e-05	0.0495209	0.490565	6.68024e-08	1.0492e-05	CCCCTCATCTCAGTCGTCAGTTCCACTGGAGCTCTTGCAGACTACAGTCACAGGAGACAACTGAAGAGGACAATGGAGTACCTGCAATCTTATCACTGTTTACTCTGCTACTTTCTGCTGGCTCTTAGAGATCCTGCACTCTGTGCTAAAGAGATCACTGTTAGCCCAGACAAACCCATTGTCAAGCTGGGAGATGCTGTGACCTTGATCTGTGAGACAACCTGTCCCCAAGTCAAACCACGCTGGATGGAACTAGACGAGAGCGATGTCATTCAGAATACCACAAACAACAGAAGTTATCTACATATTGCAGCTGTACAGCTGAATCACGAGGGAAAGTATACCTGCACAGCAGCAAAATGTAGCAAACAGAAGAAGGAAACAATCCAGCTCAGAGTT…
TCONS_00009258	eif3a	nm_003750	NM_003750.3 Homo sapiens eukaryotic translation initiation factor 3 subunit A (EIF3A), mRNA	10.9111	22.2856	0.489014	5.08234e-07	0.00283839	0.497048	2.94226e-10	9.57532e-08	GTTCACGTGGTTCATTCCTTTCCTAGGAGCTTGTCGGAACGGGTGAATGCCTGGCGCGGATGGACCGGTGAAATTAGTCAAATTCACCCAAACCAACCTTCTCTTCATTCCGCGAGAAAGTCAGAAAAATGCCGGCATATTTCCAACGACCGGAGAATGCTCTCAAACGAGCAAATGAGTTTTTGGAGGTGGGCAAAAAGCAGCCAGCTTTGGATGTTTTGTACGATGTCATTAAGAGCAAAAAGCATCGAACATGGCAGAAGATCCACGAGCCCATCATGCTCAAGTACCTGGAGCTCTGCGTGGACCTGCGCAAGAGCCACCTGGCAAAGGAGGGTCTCTACCAGTACAAGAACATCTGCCAGCAGGTGAACATCAAATCCCTTGAGGATGTGGTTC…
TCONS_00217759	LOC106592516	nm_001127448	NM_001127448.1 Homo sapiens 4-aminobutyrate aminotransferase (ABAT), transcript variant 3, mRNA	21.088	42.3284	0.500908	1.05584e-05	0.0190236	0.513365	5.11097e-07	6.19559e-05	GACTGACATTTCTCCCTCCGTCTTCAGGTGGCGTGAAGGCAGGTGTTGAGGACTGTCTTTCTCTCTCTGCATCATTCTGTTGTTCTGAGTCATGGCGTCCTCTCTGCTCAGCAGGCAGCTGGTCCTCTCCCTCCAGCAGAACCTCAGGTTCACTGCACCAGGCTGCAGGTATGTCAGTAAGGCAGCAGCTAAGACTCAGATGGAGTTTGAATACGATGGGCCTTCCATGAAGACCGAGGTCCCAGGACCCCGTTCCAAGGAGCTGACCAAACAGTTGGGAGAGATGCAGAACGTGGGAGCAATCAATTTCTTCTGTAACTATGAGGAGAGCAGAGGAAACTACCTGGTGGACGTGGACGGAAACCGCATGCTGGACGTCTACACACAGATCTCCTCCAT…
TCONS_00214963	LOC106591689	nm_001127448	NM_001127448.1 Homo sapiens 4-aminobutyrate aminotransferase (ABAT), transcript variant 3, mRNA	13.5602	27.0871	0.501577	4.27783e-05	0.0429204	0.516654	5.62498e-06	0.000450369	GGTGGCGTGAAGGCAGGTGTTGAGGACTGTCTTTCTCTCTCTGCCTCATTCTGTTGTTCTGATCATGGCGTCCTCTCTGCTCAGCAGGCAGCTGGTCCTCTCCCTCCAGCAGAACCTCAGGCTCACTGCACCAGGCTGCAGGTATGTCAGTAAGGCAGCAGCTAAGACTCAGATGGAGTTTGAATACGATGGGCCTTCCATGAAGACCGAGGTCCCAGGACCCCGTTCCAAGGAGCTGACCAAACAGTTGGGAGAGATGCAGAATGTGGGAGCAATCAATTTCTTCTGTAACTATGAGGAGAGCAGAGGAAACTACCTGGTGGACGTGGACGGAAACCGCATGCTGGACGTCTACACACAGATCTCCTCCATCCCTATTGGATACAACCATCCCTCACT…
TCONS_00025805	LOC106600931	nm_004959	NM_004959.4 Homo sapiens nuclear receptor subfamily 5 group A member 1 (NR5A1), mRNA	23.4309	45.4147	0.514687	8.05368e-09	0.000202011	0.51825	9.38152e-19	1.54045e-15	AGTCCACTATGGAGCACAGTCCAATAGTGGGTCCTTAGACAGACAGCAGAGGTCCTGCTGTGGCTGCCTGCCTCTCTGTCTGTCTGTCTGTCTGGGCTCCTGCTCCCTCCGGCTATGAGGAAGTAGTTAGGGTGATTTAGGCTATCTCCTCTTTCAAAATGTACGTACCCCAGGGCCACTTCCATGCGGACCAGGGCCAGGCCCTATGCCAGGCCCAGCCTCCGGATCTGTTGTCTTCGGAGGGATCGTCGACATCTCAGGAGCTGAAGACCGAGCCAGAGACCAGGCCAGATCAGGCGGAGGTCTGTCCAGTCTGCGGGGACAAAGTGTCTGGCTACCACTATGGGCTGCTCACCTGCGAGAGCTGCAAGGGTTTCTTCAAGCGTTCGGTGCAGAACA…
TCONS_00148276	LOC106575500	nm_001193417	NM_001193417.2 Homo sapiens DEAD-box helicase 3, X-linked (DDX3X), transcript variant 3, mRNA	2.06433	4.06636	0.505915	2.6388e-05	0.0329299	0.519055	1.78343e-06	0.000176991	AAAATCTCGCTCTGGGTTCCTGCTTCTAGCTTCCATTACACCACGACACGCACCTTCACCAGTTAGTAAGCGGTGTCGGTATAAAGGCTTTAGACCACCGAACTATAGTGTCATGAAAATAAGCAAAAAATAATTTACAGTAATATAATATATCAACTGTGTCTTTAAGCTTCATTCATTCGGAAATTGACAAAAGAAGAAAAGACGAGCGAACCTAAGGGACGTCGACAAACCGGCAAACAAAGAGATCCCTTCTCGACGACAACATTTTTCCTCAATATTCTTTAGTTATGAGTCATGTGGCCGTCGAAAATTTACACGGTCTAGAACAGCAGCTTGCTGTCCTAGGCTTGAACAATGCTGACGGGCAGGGCGGAGGTACTGGCAGGACCTGTTACA…
TCONS_00175352	tf2l1	nm_014553	NM_014553.2 Homo sapiens transcription factor CP2 like 1 (TFCP2L1), mRNA	2.32095	4.57983	0.504867	2.33709e-05	0.0306813	0.519829	3.59477e-06	0.000312909	GAGAGCGCTATCAGTTCTACCTGTGGAAGCAACACACCAGGGTGCCATACCCAACTCCCATTCTCTGTTTCTGGGGATACTTTAGACGCTGCACTGGAAAACATGTTGTTTTGGCACAATCAGCCAGAGCCCTACCACCAGCATTCAACTGCAAGTTATATTCGAGATGCTTTGGCGCCTTTCCTGAAACACGAGGAGGAACGGCACGCAACAGAAAATGGCGCCAAATGTTCTCCTTTCCAATATGTTCTCTGTGCAGCCACCTCGCCCGCTGTAAAACAGCAAGAAGAAACTCTGACTTATCTAAACCAAGGTAGCTAGCTATTCTTTCTTTATTACTAAAGTCATAGGTTGTTGGATGGAATTGAATTCATGGCACGTAATTGAGTGTAGGCCCAC…
TCONS_00081070	LOC106560562	nm_005717	NM_005717.3 Homo sapiens actin related protein 2/3 complex subunit 5 (ARPC5), transcript variant 1, mRNA	0.772492	1.51038	0.510261	1.54659e-05	0.0242458	0.520986	5.15022e-07	6.22229e-05	TTAGAAAATTGTCGTTTTTGGTGTTGCTGACGAGACGCTGGTGAGAGGCAGGAAGAAGCCTCCCAAACTAGAGCTGTAAACGGCATATTTTATCACTAAATGTCATTATTTTGTATCTAAAGAAGGGACATAAATTTAGCACAATGTCGAAGAATACAGTGTCTAATCGATTCAGAACAGTAGACGTTGACGAATACGACGAGAACAAATTTGTTGACGAGGAGGATGGAGGTGAAAATCAGCTGGGTCCTGACGTGGCAGAAGTGGACTCGCTAATCAGACAAGGGAACCTGATGGAGGCCTTGCAGGCAGTCCTGAAGAACCCACCAATCAACACCAAGAACCAGAACATCAAGGACTGTGCAGAGGGCCTTGTGTTGAAGGTGCTGAGTGCCTTTA…
TCONS_00018568	LOC106573577	xm_024446425	XM_024446425.1 PREDICTED: Homo sapiens jumonji and AT-rich interaction domain containing 2 (JARID2), transcript variant X6, mRNA	1.34884	2.60191	0.517493	2.48149e-05	0.031278	0.525936	1.82494e-07	2.46907e-05	TCCCATCCTCCCTCTCAGGCTCGGCTGCGTTGCCAGGCAACATGGCGTACTTTGGGAGTGCCCAGGATGATGTGGATCTGGAGGATGAAGATGATGAAGAGGAGGAGTGTGACGACAGGATGTCAGCTCACAGCCACAACTCAACTTCCTGTCCGTCCTCACAGCGGAAAAACAAAACAACGCCGGGAAAGAAGGTCTCCAATGGACATGTGTTGAATGGCCACTGCAGGTCCTTACGGGGGAAGGAGCTCTTCCTGAGGCCCAGAGGGAGAGAGGCTATCCAGGCCAGAGAGAGGGCTGAGAGGGGAGAGGCCCGGAGGGAGAACCACAGGACCTCTACAGGACCCCCAGCCAGGACCTCCAGCACCACCCACAGTCTTCGCCACAGCAGGCCCACCC…
TCONS_00018972	LOC106575444	nm_080429	NM_080429.2 Homo sapiens aquaporin 10 (AQP10), mRNA	2.42734	4.62814	0.523006	3.99767e-05	0.0412648	0.531296	3.0473e-08	5.42269e-06	TGTGTGTGTGTGTGTGTGTGTGTGTGTGTGTGTGTGTGTGTGTGTGTGTGTGTGTGGTTGACGTGGATTTGATGAGGGGACAGGTTGGACACTGATAAAGACGGTAACTCGCTAGTAAAGGAGTGCACGGGGAAAGATGATGACGAACATTAGGTGACAGACAGGTGAAGATGACAGCTGTTATTGACTGAATGACACTTTTTATTTTTGACTTTGACAGTGTATGAATACCACTTTGACTCCAAGATTCTGCAGAAACCCGTTGGTCTGCGTGGGTATCTGATCTGCACAGATGCGTATAGATGTGACAGAGGGACAGGTCCAGGCTAACAAACAGGTATTGGGGATGAAGGAGAGAGGGCAGGTACCAGACAAAGATCCCTGGCCAGTGGCCCCAGA…
TCONS_00150287	LOC106576625	xm_011520927	XM_011520927.3 PREDICTED: Homo sapiens decapping mRNA 1B (DCP1B), transcript variant X1, mRNA	4.34641	8.10995	0.534964	4.42242e-07	0.00257971	0.537263	8.27695e-15	7.66658e-12	TGGCTCCCGTGGCTCTAGCTGGTGTATTTAGCCGTGGCTCTAGCTGGTGTATTTAGCCGTGGCTCTAGCTGGTGTATTTAGCCGTGGCTCTAGCTGGTGTATTTAGCCGTGGCTCTAGCTGGTATATTTAGCCGTGGCTCTAGCTGGTGTATTTAGCCGTGGCTCTAGCTGGTGTATTTAGCCGTGGCTCTAGCTGGTGTATTTAGCCGTGGCTCTAGCTGGTGTATTTAGCCGTGGCTCTGTGTCTGAGGGGACTGATGTTGACCTCGCTGCTGCACTGAACTCTGTTTTATCTGGATTTAGATTGGACCCTCCATTATGGCCATTGACTGACCTGTGACCTGTCTCGCTCCCTGCTCTGCTCTCTCTCTCTCTCTCTCTCTCTCTCTCTCTCTCTCT…
TCONS_00073097	LOC106610899			138.326	257.892	0.535445	1.17865e-05	0.0199757	0.543299	2.89542e-08	5.22339e-06	CCGAATGTCTGAGCCAGTAAGAGAATGGAAACTAAGTAAGACAACAAGATTCGTAAAGTGGAGTGACGATATTATTTAAGTGTAAGACTGTATAAAAGCCAAGTCCTAAGAACGAAGAGTTAGTTCTTCCCTGGAATTGCTCGGCTTCATTACTCTCTGTAATGAAATCTATTTGAATTCACAAGCTCCGGTATCTGAGAAGTATTTGAATCAATATTTTCACAACACTGTTAGCAATAAAAGCTGTGCCTCACCTCAGGGACAGACAGGTGTCTGAGATCTAACCAAATTTACTGAGATTCAGATTGAAGTACAAGCTGCAGCTGCAGAGATGTGTACCATAATGTTCATTAAAGAGGCTAAGATCTACGTTCTCCTATTGGTGTTCATTAGCGTCTT…
TCONS_00111510	LOC106568328	nm_001292017	NM_001292017.1 Homo sapiens enolase-phosphatase 1 (ENOPH1), transcript variant 2, mRNA	4.67407	8.5212	0.547389	4.34647e-05	0.0434352	0.558354	5.57687e-06	0.000448684	CCTCTTCGTTTTTGCTGGCATCAATCTTTGATCCCTCGGATTCTCCTGCCTGGCCGCCCTCTGCAACAGTCGGCGTCCGCTCTTCGGTGCTAGCCTCTCCGTCGTCCTCCATTTTCACCACAGTTGGATCTTCGCCGGTTTCAAGGAAGTGTGAAGAGACCATACCACAGGACAGCGTTTTCTTGTGCATGCCGTGCTCTCTGCCCGCTATGTGCGTCGCCCAGAGATTGTCGTGATCAGGCGACACACGGCCTGCAATGAAGTCTCCGCTGGCAGGTACAAACAAGGACATTTTATTCCCATACATCAAAGATCATCTCGAGGAGTATCTGTCGGCGCACTGGGAAGAAGATGAATGCAAACAAGACGTACATCTCCTTAAGAAACAGGTTGAGGAGG…
TCONS_00158654	LOC106578982	nm_006744	NM_006744.3 Homo sapiens retinol binding protein 4 (RBP4), transcript variant 1, mRNA	847.72	1522.9	0.556805	2.36076e-05	0.0306813	0.562271	2.39274e-10	7.94548e-08	CAAGATCCATCAACAAGACAACATGCTGAGAATCTGTGTGGCCCTCTGTGTTCTGGCGACATGCTGGGCACAAGACTGTCAGGTTTCAAACATTCAGGTCATGCAGAACTTCGACAGAAGCAGGTATACTGGTAGGTGGTATGCTGTGGCCAAGAAAGACCCTGTTGGTCTGTTCCTCCTGGACAATGTTGTTGCTCAGTTCTCAGTAGATGGAAGTGGCAAAATGACTGCAACTGCCCAGGGAAGAGTTATCATCCTGAACAACTGGGAAATGTGTGCCAACATGTTCGGCACCTTCGAGGACACTCCAGACCCTGCCAAGTTCAAGATGAGATACTGGGGCGCTGCTGCATACCTCCAGTCTGGAAACGATGACCACTGGGTCATTGACACTGACTA…
TCONS_00111171	LOC106568219	nm_213595	NM_213595.3 Homo sapiens iron-sulfur cluster assembly enzyme (ISCU), transcript variant 2, mRNA	4.39398	7.88463	0.556143	2.28159e-05	0.03028	0.563463	8.3606e-08	1.25841e-05	TATTCGCTCGCCCTCTTCCAGACTGCGTCATTTCAGACAAACAGCGAACATGGCGGGTCTAGTAGCAAAGAAGTGTATCACCCCGCTTGTTGTGATGAGAAGGATCACTTCTCCGGAATATACGGTCCAAGCCGCCTACCACAAGAAGGTAGTGGACCACTATGAGAACCCAAGGAATGTTGGATCCCTGGACAAGACCTCCAAGAATGTGGGGACAGGCTTGGTGGGAGCCCCAGCTTGTGGAGATGTGATGAAGCTTCAGATTGAGGTGGACGATCAGGGGAAGATTGTGGATGCCAGGTTCAAGACGTTTGGCTGCGGCTCAGCCATTGCCTCCAGCTCCCTGGTAACAGAGTGGGTGAAGGGCAAATCCATTAACGAAGCACTGACAATAAAGAA…
TCONS_00217437	LOC106592407	nm_001127448	NM_001127448.1 Homo sapiens 4-aminobutyrate aminotransferase (ABAT), transcript variant 3, mRNA	39.1877	68.9907	0.565918	1.97689e-05	0.0286627	0.573728	3.45611e-07	4.41161e-05	GTAGAGGACCTGATAGTCCAGTGGCGTCAGAAGGGCCGGCCGGTGGCTGGGATAGTGATTGAACCCATCCAGGCTGAGGGAGGAGACAACCACGCAACACCGGACTTCTTCAAGAAGCTACGGAACATCGCACGCAAGCATGGCTGTGCGTTCCATTTGGATGAGGTGCAGACAGGTGGAGGAGCTACCGGGAAGTTCTGGGCTCATGAACACTGGGGGATGGACGACCCTGCTGACATCGTCTCCTTCAGCAAGAAGATGCTCACTGGAGGTTTTTACCATAAAGACGAGCTGCAGGCAGACAAGGCCTACCGTATCTTTAACACGTGGATGGGTGACCCGTCTAAGAACCTGTTCCTGGCTGAGGTTCTAAACGTGATCCGCAGAGAGAACCTTCTG…
TCONS_00081182	LOC106560590			4.58383	8.03573	0.570382	2.11925e-06	0.00814368	0.576143	4.63327e-08	7.71301e-06	GACTTGTGGAGGTCTACAAAATGTCTTGGCTGATTTCTTTTGATTTCCCCATGATGTCAAGCAAAGAGGCGCTGAGTTTGAAGGTTGGCCTTGAAATTCATCCACAGACACACCTCCAACTGACTCAAATAATGTCAATTAGCCTATCAGAAGCTTCTAAAGCCATGACATAATTTTCTGGAATTTTCCAAGCTGTTTAAAGGCACAGTCAACTTAGTGTATGTAAACTTCTGACCCACTGGAATTGTGATACAGTGAATTATAAGTGAAATAATCTGTCTGTAAACAATTCTTGGAAAAATTACTTGTGTCATGCAGAAAGTAGATGTCCTAACTGACTTGACAAAACTAAAGTTTGTTAACAAGAAATTTGTCGAGTGGTTGAAAAATGAGTTTTAA…
TCONS_00055576	LOC106606839	nm_001304349	NM_001304349.1 Homo sapiens protein kinase cAMP-activated catalytic subunit alpha (PRKACA), transcript variant 3, mRNA	8.56848	14.7744	0.578711	7.69851e-07	0.0037135	0.582402	1.15879e-10	4.10392e-08	CTCTGGACTACCAGGGGCTCTGGCTGCGGAGTGAGCTCTGCTCTATGCCAGGACACAAGACAGACAGATGAAACTGGGAAGTGAATGTAGAAGGTGAGAGAAGAAACCAAGGAGGTTGAAGGTTGTCTGGGTTTCTGGATCTGAATGTAATGGGAGAAGGGGCGATGAGCCAACCACTGTGAGGAGGAACGAGGAAGAAGAGGCACGTTGCGAAGTAGAAGTGACAGGGCTGATGTCAGGCTCAGACAGCCACAGGAAGAGCTCCAGGAGGCATGGTAGCAGGAAGAGGGAGTCTGGGCCCACCTCTGGCTCCGGGGCTGCAGAGGCTGCGGTTGCAGCACCAGAGATGCCCATAATGATCCCTGACGTGAAGGAGTTTCTTGCCAAAGCCAAAGAGGA…
TCONS_00166393	LOC106581141	nm_001243281	NM_001243281.1 Homo sapiens activated leukocyte cell adhesion molecule (ALCAM), transcript variant 3, mRNA	5.12928	8.82192	0.579875	3.71616e-06	0.0112761	0.584625	1.91009e-09	4.6583e-07	GTTGCTGTAAAACCCTACCCTACAGAGCTTCCCGTCGTAGCTCACTCGACGCGCTCCCGCATTTTACCTGTTAGCCAAGCCAAGTGACAGAGCAGATGTTATACAACTGTAACTGAACACAGTTAGTGAATATCTCAGTATTTAACCCTGACGTTTACGGAAGGAAGTTAACTGATCGATATCAACGAACATATTATCAAACTTTAGGAACAGCGGAACAAGGATATCTGACATTTGCCAGGATGCACTTTTCCAGCTGTCTGTGTACCCTCCTCGTCGCGCTTGTCTACCAAGTGAGTGCTATGGATACTGTTATCGGCCTGTATGGAGAGACCGTTGAGGTGCCATGCAACAATGGGGCCCCCAAACCAAAGGACCTGTTCATAACAAAATGGAAAT…
TCONS_00178249	LOC100380867	nm_001417	NM_001417.6 Homo sapiens eukaryotic translation initiation factor 4B (EIF4B), transcript variant 2, mRNA	11.4147	19.4664	0.584177	8.53122e-08	0.00109525	0.587248	1.79406e-13	1.35018e-10	TTTGAGGCTCGCGACCAGATGCGCGTTCTCGATTATAAACCTCTGACGCCTTCATCCGGGAATCTGGTACGAACTCGCTCTCCAACATGGCGGCGCCAGCTAAGAAGAAGGGGAATAAGAAGGGGAAGACCCTGACCCTCACTGACTTCCTGGCAGAGGACAATGGGAGTGGAGGCAATGCTCCACCACCGCAACCCAGCTACGCCAAGTCCACCAGCTGGGCCGACGAGACGGATGACCTGGAGGGAGATGTGTCCACCTCCTGGCACTCAGGGGAGGACAGTTACCGGGCCCCGGCCATAGATCGCAACATCCTGCCCACGGCGCCACGGTCGGCCCGCGAGCCCAATGTGGACCGGTCACGCCTCCCCCGCAGCCCCCCCTACACCGCCTTCCTGG…
TCONS_00162661	maz	nm_001042539	NM_001042539.2 Homo sapiens MYC associated zinc finger protein (MAZ), transcript variant 2, mRNA	1.74971	2.94042	0.593373	6.18596e-06	0.0138738	0.597997	1.0468e-08	2.07009e-06	CAACGGCAGACATCTATTTTTGACGGTCTGAGAAATACTGTAGTTAAATGTCTGTCGGACGAAATCCCGAGTAGGAGGGGGCAGAAAGCATGTGCTCCGGGAGGGAGACGGAAATGAAAGGGGGTGTCCGAAGAGAAATCCGATCCCTTTAAGAGCAACTGTGACATAGTCGTGCGAGGAATAGGAGAGGAGGGGGAGAAGAAAGAGGAATTTAAAAAGAAAAGGAAGAAAGAGACAGGGAGGGAGGAGGGAGAGCGAGCGAGCGATAAAAAAAGAAAGATGACATCCTCGCATTTGAACAGCCGAGGTGGAGCGATAGGCTGCGGCCCGGAGCAAGCGCTCTTTGCCAGGGTCAGGGCTTGAATCCAACAACGAGGCTTCGACAAACACCCGATTGGC…
TCONS_00004064	LOC106612143			0.384889	0.637288	0.602008	2.38931e-05	0.0308923	0.605277	1.58178e-07	2.1977e-05	TATCCACTATGAAAAGGTTCTAGCTACTGTATCGCTCTGTCCTTCGACGCAACATGCTGAGGAGTATTTCTCTATAATAAAGAGACTGATTGGGAGGAGGAGACTAGAGCAGACCCAGAAGTTCTGACTGAACGGACGCACATTTGATCGCCTCAGGACGGCCATTTACTTTGTACTGTTATAATTCATGCTATGAATTCCTGTGATTTCATTTGGACTATTTACCCTCATAGCAAACAGCTGGCAACACAATCCAAGCAATGTTCACACGGCCTGTTCACCCACGGAGGCAGAGCTGCCGCTGCTGACAGTCACTTAGGGGCAGAGTACTCTGGTGACATGAAGCCCGGCGCTTCCTCTCAACTCCTGGGAGCCCGCGTGGGGAAGAAGTCCCAGTGG…
TCONS_00079889	LOC106613828			205.017	339.118	0.602483	1.04099e-05	0.0189211	0.606872	4.31659e-09	9.56641e-07	ATGATGTTCAGAAGTCTCTCAGAGGAATTGAAGCTCTCTGAGCCTATGCTTTGGTACGGTAAGTTGGGTTATTGATAACAGAGCAATGGTTTGGGTTTATCTTGGGCTCTGGGTGTTCTTGTTGGTGTGTAGCCCCTCACAGCTGCATGGGCAGGTTATTCTAGGTAAGGGGGAAGTGTGTGGAGGGGCAGTGGAGGGCCAGTGTGACACCAACCTCACATGTGTGTCTGTGAAGCCCGCTGACAAGGAGCAAACACCCAGTGCTGGACTCTGCAGCCCTCCCCTTGCCCCAGGCTGTGTGCCATGCTCTGGAGTGCTGTGTCCCCGTGCCAGGCGAGTTTGCCCTGGGGGACATGTCACTGAGCCATGTGGCTGCTGCCCACAGTGTGCCCGTCAGAT…
TCONS_00043636	LOC100136447			1836.65	3034.59	0.604367	1.58494e-05	0.0243896	0.608901	4.15457e-09	9.32172e-07	CATTCGATTTATGAACGGTTAACTGATCATGTACCAGTGTCATTACACAGGGAACATGGAGAACTACCGTTCTAAGCAAGGTTCCCAGGGGGGGAAGAAGTGGGCAGGACTTCTGACGTGTCAGACCATCCTCCTTGTGCTGATTGGCCTCTTGGTATCCATCAGCACCAATCAGGCAGCTGCAGAGCCCCTGTCAAATGCCACTCAACATGGGGAGACCCCTGAGGAAGAGTTGGCCTCCCTGAGGTTGAATCTGAGGACTGTGCTGCATCACTACAGCCACCTACGTGATAACTACGCCAGCCTGGCACAAAACTGCTCTGCCACAGTGGTGAATTTCACAGACTGTCCTAAGGGGTGGCTTCATGAACTGGTAAATGAAAAATGTTACTACTTCAG…
TCONS_00137130	LOC106573769	nm_001145155	NM_001145155.1 Homo sapiens nuclear receptor subfamily 2 group F member 2 (NR2F2), transcript variant 2, mRNA	1.91815	3.14375	0.608287	2.90005e-05	0.0343122	0.61444	2.84271e-06	0.000256725	CGTTTCTACCCATACTGTAGAACAGAAAAGACGCACAGGAACATCTTGCTGTTTTACTTTTCTCCTTTTTAAAGACAGCCATATCAACCACTTCTTATGACGACAAGTCAATTTACATTACAAGGTCTAAGTTGAGCACATAAATTGAACTATTTCATTCCGTCTGGAAAGGACACCTTGCCTGTCTATTCTCGACATTATATCGAAAAGAGAAGACTAGTAGATATTCTGATAAGAGAGAAGATGCTTCACGCTGCGGACGAATCGACGTATGCATTTGCGGTGCAACGGGGACGGATGCCACCCACACAGCCACACCATGGCCAGTTCGCCTTGACAAATGGGGACCCACTGCACTGCCATTCCTACTTATCCGGATATATCTCTCTACTGCTAAGA…
TCONS_00158656	LOC106578982	nm_006744	NM_006744.3 Homo sapiens retinol binding protein 4 (RBP4), transcript variant 1, mRNA	1229.65	2018.85	0.609669	2.7863e-05	0.0336004	0.614921	1.42192e-07	2.00647e-05	CCTGGCTGTGGCAGGACTCTACACTATAAAAACCTCTGTTTGTAGATGAACAGCACCTCTAAGGCACTTCAGACTTTACAAGATCCATCAACAAGACAACATGCTGAGAATCTGTGTGGCCCTCTGTGTTCTGGCGACATGCTGGGCACAAGACTGTCAGGTTTCAAACATTCAGGTCATGCAGAACTTCGACAGAAGCAGGTATACTGGTAGGTGGTATGCTGTGGCCAAGAAAGACCCTGTTGGTCTGTTCCTCCTGGACAATGTTGTTGCTCAGTTCTCAGTAGATGGAAGTGGCAAAATGACTGCAACTGCCCAGGGAAGAGTTATCATCCTGAACAACTGGGAAATGTGTGCCAACATGTTCGGCACCTTCGAGGACACTCCAGACCCTGCCAA…
TCONS_00134538	csde1	nm_001242891	NM_001242891.1 Homo sapiens cold shock domain containing E1 (CSDE1), transcript variant 4, mRNA	13.0226	20.7619	0.625154	5.51572e-07	0.00300763	0.62758	2.54606e-11	1.02497e-08	TCGCGATAGGATCGCACTCGGATCACTACGTAATGTGCCGTGCTGCTTCTGGCGGCGCTGGTGACAGTGCTGAAAGCTGTTGGGTATGAAGTGAAACGGAACTGAATTTTTTTTGTACCATCCGCAACTGCTTCTTCAAGTTCAGATCACAACGAAGAAACAAATTCAAGAGAAACATCCCGAAACGTACAGTCGCAACAACTCAAGGAAAGGATCACTTCAAAGGAAAGTCTAGAAGCAACTAAACTAAGAAAACACCAAAGACACAAGATACACACCTGCCCAATCGAAACACACTCAAGAGAAGCAATCTTTCGCCAACATTGCAAAACCGTGAAGATAACTGATCTGAGACCAGAAGTTTGTGCCTACTCAACAGCTTTGACAAAGCACACGTCC…
TCONS_00129204	LOC106571981	nm_006275	NM_006275.5 Homo sapiens serine and arginine rich splicing factor 6 (SRSF6), transcript variant 1, mRNA	13.1346	20.7628	0.631869	4.22775e-08	0.000662779	0.633798	7.82012e-15	7.43405e-12	TGTATTCTCGCGACGATGATTCTTGACGTCACGTCTACATAAAACAACCGAACTCAGCGATTTCTCTTTCGTTAACGGCATTTTGTTATCAGTTGGAGAAGCCATCCGAGGATCAATAGTCATGCCCCGTGTCTATGTTGGAAAACTAAGTTATCATGCTCGAGAGAAAGACCTTCAGCGGTTTTTCAATGGCTACGGAAAGCTCATGGAAATTGATCTGAAAAATGGATATGGCTTTGTAGAGTTTGAGGACAATCGCGATGCGGATGACGCTGTGTATGAACTGAATGGCAAGGAGTTGTGCGGGGAGCGTGTGACCGTGGAACATGCAAGAGGACCGCGGCGCGACCGAGATGGATACAGTGGTGGCGGGGGTGGTCGAAGTAGTAGTGGTTACAG…
TCONS_00200343	olah			1.38075	2.16076	0.636601	4.15568e-05	0.0423728	0.64146	2.99932e-06	0.000268677	AGAAGAACAGGAAGAGAAGAACCAGGAAGCTTTAAAATTGAAGGAAATGCTTTGAGAAAATGTGAAGTGCCACGTCTATTTAACAGTAGAATGGACAAGGTGATCAACTGCTTCAGTAAGAGACCTGATGCCGTGGCCAGGCTGATATGCTTCCCATGGGCAGGTGGAGGCTCCATACACTATGCACGCTGGGGGAAAATCCTCACCTCCATTGAAGTGTTTGCTGTTAAACTTCCTGGCAGGGAGGCTCGAGCCAAAGAGCCCTTCTTTCAAAGCATGGAGCAGATTGTAGATGAGGTCATCAATGTGCTACTGCCGGTGCTCAAGGAGAAACCATTTGCCCTCTTTGGCCACAGCTTTGGCGCCATGACCAGCTTTGCTATAGCAGATACTTTGAAA…
TCONS_00046949	setd7	nm_030648	NM_030648.3 Homo sapiens SET domain containing lysine methyltransferase 7 (SETD7), transcript variant 1, mRNA	5.93572	9.2437	0.640469	6.38949e-08	0.000890375	0.641562	1.88548e-15	2.00327e-12	GGCATTACAAGGAATCTTGTTGATGAATGCTCCGTCTCCCCGCAATGTAATATATTATTTTTGTTTTCTTTCAATACCCGGTACAGTAGGTGGCGGCAATACACCTATAGGTGTATTCTGCTTAACACTTTAAAGAAGAAGAAGAAGAAGAAAAGAGCTGAGGGAAGCAGTGTAGTGATAGATGAAGTGCAGAATATTACAAAACCGACCGCCACACGTCAATTCTCTGCGCGTGCCATCCACGGCAAGGGCCACTATGGACAGCGATGATGATATGGAAGAAGTCGTTGAAGGCCCTCTGGATGAGGATGACCAGCCTCACGGGTTCTGTACAGTCACCTTCTCCTCCAGTGATCGCTTTGAAGGACATTTTACACATGGAGAAAAGAATGGGAAGGG…
TCONS_00187853	LOC106585396	nm_004972	NM_004972.3 Homo sapiens Janus kinase 2 (JAK2), transcript variant 1, mRNA	3.26786	5.08278	0.641115	1.24968e-05	0.0210373	0.644886	4.16779e-08	7.06841e-06	TTACCAAACAATTTCAGCTCCCTCTAGTGGGTCTTAACAAAGCCATTTAATAATTTTGTCAGTGTTCATTCAATGTCAGTATAGCCCATGATTTTAGTTTTTTTAAGAAATGTCCTCCCATAATAGATCCATAGACAGTGTGTGAAAACGAGTGTATCTGTAGAAGGGAAACAACTTGGTTCTGGGGCTTGAACCAATAAATCCATAGTTATACCAAGTGCACTAATGGGATAATACACTTATAACTATTTCACTTTTTAGGTGGTATGCTGAAAATGCCAACACAAAACGGGTCTTGCTTCCAACAAGGCCAGAGTGACTGTGATGACACTCATGTTGCACTTTCCACCAAATTATGGGGAACAGCTGGGAATGCAGAGGCCAGTAACTGTACACTGT…
TCONS_00104757	LOC106565161	xm_024453512	XM_024453512.1 PREDICTED: Homo sapiens inter-alpha-trypsin inhibitor heavy chain 3 (ITIH3), transcript variant X2, mRNA	92.6332	143.515	0.643162	1.23535e-06	0.00543619	0.644901	6.05016e-13	3.85851e-10	TTTTGTGGGGCTTCATTTCTGCGGAGATCATGATGAAGGGAGCCTCTGTAGGAGTCGGCCTCCTTGGGCTGCTGCTGGCCTGCGTTACCACAGCACCAACCGATAAGAACAGGGACTGGGACATCTACAGCTTTCACATCAACTCCACAGTGACCAGTCGCTATGCAACCACTATCATCACCAGCCGGGTTGCCAATCGGATCGACCAGTCACAGGAAATAGAATTCCATGTTAAGATTCCCAAGAATGCTTTCATCAGTAAATTCAAAATGACCATTGAGGGGCAGACGTATGATGGGGTTGTGAAACAGAAGGAGGAGGCTCAGCAGCAGTACACTCAGGCAGTGTCTCGTGGTCAAAGCGCTGGCATAGTCAGTTCAGTGGGGAGGACCCTTGAGG…
TCONS_00187356	LOC106585595	xm_011511458	XM_011511458.3 PREDICTED: Homo sapiens KAT8 regulatory NSL complex subunit 3 (KANSL3), transcript variant X5, mRNA	1.84453	2.86732	0.641626	1.83554e-05	0.0275694	0.645463	7.46574e-07	8.45431e-05	TTCCCCATGAGGACAAAGACTATTTTAAGCTAAGTGGTTAGATTTAGGGATACAATTAGGGTTTGAATTAGGGTAAGGGGTTATTGGTTTAAAATCATATTTATCGACTGTTTTTACATTTTGCAATCATAATAGTTCATATAAATACACATCAGCATTCACATCAATACATCAATTCATTATTACATAACATGGTTTACAGTGTGTTGTAGCAGTTCCATAAAATGTGTTCTAAACTCTCATCATCATAACAATTAGGCATAGGACAAAATGTACTTTGAACAAAACAGCTCCACTTTACTACGGCACGCACTGGTAAACGTCGTACGGAAATCCACCATGCAGTTTCTATGACATTTTCTGACAATTGTGTACTGAGTAGATTTTTAATACATTCTT…
TCONS_00242583	LOC106599446			2891.21	4530.72	0.645428	1.13431e-05	0.0196669	0.64809	1.43884e-10	4.99777e-08	GAAGCCCTGGAAAAAGAGGCAAATAGGATTGGTGGGTTTAATAACTACTTCTGGATCGGCCTATCAGACAGAGAGCTGGAGGGGGACTGGAGATGGGTGGACAACACAACGCTCACAAAAACCTTCTGGAAACAGTTCAGTTTGGAGCCTGATAACAACATCTCCGGTGGGGTTGAAGGGGAGGACTGTGTGGTCATGGAGAGTAACACTCATGCCTGGTCCGACGTGCCCTGTGACTTTACCTACCGCCGCATCTGTCAAATGGATGCCATCCCCATTACTTCCCCTTGAATCAGCGGGTGAACGACACCGCTGACCATGAAATTAACTTAGAGTGGCAGGGATTCAA
TCONS_00193567	LOC106586194			6.42999	9.8881	0.648186	8.74357e-06	0.0170384	0.650092	3.50901e-09	8.07386e-07	TCTGTGTTCTTTGTCAATGCCAGATGGCTGGTCTGAGTCGCAGCACGGAGTCTTCCCTGAAGAGGACGAAGCGCAAGGCTCCTCTACCCCCCGCATCTCCCAGTGTGGTTGTCCAAGATGCAGCTTCGCTAGATGGAGATGGCCAACTTCCTGATACACTGGAAGAGATCGTGGAGCAGGAGGAGACAACTGCCTCCGTGGTCTTAGACTCTATGAGTGATGTCCAGGAGGACGACAGCAGCCTCAACCTGTCAACAGCAGACATCTCCGTGGACTCTGAGAGAACAGAGGCCCTCTCTCCACCACTGGAGGCACCAGGCACACCGTATGCTGAGATGGAGACCTCTTCACCACCCGAGAGCGAGGGCCCAGCAGGGGAAGATCAGGCTTGTGATCTGT…
TCONS_00132081	hsp90ab1	nm_007355	NM_007355.3 Homo sapiens heat shock protein 90 alpha family class B member 1 (HSP90AB1), transcript variant 2, mRNA	255.908	388.984	0.656644	5.57713e-06	0.0137148	0.659208	5.21483e-08	8.524e-06	TTTCTATTTTCCTGCGTCAGAGAGCAGAGGGGACTTGAGATATTGGCAGCATTTTATTCAAGAGAAGTCAACGGAACAAATAAAGATGCCTGAAGAAATGCGCCAAGAGGAGGAGGCTGAGACCTTTGCCTTCCAGGCAGAGATCGCTCAGCTCATGTCCCTGATCATCAACACCTTTTATTCCAACAAGGAAATCTTCCTCAGGGAGTTGATTTCCAATGCATCTGATGCTTTGGACAAAATCCGATACGAAAGTCTGACGGACCCCACCAAGCTGGACAACGGCAAGGAACTGAAGATTGACGTCATCCCCAATGTGGAGGAGCGCACCCTGACCCTAATCGACACTGGAATTGGCATGACCAAAGCTGACCTCATCAACAACCTGGGAACCATCGC…
TCONS_00206824	a1cf	xm_005269720	XM_005269720.4 PREDICTED: Homo sapiens APOBEC1 complementation factor (A1CF), transcript variant X2, mRNA	34.81	52.1284	0.666043	1.11701e-07	0.0012298	0.666519	3.46302e-21	9.62293e-18	ACCCTGCAGGCTCATAAAGCAGCTGGGGGACAGTGAACCTTTGGAGTTTGATATGATGACAGAATCACCCCAGTGACACGTTGCTAAATTCCCCAGAATGAAGGACTGAGTCTTCCGGGTGTTGATCTCTGGAATTGCTCAGTGAGCACCCCTAATTTTGCTGATTTATTGCTGACAATCGCTCTCAATGGAATCTAATCAAAAATCCGGGGATGGACTGACGGGCACGCAGAAAGAGGTGTCGCTGCGTGCGCTCATTCAGCGCACAGGATATCAATTATTGCAGGAGAATGGTCAGAGGAGGTACGGCGGGCCCCCTCCAGGCTGGGAAGGCCCTCCCCCAGAGAGGGGCAGTGAGATCTTTGTGGGGAAGCTACCCAGGGACCTCTTCGAGGATGA…
TCONS_00049036	LOC106605687			6736.62	4395.7	1.53102	1.49178e-07	0.00143917	1.52495	3.56078e-11	1.38311e-08	TCTCCTCACTATATCATGGTGTCTACTTGTCCAGATTGCTTTACAGACAACTCAGCCACCAAAGGAGACTGTCATTTAATTCACTGGGATCTGTACACAGACTACAACAAAATGAACGGAAAATTGGCATTAGCCTTAGTGCTTGCACTCCAAGTCTCTGTGTGCCTGTGTGAAGTACCAGAGCCAGACAAGGAGCTGGTGGAGAAGTATGAGGCCATGAAGTCTGTGTTCTACAAGAGGCTGATGAACGCCTACAGCAAGGTGCAGGCTGCTGTGGGGCCTATGACTGAGAGCCTGGGCCAGGGCCAGGGCCAGGCTGCCAAAGACTACATCGAGGAGCTGCAGGGCAACCCGAAATTCCTGAGCGCTGTCAAGATCGGATCTGGTCTGGTCCAGGAA…
TCONS_00013618	psmb7	nm_002799	NM_002799.3 Homo sapiens proteasome subunit beta 7 (PSMB7), mRNA	41.9221	27.0425	1.54849	1.11443e-05	0.0195477	1.53897	4.3815e-08	7.32765e-06	GGACAATCTGTGTAACCCAAGGAGAAGTTACCGCTTTTAGTGAGCCACGCTTCCCGGAAGCTGGAATTCAGTACAGGAAAAATGGCGACTCTGTCAGTGTGCCAGCCGCAGCTCGGAGGTTTCAGTTTCGAAAATTGCAAGAGGAATGCAGTCTTGGAAGCTGAAGTTACCAAATTAGGATGCAACATACCCGCTGCCCGGAAAACAGGCACCACAATCTGTGGGGTTGTTTTTAAGGATGGGCTAGTTCTTGGTGCTGATACCAGGGCCACAGAGGGCATGATTGTGGCAGATAAGAATTGCTCCAAGATCCATTACATCTCCCCAAACATCTATTGCTGTGGAGCGGGCACGGCAGCAGACACTGAGATGACCACCCAGATCATCTCCTCTAACCTG…
TCONS_00138459	LOC106574324	nm_005689	NM_005689.3 Homo sapiens ATP binding cassette subfamily B member 6 (Langereis blood group) (ABCB6), transcript variant 1, mRNA	1.20897	0.773209	1.55842	8.75494e-06	0.0170384	1.55237	6.97639e-10	2.03238e-07	CGGTTCAGACAGTAGTGTTTTGTAAGAAAGTGTCGATTGCCGAGTGATGGAATACTTTGCTCCATGCATGCCACAAGAAGAATAAGGACAATTTACAAGATTACCATTATTGTTGTTTTAGACTTTTAATATCTCTTCGCGTAAAACGGGTTATTTGTTTGGTGCTTCAATTCACTAAATCGCTTTCCAGCACCAGCTTGTCTTGAGAAGCTCCCAGACACCATGGTGGTAGTGCAAAGCTACTGTGAGGCCAGCGCTTCCATTTCCAAAGCCTGGCTGGAGGGCGGCATCTCGCCCTGCTTCTACTTCACCCTGGTGCCCACCGTCCTGCTTACCCTCTCCTTCTTCTACGGCTGCCTGTCCATGCTGGGCTGGGCCTGGGCCGTGTCCCTGCTAAAG…
TCONS_00069068	LOC106611770	nm_015070	NM_015070.5 Homo sapiens zinc finger CCCH-type containing 13 (ZC3H13), transcript variant 6, mRNA	2.81282	1.7987	1.55821	2.06921e-05	0.0291173	1.55266	8.60302e-13	5.26738e-10	GTTGTGTTTCTCTCTCATCGGTCTAAAAATTTGAAGTTGAATATTCTGAACATCGTTGTACAAGAAACCGGTAGGCCTAACACAGTAGGCTAATGTTTTTCGTAAGCATCCCAATTGTTTTCTTGTTCCATTGTCTTTTAATCAGTGACATCCTGACAGGTTGGCTTCATTAGCATGCAGATTCCAGCTCGTAAACTACACAGTTCTCAAGCCAGTGAGTTTGCCAATTATGAAATTGCGTGAATAATTTAAAGACTCATGATCCTCCTCTCATCGCTTCTGTCATGATTATTTATGGCTGCCCAGCCATAAACCTCCCCGAGCCTCTTCTCCACTTGCACATTAGGCTACACATCCACTTCAACACTCACCCCCTCAATAGAATAGAATATAACAGAA…
TCONS_00034386	LOC106602874	nm_003517	NM_003517.2 Homo sapiens histone cluster 2 H2A family member c (HIST2H2AC), mRNA	75.6194	48.3197	1.56788	3.3938e-07	0.00224017	1.56288	8.88697e-14	6.83049e-11	GCTCATTATTTCCTTGTACCACAGCCTGTTTGTTTCTCTGATATACCTGAGTCTTGAAAATCTGCATCATGTCTGGACGAGGCAAAACCGGAGGAAAGGCCCGCGCAAAGGCGAAGTCCCGCAGCTCCCGCGCTGGTCTTCAGTTCCCCGTAGGTCGTGTCCACCGTCTGCTGAGGAAGGGCAACTACGCTCATAGAGTAGGTGCTGGTGCTCCCGTGTACATGGCTGCTGTCCTCGAGTACCTGACTGCTGAGATTCTGGAGTTGGCTGGCAATGCCGCTCGGGACAACAAGAAGTCCCGTATCATCCCCCGCCATCTGCAGCTGGCCGTTCGCAACGACGAGGAATTGAACAAACTACTCGGCGGTGTAACCATCGCCCAGGGAGGTGTGTTGCCCA…
TCONS_00067810	calm1	nm_005184	NM_005184.3 Homo sapiens calmodulin 3 (CALM3), transcript variant 1, mRNA	127.217	80.7034	1.57166	4.26617e-07	0.00257971	1.56324	1.75653e-09	4.40644e-07	TCAGGCAAGTTTTCTGAGAAGGAAGGGAGGGAGGGATACATGCTGCCTGTCCTGCAGTGGGAAAATGCGGAAGTGAGTGAGGAGGGTTTTCAGCGGCGGAGGAATACACCAAGCTATATAGACAGAGATCGCGAGAGATACACACCTTCAACCCATCAGTAGAGGTCCCGGGAACTGGTCAATCTCGTAGTCTAGTTTTAGAAAACTAACACATTCAGCGCCGACGGACATGGCCGACCAACTAACAGAGGAACAGATTGCCGAGTTCAAGGAGGCATTCTCCTTGTTCGATAAGGACGGCGACGGCACCATCACAACCAAAGAGCTGGGCACTGTGATGAGGTCGCTGGGACAGAACCCCACAGAGGCTGAGTTGCAGGACATGATCAACGAGGTCGA…
TCONS_00069073	LOC106611770	nm_015070	NM_015070.5 Homo sapiens zinc finger CCCH-type containing 13 (ZC3H13), transcript variant 6, mRNA	9.1142	5.76352	1.57686	3.11745e-05	0.0360346	1.567	1.38838e-09	3.66088e-07	GGGGACCTGCATTCAGACATGGCTGTTGTAATACGGTAGGCTACATGAAATACAAACGTCCATGAAATCCTCTTTAGTTTGAAACTATGAGGAAACTCGAATATGTCCAGACTTAATATAGCTTGGTACATCCCTTACTATATGTCCCCCGTCGCCGCATCTGAGAACTTCTTCTTCTGAGCCAATCATCAGGACGCAGCTGTGTATGGCATTTAACCCACTGTCGCACAGTGAACGGACGAGCGCGAGGAGGAGGGACCGCCGGTTAATAACCCAACTGCACTGCATCTGTCATCCTCATGGTCTCCCAACGTCTCAGGCAGCATGTAGACGGGCTCCTCTAGTGCCACTGCGGAGAGAGAAATGGCATTAATGTCAAAATTAGAGAAAAAATTTCTA…
TCONS_00011574	lcn2			110.62	70.2378	1.57371	4.03103e-07	0.00257971	1.56795	2.03608e-15	2.10146e-12	CACTGTAGTCCAGCTCCAGTCCAGCTTTTCACACATTTACAGTTCAGTTTGGTTCCAGAACAGGGTACTTGTCTTTCTCTCCTCCTCTCTCTCTTTCCTTCTCTTCCTCTGCAACCAACCATGAGGATCACCTTTGTGACAATGGCCACGGCGATGGTGTGTTTGATGGGTGTCCATGGAGACGTGCAGCCTCAGAGAGACTTTGACCTGCAGAGGTTTGCAGGGAAGTGGTACCGTGTGGGCCTGGCGTATGACTCCCCAGGGTTTACTGCCCTATACAGAGACAAGCTGAGAGTGTCCATGGGCATCCTGAATCCACAGACCAACGGCAACGTCAACCTCACCATGTGGACCCAGAGATCATCAGGTTGCCGCAGTAAGCTTTACACGTATGAGAAG…
TCONS_00042438	LOC100136484	nm_000852	NM_000852.3 Homo sapiens glutathione S-transferase pi 1 (GSTP1), mRNA	357.367	224.22	1.59245	6.29512e-06	0.0139735	1.58228	7.02926e-09	1.451e-06	AGTTTAGAAAGGGACAACCCCCCATTCAATTTTCAAACGTGTTCATTTCACTGATCACTGTCAGAGCCACCTAGAAGTCCCTGCAACACTTGCGTCACAAAATGGGTCCCTACACAATCACTTACTTTGGAGTCCGAGGGCGCTGTGGAGCTATGAGGATCATGATGGCCGACCAGGGCCAGGAGTGGAAGGAGATCCTGATAGACTTCTCTGACTGGATGAAAGGAGATCTGAAAGCCTCTTGTGTATTTGGTCAGTTGCCCAAGTTTGAAGATGGAGGATTGGTCCTGTACCAATCCAATGCCATTCTGAGGCACTTGGGCCGCAATCATGATGCCTATGGGAAAGATGGAAAGGAGGCCGCCCTCATTGACATGATGTGTGATGGCGTTGAGGACC…
TCONS_00158766	sstr5	nm_001050	NM_001050.2 Homo sapiens somatostatin receptor 2 (SSTR2), mRNA	3.67971	2.30324	1.59187	3.42114e-05	0.0378028	1.58301	1.60595e-09	4.14382e-07	ACAAAAAAGAAAGTAAGTTGGTTCCATTTAACCCTGACTGGTCAGGCTGTGTGGGTCGCATCGCAACGCCCTAGATTCCATTCTGTGGAAATCTTCTGACAATACACAGCAAAGAGGATGGAGGTGGGATGTGAGATTAGTGTCTTCTATCTCAACCCTGAAACAGACCCAACCCAGCCCTCCTCTGTCAGTATGGATCCCTGGCCTCTCCTTCCGTCGCCCCCCAACCTCTCCCTCCCCGAGCCCCTGTACTATGACAGCTACTTCCCAGGGAACGAGTCTGACCTGGGGTCCCGGAATGACACTCCGGACGAGACCCACCAGGCCTTCGATAAGACCAGCTCTGTAGTCATCACCTTCATCTACTTCACGGTGTGCGCCGTGGGGCTGACCGGCAAC…
TCONS_00158769	sstr5	nm_001050	NM_001050.2 Homo sapiens somatostatin receptor 2 (SSTR2), mRNA	3.67971	2.30324	1.59187	3.42114e-05	0.0378028	1.58301	1.60595e-09	4.14382e-07	CGCACAGGATACTTTAGTTGGTTCCATTTAACCCTGACTGGTCAGGCTGTGTGGGTCGCATCGCAACGCCCTAGATTCCATTCTGTGGAAATCTTCTGACAATACACAGCAAAGAGGATGGAGGTGGGATGTGAGATTAGTGTCTTCTATCTCAACCCTGAAACAGACCCAACCCAGCCCTCCTCTGTCAGTATGGATCCCTGGCCTCTCCTTCCGTCGCCCCCCAACCTCTCCCTCCCCGAGCCCCTGTACTATGACAGCTACTTCCCAGGGAACGAGTCTGACCTGGGGTCCCGGAATGACACTCCGGACGAGACCCACCAGGCCTTCGATAAGACCAGCTCTGTAGTCATCACCTTCATCTACTTCACGGTGTGCGCCGTGGGGCTGACCGGCAAC…
TCONS_00031350	LOC106601087	nm_145253	NM_145253.2 Homo sapiens UBA like domain containing 1 (UBALD1), transcript variant 1, mRNA	4.53399	2.81196	1.61045	1.28654e-05	0.0215135	1.60262	3.23013e-09	7.47983e-07	TATTTTTTTAAATATTTGGGTTTCACTGCGGACTGTGCTGTCTCCATGGTCGATGAGAGGAAAGGCTAATGCAAGGGAGAATAACCTCAAGGACTGAGCACCAACCCAAGGGGAAAGGTTTAGAATAGCCCGCTTCTGCAAATATGGATGATCTGAAGCACCAAGTTATGATAAATCAGTTCGTCCTGACTGCTGGATGCGCAGCAGACCAAGCGAAACAGCTTTTACAAGCGGCACATTGGCAGTTCGAGACTGCATTAAGTGCCTTTTTTCAAGAAACCAATATTCCATACAGTCACCATCATCAAATGATGCACACTCCAGCCAACACACCAGCAACACCTCCTAACTTCCCAGATGCCCTGGCCATGTTCTCCCGCCTCAAGGCCTCAGAGAGCT…
TCONS_00174711	LOC106581954	nm_019077	NM_019077.2 Homo sapiens UDP glucuronosyltransferase family 1 member A7 (UGT1A7), mRNA	9.72842	6.01953	1.61048	1.38017e-05	0.022702	1.6044	1.57045e-14	1.38368e-11	TGTAATGACCTTTCCCGTTACTTTTGTTTTTCATTAACAATTGACCCAGGATTAATTCAACAAAAGAATAGTCGCACAAAATGTGTAATGGAAACGGCAGCGATAGGATCCATTTCCTATCCATTCGACGGGTGTATTTTTATTTTGTCTAACTTCTTTATTGCGACAAATGATAATGGAAACGTTTTCTTTTTACAATAAATTATGATTTCCTAATCATTTTGAAGGTACACGGGGCACGTGATGTACCAGTAACTACAACGCGTCACTCCACATTTCATTCTAAATGTATGCTACATGCTAAATAAAAAATGTCAACTATAAAAATTATGTTTCTGTGCAGGACAAGGATTGTCCTGACTTTCCAGAATGCCTAAATTGCTCCCCATGCTTTTCTGG…
TCONS_00164745	LOC106580340	nm_004095	NM_004095.3 Homo sapiens eukaryotic translation initiation factor 4E binding protein 1 (EIF4EBP1), mRNA	6.42541	3.9266	1.63063	4.50364e-06	0.0122788	1.61648	7.57677e-08	1.15976e-05	ATATCAATGAGTGAGTGCTGAGGGTGAGTTTGGAAGAACGTGTGCTAAAGTCCTTTAATAAAGAACCTCGCCTCTGCTAGGTTTGCGTGTAGGAATGTGTGACTAGTTAACATCATTAGTACTTATTATTTAATGAAAGTAGCTAGTTTGCTATTGAACCAAAGCAAAGAACTGAGAAAACCACGAAAGTGTAATGTCCAGGATCTTTACGTTGATTAATTTGTAGATATTAGAAAACGGCCCTGTGTTTTGAAAATGTCTTCGGGCTGTCAGAAAACCACTACTAGCAAGTCCATTCCGACCAGATGGGTGACTATAAACGACGCGACGCACATGCCCCACGACTACTCCACAACCCCCGGAGGAACTCCGTTCATCATAACTCCTGGAGGTACAAGA…
TCONS_00174709	LOC106581954	nm_000463	NM_000463.2 Homo sapiens UDP glucuronosyltransferase family 1 member A1 (UGT1A1), mRNA	10.1068	6.13124	1.64606	2.63942e-06	0.00885877	1.63703	2.8605e-10	9.39389e-08	GGTTAGAATACCATCATGACTCCTTCCAGAGCCGGGTTATTGGGGACCTGCAGGAGTTTGTGGATGAGTCAGGAGAGGATGGCTTCGTGGTCTTCACCCTGGGCTCTATGATCTCTCAGATGCCTGAGGAGAAAGCCAAGCAGTTCTTTGATGCCTTCAGCAGGATCCCTCAGAGGGTCGTGTGGAGGTACACAGGAGTGGTGCCTGAGAACGCTCCAGACAACGTCAGACTGATGAAGTGGCTTCCTCAGAATGATCTGCTGGGCCACCCCAAGGTCAAGGCCTTCATGACCCACGGAGGAACCCACGGTATCTACGAGGGGATCTGTAACAGTGTTCCCATGGTGATGCTTCCGTTGTTCGGTGACCAGAGTGACAACGTACACCGCATGACGGTGA…
TCONS_00121410	LOC106570571	nm_002677	NM_002677.4 Homo sapiens peripheral myelin protein 2 (PMP2), transcript variant 1, mRNA	33.3305	20.1874	1.65434	6.28069e-07	0.00321507	1.64428	1.24186e-11	5.66037e-09	GAGGATCGTTCTCATCAGAGAGAGTAGATTCGATTTTTGGAAAGATAGATCGCACTGTTGGGGGATATTACAGATAACTGGAAAGATGGTTGACAAGTTTGTGGGGACCTGGAAAATGACTTCCAGCGATAACTTTGATGACTACATGAAAGCTTTGGGTGTTGGCTTCGCGACTCGACAGGTGGGAAACCGCACCAAGCCCAGTCTCATCATCAACATGGACGACCAAGGAATGATCTGTGTGAAATCCCAGAGCACTTTCAAAACGGTTGAAATTAAATTCAAACTCAACGAGCCTTTCGAGGAAACAACCGCCGACGACAGAAAAACAATGACCGTTTTTACTCTTGAAAATGGCAACCTTGTGCAAAAACAGAACTGGGACGGCAAAGAGACGAC…
TCONS_00127614	LOC106571211	nm_017877	NM_017877.3 Homo sapiens solute carrier family 35 member F6 (SLC35F6), mRNA	6.37554	3.80076	1.67385	9.38434e-07	0.00420335	1.66333	2.37738e-12	1.32124e-09	CGGTCTTTGACAAAACCACAACAGGAAACTATCCTTGAACTGCTTGTGCGTACTCGGTCAGCTGACACACTCGAAGTCATGTGATTTAATTCCTGTAGGCAGAGAGAGTGAACACAAGTCCCTGCGTTTGAAACAAAGTATATAGTAGTTGTATTTTCTATCCCGGCACGTCCAACATGACTTGGACAAAGTATCAACTATTTCTTGCGGGTCTTATGCTCACAACCGGCTCTATCAACACGCTATCGGCAAAATGGGCTGACATGTTCTCCGCAAAGGGTTGCAAAGACTCCCCTGAACACACATTCTCCCACCCGTTTGTACAGGCCGTAGGGATGTTCCTGGGGGAGCTCAGTTGTCTGGCCGTCTTCCACATGCTGCTTTGTCACGACAGACGAA…
TCONS_00077272	LOC106612536	xm_006719056	XM_006719056.3 PREDICTED: Homo sapiens alpha-2-macroglobulin (A2M), transcript variant X1, mRNA	319.545	187.534	1.69821	2.5214e-06	0.00866359	1.68631	1.7087e-11	7.32356e-09	GGAGGAAACCACTGGCATGTGGGGAGGAAGTGTCAATCACCATCCAGTACGCTATCGTAGGGGAGACCGTCCCAAAGGGCTCCGTGGATGTCGTCTACCTGGCCTTATCCAGGGGGGCGATACTTCAGCATGGACATATGAAGGTTACTGTACAGCAGGGGAGTCCTGTAACTGAGGGTGAAGTCACCTTGAAGTTGGCAGTAGTTCCAGAGATGGCGCCATTGGTACAGGTCCTGGTGTACAGTATGCTACCCAGTGAGACTGTCATCGCCCACAGCATGAATTTCCCCACTGAGAAATGTTTCAGACACAAGGTGTTGGTGGAGTTCTCACCCTCAAAAGCAGTCCCAGGGGAGGAGAACACCCTGCAGCTCTCGGCCCAGCCCGGCTCCCTCTGTG…
TCONS_00048142	LOC106605287			2576.19	1517.45	1.69874	1.08726e-05	0.0192055	1.68668	9.57015e-11	3.49204e-08	GCCAGGCCTCTTTTTTCCAGCAGGAGCTATAAAACCCCTTGGCCCCAGACACAAGGTACCGTTAGGTCCAAGAACCCCCAGAAGTAAAGATCCACCTTGCCCATCAGCAATCATGAAATTCTCTATCGTCGCCACCCTTGTTGTTGTGCTGGCCATTGGCTGTGAGTCCAGTTCCTTGGTGAAGCGTGACATCCCTGCTGAGATCGAGACTCTCACCAAGTACTTCCAGGACGCCATCGAGAAAGTGAAGTCTCATGAGCTGATCAGCCAGGCTCAGGGTTACCTGGAGGAGGGTAAGACTGAAATCACGCCCCTGACCGACAAGATCCAGGAGCATGCTGAGAAGATCCAGGAGCAGATGAAATCCTTTGTCAGTGACATCGAGAAGCAAGTGCGTCC…
TCONS_00048141	LOC106605287			375.147	218.629	1.71712	2.42064e-06	0.00855167	1.70417	7.93904e-11	2.9566e-08	GCCAGGCCTCTTTTTTCCAGCAGGAGCTATAAAACCCCTTGGCCCCAGACACAAGGTACCGTTAGGTCCAAGAACCCCCAGAAGTAAAGATCCACCTTGCCCATCAGCAATCATGAAATTCTCTATCGTCGCCACCCTTGTTGTTGTGCTGGCCATTGGCTGTGAGTCCAGTTCCTTGGTGAAGCGTGACATCCCTGCTGAGATCGAGACTCTCACCAAGTACTTCCAGGACGCCATCGAGAAAGTGAAGTCTCATGAGCTGATCAGCCAGGCTCAGGGTTACCTGGAGGAGGGTAAGACTGAAATCACGCCCCTGACCGACAAGATCCAGGAGCATGCTGAGAAGATCCAGGAGCAGATGAAATCCTTTGTCAGTGACATCGAGAAGCAAGTGCGTCC…
TCONS_00019030	LOC106575530			21.0693	12.0179	1.75197	5.54324e-06	0.0137148	1.7314	5.45453e-08	8.83585e-06	GCCTCCCTTTCCCAGCCACACGCCCTTCTATGACACAATACAAAAAAGTTTGGTGAAGAAAAAGTCTATCACGGAAGAGATTCTTTTGAGTGCAACTAGTTGATCAAGTTTGAGCCTTGAGAAGAGTGCCTGAGAGACTGAGAGACAGAGAGAGCCTGGACAAGATAACTGACATCGAGCACATTTGTTTTTTTCTCATTCCCAATCTAACGCTATGGAGTCGGCCATCCAGACAGTGGTAGGAGTGTATCTGAAGTCTGCCAAAGGGAAGGGCAGTCTCGGAGATAAGGACTTCCAGGGCCTCGTCAATAAACAGCTCGGCAACATCATGACTGGAACAGACAGTTCCTCTGCAGTGAAGGAGATGCGTAAGGGATTGGATGAGAACAAAGATGGGAA…
TCONS_00213453	LOC100195817	nm_001320905	NM_001320905.1 Homo sapiens deoxythymidylate kinase (DTYMK), transcript variant 7, mRNA	19.6815	11.198	1.75935	6.19489e-06	0.0138738	1.74341	4.40326e-11	1.67435e-08	GCGCTGGCATCTGTGTGCGTCTTGACAGAAAGGCTGGCTGGTAGACATTGCACGAAACAATGTCATCTACGAGAAAGCCCTTATCCACCATAATGGCCATGTCGGGCCTCTGATGAAGGAGAAGTTGGAGCAGGGCATCAGTCTGGTGGTGGATAGATACGCCTTCTCTGGAGTGGCCTTCACCAGCGCCAAGCCTGGTTTCAGTCTGGACTGGTGTATGAATCCTGACAAGGGGCTGCCCAAGCCAGACCTGGTGATGTTCCTGCAGCTCAGCCCCTCCGAGGCCGCCCAGCGGGGTCAGTTTGGGACAGAGAGATATGAGACCACCGTCTTCCAGAAGGCCGTACAGCAGAAGTTTGAACTTCTGATGAAGGACTCCTCTGTCAAGTGGCAGGTGAT…
TCONS_00015889	LOC106582879	nm_005517	NM_005517.3 Homo sapiens high mobility group nucleosomal binding domain 2 (HMGN2), mRNA	37.5608	21.1596	1.77343	3.37856e-05	0.0378028	1.75993	4.51847e-13	3.02269e-10	CCGGTTTCTATCTTATATTTTACATTCGGTCATTATTTTACATTCACCATTGTTGCATTGCTAACGTGGCTAGAAGAGCTTAGTGAGATACCCAACAACTTCCATAAAAAAAAAAAATTGGAATTGTGTTGCAATTCCCGAACAATCATCAATATGCCTAAAAGAAAGAGTGCTACCAAGGGCGATGAGCCTGCAAGACGTTCAGCGCGTTTGTCATCTAGACCTGCGCCAAAACCGGCGGCCAAACCCAAAAAAGCGGCAGCACCCAAAAAGGCAGTCAAAGGAAAGAAGGCTGCTGAGAACGGTGATGCCAAGGCTGAGGCGAAAGTTGAGGCCGCTGGAGACGCCAAATGAAGAACTGTTTGAAGTTGTGATCATTCTGTGTACTTGGTGACTGTA…
TCONS_00023525	LOC106599177			91.0962	50.663	1.79817	2.35739e-05	0.0306813	1.77795	1.79693e-09	4.47374e-07	TGACATCTTGTATTTTTCCACAGTGCTGCCCAAAGGCACAAGTTTAAGATCCACCCCCGACAATAATTACCTTGGTTGAATTTAAAAAGCCCCAACTCAGACTCAGACTCCAGTTAATTCATTTCTCAGTGTACATGTAACACCAGTGGAGAGAGAATGAAGGAAATACCACTGTATGTCATTATTGTACTACACATCTGGTCCTACGGTGTTAAAGCTCAAGAATCTGGAAAAGGCTGTCAAAGACCCCAACTGGACAATGGCTTTGTTGACCCGGAGCAGGAAATGTACCAGGATGGCATGACTTTGACTTATGCCTGTGATAAAGGTCTGAAGACACCAATGGAAGGCTGGTGGGGGATGATTAAATGTGAGAATGGTAGATGGTCTGATAGTCCT…
TCONS_00053095	abracl	xm_017011151	XM_017011151.1 PREDICTED: Homo sapiens ABRA C-terminal like (ABRACL), transcript variant X1, mRNA	5.21538	2.85385	1.81944	4.99872e-06	0.0129261	1.7949	1.56628e-08	2.99367e-06	TGGAAATCCTTGAGAAGGCATCGTGTTATATCTGGATATCGCTCTTACTCAGTGGCAATGAACGTCCAACATGAAGTATCTCTGCTTGTTGGTGAGATCCAACGGCTTGGCAGTAAAAATGCAGATGGACAAACTTGTGTAAAATTTGGTGTCCTGTTCAATGACGATAGGTGCGCAAATATCTTTGAGGCTTTGGTTGGGACTCTGAGGGCTGCCAAGAGGAAGAAGATCATCGCATTTGAAGGGGAGCTGCTCCTGCAAGGTGTCCATGACAATGTTGACATCACACTCCTACAAGAATGAAGCTGATAGCTATCGTTATTCAGATGAAAAGTCAAGTTTCTTTGAGGCGTTACTATTACATCTACCAACCAGGGATCACAAATCAACATTTTGATA…
TCONS_00053096	abracl	xm_017011151	XM_017011151.1 PREDICTED: Homo sapiens ABRA C-terminal like (ABRACL), transcript variant X1, mRNA	5.21538	2.85385	1.81944	4.99872e-06	0.0129261	1.7949	1.56628e-08	2.99367e-06	ATCTCCAGGACTTCACAGCATCGTGTTATATCTGGATATCGCTCTTACTCAGTGGCAATGAACGTCCAACATGAAGTATCTCTGCTTGTTGGTGAGATCCAACGGCTTGGCAGTAAAAATGCAGATGGACAAACTTGTGTAAAATTTGGTGTCCTGTTCAATGACGATAGGTGCGCAAATATCTTTGAGGCTTTGGTTGGGACTCTGAGGGCTGCCAAGAGGAAGAAGATCATCGCATTTGAAGGGGAGCTGCTCCTGCAAGGTGTCCATGACAATGTTGACATCACACTCCTACAAGAATGAAGCTGATAGCTATCGTTATTCAGATGAAAAGTCAAGTTTCTTTGAGGCGTTACTATTACATCTACCAACCAGGGATCACAAATCAACATTTTGATA…
TCONS_00100612	LOC106565466	nm_002332	NM_002332.2 Homo sapiens LDL receptor related protein 1 (LRP1), mRNA	1.91305	1.04166	1.83038	3.0677e-05	0.0357391	1.79819	7.01643e-07	8.03854e-05	CAGACAGCAGATGATCTACTGGACAGACGTGACCACTCAGGGCAGCATGATCCGACGCATGCACATCAACGGCAGCGACGTACAAGTCCTTCACCGCACATCTCTTAGCAACCCTGATGGTCTGGCTGTTGATTGGGTGGGAGGGAACCTGTACTGGTGTGACAAGGGGCGGGACACCATCGAGGTGTCTAAGCTGAACGGGGCCTACCGGACAGTCCTGGTCAACACCGGTCTGAGGGAACCACGCGCTGTGGCAGTGGACGTACGAAACGGGTACCTGTACTGGTCAGACTGGGGTGACAACCCCCACATAGGGAGGATAGGGATGGACGGCTCCAACAGGACTGTGATTGTAGAGGACAGGATCACCTGGCCCAACGGCCTCACTCTGGACTTCAT…
TCONS_00180360	LOC100380681	nm_006082	NM_006082.2 Homo sapiens tubulin alpha 1b (TUBA1B), mRNA	7.14463	3.93172	1.81333	5.94965e-07	0.00317522	1.80665	3.96319e-19	7.53506e-16	AGTATAAAAAGCCCCACCCTGACACATTGCTTAAACTTCTCACATTAGACTCCTTAAGGTCCCTCTGTGAGAGTTGGTCGTAAATCTACGGTTTCTTATTTTATCTTTACTGCTCTTTTAAACACCTCATCTTAGACATGCGTGAGTGTATCTCCGTCCACGTGGGCCAGGCTGGCGTCCAGATCGGCAATGCATGCTGGGAGCTGTACTGTCTTGAGCATGGGATCCAGCCCGATGGCAAGATGCCCAGTGACAAGACCATCGGAGGAGGAGACGACTCCTTCAACACCTTCTTCAGTGAGACTGGAGCTGGCAAGCACGTCCCCAGGGCTGTGTTTGTAGATCTGGAGCCCACTGTCATCGATGAGGTGCGTTCTGGAACTTACCGCCAGCTCTTCC…
TCONS_00142317	LOC106574035	xm_024452204	XM_024452204.1 PREDICTED: Homo sapiens Sad1 and UNC84 domain containing 2 (SUN2), transcript variant X4, mRNA	3.34852	1.77302	1.88364	4.96062e-05	0.0478567	1.84089	3.68935e-06	0.000320371	TCCACCTAACTGTCAGTAGCAACGTTCTGGTTGAGTCCCGTTTGCCTTGTGCTAGCAAATACTGTATCAGATTTTTTTGGGTGAAAGTGTTACGAAGAGCCAACAAAGGGGTTGGCTCTTTATACCCAGTCCTGTCTGCCACTAAGTTGTTGTTCGGAAATGTGTAGGGCTGCTGGTTGCAATTAGCCAAGTTATCGTTCCATTAGAGAGGGGTTCCATTTGACAGCTCGCCGCCTGGGACAGGGAGCTCGCGCTCTGCCTCTCTGCCTTACCCATGATGGCGACCCAAGAAGCGGACATGTCGCGGCGCAGTATGAGGCTGGTTTTAGGGGGATACTACCACCAGTCATCAGACGATGATGAGTCCTCAGTTTCCTACAGGGAGAGCCCCGTGAGGGT…
TCONS_00155402	LOC106577459	nm_031279	NM_031279.3 Homo sapiens ethanolamine-phosphate phospho-lyase (ETNPPL), transcript variant 1, mRNA	14.2961	7.34026	1.94165	5.08548e-05	0.0483178	1.89261	2.70468e-06	0.000245487	CACTGCACATAATACAACACAGAAAAATCTTTGATAAACAATGTTAATCTTACCAACGATGGCCTTCAGTGTTCTTATGTCGATGGCCTCCTTGGCAACAGGTCAAAAGAGGTAAGTAGAATGGGTAAGTATATGAATATGAACATACTGTACATTTGCATTCAAACACACATACTCATTAGCTAGAATGACGAAAACAGAGGCTACATAGCTACATTTCAATGGGACTCGCAAACAGCACCCAACAATCCTGTTTTGTCTTCTTCTGAGGTCAGGAAAAGCCGATGTAGTCTGGCTGTAGTGTTGTGACTACTTATTTATGATCAATATCAAGTATTAAAAACTCTACCTGATTACTATTGAAAAGTCTGTGTAGTAAAGCTGTAATGTTTTGACTAC…
TCONS_00079836	scam4	nm_001329539	NM_001329539.1 Homo sapiens secretory carrier membrane protein 4 (SCAMP4), transcript variant 2, mRNA	3.54338	1.82473	1.93653	2.4143e-05	0.0308969	1.90289	1.75108e-09	4.40644e-07	AACCGAACTGGAGTTAGTGGTTTTCAGGAAAGGACACACAGGATTTCATAATGACAGAGCGGGTCAACAACTTCCCACCTCTGCCTAAGTTCCTGCGAATCAAGCCCTGCTTTTACCAGAATGTGGAGGAGGAGATCCCAGCCCCGCACCGACAGCTGGTGCGCAGGGTCTACAACCTCTGGATGTTGTATTCAGTCACACTGTGTGTGAACGTGGTGTCATGCATAGCTTGGTGGGCAGGAGGGGGAAGTGTAGCCAATTTTGGCCTTTCCCTGCTCTGGCTTCTTCTCTTCAGTCCGTGCAGCTACACATGCTGGTTTAGACCTCTCTACAAGGCCTTTCGGGCTGACAGTTCCTTCAACTTCATGGCCTTTTTCTTCATCTTCTTCCTCCAGTGGG…
TCONS_00005327	LOC100194666	nm_001330491	NM_001330491.1 Homo sapiens BCL2 interacting protein 3 like (BNIP3L), transcript variant 2, mRNA	17.189	8.79076	1.95316	4.39411e-07	0.00257971	1.92291	2.39746e-10	7.94548e-08	AGAACTGGCTCATTTGACGTCATCACAGAGCTCCAGGAAGATTGCAGTGCTCCTAACCACTGGTTCCAGATCAGCTAACAGAACACATATTTTAACTGTGTTGGCGGTAGCTATTCTGCAACAAAGTAAAGGCGACTCAGGTCAGTTTTGGTACGCGGATGCGCGCACGTCCGAATGTTTGGAGGGAGTGTGCGTGTTCGATTGACAGTCATATGCAAGCCACCCTGCACACAGGCATGATGTCTGAAGCTGTAGCGGAGAACAACGGAGACGCTGGACTAAATGGGTCCTGGGTGGAGTTGGAGATGAACAGAGCTGCGGCCGCAGCTGCGGCGGGGTTGTCCCAGTCTACCTCCACCGTTGGCCAGGCTCTGGGTCTGCTCCCCCTGCCTCAGGTGG…
TCONS_00099184	LOC106564868	nm_001320611	NM_001320611.1 Homo sapiens karyopherin subunit alpha 2 (KPNA2), transcript variant 1, mRNA	2.32547	1.12673	2.0558	1.95156e-05	0.0285558	2.02011	2.85645e-08	5.18524e-06	GAAGAGGTGCTTTGACTCGAATGGGCCAATCACAGATCGAGAAAGACGGAAATTTAAATGCGGTCTCACGTTTGACGTCATTGCTAGTAAGAACAAGAACAAGTGATCAACATTACAGTGAAATCATCACCTTGTTCAATAAGCAACGAAAACAATGTCGACAACTGCGAACGACGCCGATCGTATCACCCAATTCAAAAACAAGGGAAAAGATACCAACGAATTAAGGCGCAGAAGAGTCGAAGTCAACGTCGAACTTCGAAAGGCGAAGAAAGATGACCAGCTTCTCAAAAGAAGGAACGTCAGTATCTGCCCAGATGAGCCTACGTCTCCACTCCAAGAGAAGGACCAAAATGCACAGCCTGCACAGCACTGGACAGTTGAGGAGATTGTGGCTGG…
TCONS_00127702	rir2	nm_001034	NM_001034.3 Homo sapiens ribonucleotide reductase regulatory subunit M2 (RRM2), transcript variant 2, mRNA	3.72596	1.73228	2.14025	2.05232e-05	0.0290838	2.07161	5.35063e-07	6.42147e-05	TGATCTGTCAGGGTAACTTAATAAGCGTGCTGTACTGCATATGAATACATAGGTATATACATTTTATTTCCTTTTTCCCCTCCGTGCAATTTTACCGATATTTAATTTATCATCTTGTATTACCTGTCTATCATTCAAAATGCTTACAACACGCTCACCACTCTCTAAGAAGAACACCAATGCAATCACCACTCAAATGGACAACATTTCGCTGGTCGACAAAGAAAACACGCCTCCTAGCCTCAACACTACCCGAATTCTGGCCTCAAGAACCGCGCGCAAAATCTTTGCTGACGATTCTGAGGTTAAGCCCCAAAATGTCAAGAAATTCAACACAGAAGAGCCACTCCTGAAAGAAAATCCACGCCGGTTTGTCATTTTCCCCATCAAGTACCATGA…
TCONS_00203303	LOC106588612	nm_021969	NM_021969.2 Homo sapiens nuclear receptor subfamily 0 group B member 2 (NR0B2), mRNA	60.3867	27.8441	2.16628	2.73366e-05	0.0334967	2.08117	1.39112e-06	0.000143991	TTGTCAGCCAGTCAGAGATGCTGATCATACTGCTGGACAATATTTCAGAGAGAATGTGGCTATTCTCACCTCTGTAGCATAGCTCTGTAAAGCCTCTGCACTGGGGACATCTTATCATCTATTGATTGATTGATACTTTATTGTTCCTCAAAGGGGAATTCTCCATGATGTTTCCTCTTGAAGAGATGAAGACCACCTGTCACTGTTCAGGTTACCGGGAGCAACAACAGCAGCCTCACACCATCCTGTACAACATCCTGATTCGGGCGGACAGTAACTACAGCAACAACGACAGCCTGATCAACAACAACCAGGTGAACCAGTACAACTACAACAAGATGATCCCTCACAACTGTCACTGCAAGCAGCAACGGGCGGTGTGTCTGAAGAACCCTGAGG…
TCONS_00219671	s27a2	nm_001159629	NM_001159629.1 Homo sapiens solute carrier family 27 member 2 (SLC27A2), transcript variant 2, mRNA	32.6173	15.2035	2.14515	3.36417e-05	0.0378028	2.09409	1.70243e-09	4.35202e-07	ACAACGACAGAGAGCACAACGTCAGGCTGGCCATTGGTAACGGTGTGAGAGCAGAGATATGGAGGGAATTCCTGAACCGCTTTGGGAACATCTACGTGAGGGAGTTTTATGCTTCAACTGAGGGCAATGTGGGATTGATCAACTACACCGGGAAGATAGGAGCTATCGGACGAGTCAACTACCTACACCGGAAGCTGTTTCCTTATGCTCTGATTAAATACGACACAGAGAGAGATGAACCAATCAGAGACTCTACCGGACTGTGTGTAGAAGCTCCTAAAGGTGAGACAGGACTGTTGGTGTCCAAGATCACAGACATCGCTCCTTTTGTTGGATACGCTAACAGCCAGCAGACAGAGAAGAAGAGACTGAGAGACGTGATTCAGAAAGGAGATCTGT…
TCONS_00127211	LOC106570983	xm_011532666	XM_011532666.2 PREDICTED: Homo sapiens DNA methyltransferase 3 alpha (DNMT3A), transcript variant X7, mRNA	1.74466	0.802885	2.16322	2.7593e-05	0.0335978	2.09986	9.83642e-08	1.43859e-05	ATCCAGGACTGGGGTCCGTTTGACCTGGTGATTGGAGGAAGTCCCTGTAATGATCTGTCCATCGTCAACCCCGCCAGGAAGGGACTCTTCGAGGGTACTGGACGGCTGTTCTTTGAGTTTTACCGGCTGCTCCACGAGGCCCGTCCCAAACCAGACGACCACCGACCGTTCTTCTGGCTCTTTGAGAACGTCGTTGCCATGGGGATCAGCGACAAGAGAGACATCTCACGATTCCTCGAGTGTAACCCAGTGATGATCGATGCCAAAGAAGTGTCTGCTGCTCACCGCGCCAGATACTTTTGGGGAAACCTTCCGGGCATGGGGCGTCCTCTCACAGCCATGGTGAATGATAGATTGGAACTACAAGACTGTCTGGAGCACGGACGCACAGCCAAGTTT…
TCONS_00220867	LOC106593663			7.59591	3.43246	2.21052	1.56919e-05	0.0243896	2.13405	1.74805e-07	2.37393e-05	TGGCACCTACCAAATAAAGCATTACCTTAACAGTAGTCAGGCAGATAGGGAGGTGAGAGAAAAAAAGTTTGTCTGGCATTGCTGTTGCCCGTCGCCGTGTCAGTGAGAAGTAACCACAGATACAATATCAGGAAGACATCATGAAGGTGGACGACAAGTTTCAAATTCTGAAATTCTTTGCAGCAGTTTTCAACTCTGTTTTCCTGATTCTGGGGCTCTGTATCTTTGGATGTGCGGTATGGATCTTGTTTGACAAAGACAATTTCATTTCTGTTCTCAGCTCTGTTGAGGTGAAGACTGTAGCTGGGGGACTGTTCATCATTGGTCTAGTGGTGGTTGGTGTCACTATCCTGGGGTGTATGGGAGCCCAACTGGAGAACAGGTGCTTCCTACTACTGT…
TCONS_00166428	LOC106581119	xm_024452071	XM_024452071.1 PREDICTED: Homo sapiens high mobility group nucleosome binding domain 1 (HMGN1), transcript variant X12, mRNA	13.9001	6.35081	2.18342	1.60413e-06	0.00650046	2.13763	5.36246e-11	2.01785e-08	GCGGAGAATAAATTGCCAGTCAGGTTGGTAGGATAAGGAATACAATATAAAGAGGGGTGATCCAATCCGGTTTCAGCTAGTTTCTGTACGTAGGCCTACTGATGAAATATTTATATTAGTTACGGTGTGTTCTGAAGGAATTGAGTGAGTTACATCGGACACATTCAGAAGCCTGCACTGAATTTTCAGTAACCGAGAAGGCTAATTTGTGCTCTAATTCTCTAGACAATACAAGCAAAGCAGCCATGCCAAAAAGAAGCAAAGCAAATAATGACACTGAAGTCGAGCCAAAGAGGAGATCCACAAGGTTGTCATCTAAACCCACTACTCCAGCTAAAGCAGAGCCTAAGGCAAAGACACCAGTCAAGGCAGCAGCCAAACCCAAAAAGGTAAAGGAGG…
TCONS_00070099	c1qtnf2	nm_031908	NM_031908.4 Homo sapiens C1q and TNF related 2 (C1QTNF2), mRNA	8.43328	3.42005	2.46616	3.26982e-05	0.0374507	2.33279	6.757e-07	7.82339e-05	CTCATGGTGAAAGTATTTGTTGGCAGAGAGAGAGAGCTATTGCTGCAACAGGGTGGATGTTCATGTTTGGGGTTCAAATACGCACAGGATTTCTTTACGTCAAAGATGGTATTTCGACCTGACATTGGAGTATTATGCAGGCGGTAAGATTGTGCTTCCGTTCTGTGGAACTGAAAGGGCTGGGCAACGCATAAAAATGCTGCTATTTATCAAGTGTATCTCTTCAGTTGCTACCACCATGCTCCAGCTGTCTCTGATGGTGTGTTTACTATCCATCACCATCACTACCTCCCAGTTCCAGACTACACACCCCTTGTACAAGAAGGGCCACAACTTCACCATCCATTCCTCCCAGCTGGTGTGTAGTCTACCCGGGCCTCAGGGGCCCGGTGGCAACCC…
TCONS_00014671	LOC106576751	nm_015917	NM_015917.2 Homo sapiens glutathione S-transferase kappa 1 (GSTK1), transcript variant 1, mRNA	5.247	2.12397	2.47358	1.88677e-05	0.0279461	2.35928	1.57736e-07	2.1977e-05	TTTAAGAAGAAGAATATAGAAAGTAAGCAAACACGGTTTTGACTAGATGGAATACAGTTTGTCACAATTGACTAGAATTTACTTTTCGTAGCAGTAAAAAAAAAAAATCCTTAAGATGGCAAGTTCCAGGAAAGTGATTGAACTGTTTTATGACGTGGTCTCTCCCTACTCATGGCTTGGCTTTGAGGTCATGTGCCGTTACAGAAATGTGTGGAACATTGACCTTAAACTACGTCCTGCGTTCTTGGGTGGCATCATGCAAGGGTCAGGTAATAAGCCCCCAGGTCTGGTCCCAAACAAGTTCCTGTATATGACCACAGACCTGCACCGTCTAGCCCAGTACTTCCAGGTCCCCATCAGTCCCCCTGCTGACCCCTTTGAGGCCATGTTTGAAAAAGG…
TCONS_00205765	LOC106589740	nm_001198594	NM_001198594.1 Homo sapiens STON1-GTF2A1L readthrough (STON1-GTF2A1L), transcript variant 3, mRNA	1.03408	0.417894	2.4694	3.9947e-05	0.0412648	2.36591	1.12221e-07	1.62807e-05	TCATTCGGCCAGATGAGATGTGGGAGGAGAATATGGGCATCCTCCGTTCATTCCTTCACTCGCTCCACTTAATTTCTCTAGCAGGGACGTCCCGTTAACGGGAGGGCTGAAAGGGGATAGCAAATCGGCTGCATTTTCTCTCTCTGCCATTTTGAGAGAAACCTGTCGGCCTCGCATATTGGGATTTATGCTGTTTTAACGGAAAATAAGAATCATGACCTGATTGTTGTTATTTCGGGATTTGTGTAGAACTGTTTCAGCAGGGAAGACCCCTGTGGCGGAGTCTGAGGATAACGCCAACAACAGAAGCAGGAAGTGCTGACTTGAACCTTGACACTAAACAACCAAAGCCATGTGCTCCGTGAACAATCCAAACTGGGTGACCTTCGAGGATGAGGG…
TCONS_00043007	LOC106604765	nm_001069	NM_001069.2 Homo sapiens tubulin beta 2A class IIa (TUBB2A), transcript variant 1, mRNA	7.44694	2.97913	2.49441	1.1767e-07	0.0012298	2.44062	2.7201e-16	3.3883e-13	AAATTGAAGCGGTTTTTAGAGAATGACCTAACAAAAAAACCCTGTACCCGCCACTGAGGTATATATAAATACACATATGAGCGCAAAAGTTTGTAGCCATTCGAAGAAGGAAGTTAGATACATTTTTACTCCACTAACAAAATGAGAGAGATTGTTCATTTACAAGCAGGGCAGTGCGGCAATCAAATTGGCGCAAAGTTCTGGGAGGTGATTAGTGATGAGCATGGCATTGACCCCACTGGAAGTTACAACGGGGACAGTGATCTTCAGCTGGAAAGAATTAATGTGTACTACAATGAAGCTTCAGGTGGAAAGTATGTGCCACGCGCAGTACTTGTGGACTTGGAGCCTGGGACCATGGACTCTGTGAGGTCTGGACCATTCGGTCAAATCTTCAGG…
TCONS_00070100	c1qtnf2	nm_031908	NM_031908.4 Homo sapiens C1q and TNF related 2 (C1QTNF2), mRNA	11.2295	4.25515	2.63439	1.08204e-05	0.0192055	2.51893	9.29885e-10	2.62431e-07	GTCAAAGATGGTATTTCGACCTGACATTGGAGTATTATGCAGGCGGTAAGATTGTGCTTCCGTTCTGTGGAACTGAAAGGGCTGGGCAACGCATAAAAATGCTGCTATTTATCAAGTGTATCTCTTCAGTTGCTACCACCATGCTCCAGCTGTCTCTGATGGTGTGTTTACTATCCATCACCATCACTACCTCCCAGTTCCAGACTACACACCCCTTGTACAAGAAGGGCCACAACTTCACCATCCATTCCTCCCAGCTGGTGTGTAGTCTACCCGGGCCTCAGGGGCCCGGTGGCAACCCAGGGGCCCCCGGATCTCCAGGGACTATGGGTCCCATGGGTACCCCAGGGAAGGATGGCCTGGATGGGGAGGATGGAGAGAAGGGGGAGAGGGGTGACA…
TCONS_00067718	pqlc3	xr_001738632	XR_001738632.2 PREDICTED: Homo sapiens PQ loop repeat containing 3 (PQLC3), transcript variant X1, misc_RNA	3.56932	1.39682	2.55147	2.26281e-06	0.00822581	2.52391	2.96538e-20	6.30127e-17	GGGTAATGTGTGCGGAAGTGAAATCAAAACTCCGTGCAAGCCACCTCGATCCTGTGATAGTTAGTAGTCGTTAGTGATCTATGAGCCAAAGGTCGATAGATCTTCATCTAATTGTGAAATCATGGAATCAGACAAGGTACTACATGTCGCTAACTTTAGCACACTGTTTGTGTGCATGGTGCTAAAGTTTCCGCAAATATTTGTTTTGATGCGCGCGAAATCGACAACGGGTGTCAGCCTCAACAGTCTTCTGCTGGAGCTAACCGGGTTCATTGTGTTTGTCACCTACCAGATGTACTATGACTACCCACCCCCAACCTACTTGGAGTACCCCATCCTCATTGCTCAAGATGTCATCCTCCTGCTCTTGATTCTACATTACAATGGCAGCCTGAAGCA…
TCONS_00116450	LOC106568218	nm_152267	NM_152267.3 Homo sapiens ring finger protein 185 (RNF185), transcript variant 1, mRNA	3.31194	1.22074	2.70301	5.80299e-06	0.0137656	2.62138	7.72901e-13	4.81384e-10	TCCCTGCAGTCATTTTGATGCTCTCGAACACAGCCACCTTTGGTGCTTTTGGGTCGCCTTGTTAACGGCCAAAAGCACAGCTTAGGACGAGATTTACCATTGAACTACCTGCTTTATGTATCTTTTTGGGGATCTGACAAAATGCACATGGAAATGCAAGTGGGGCGGCTAGATACATCACCCCACTCTACCTCCTGATCTGTGGAAACAATGGCAAGTGCTGCCCCTCCACCAGCCGCTGTCTCGACCGCCACTGAGAACCCCAGCAGCTCGACTGCTGCTGGGGATGGTGGCAATCAGGACAGCACCTTCGAATGCAACATCTGCCTGGACACCTCCAAGGATGCGGTGATCAGTCTGTGTGGGCATCTCTTTTGTTGGCCCTGTTTACATCAGTGG…
TCONS_00014548	ncapd2	nm_014865	NM_014865.3 Homo sapiens non-SMC condensin I complex subunit D2 (NCAPD2), mRNA	1.19932	0.439772	2.71392	8.32316e-06	0.016569	2.6288	2.70733e-13	1.95599e-10	CCTTTGGCGCGCTGCTGTTAAAAATTCAAACCCCTTCGCCACAAACCGTTTAGAGCAGTACCGTGCTGTTTCAAGCTCACTTTCTAAACATCCTAAATTGTGGCTAAGAGCGCTACAAAAATATTGTGATGTCGTGGGACTTCTTTGTGCCTGTGTGCGTGGGTGACCTGGTGAAGACAGGGGGCATTAACCAGTACGTGGTTCAGGATGTCGTCTCCCCTAAACAACTGCCCTCCCATCTCAACAGTTTCAAGGCTGCACTGAGAAGCCAGGGTCCATTGTGCATCCTGGAACACTTCGACACTGGTTACACTGTGCTGCAGCATTGCCATAAAGTGGACATGAGTGTGAAAGAGGACACCCTGGAGTTACTCATACAAGTGGTGAGTGGCCTGTCCG…
TCONS_00047461	LOC106604982	xm_006710269	XM_006710269.2 PREDICTED: Homo sapiens protein tyrosine phosphatase, receptor type U (PTPRU), transcript variant X4, mRNA	0.798558	0.260398	3.04981	2.63746e-05	0.0329299	2.8734	4.97921e-10	1.53734e-07	AGGTGGATGTATGTGAATGCTTGGCGAGGCACACACACGGAGAGTGAGAGACATGTAGCGAGTTCAGTCTTAACTCAGAAAAACCTTTAGACGCCAGAATAGTTGCAAGATGGTGCCACTTGGAGGCGTCCGTCGCATATTTTTAATCACACACATATCGAGACAGAACGTGTGCTTGGCGGAAGAGTGAAAATGTTCTGTACTGTTTATCCTGGCGTCAGTTAGCACGTCTTCCACTACTGCTGCTGTCTCGCAACTACGTTTCAGAAAGAATTAGGGAATCGATAGGCTGGAGTCCACAATTAGCACATCGGTCCTCGCGGAGTCACTGAAATTATTTCTGCATCTATTCCAAACTGGACTAAAACAGCACAATGAACAACTGCGCATTTCTACTGA…
TCONS_00120756	LOC106570260	nm_203401	NM_203401.1 Homo sapiens stathmin 1 (STMN1), transcript variant 1, mRNA	9.59786	2.83836	3.37543	1.87914e-08	0.000366422	3.2989	1.08977e-31	9.84173e-28	AATTGGGTTTGACGACACACATTTGGGGCTTTTTATGCGCGAACTGGCCATGCTCGAGCATAGAATTCGCGGTTAAAGTCTGGCTGCCAAGGAACATTTTGTTTCACTGTTTATTAAGGTACATTGACTTGCTGTCCACTGCTGAAATGGCCGCCTCCTGCGGAGATATTCAGGTTAAGGAGATTGACAAACGTGCATCTGGCCAGGCGTTTGAGGTGATCCTGGGCGCTCCAGCTCCAGATGCCAAGGGAGAGTTCCCTCTGTCTCCCCCCAAGAAGAAGGACCTGTCCCTGGAGGAGATCCAGAGGAAACTGGAGGCTGCAGAGGAGAGGAGGAAGTCCCATGAAGCAGAGGTTCTGAAGCACCTAGCTGAGAAGAGGGAGCATGAGAAGGAGGTGC…
TCONS_00149873	orc5	nm_002553	NM_002553.3 Homo sapiens origin recognition complex subunit 5 (ORC5), transcript variant 1, mRNA	1.29788	0.285469	4.51198	1.13691e-05	0.0196669	4.03372	3.32192e-12	1.79106e-09	CTTTAACCTGGCGGTGATTGGCTTGTAAAGAGACAGGAAATTGTGACGTACCATTTGGAGACGCGGGAAACTCTTGACATGTATACAGGGATGTTGGATACGGCTAATTTCACTGCATGAACTTAAACCAGGCCAAACTACTTTAAGTCATACACTTTACGGTTCGGTGTGTGTCTAAAAGCAGCCTAAACAATGGCAGCACAACTTCAGCACATAGGGTATGATGATAAAAAGTTGCAGCGCGTGATGGAGAGGTTGCCTTGCAGAGATGTCCAGGCGAGCATGCTGCTGGCGTTGATGGGAGAGCCAGAGCAATGCAGCTACCCTTCCATTTTCATTTATGGTCATCGTGCCACAGGAAAAAGCCATGTGATACACACCTTGCTGAAGGAACTGGAG…
TCONS_00153157	ccnb3	nm_033031	NM_033031.2 Homo sapiens cyclin B3 (CCNB3), transcript variant 3, mRNA	1.69034	0.332657	5.02588	8.16036e-06	0.016507	4.28311	2.55362e-11	1.02497e-08	CCCGTGTTGAATGTTGTATTTTTCGCTCGGAAACTTTTGCAACCAATTTTGACAGCACGGAAAATACGATAAGGATACAACCAGTGACTGTCTGAACCCATTTGGTGAAAACTCCAAGCTGAAGTCATGCCTTTTCCCAGGGGGAAGAAACCAAATGTTACTGCTGGCAGTAAAATACCCAAATTACTTGGCAAAGGGATGGAGAATCAGGAGGAAGGCCCCCAGGTCAAGAGGTCGTCCTCCTCTCCCCAAGGAGCCCCTAAGAAGAGGACAGCCTTCGTAGACATCACCAATGCACACAATGTTCACATCAGCCTTCCAGGTACCAAGAAGAACTCCCTTATTAAGAAGACGCAGAAGAAGAAGGCCACCACCACTGTGTCAGACAAGAATGAAGCC…
TCONS_00068680	pttg1			4.77381	0.898692	5.28821	5.74253e-06	0.0137656	4.61111	1.82227e-14	1.56732e-11	CAAAACAAACGGGCAAGCCTAAAGATACCGGACAAGAGAACGGAAATGGCTTCAATCATCTTCTCTGAGAGAAATGCAACCCTCCATACACCTGCCCTGAAGATGCGCCAGCGGTTGCAATCTGTTCCAGAAAACCTCTTGAAGACCCCCGTGACTGGAAAAAAGTTTCATGCTCCTTTACAGTCTGGTCGCAAGGCTTTGGGGGCAGTGAACAAGATCACATCAATGCCAGCTGTAAATGGACAAGAGAAGAACAAACTCCTTGAGGCACAGGACACAAAAGTTAAAACCCTCCCTCAGACCAAAGTAGAAGAATACCCAGATATTGAGAAGTTTATCCCCTATGACCCACTTGAGTTTGAGAACTATATCAACCCAGAGGATGTGGTTTGCCTGAGT…
TCONS_00156620	hmgb3	xm_024452369	XM_024452369.1 PREDICTED: Homo sapiens high mobility group box 3 (HMGB3), transcript variant X1, mRNA	11.6374	2.19626	5.27371	5.55096e-06	0.0137148	4.78287	9.96542e-21	2.39994e-17	TCCAGACTGACTTGACTGCTGCTTGACAATACAGATACTGACCCAATCAACCAATTAACCAATCAACGAGTTCCAGACCGCAGCTAGGCCCCGCCCAGTGACCAGGATGGCTAAAGGCACTCCAGGGAAGCCCAAAGGCAAGATGTCCTCCTACGCCTACTTCGTTCAGACCTGCCGCGAGGAGCACAAGAAGAAGACCCCTGAGATACCTGTCAACTTCGCTGAGTTCTCCAAGAAGTGCTCCGGAAGATGGAAGACGATGTCTGGTAAGGAAAAGGGGAAGTTTGACGACATGGCGAAGCAGGATAAGGTGCGTTACGACAACGAGATGATGCACTTCGCCCCTGGAGGCAAGAAGGGAAGGAAGAAGGACCCCAACGCACCAAAGAGGCCCTCCTC…
TCONS_00128031	topk	xm_006716368	XM_006716368.2 PREDICTED: Homo sapiens PDZ binding kinase (PBK), transcript variant X1, mRNA	1.85732	0.293622	6.28445	8.28495e-06	0.016569	5.20431	4.19189e-13	2.85713e-10	GTAAACAATTTTTGAACAAAGACTGGGCGCGTTTTCTGCAGGATTTGTGAGCTAGCTACAAGACAGAAATTGATCTAGGAAAGAATGGACTCCACTATTGCCAGTGATGTGAATGGATTCAAGACACCCTGCAAACCAGACAGGGTGAAGCGCCTTCTCTCTGGTAGCACTGCCAGTCCTAGAACTCCCATAACCATCCCTGCCTCCCCTTTCATGAAGAAACTGGGATGTGGAACTGGGGTGAATGTGTATCTCATGAACAGAGTTGGTAAACTGAACCTGTCTCCATGGGCTGTCAAAAAGATCAACAACAAATGTGCCTCAAAGCAGATGGGTGTCTACCAGAGACGACTCTGTGACGAGGCAAATATCCTGAAAGGCCTGCAGCACCCAAACATT…
TCONS_00096406	LOC106563510	nm_012310	NM_012310.4 Homo sapiens kinesin family member 4A (KIF4A), mRNA	0.547828	0.0922411	5.86148	3.57306e-05	0.0389665	5.2956	6.92884e-19	1.25149e-15	CTGCGACGCAAAACGCGTAGTGGAGGCGGGGCAGAACATTTGAAAGTGGCGGGCACCGACCGAAATTCTCTTTTGAGATAACAATAATCAAACGTTCAGTTTAGATTTCTTACGACAACTGGTGTGTGGTTATATGCGATTTATGAACTGACAATTGTTATTCTATCGTCTGAATTATATTTTTTTTAGAAACGTTTAGCAAGCTAAAGGCACACACATTTTAGCTAACGTTAGCTAGCCACTGTTCAGCTCATTGCAGGGGTGAAGACCAACGTCTTGTCAGACCCAAAGCATGACAAAGGAGGATGATAAGTCGATCCCTGTGCGGGTTGCCCTGCGGTGTCGACCTTTGGTTGCTAAAGAAATCAACGAGGGTTGCCAGACCTGTCTCACTTTCGT…
TCONS_00201642	LOC106588851			8.78643	1.45621	6.03781	4.22563e-05	0.042722	5.36089	7.91538e-19	1.3616e-15	CAGCGCTTTACCCAAATCTACTCTGCCTTTCCCTCCACACACACGGAGCTTCAGGACGCGCCAACATGACACATGTAGGCCTAATGTAATACGACTTCGAAAGCATAACATGTACAAAGCAACGGTCACAGAAATGTTGGGAGAGGGCGATGGCGACGACAGAGGGACAGAGGAGGGACCACACAAGGACAAACCTCGACTAGTGGGAACACGATTCAACTCCATGGTCAATGGGAGGACGTGGCTTTAGCCGTACTATCTCTTGGGTCAATTCAAGGGATACGACTGATATCAGTCTCTCATCGAACTCCCATGGACAGAGTGCCACAAAACATGTAAAATGACATCAGCGATGGAGAGTGGACAACCGCAAGAACCGAACTAACCTTGTGTTGGAAT…
TCONS_00101291	LOC106565864	nm_001277423	NM_001277423.1 Homo sapiens t-complex 11 family, X-linked 2 (TCP11X2), mRNA	3.79767	0.634822	5.97198	1.14709e-07	0.0012298	5.48908	8.46063e-29	6.11264e-25	CTGCTTTTAAACTTCAGAGCGCCGATCTTTAACTGTAGCAGACAGTTGCCTCTCTGCTATATTCATGTGCTACACAGTTGCATTTTATCGTGTGAATATAATTTAAAACGTCACACTGATTTACAAACGTTGTCTGAAGACTCAACACAATTGCTGGCATGCAGAATGCAAACCCAATAGAGGAGGTGGGAGGCGACACACCCTGTGATGTGCCCTGTTTCCAGAAACTTGACTCCCCAACAGGGAGCCCTCCCAAACAAGCCTCTCTCGCAGATATGATGGAGTTTGAGAATTGTGTTTCTAATCTCAGCCTTGCACATGAGATAGTGATGAACAGAGACTTCAGCTTCAGACAAAACTGCCCACCCAAAGACAGCTTGGAAGGGAGAATATCTGACA…
TCONS_00201644	LOC106588851			9.14506	1.30741	6.94817	9.98772e-06	0.0184207	5.49784	2.47171e-13	1.82221e-10	TTCCAAAATATAAAAAACGAGAAGCATTAGAATATCCCTGATTATCCGTCCATGCATCGTCACGTTAAATAATTATGGGGACACAAACAAACACCGTGCCGTCGCGACCACACGCTCCGCCTCTTCGTCAAACCAGACACATTCTACGACTTGTGCTAAGCCGTAATTGAGCACAGGGTGCCCAGGAAAACCAGGGGCTGCTCTGCACAGACCTGAGTTTTTATAGTGCCTTAGCTCCTATTTTTCCATCTCCGCCAGACACCATCAAACCGACCAGGCGTGTTAGGAAGTTGCCACCTACACGGACTAAGGAGCCAAAGTCGTCCAGCGACAAATAAAAAAAATAGACATTCTAAACCTAAACAGGTCACAGAAATGTTGGGAGAGGGCGATGGCGAC…
TCONS_00056136	LOC106607166	nm_138481	NM_138481.1 Homo sapiens chondroadherin like (CHADL), mRNA	6.23015	1.00148	6.19881	3.19806e-10	3.66914e-05	5.81415	9.92815e-40	1.79322e-35	GCAGTGTTTGTGAGACCCCTCACTGTTGCAAGTTCTCAGTCATTCTAGCAATGTAGAAGTCTAGTATGTACGTGAACCCCTTAGCGCTTATATTCTCCGTTGCGCGCAGATCCTCCACAGTGGAAAAATTATATACAGACCTACACTTTTCCTTGAGTAGGAAACTTTATAAAGCTATTTGGGAAGGCTACATACTAAAAGCATTGGATGTCAAATTTGACAAATTCAACCATAAAGATGTGTTCCTTTGCGGATTGCCTCTCTAGGTGGCTGGTTGCGGTTTTGATGCTCTTGGTCATACTTTTACCAGCTCAAGCGGGAAGGTGCCCAAGGTTCTGCATCTGCGACAACTCCAAACTCACAATGGCCTGTATCGGCAAGAATCTGACTCAGGTTCCC…
TCONS_00091640	ccnb1	nm_031966	NM_031966.3 Homo sapiens cyclin B1 (CCNB1), transcript variant 1, mRNA	3.93277	0.588947	6.67307	1.24187e-07	0.00124599	6.05717	9.28139e-25	4.78973e-21	CGAATGAGATTCGAGCAAGCCTGCATTTAAACCACGGTAATTCACCCTTTGGTATTGTGCAGTGCAGTGTATTCTGTCTTAAGCAAATCAACTCATCTTTCGAAATGGCTCTCCCTATGACCAGAAGTCGCCTGGCTTCCTCAGAGAACCAAACTACTCTGCCGGGCAAGGCTGTTCTGGGAACCAAGCCTACATTGAGACAACGAGCTGCGCTCGGCGAAATCGGAAATGTTGGAGTCCCCAGACAGACTCTGAAAAAGAATGCAAAGGCAGAAACCACAAAGGTGGTTGACAGGAAGACCAACACACGGGCTGAAAAGGCACAGGTGGTTCAACAACCAAAAATCGTAGTTTTTGCCCCTGTTCAGGTTTTGCCTGAGCCAATGTCTCCCACACCAA…
TCONS_00016035	LOC106583386			2.85374	0.358882	7.87991	8.73304e-08	0.00109525	6.2478	7.23109e-16	8.70719e-13	CGGTGGTACCAACGTCACTGATTGGCTGGTTTGAAAATAACTGGATGCACGCTTTTCGCAATTTAAATCCTCATGTTTTGCTTCGAAAAAGTGAAAGGATACTCACTTCAAGCTAAACGTTTAAGGCATCTACTGAATCGTCATGGGATCCAGCGAGAGTAAGGTTGCTGTGGCCTCAACGCCCAAACATGACCACAGCCATCGCATCAAACACGACCGTCTCTCTCAACTTGTCGACCCACGGTCTCCATCTGTAGCCATTGACCGCACACCTATTCAGGTGGGTGGAACTGTCTCCTGTGTCCCAGTTGTGGTGGAGAGTGACTGCTCCATTCTAGCCAGCGACCCTCGGTCATCCTCAGTCGGTGTCACCCGCACCCCAATGAAGGACTCAACGAG…
TCONS_00071633	LOC106612990	xm_024452071	XM_024452071.1 PREDICTED: Homo sapiens high mobility group nucleosome binding domain 1 (HMGN1), transcript variant X12, mRNA	8.26457	0.710441	11.5316	3.53972e-05	0.0387715	6.44073	3.48755e-10	1.11491e-07	ACATTTATGTTAGTTACAGTGTGTTCTGAAGGTACTGACTGAGTTACATCGAACACTTTCAGAAGCCTTCACTGAATTTTCAGTAACTGAGAAGGCTAATTTGTTATCTTCTTTTCTAGACAATACAAGTAAAGCAGCCATGCCGAAAAGAAGCAAAGCAAGTAATGACACTGAAGTCGAGCCAAAAAGGCGATCCACAAGGTTGTCATCCAAACCCACTACTCCGGCTAAACCAGAGCCTAAGACAAAGACACCAGTCAAGGCAGCAGCCAAGCCCAAAAAAGTAAAGGAGGTAGTAGAGAAGGTCAAGCCTGAGGAGAAGAAAGAAGCTCCTGAGGAAAAAGCAGCACTGGCAGAAAACGGAGAGACCAAAGATGAGGAGGAGGCAGCAGAAGTGGC…
TCONS_00012702	LOC106566708	nm_031966	NM_031966.3 Homo sapiens cyclin B1 (CCNB1), transcript variant 1, mRNA	2.03796	0.260999	7.74875	4.29013e-07	0.00257971	6.4674	1.45705e-17	2.10537e-14	TAAACCAGGATTTAAACTACGGCGATTCACTCTTAGATATTGTGTGCAGTAAGCGTATTCTCTTTCACCGAAGTGTCGTATATTTAGAAATGGCTCACCGTATGACTAGAAATCGTCTGGGTTCCTCAGAGAACCAAACTGCTCTGCCAGGCAAGGTAGTTCTGGGAACCAAGCCTACACTGAGAGCAAGAGCTGCGCTCGGCGAAATCGGAAATGTTGGAGTCCCCAGACAGACTCTGAAAAAGGATGCCAAGGCAGAACCCACAAAGGTGGTTGAGAGGAAGGCCAGCACACGGCTGGCGAAGGTCCCTGAGGTCCAACAACCCCAAAAAGTTGCTATTGCCCCTGTTAAGTTGGAGGTTCAGGTTTTACCTGAGCCAATGTCTCCCACAGCAATGG…
TCONS_00003032	LOC106607826	xm_005270303	XM_005270303.3 PREDICTED: Homo sapiens cyclin dependent kinase 1 (CDK1), transcript variant X1, mRNA	2.36571	0.279833	8.32782	2.39215e-07	0.00193556	7.08987	6.51946e-23	2.35509e-19	TAAAACCATCATATCCTGCTTCGAATTGGCATCCTCCCGATTGGCGCTTTTGAAAGACACCCAGCGACGTGATTGCTTGGTTTTGAAAGCTTGCAGCCCCGCGGCCAATTCGAAAAGAGTGCACCCAGCAGTAGTACTCTAGCTAGCTGACTGTAATAGAGCCACACTCATTTTCCATTCAACAGTCGCGTTTCACAACGACATGGCACAACCGGGAACAATGGAGGATTACGTGAAAATAGAGAAAATCGGAGAGGGTACCTATGGGGTTGTGTACAAAGGCAGACACAAGTCGACAGGCCAGATAGTGGCCATGAAGAAGATCCGACTGGAGAGTGAGGAGGAGGGAGTGCCAAGCACAGCTGTTAGAGAGATCTCTCTGCTCAAAGAGCTAGCGCA…
TCONS_00026802	LOC106601395	nm_001320611	NM_001320611.1 Homo sapiens karyopherin subunit alpha 2 (KPNA2), transcript variant 1, mRNA	2.46302	0.242871	10.0014	1.80419e-07	0.00161623	7.87195	2.69963e-19	5.41786e-16	GTGACAGGAATTTAAAGGTCTGTACAAAATTTCTTAGCTAGAATTTTTGTAGAGGGACCGGGTGCTCAAAAAAATATTTATCGAACTACTTAGAACATTTTTGTCAATTTGCCCAAAAATGTCTGCTGGCAACGAGAACGGTGTCCGTCTGGACAAGTTCAAGAATAAGGGAAAAGATGCCAATGAGCTTAGACGCAGGAGAGTAGAAGTGAACGTCGAACTTCGCAAGGCAAAGAAGGACGATCAGATCTTCAAAAGAAGAAATGTAACCACTTTGGTCGACGAGGCAACTTCCCCACTTCAAGAGAAAAGCCAAAACTGTCAGGCCACTCGACAGTGGTCCGTGGAGGAGATTCTTGCTGGTGTGAACAGTAACAACCTTGATGCCCAGCTCAACGC…
TCONS_00169162	LOC106580530	xm_011543909	XM_011543909.3 PREDICTED: Homo sapiens A-Raf proto-oncogene, serine/threonine kinase (ARAF), transcript variant X4, mRNA	0.909176	0.013548	67.2288	3.9864e-06	0.0114932	8.17004	1.14484e-09	3.1095e-07	GAGCATTCAAGATGGCTCCCTCAGGTAAGACTATTCCAAAACCAAATTTGCGGTTCCAGGTAAGGGCACACTCCCCCGGATCCCCAGTGCATGAAGTTCACCTGCGGTTGAAGGATCTCAGTGCTGCCTCCCCTGCTCCTCCAGCCTTTCATCATGTCCTCCAACTCCTCCTCTTGCTCCTCCTCTGGTGAGACCAGTCCAGAGGATGTGCCCCGAGGTGGGGGCACCATCCGCGTCTACCTCCCCAATAAACAGAGGACTGTGGTGAATGTTCGCCCTGGCCAGACCGTTTATGACAGTCTGGATAAAGCCCTTAAAGTGAGGGGCCTGAGCCAGGACTGTTGCGCAGTGTTTCGACTCCTAGAGGGTCGCAAGAGACTAACTGATTGGAACACTGAC…
TCONS_00047737	LOC106605090			3.55551	0.279812	12.591	1.07482e-08	0.000245088	9.55837	9.061e-24	3.63688e-20	TCACTGATTGGCTGGTTTGAAAATAGCTAAATACATTATTTTCGCAATTTAAATCCTCATGATTTGCTGCGAAAAAGTGGAAGGACACTCACTTCTAGCTAAACGTGCAAGGACATTAGCCATCTATCGTCATGGGATCCAGCGAGAGCAAGGTTGCTGTGGCCTCAACGCCCAAACATGACCCCAGCCATCGCATCAAACACGACCGTCTCTCTCAGCTTGTCGACCCACGGTCTCCATCTGTAACCATTGACCGCACACCCATTCAGGTGGGTGGAACTGTCTCCTGTGTCCCAGTTGTGGAGAGTGAATGCTCCATTCTAGCCAGCGACCCTCGGTCACCCTCAGTCGGTGTCACCCGCACCCCAATGAAGGACTCAATGAGAGTGACAGTTAGCT…
TCONS_00178244	LOC100380867	nm_001417	NM_001417.6 Homo sapiens eukaryotic translation initiation factor 4B (EIF4B), transcript variant 2, mRNA	1.54228	0.00169059	528.145	5.09219e-07	0.00283839	55.2159	3.86667e-41	1.3968e-36	TTTGAGGCTCGCGACCAGATGCGCGTTCTCGATTATAAACCTCTGACGCCTTCATCCGGGAATCTGGTACGAACTCGCTCTCCAACATGGCGGCGCCAGCTAAGAAGAAGGGGAATAAGAAGGGGAAGACCCTGACCCTCACTGACTTCCTGGCAGAGGACAATGGGAGTGGAGGCAATGCTCCACCACCGCAACCCAGCTACGCCAAGTCCACCAGCTGGGCCGACGAGACGGATGACCTGGAGGGAGATGTGTCCACCTCCTGGCACTCAGGGGAGGACAGTTACCGGGCCCCGGCCATAGATCGCAACATCCTGCCCACGGCGCCACGGTCGGCCCGCGAGCCCAATGTGGACCGGTCACGCCTCCCCCGCAGCCCCCCCTACACCGCCTTCCTGG…
TCONS_00016699	LOC106588346	nm_004396.4	NM_004396.4 Homo sapiens DEAD-box helicase 5 (DDX5), transcript variant 2, mRNA	0.0268939	0.662138	0.0411954	0.000935109	0.16635	0.147135	1.47014e-08	2.83997e-06	GAAAAAGTAGTACCAGACACAGGCGCGTTGATATGTTCCAATGTGTTATGAGCTAGTACACCGTTTGACTGACATTTGTGTCCCCGGCATTTCTATTTTCGTGTGTCGCACTTGTAGATTATCAACTTGTATTTATCATAGATTGGTTTAGAGATATAGACGTAGATACAGTCTGTTACTTTCATACTCTGCTTAACCATGCCCGGATTTTCCGACAGAGATCGTGGCAGAGACAGGGGGTATGGAGGTGCACCTCGTTTTGGAGGCGGTGGTGGCAGTAGGGGTGGACCCCCCCAGGGGAAATTTGGCAACCCAGGTGAAAGGCTGCGTAAAAAACACTGGAACATGGATGAGCTCCCAAAGTTTGAGAAGAACTTCTACCAGGAGCACCCGGATGTG…
TCONS_00139514	LOC106574862	nm_032796.3	NM_032796.3 Homo sapiens synapse associated protein 1 (SYAP1), transcript variant 1, mRNA	0.0982689	2.31184	0.0432994	0.00217553	0.1933	0.153871	3.44238e-08	6.00737e-06	TTATTGTGAAAAAAAGAACAAGAATAGCACTGCTTCCTGGTGACGTAAACACAGAACCATGAAGGTACAATTCTAAGCACTTAGTTTACAATCGATTTTCTATCATAGCTACACCCGAAAGACATCGGCGAAAATGTTCAAAGGATGGGGAACGTGGCTGGGTATAGAGAACACCTCGACGACAGAGGAGAGCGAAGTGGCTGACGTTGCTGTGGAGGAGAAAATTGTTCAAGACCAAAATGAAGTAAACAAACAACACGAACCTCCAGCAACAGAAGAACTGGGGCAGGAGGAGGGAGACACCGTCCAACTCATCTCTCAGCAAGCTAAAGGATTCGGTGGCTTAATATTCAACTTTGCCAGCAATGCCACCAAGAAGATCTCCAACTCTGTGGCAGA…
TCONS_00177463	LOC106583283	nm_000785.3	NM_000785.3 Homo sapiens cytochrome P450 family 27 subfamily B member 1 (CYP27B1), mRNA	1.07734	15.107	0.0707769	8.3063e-05	0.0617825	0.165016	2.06712e-08	3.82937e-06	GTTGGTCTGACTTCTGCCATCTGATTGGACACACCTTCCAAATAGTTCACGCCTACTGCGTCCCAGCCTTGCCACTGGGCGGGGTCGACCCCAGCATTCGCTTTCATTGGCCCACACTGAGAAACTTAACAACTCTAGTCCGGCATGGGTCGAGCGGTATAAATACAGTGTCTTGGTGCAAGATGAGCACCGACACCCGACAGACTTTCCTTCGTTCATCTTCCATCGTATGGACATAGCCATAAGGATGCTGCAGCAAGCCCTCAAAGTGTCCGGTCGCAGTGCGTCCCCGCTGATCAAGTGGATGGAGAAGTGGGCTGAGACCACAGCTGGCCTGAAGAAGACCGAAGCTGCGCACGGGATGAAAACCCTAAAGGAGATGCCGGGACCCACAGTCGC…
TCONS_00192370	LOC106586636	xm_017002026.1	XM_017002026.1 PREDICTED: Homo sapiens B cell CLL/lymphoma 9 (BCL9), transcript variant X4, mRNA	0.00496318	0.473829	0.0110876	8.74727e-05	0.0628157	0.187326	1.53045e-06	0.000157062	ACACGTAGAATAAGGAATCACATTGGCGCCATTCGTGACATTTCTATCTGCAACGTTGGACAACGTTTGGCAGCTGAACATTGCCCTGACCTAGAATTGCTACTTAGAATTCAGACTAAACCAACACGCTAGGACGGGCGGGGGAAACAGTAGGAAATCTTGGCTATAATGTAGTAGGACGGACCGCTGGAAGCTCAGGCGAAGGGGGAGACATATTGCTCTTTAATATCGTTGGACGAATAATGTTGCTATTTGATTACTACAATCAGGCTATAGAACGTAGCCTACTAAACGAAGCAGGCCCGAGGAATCATTCCAGGTTTTGGGGTCACACACGCTTCTCTTCCCGGTGCAGTGATGGCCACATCTGTATCATGACCCTGATGGACATGAGTGCCC…
TCONS_00147238	LOC106576583	nm_152355.2	NM_152355.2 Homo sapiens zinc finger protein 441 (ZNF441), mRNA	0.00598461	0.555677	0.0113131	0.000824329	0.160467	0.229756	2.17361e-05	0.00139963	CCAGATTTGAGAAGTTACTTCCCATACCAGACCTTGAACAGACTGCCTCCTTGTTAAATGCTGTCCCCTCTGCCCTGGAGAAATGTTTACAATTTGTACCTGACCCCATACAATTGAGGACCCTGCTCCAGTACCACAGAAAACATGGACATTTGGACTCCATCCGTCCCCCTCTTCTTCTTCCCTCTCTGCGTCTCTTCATTCCACCACTGCGGCTTGTCTCTGCAGCCATGTGGCAAGTGGTTCAGCGAGGAGATGTTCAAGATTATGGGATGCTGGAGGAGTTTGTCACCACGGTGACCGACATTGTGCCAGAGCTTTTGAGTTGCAGTCAGAGGGCCCAACTCATTCTGGGGCTTCGAGCAAGGATGGTTCTGGAGTTGTGTCGTACTGAGCAGA…
TCONS_00085320	LOC106613803	nm_001136263.1	NM_001136263.1 Homo sapiens C2 calcium dependent domain containing 4C (C2CD4C), mRNA	2.58667	12.6354	0.202945	6.82343e-05	0.0555522	0.273678	1.60645e-06	0.000162941	AATGCTGTCACTGGCTCTCTAGACTAGGATATAATAGTTTTCTCTTATTGGTCGGCTTCCAACATCGCCGCCGGGCGAGTGTATAAAATGCATCATAGTCGCTCAAGAAGCGCAAGTCCATCTCTGGTCTCTGGGGTGCAGAGCAGCCTGCCAGCCTGCCAGCCTGCCTAGTTCTGCAAACAGTGTGAGATCCAGAGGAGGCGGGAGAAAACACCTGTTACGGAAGAATCAAGTCGACAAAGCAGCCTCCACGTCTTCAACAGAGAAACACCCCTGTATCTCACTTGCTGAAGCCCAGTGGGACCATGTGGGTTCTGGACAAGATCCGTGGGTCGGTAGAGACCACTGTACTCAGGCGGGGGGACAATGGGGACAAGGAGGGCAATACTCCAGCCTACA…
TCONS_00139004	LOC106574525	xm_017019230.2	XM_017019230.2 PREDICTED: Homo sapiens SUMO specific peptidase 1 (SENP1), transcript variant X2, mRNA	0.072367	0.522216	0.140929	0.000813853	0.160127	0.27533	0.000104112	0.00485909	CATTCCGAGTTTCCTAGTTGCAACTAGTACATGAACGTGGCATATCCAAGTAGACCGTAGGAAGTCTCTGACGTTTTCCCCCTACGGTTTATACGGTCTTCACGTCACTCATTTCAACACGAATCTAAATGCTAGGCTAACTGTGCTAGATAGAAGGTGAATGGTGGTTTGGCGCAGGTAGAACATTTGTGCCCACAGAGCTTGTATTTTAAACCGCGGATAGTCCTGGCCCGACCGTACGAGGAAGTTTCCATTCTCTCGTATCTGTCTGTGATGTACGGATGGGTAGTTGACGGACTATCGTCGCTTTTCGAGCCTATAACCGGGCAAAAACATTCCGGTTGGCCTGGTTTGAACGTTGTCGGGGAGATAGACTCGCAACGGCAGGATAGCAACGCC…
TCONS_00070218	LOC106612301			0.142799	0.948663	0.15132	0.000140417	0.08099	0.279497	9.83787e-05	0.00463947	TTCCAGGTTATAAAACAGCCTTCATCCAGTGGAGTTGACACAGTAAGGACTGGCGTGTACAGCAGTCAACCCAGAGATGAGTGTGTCAACGTGTCAGATGAAGGAACGTTACAACCAGCAGGGATTCCTCTCTGCTGTACCGGTCCTCAACGACACAGAGCTGAGGGAGGCCAGACAGGCCTTCAACCACCTGGAGAGAGAGTTCGGTGAGGAGTACACCCAGTACAGTCTCCACAACGTGCACCTGCAGTACCCCTGGGTGATGGGCCTGGCCAAACACCCCCACATCCTACAGGTGGTACAGTCCATCCTGGGCTCTGATGTCATCCTGCTAGACTCACGCTTCATCTGCAAGTACCCAACAACCCCCACACCCCACCCCACAGCCACACAGGCAGG…
TCONS_00127565	LOC106571186	xm_011532825.1	XM_011532825.1 PREDICTED: Homo sapiens potassium voltage-gated channel modifier subfamily S member 3 (KCNS3), transcript variant X1, mRNA	0.166453	1.04933	0.1585	0.00028944	0.112037	0.279907	8.21875e-05	0.00401208	GAGTGATTCAGCCTGCTACAGTCCCCGTCCGATCATTATTGCGGGCGGGCTCCAGGCACCAACAACGTTTCGGTTTAGGGATAATTCCTTATGAAGCATGGGACTACTATTTATTTGGGGATGAGAATAATCGGATAATCAGTACCCGGAAAGTTATTTTAATGGAAAGAAAGGGCACAGGAACAGATGGACCCTTGAGCCTTAACCTCATTGCTAGCCACCGGAGGCTGATCATCCCAAACTACATTTCCCACCAGCACTTCCCCCTCCTTGCCCATGTGGCCTATGGCTCATCATCAACAACATGGGATATGGGCAAGTCCTCCACCGATGCGGAAATGAGGAAGACCAGGTATACCTCAACGTGGGAGGTGTCCGGCACGAGGTGGCAGAGGAGAC…
TCONS_00070217	LOC106612301			0.0668016	0.493087	0.136422	0.000425087	0.133782	0.286805	0.000207262	0.00806457	CTGGGCACAACTCAAAGACACACTCACTTTTTCTCTCTATTTTCTCTCTCACCCACTCTCTCTTTCTTTCCAGGTTATAAAACAGCCTTCATCCAGTGGAGTTGACACAGTAAGGACTGGCGTGTACAGCAGTCAACCCAGAGATGAGTGTGTCAACGTGTCAGATGAAGGAACGTTACAACCAGCAGGGATTCCTCTCTGCTGTACCGGTCCTCAACGACACAGAGCTGAGGGAGGCCAGACAGGCCTTCAACCACCTGGAGAGAGAGTTCGGTGAGGAGTACACCCAGTACAGTCTCCACAACGTGCACCTGCAGTACCCCTGGGTGATGGGCCTGGCCAAACACCCCCACATCCTACAGGTGGTACAGTCCATCCTGGGCTCTGATGTCATCCTGC…
TCONS_00181726	slmap	nm_001304420.2	NM_001304420.2 Homo sapiens sarcolemma associated protein (SLMAP), transcript variant 1, mRNA	0.227638	1.38855	0.164299	0.00116113	0.177049	0.295111	0.000178246	0.0071544	TCTCTCTCTCTCTGTGTCTCTCTGTGTCTCTCTGTCTCTCTCTCTCTTTATGAATATCACAAGGGATACGTCCTTATCATATGCAGTTAGCTGAGGGACAATCCGTGTATGGGCGCTCTTTGACTCTCCCACCTGGGAGGGGCAGGTACAGTGGGGAGGTTGTTCCTGCAGTGCTTTGCTGTGTGTGTGAGTGAGTGATTGTGACAGGCTGGTTTGAAAATACAGAAGTAGTTTATCTTGCTATGAGAGAAGGGAGGTGGCTGAACTGAAGGTCCTCATCTGATCAACCAACAGGGATATTACTGACTAGTCTCAGACCATCTGTCTACTTATTGTGGTTGGAGTTTACCTGGTTGAGTGTGAAGCCAAGTGCTTATCAGTGTCATCCAAGCACCTTTA…
TCONS_00070219	LOC106612301			0.662327	7.37403	0.0926895	0.000530222	0.14198	0.304019	0.000628493	0.0186632	CAGGTTATAAAACAGCCTTCATCCAGTGGAGTTGACACAGTAAGGACTGGCGTGTACAGCAGTCAACCCAGAGATGAGTGTGTCAACGTGTCAGATGAAGGAACGTTACAACCAGCAGGGATTCCTCTCTGCTGTACCGGTCCTCAACGACACAGAGCTGAGGGAGGCCAGACAGGCCTTCAACCACCTGGAGAGAGAGTTCGGTGAGGAGTACACCCAGTACAGTCTCCACAACGTGCACCTGCAGTACCCCTGGGTGATGGGCCTGGCCAAACACCCCCACATCCTACAGGTGGTACAGTCCATCCTGGGCTCTGATGTCATCCTGCTAGACTCACGCTTCATCTGCAAGTACCCAACAACCCCCACACCCCACCCCACAGCCACACAGGCAGGAAA…
TCONS_00169200	LOC106580556	xm_011518049.2	XM_011518049.2 PREDICTED: Homo sapiens dedicator of cytokinesis 8 (DOCK8), transcript variant X7, mRNA	0.372935	2.28279	0.163638	0.000849077	0.161649	0.304728	0.000314613	0.0110555	CTCTCTAACATCAGTTCCATGAGGAGTTAGCTCTGCAGATTGTGGTCAGCACAGGAGTCTGCAGAGAGAACGCATATAAATACGCCTGGTTCTTCTTTGAGCTGCTGGTGAAGAGCATGGCCCAGCATGTGTCTCAGCTGGAGAAGCAAGACGTCCCTCGCAGGAGCCGCTTCTCAGACCGCTTCAAAGATGATGTCACAACCATCGTCTCCGTGGTTACTGCTGAGATGGGGACCATCCTGGTCAAACAGCAGAAGGAGTTGGAGCAGGCAGAGAAGGTGAACATCAGCCTGGCCTTCTTCCTGTATGACCTGCTGTCTCTAATGGACCGAGGCTTTGTCTTCATCCTGGTCAAAAACTACTGCAACCAGATGTCGGCAAAGACCGTTTCCATGCCAA…
TCONS_00053583	-	xm_017004692.1	XM_017004692.1 PREDICTED: Homo sapiens family with sequence similarity 110 member C (FAM110C), transcript variant X5, mRNA	0.158004	0.651677	0.241429	7.00926e-05	0.0565075	0.307809	1.12038e-05	0.000787406	GTAATGTGTTTAAGCAGAAAGGTGAACACACCCGCTTTAGTACGTGCTTGGACAAGACACGAGCTTGCTTGTACAGTAGAACATTTAATTGTTCTTACTTCGAGCTTCTGGACATTTGGGCACTGCGCAAACATGGATTGGCAACGCGGGACCCCTTTACATTCTGAGTACAGTTTTGGAATGCCAGCTAGCGTAGTGTTTTGAAAGCAAAAACCAACAATATGACTAACAAAGGTGTAGATGCCACTAGAATTTTGGAGAAGGGTCCGGAATACCTTCGGAAACAGATGGAACTGGAGAGCGAGGAGACGGGACGCATGAGCGCAGTGGAGATGCTTGCCGCAAGTAAAAAACAGTATGTCAAAAGTCAACAGGTGGTCAACTCGATACAGGTGCCAG…
TCONS_00207903	LOC106589887	nm_178128.5	NM_178128.5 Homo sapiens fatty acid desaturase 6 (FADS6), mRNA	0.402695	1.62895	0.245501	8.44689e-05	0.0617825	0.315146	1.74768e-05	0.00115628	CTAAGCAGTCGCTGCTAATCCTCTCCTCCTGACTTAGCCCCCCTTTCCCCCACTCCCCCTCCTCCTCCTTTCCCAGGCCCTCTGCCAAGGTTACAACAGGGATGAGAGAGGGAGGAAAGAAAGGAGGGGGAGGGGAAACAAGGACTGCAGGGGAGGGACCTGCAGTATGCATGAGGAGCTTCGGTGAAGAGAGAGGGAATAAGCAGCAGAATCCTTTCTGGAGCTGAGCAGCTGCAGGGTATAGAGTTGTGTGTCCGTGCAGTATGCATGGCTTTGTGTGTGGTGTGTGACACAGGGACTTGCCCGGGCTCACTTAGCTCACACCCATAGAAGCCACAGGACGTCCCCAGAGCTGCTGCTGTATTAAACATGGACTGCACTACAGGAACAACCTGACAA…
TCONS_00068344	LOC106611368	nm_013989.4	NM_013989.4 Homo sapiens iodothyronine deiodinase 2 (DIO2), transcript variant 1, mRNA	1.92195	7.12701	0.269021	6.01817e-05	0.0535309	0.318285	9.90733e-07	0.000107799	GGGGGTAGCACTCGGTCTGACGTCATGATCTTACAACAAGATACGCCTGGAGCTCTATCACGGAGGCGAATAATTTACGGTATAAAAAGATTTACAGCCGAGAGGGCTAACTCGTTGGAGCACACAAGCAATTACAAAGCCAGCTAGATACAACTTTTGGTACCAGCGGAGCGCAGCGCACAACCCTCGAATACGCTCCTCGAGCCCTCTCTTGCCTCTTTTTTTTTTATCCCGGGTGACAATTCATTTGTGCGCTCCAAGTCAAGTCAGAGCGCACTCCGTTGAAATGAGAGCAGCAGCATAAAGACCCTACAGCTTCGAGAGAGGGGACAGAGACATATTTAGTGTTTGACAGTGTCAGACAGTGAGCGGGGAACAGCAGAGGAGCACCTGTCTTCG…
TCONS_00082819	LOC100136930			9.23452	34.1653	0.268647	0.000102105	0.0687566	0.318722	1.07325e-06	0.000115045	GCCTGCCCAACACCTTCCTCAGAAGCCTGCCCAACCTCTTCCTCAGTGGCCTGTCCAACACCTTCCTCAGAAGCCTGCCCAACCCCTTCCTCAGAGGCCTGTCCAACCCCTTCCTCAGAGACCTGCTCAACCCTTTCTTCAGAAGCCTGCCCAACCCATACCTCAACGGATACCCTACACCAAAGACGACACAAAACAGACCTGTGAGGTTGTGGACAAGGACAAGGTGTCGTGTGGACTTTCTGGCATCACTGCTGCCCAATGCCAGGCCATCAGCTGCTGTTTTGATGGACGGATGTGCTTCTACGGGAAAACAGTGACTGTCCAGTGTACCAAGGATGGCCAGTTTGTGGTGGTGGTTTCCAGGGATGCCACTCTGCCCAACCTTGAGCTAGATTC…
TCONS_00046912	LOC106604665	xm_011545322.2	XM_011545322.2 PREDICTED: Homo sapiens solute carrier family 43 member 1 (SLC43A1), transcript variant X9, mRNA	0.0381537	0.393031	0.0980937	0.0015414	0.19043	0.321176	0.00111853	0.0284948	GGAAAAATGTGACCAAGTGACAAAGGGGGCGGATGGCTACGATTCTAGGAAGAAAAAAATACAGAGGGAGCGAATTACGAAGTCAAATTTGGAGGGGGGGAGAAAATGGAGAGAGAGGGAGTAGACGAAAAAAAGTGTACATTATGCGGTGCAAGTAACTACACGCGAAGATCACGGGGTAGGCTTGATATGAATTAGAGTCGTATTTTGCTTTAGGAGGGGAAGAGAAGACATCGAAATAGTAGAGAAGTGTTTCTACAGCTACAAGAAACGTTCTGTCAACGTTGTGTTATTTATTTTTCAAAAGAAAAACAGCTGAAAGCAGCAATGGTGCCCTCTCTCCTCCAGGCCTATAGTAGACGCTGGTGGATAGCTGTGACGGCGGTGTTGGAGAACCTG…
TCONS_00170944	LOC106581278	xm_024448756.1	XM_024448756.1 PREDICTED: Homo sapiens serpin family H member 1 (SERPINH1), transcript variant X1, mRNA	0.206132	1.31153	0.158719	0.00119739	0.178515	0.321424	0.000803632	0.0221945	GCATTTGCATACCCCATTCCCAACTTCCAGAAGTTTCTTTTCCATGGTCTATAAAGGCAAGAGAAAAACTGTAGGATCAGTCAACAGACGAGCGAACCCAGAGAGTGAGGGCTGAGAGAGATCGTGCCAAGCTCTGTCAGGCTTCTATAGCTGCTCAAAAACCAGAAGACAGAAAGGATGTGGGTGACCAACGTTGTAGTTCTGTGCCTCCTGGCCGTTGCGGCCTCCGGAGAAGACAAGAAGAAGCTGAGCAGCCATGCCACCACCATGGCTGACAAGAGCGCCAACCTGGCCTTCAGCCTCTACCACACGGTGGCCAAGGAGAAGGACCTTGAAAACATCCTGATATCCCCTGTGGTGGTGGCCTCCTCCCTTGGCATGGTGGCTCTCGGGGGCAAG…
TCONS_00115093	LOC106567522	nm_015082.1	NM_015082.1 Homo sapiens follistatin like 4 (FSTL4), mRNA	0.0968333	0.383702	0.251959	0.00121681	0.179666	0.322485	4.99101e-05	0.00268161	AGGGCAAGCCAGTAGTGAGAGCCACTCAGAGCTTGGAGAATGGAGCGCCGCTGCTAGAAGTGGGGACATCCAACGCATGCTTATTCGCGAGCCTAATTCAATAAAGCCCATCGCACACGAGACGAATCTGCAACCGGGCGGAGGCTGGAACTAAGAAAGTGTTTGGACACCTAAACTGAATCATACACCTGTGGTGGTATATTTGCCGGCATATTTCTGTTTTCATCACTAGTGGAATACGACTGGATGAAACTGATGGGTTGGCTGTGTGTTTGGGCACTTCCTGTCCTGCTTGGAACCTTTGCCTCTGTCTGCTGGCTGGCTGAAGGGAGCAGGAGCATGGACACAGCAAACACAGCAGAGAACACCTCCCAGGGACCACAGACAAGGAAGAGTGGA…
TCONS_00070273	-			1.2949	12.3485	0.106269	0.000636939	0.148711	0.324762	0.00124026	0.0306418	GCCTTCTACTACCACAGTTTCATACTGACCTACAGAGCCTCTGCTGTGACCACCATCCACACATCAGACCACCGTCCAGACAGACGGAGACCTCTGAAACTCCTGCAGAAGCAGACAGAGCCTTTACAGGAGCTGTGGTAGGGTTGGACAGATCACACCAGGGGACAGTGGTTCTGGACAGATCACACCAGGGGACAGTGGATCTGGACAGATCACACCAGGGGACAGTGGTTCTGGACAGATCACACCAGGGGACAGTGGTTCTGGGCAGATCACACCAGGGGACAGTAGTTCTGGACAGATCACACCAGGGGACAGTGGTTCTGGGCAGATCACACCAGGGGACAGTAGTTCTGGACAGATCACACCAGGGGACAGTGGTTCTTCAAGTCTGACCCA…
TCONS_00011405	ppef2	xm_011532039.2	XM_011532039.2 PREDICTED: Homo sapiens protein phosphatase with EF-hand domain 2 (PPEF2), transcript variant X1, mRNA	0.147324	0.533505	0.275098	8.40116e-05	0.0617825	0.337569	2.36832e-05	0.00149047	TAAATCGGGTACGTTTTTTATCCAGCCGTGAAAATACTGCCCCCTAGCCATAACAGGTTAACTAATCTACAACTTCACTCAGTTTACATCCCTACTAAAGAATATAACCTCAAAGTTTTACAATCCTAACCGATCTCCCCATATCCTGATTTTATCATCCCATTATTCTTAAACATATCTCCCTACTCTATAATAACAGAGTGGAAAAATGTTGTCATTATTCTAACACATACAAATTATTCTAACAATAACTGTACCTCACCGTGATTTGATTGAGACCTCGATAGTCAATGCACGGACGCAGACCTCCCTCCTTCACAAAAAAGAAACTCGAGGAGGCGGGTGAAGTGGAGGACCGAATGTACCCCTGACGCAGGGATTCAGAGACATATGTCTCCA…
TCONS_00035241	LOC106603307	nm_130806.4	NM_130806.4 Homo sapiens relaxin/insulin like family peptide receptor 2 (RXFP2), transcript variant 1, mRNA	0.152381	0.577945	0.263201	0.00135488	0.186548	0.338015	9.57152e-05	0.00455549	GAGAGAGAGTAAAATGAGAGATACAGAGTGTGTGTATGCAGCACACACTTAAATGCAAGAGGCTATGTGTTTGAGAGATCTGACACCAAAAGCTGGTGGAGTCAGCGCAGTGGAGCCTCATCCTCACTTGCGATCACTTGGATCAGGATTACAGAAAGAGATGCATCTCGTTACTACTCCTATAATGCACCCTCTATGCATCTTCGGTTATCTTTCTCTGACAGCTGTCATAGTGTCTCCTTTAGAATCCTCCACAGACAGCAGCCTCAACCCTGTCTGTCCACTGGGCCAGTTCCCCTGTGGCAACCTGTCTGTATGCCTGCCCCAGCTTTACCACTGCAATGGGGTCCAGGACTGTGCTAACGGAGCTGATGAGGAGAACTGCGTGGATAACAGCGG…
TCONS_00158592	paps2	nm_004670.3	NM_004670.3 Homo sapiens 3'-phosphoadenosine 5'-phosphosulfate synthase 2 (PAPSS2), transcript variant 1, mRNA	0.101989	0.86833	0.119794	0.00165997	0.191143	0.340065	0.00195621	0.0431945	CTACGTGTCGGATTAGAAATCTTCATTGGACGTCTCCCGTCAGATTTATTTCCAATAAATCACATAAACTCGTTTTTTTTTTTAGAAGGGAATATAGGTTCATCATTACCAACATATAAATTATTAGGTCACCAAACTAAAACGTTTCAGAAGAAGCGGCGATGTCTGGGATCAAAAAACAAAGAACGGACCTTCAGAGGGCCACTAATGTCGTGTACCAGGCTCACCATGTGAGCCGGTCCAAACGAGGCCAAGTGGTGGGCACCAGAGAGGGCTTCAGAGGTTGCACTGTCTGGCTCACTGGTTTGTCAGGTGCCGGAAAGACAACCGTCGGCTTTGCCCTGGAGGAGTACTTGGTGTCCCATGGTATTCCCTGCTACTCCCTGGATGGGGATAACA…
TCONS_00154537	ccser2	nm_001284243.1	NM_001284243.1 Homo sapiens coiled-coil serine rich protein 2 (CCSER2), transcript variant 5, mRNA	0.363727	1.24466	0.292823	0.000149453	0.082688	0.341562	3.8787e-06	0.000330146	ATGGGCACAGGCTCTGCCAGCCAAGCAGGAAGGGGAAAGGGAGAAGGGAAAAGGAGGCCCTGCTATTTTCTCCAGCAGGCAGACTCCAGCTCCAATGACAGGAGAGGTCCTGGTGGTCTCTCCCTACCCTGCCCAAGCCGGTGACTCCCAGCCTGGCCACAGACACAGCCACCCCAGCCTCTCCCTCTCTGGCCACTTGTGGAGTTTCTCCAGCCCTTTAAAAAGCTGACTAGGACTTTAGCCCACTCTTTTCCCTCTTCATTTTACCACTTTGGATTTGCAATGTTTGGATTTGAGTTGTGTACATGTTGAGAAGACGTTCACGGATGTAGCAGAGCATGTTGGAATGTAGCAGGTCACTTCTGGAATTACTGGGCTGACTATTTTGACGGGGTCGTC…
TCONS_00174670	ddx3x	nm_001193417.2	NM_001193417.2 Homo sapiens DEAD-box helicase 3, X-linked (DDX3X), transcript variant 3, mRNA	0.386156	1.35513	0.285111	0.00014193	0.0812277	0.341575	1.3104e-05	0.000896529	TGTGCGCGTAATTTAGCTTCATTCCACCACGGAGAAGCCAGTGGAAGGTTACGGTTACAGCTCGAGTGGATACTTTAATTTACAACCACGTAAAAACTGACAGAAAGGAACATTTATTTACACAATACACTTGTTTTATTGACTGAAAGGACATAACGTTAGGAACATATTACGGACTGGAATCTAGGAAGGATTTTGTGATCTACAAAGAAACTAGCTAGTGTGCTAACAAAGAAAATACTTTCCCTTGACAAATAATCCTCTCTATTCTCTTTAGTTATGAGTCATGTGGTCGTCGATAATCAACACGGTCTAGATCAGCAGCTTGCTGGCCTAGACTTGAACTCTGACGGGCAGGGAGGAGGCACAGGCAGGCGTTACATTCCACCTCACTTGAGG…
TCONS_00121037	-			0.624714	2.8213	0.219465	0.00136641	0.186548	0.343736	0.000819011	0.0225503	CCGGGGAACAGTCCGGCTAGTCGATTACCTATCAACTAGACTCCGTAACAGCCCCCTCCCGCCTCTGCTGTTGAAAGATTGGCTGAACAGCTGTTGGGCTCGGCCTCTGCTGCTCTCTGCTTTATAAAGCTGGATACACCAGGCTCCGTCAAACAGAGCTAGAGAGAAGCTCCTGCTTGTTTAATACACTGGTTCAGCGAAACTTTACTTTGAGAACTTCTGTCAACTGGTTCAGAGAAACTACTCCGCCATCTGTTAGACTAGTCTAGACCCTCCGCAGCAGTATGACTACCTTCGTCTCGATGGCTACCTGCCACACCTATAACAACACGTCCAGGCACAACGCTGTCAACAGGGACTTCATGGCCGCTCTCTCCAAGAACCACGGGAGCACAGGAA…
TCONS_00002496	LOC106605097			0.618574	2.17471	0.285214	0.000671507	0.149586	0.346345	3.54804e-05	0.002028	TTTTTTAAGGCGGTTTTGGAGCAGTGGCTTCTTCCTTGCTGAGCGGCCTTTCAGGATATGTTGATACAGGACTCGTTTTTACTGTGGATATGGATATTTTTGTGCCTGTTTCCTCCAGCATCTTCACAAGGTCTCCTGCTGTTCTGGGATTGATTTGCACTTTTCGCACCAAAGTACGTTCATCTCTAGGAGACAGAACGCGTCTCCTTCCTGAGCGGTATGATGGCTGCGTGGCCCCATGGTGTATATACTTGCGTACTGTTGTTTGTACAAATGAACGTGGTACTTTCAGGCGTTTGGAAATTGCTCCCAAGGATGAACCAGCCTGGTGGAGGTCTACAATTTCTTTTCTGAGGTCTTGGCAGATTTCTTTTGATTTTCCCATGATGTCAAGCAATG…
TCONS_00212032	LOC106590962			13.4601	59.3268	0.225831	0.0102257	0.277432	0.347695	0.000789691	0.0219606	TACCACCTGTGATTCCTTTTCTGACAGGAAAAGATTACCATGGAGAAGTTGGCCATCCTTCTGCTTCTGAGTGCTGCCATTGCACTGGGCGATGCCAACCTGACCCTGCTCCTTGGTTTAGAACCCTTACTGAAGACTGAGGTGGAACAGACTCCTCCTGTTGAGGCTCAGGTAGCAGCAGTGCAGGAGGGGACAAAGGAAAGTTCATGTCCCTCAGACTGGCACCCATATGGATCACGCTGTTTAAAGTTTGTCAGCATTCAGCAGTCATGGGCAGATTCGGAGCAAAACTGTTTGGCACTTGGTGGAAACCTAGCATCCGTGCATAACCTTTTAGAGTACCAGTTCATGCAAGCACTGACAAAGGACACCATTGGCCACCTACCTGACACCTGGGTT…
TCONS_00087519	LOC106560877			0.510142	1.7924	0.283379	0.000269583	0.109064	0.350283	7.14395e-05	0.00355956	TTAATGTGGTGTCTGTGCTGGTGTGTGGTGTCTGTGCTGGTGAGTGTCAGTGTGATCTTTCTACCTACAGATCGGGACTGACTGAGCCAACCACTCATCAGACCACTATGACAGATGCTTGAGAAGAGCCTGTCAGCCTAAGGTTGGAGATGGACTCCCCAGTGAAGAGTGGGACTGTGCGGGAGCGACAACAGCTTACGACTCTGACACCCCCTGATGGAGGCTACGGATGGTTCATCCTGCTGGCCTGCTTCCTGGTGTTTGGGCTGACCTTTGGAGTGATCAAGGCCTTCGGAGTGTTCTACATGGAGATCCACAGCTACTTTGAGGCCACAGCAACAGGAACCTCCTGGATTACATCCATCGCTGTGGCAACCATACACTGTGGAGCCCCCATGG…
TCONS_00043535	LOC106605048	nm_153362.2	NM_153362.2 Homo sapiens serine protease 35 (PRSS35), transcript variant 2, mRNA	0.122425	3.28671	0.0371201	0.0162306	0.313324	0.353733	0.00222486	0.0476979	CATTGACGACCACATAGGACTGTTGGGTTGCATAGACGGACTAATACTCACTCATTCAATCAATCCAGCCTTTTTAGCTGGACCGGCTGGTCACTCCCATGTAGGCCTATGTAAACAGCTTTGTCGCAAGTGAAAAAATATTTTTCAGACCTTTTTTCCCTCCTCCCTCTCTCAGCATCAAGCGCAGCCCGCACGGAGGGCTCTGGCTGCTGCGACTTTCTCTCAGCCTCTTTGGTGCAAATGCGATGAGGAGAAGGGGACTGTCGTCCGCTGATTAAGAAGACGTCTTAGATGCAATAGCAGTTTCTTTCTGGAAATAAAAAACTGATTTGCGGAATTGTCATATCAATCAATCGAATGAAAGCAGAGCCAGGCCCATCTATGCAATGGTCCCCATAC…
TCONS_00013790	auh	xm_024448164.1	XM_024448164.1 PREDICTED: Homo sapiens enoyl-CoA hydratase domain containing 2 (ECHDC2), transcript variant X22, mRNA	1.06571	3.75785	0.283407	0.00127027	0.183222	0.354688	0.000117288	0.00530278	GAGAGGGGTCTGTTCAGAGACAGTGTTTTCACACCCAGACCTGACCTATCAGGTGACAGCGTGTCTTAGAGGTTGATGATTGACGAATGCCTTGACATATGAGGTGCAGGCAGGAAGGGGTCAGGGAGCTCCAGACATCCCAGGGGGATCTTAAAGGTGGTACCCAGCGACTACCCAGGGCCATCGGGGTAGCCCTGGCTAAGGAGCTGATCTTTGCGGCGCGGGCGATTGACGGAACAGAGGCGAAGAGACTGGGCCTGGTCAGCCATGCCGTGGAGCAGAACAAGAGCGGAGATGCCGCCTACCTCAGAGCGCTGGACCTGGCCCGCGAGTTCAACCCGAATGGTCCCATTGCAATTAGGATGGCAAAGTTGGCCATCAACCAGGGCATAGAGGTGG…
TCONS_00025959	LOC106600859	nm_001024809.3	NM_001024809.3 Homo sapiens retinoic acid receptor alpha (RARA), transcript variant 2, mRNA	0.132356	0.400067	0.330516	0.000306366	0.115308	0.356985	1.70278e-07	2.32997e-05	AAATTGCAGGGCAGGATTTGGAAACTGAATGAAGTGTGTGCAGAGGTCTCTTCACAAGACATGGACGCCGGCCCTCAAGTATCCTTATGTAACGTGGGGAGCCCGAAAACAACAGGATGCTTAAAAGATTCTCGAGATTTTTCGGCAAATCTTAAACCTATTGAATTTGAGATTAAATATTATAGCGCTCGCCGTCGTCTATCGAAGACGTGATCCTGGACATATGATCCGTTCTGGTGTTGTTATAATAGGAGCGAGTTGGAATTAAAATACCTATTTCCACTTGATTCGGTTGGTGAGGCGACATACTGTATCTCTAAATACGAGATTGGGTGGACACGTCACTGACGCTGGGAGCTAGCTGGACAATAAGTTATCGTAGGCGACTTTTCTATATGA…
TCONS_00185417	ef2	nm_001961.3	NM_001961.3 Homo sapiens eukaryotic translation elongation factor 2 (EEF2), mRNA	2.07115	7.60231	0.273258	0.000596605	0.147872	0.357269	0.000285388	0.0102479	TTCCCTGCCTATGCCCTCGTGAGGTGGGCAGTATAACATTTCGTGACTCTTTTTCCACGAAGGGAATCCATAACCATCCGTCAAAATGGTGAACTTTACCGTAGACCAAATCCGTGCCATCATGGACAAGAAGTCCAACATCCGTAACATGTCTGTGATTGCGCACGTCGACCATGGTAAGTCCACCCTGACAGACTCGCTGGTGTCGAAGGCTGGTATCATCGCGGGATCCCGCGCCGGAGAGACCCGTTTCACCGACACACGAAAGGACGAGCAGGAGCGCTGCATTACCATCAAGTCTACTGCCATCTCCATGTACTACGAACTCTCGGAGAACGATATGGCCTTCATCAAGCAGTGCAAAGATGGCGTTGGGTTTCTCATCAACCTGATTGACTC…
TCONS_00062886	LOC106609016	xm_011510189.3	XM_011510189.3 PREDICTED: Homo sapiens Rho guanine nucleotide exchange factor 11 (ARHGEF11), transcript variant X17, mRNA	0.00572368	0.258728	0.023131	0.00790783	0.270889	0.358213	0.00223925	0.0478642	TTGGTGGCGTCTCTTTTGTTTGTCTTGCTCTTTGGAATGGTGTGATTTCCATACACAACCACCACTTTATGGGAGAGGAGAACTTGCTACTGGATTTAGGTGGGTGGATAACAACATAATATGGATCATCGGCTTGAAGGCTGCAGCTAAATACATGAACTTATTCATACAATCAGATATGTGGATTAATCGAGGAATGCGAGGGAGTGTGGGACAATGGAATCTCACCCTATGGAATTCAGCAGTTTGATCACATGAAGCGAGTTGTTTGGAAAGGAGAGACGTCGCCTGCATCTACCTATAAAGCTAAGCCGAATCGAATGGACTGTCTTTTGAGAGAAAGAAATCCAAGTTGATTGTACAAGTAATAGGATACTGGATATATCTTTACATTCCAGA…
TCONS_00072588	LOC106610585	nm_001376.4	NM_001376.4 Homo sapiens dynein cytoplasmic 1 heavy chain 1 (DYNC1H1), mRNA	0.291858	0.940059	0.31024	0.000184243	0.0934847	0.358629	1.28093e-05	0.00088306	GGAAAGAAGGAGGCAGAGAGGAATGAGTCAAAGGTAGACGTGGGGAGGTTAAAGTCACCCAGAACTGTGAGAGGTGAGCCATCCTCAGGAAAGGAACTTATCAAGGCGTCAAGCTCATTGATGAACTCTCCAAGGGAACCTGGAGGGCGATAAATGATAAGGATGTTAAGCTTGAAAGGGCTGGTAACTGTGACAGCATGGAATTCAAATGAGGAGATAGACAGATGGGTCAGGGGAGAAAGAGAGAATGTCCACTTGGGAGAGATGAGGATTCCAGTGCCACCACCCCATATCATAACATGTTACCCATATCAAGCATGCTGACCAACGTGGAGGCTACCCTCAAAGTGCTGGCTGACCCCATACTGATGGAGCAGCCTCCACTCCGCAGGAGGAAGC…
TCONS_00068353	-			2.39682	7.64728	0.312274	0.000157919	0.0851718	0.36112	9.52732e-06	0.000693439	ATTATATTAATTTATTTCTATGGAGTTTTGAATGTTATGTTGTTTGTTTTTACACCACGATAATATTTTGTATGTTGATGCACTTGTAACGCTTTTTATTTAAGAAAACAGTCCATCATATAAGGGGTGTTACACCACTGTTTTCAACCATCTAGAGTAGACTGTTTTAACCATCTAGAGTAGACTGTTTCAACCATCTAGAGTAGACTGTTTTAACCATCTAGAGTAGACTGTTTTAACCATCTAGAGTAGACTGTTTTCAACCATCTAGAGTAGACTGTTTTAACCATCTAGAGTAGACTGTTTCAACCATCTAGAGTAGACTGTTTTAACCATCTAGAGTAGACTGTTTTAACCATCTAGAGTAGACTGTTTCAACCATCTAGAGTAGACTGTTTT…
TCONS_00088628	LOC106561609	nm_021117.3	NM_021117.3 Homo sapiens cryptochrome circadian regulator 2 (CRY2), transcript variant 1, mRNA	0.0986046	0.377214	0.261634	0.0447152	0.41117	0.369155	0.00120876	0.0301555	AGTAGTGCTTTGGATCCGTCCGCTCCACATTTCTTCCTGTTGTTGACAGGACTCCAACTTGGAAGACTCAATGCGTGTCTGTTACATCGTAAAATGAAGACATTTTAGGATTTATCTTAATTCAATTTGTTATTTTTGGTATTATTATGGACTAGCTTGGAATCATGGTTGTGAATTCAGTGCATTGGTTTCGTAAGGGATTGCGGTTACACGATAATCCGGCTTTACAGGAAGCTCTAAATGGCGCGGACACTGTGCGATGTGTTTATATATTGGATCCGTGGTTTGCTGGTTCCGCCAACGTCGGCATCAACAGATGGAGGTTTCTGCTGGAGTCTTTGGAGGACCTGGACAGCAGTTTGAGGAAGCTGGATTCCAGGCTGTTTGTGGTGCGAGGCC…
TCONS_00189988	LOC106585488	nm_000928.2	NM_000928.2 Homo sapiens phospholipase A2 group IB (PLA2G1B), mRNA	0.121518	0.402719	0.302308	0.00097678	0.167668	0.369313	0.000233224	0.00883121	AACTATTTAGTCTATGACCTTAAAACACAAGAGCTCCTATCATCTGTCTTTTCATTTGCTTTACTGTCCTGGCACGAATAAATTCACTACCACAGCACAGGTTAATTTGGGACATTAGAACTTTAGATGCATTACGGATTACCAGCTTTTCTGTCTCTAAATTGCAAATGTCTGGACGCGATGAGTGACATGTTTCATTTTGAGTCAGGGCATATTGCTGACAAAAGCACTAAAGACCTCAGTTCATTTTCAAAATGGAAATCTCTCCTCCAGTAATGGATTCCATTCAGTATGATCAATTTGGTACGTCTGACATTGAAAGTAACCACAGTCAGCTGAAAATCATCCCACAAAGAGACCCAGCTACTATCAACCATCACTATTATGATGAATATCAGC…
TCONS_00081520	-			0.283292	0.881011	0.320507	0.000224317	0.101197	0.37074	4.42012e-05	0.00241562	GCCAAATAGAGTCAGTCACCCACAGAGTTCTATGTCCAACTTAAAAAATAACCAATAACCTGACTATTCGCTTCAGACTGTCCATAATGGTGCAAGAGCAGAGCTAGAATCCTGAATATCAAAATGTTTCAGAAACTTACCCCAACAGCAATTGACATCCTGAGCCGCATTCTGGAGGTCCAGGGCGTCCAAAAACATAAACAAAGGCTCCAAAAATACCCAAATACGTCCTTTTACAAATGGCAAAGCTCCCAGTATCGTGATGCAGGTCTTTAGATCTTGTGCACATTAAATTGTGTCATTTATTTATCTGGAACATTATAATGCATTTTGTTGAACTTGAGCGACAACTATTCCCCCTCAGGAGACTGAAAAGATTTGGCATGGGTCCTCAGATCC…
TCONS_00116604	LOC106568141	nm_001018056.2	NM_001018056.2 Homo sapiens very low density lipoprotein receptor (VLDLR), transcript variant 2, mRNA	0.177639	0.53315	0.333596	0.000256034	0.106655	0.370788	4.50191e-06	0.000372144	TTGCACATACATAGCCTAACGTTAGTGGTGGACAAGGAAAGGGTTTGTATGAAATTACATATTGAATGCGGAAAAGCTGAGAAGCGCACACACAACTCTGCTGGCGCGGTTATTTGGTGCACGTTCACAGTAAATTAGGACATGGCTTGCAGCTCGATGGCCAGCTTGAGAGGAGGGAGAGCGTGAATTGTGTTGCCTAAATGAGATTAAAAAAGCGGGTGGCTTCTGTTTGTTCTAGAAAGGCGTCGTATCGGCACTGACAGCAGTGTGAATATCAGCGCAGAACGACGAGGCCAACTCTCACGCTCAGCTACACCGCGAAATGTTGACGTCTCTTCTGGAGATTCTTATTCTACCGATATGTCTTCAACAGTGCGGTTTTGTACACGGATCAAAGAC…
TCONS_00014423	LOC100286671	nm_201398.2	NM_201398.2 Homo sapiens flavin adenine dinucleotide synthetase 1 (FLAD1), transcript variant 2, mRNA	0.101174	0.328561	0.309026	0.00527607	0.23949	0.371431	0.000143993	0.00615574	TCTTGATTGGCTCGCTAGAGCCGCCCAGTGTTTGAAGGACATGCAGTTTGTCGGCTAATACATTACGAGGACGTATGCGACTTTAGGTTGGTTCTCTTCCCCCACTCTTTCTGTCTCAGGTCTGGATGCTGCAGGCTGTGTCCAGGCTGAGTAGAGCAGCGGTGCGCGTGAGGAGAGTGGCCGCCCAGGTCCAGGTCACCACTGTAACCATGGCCCAGAATCACCAGAGCTGCGGTACCTCCTGTCAACAGAAGGGGGGTGCTGTCACAGCAGCCATCCTCATCATCGGGGACGAGATACTCAAGGGTCACACGGTGGACACTAACAGTGCTTTCCTGTTGCGAGCGCTGAGGAAGCTGGGAGTGTGTGTCCAGCGTGTCACAGTAATCCCTGACCAGC…
TCONS_00095726	LOC106563018	nm_005027.3	NM_005027.3 Homo sapiens phosphoinositide-3-kinase regulatory subunit 2 (PIK3R2), transcript variant 1, mRNA	4.19769	12.8712	0.324164	0.000210687	0.0988422	0.371528	1.06616e-05	0.000756658	GGCTGAGAGCTACAGAGCAGGAGAGAAAGAGAGAAGGCTGCAGATTCGTTTCACTCCAACTGCGTTAGAGCTAAGAGAAGATGTTTGCAGCAGCTATAGTCGGATCTATCTCTGGAAAGGATGCTGTGTACTAAACAGATTATTATTATAGGGCTATTTTAGCCTGTGTGTGTTCTAGACTATATAGACTCTGATCTGCACTACATGGACTGTGCACATTGAGGATAGCAGCATCAACTTAAAATGGGAAAAGGCCAGTGAGCTTTCAAAATGACATCATCGCTTTCAGGAAATGAAAGATGCAGGAGTTGTTGTTGACAGTCCCCCCCGCGCTATTGGCTGTGCCCTACCTCCCAAGCCGCCCAAACCCACGGCCCCTGCTGTCACTAACAACGGTAT…
TCONS_00008319	LOC106600509	nm_000671.4	NM_000671.4 Homo sapiens alcohol dehydrogenase 5 (class III), chi polypeptide (ADH5), mRNA	37.9964	115.938	0.327641	0.00686041	0.263367	0.377431	2.43892e-05	0.00152958	TTTAAAGATTGTCCAAACCATCCCTCTGTCACACTCTCTCCCTCTAACTCTATGCTGAAATATATTGCTCTTCTCTTCCAAACTCCTTAGGTTGATAGAAGATGGCAACTGCAGGAAAAGTGATTAAATGCCGCGCTGCAGTGGCATGGGAGCCAAGCAAACCCCTGGTGATGGAGGAAATTGAGGTGGCTCCTCCCCAGGCACATGAGATTCGCATCAAGATAGTCGCCACGGGTGTGTGCCACACTGACCTGTACCACCTGTTTGAGGGGAAACACAAGGATGGCTTCCCTTGTGTCCTGGGTCACGAAGGGGCTGGGATTGTGGAGAGTGTGGGGTCTGAAGTGACCAAGTTCAATCCAGGTGATAAAGTCATCCCTCTGTTCATCTCCCAATGTG…
TCONS_00095652	bhmt	nm_001713.2	NM_001713.2 Homo sapiens betaine--homocysteine S-methyltransferase (BHMT), mRNA	1.45477	4.63784	0.312572	0.00220221	0.193489	0.377826	0.000177668	0.00714709	GGTCTGAATGCTTTTCGAATGCACTGTAGATGCAGAGAAAAATAGATTATTTAACAAGCAGGAGCGGGCGGATCTGTGTGACTGTGAGTGACATCAGTGCACATCACACCCCTCCTTGGGCTTATAAAGGCAAACGGATCACGGGTATCAAACCCTCTCCAAATCTAGAGGAAGCCTGTGTTTGAGAAGGAGTGTCTCAAGTACAAGTACAAGTGCAATCACCAATGATCATGGCACCAGCTGGAGCTAAGAGGAACATTCTGGAGCGCCTGGATGCAGGCGAGATTGTTATTGGGGATGGAGGTTTCGTCTTCGCCCTGGAGAAAAGGGGCTATGTGAAGGCGGGTCCCTGGACTCCTGAGGCTGCCGCCGAGCACCCCGAGGCTGTGAGACAGCTGC…
TCONS_00082817	LOC100136930			1.57429	5.15988	0.303206	0.000654536	0.148711	0.37787	0.000344018	0.0118243	CCTCGGATTGTCTCTTGTTCTGAATCCATGGCCATGCAGTGGAGTGTTGTTTGTCTCGTAGCAGTGGCCATGCTTGGCTGTCTGTGTGACGCTCAATTGAAGTGGTCTTACCAACTCCCTCAGAAGCTTGCCCAACCCCTTCCTCAGAAGCCTGCCCAACCTCTTCCTCAGTGGCCTGTCCAACACCTTCCTCAGAAGCCTGCTCAACCCTTTCTTCAGAAGCCTGCCCAACCCATACCTCAACGGATACCCTACACCAAAGACGACACAAAACAGACCTGTGAGGTTGTGGACAAGGACAAGGTGTCGTGTGGACTTTCTGGCATCACTGCTGCCCAATGCCAGGCCATCAGCTGCTGTTTTGATGGACGGATGTGCTTCTACGGGAAAACAGTGACT…
TCONS_00002511	thada			0.345235	1.01871	0.339789	0.00110363	0.174023	0.379353	8.0234e-06	0.000598838	GGATCTGCAGAGAAGAATGGGAGAAACTCCCCAAATACAGTGGTCAGGTGATTCTGTACCCCAGCCTGTTCCTGTTGCTGCTGGTGTTGGAGCTTCTCTTCCCCTTCCCCATGGACAGGTCTTCTTCCACCCTGGGCCTGGCCCCCTTCATGCCTTTCATCAGATAAGGAGACACACACACACACACACACACACACACACACACACACACACACACACACAACAACTGATGACATAACTTTGGGGCTCTCTCTCATCCAATGGTGATTTAGCTAGAATCATACTGTTTGGATCACGTGTTCCATTGATACTGTACACACAATAAGTTATGCAGAATTTTTTTCCTGGATCAAAAAGGGCTTAGGTGAGGTCTCCCGAGTGGCGCAACGGTCTAAGGCA…
TCONS_00106766	-			0.242854	0.715588	0.338118	0.000680983	0.15023	0.37983	1.09533e-05	0.000774322	GTTAAGAATACAAACTGGGCTGTGCGCTGCTTTGAGGGCTGGCTAGCAGAGAAGAAAAAAGTTGTTTGACTTCAAAACTGTCACTAAGGAAGAGTTTAACATCCTCTCCGACAGTTTTATGGAAATGTATGAAATGGGAAGGGGGAGCAGTACAGTATAAGTAGCTACCTGGCACTCTGTAGTGGGCTCAACGGGTTACTAAATGACCCACGCATCTGTCACAGCTGGTGCCTTATGAAGGATAATAAACTTACTATCTCGAATCATGTTTATCTGGGCAACATCAAACAGCTAAGAAGGCAAGGAAAAAATATCACAAACAGCCACCCTCCCATCACCGATAAGGACATGGCCCAGCCTCAAAACTCCCAGGCTCTGAAAGTCGGTACACCAAAGGAT…
TCONS_00001006	LOC106579139	xm_011540480.2	XM_011540480.2 PREDICTED: Homo sapiens serine and arginine repetitive matrix 1 (SRRM1), transcript variant X20, mRNA	0.257567	0.814128	0.315932	0.00223874	0.193888	0.38187	0.000238315	0.00898633	TTCATTGTTCTATCTGTGGTATCAGGCTGCAACATATACATACTATTCACGACAAAATGTATGATATTTAAATTATAGGTCGATGTAAGTTGGCAACAGTAACTAAAAAAAGATAAGTACAACTCTAACAGCTAAAAAAAACAAAACGATTTCGTCATAGTCCCATTCACTTCTTCCGTTCCGCTGTAAAGGAGGTGTTCTGTCGCGCGTTGTATGCTGGGGTTTGTTAATACGTCTTTGGCCAGACTCCGCTTTTACATCTTTCTCGGCTAATAACATGGACGCGGGATTCTTCCGCGGCACAAGTGCAGAACAGGACAATCGCTTCAGCAACAAGCAGAAGAAACTTCTAAAGCAACTGAAATTTGCAGAATGTCTGGAAAAGAAGGTGGATATGAC…
TCONS_00052443	LOC106607442	xm_011529977.3	XM_011529977.3 PREDICTED: Homo sapiens adenylosuccinate lyase (ADSL), transcript variant X1, mRNA	0.555097	1.75677	0.316346	0.000783986	0.156566	0.387925	0.000491976	0.0155759	TTGAAGACAAAAATGACTTCCACAACTCTTGTAATTTACAGGGAAGCTGTGTGTTTGTAATTAACCTTACTACCAGACCCTCTGTCACATGCAACAGCTCAGCTGATCTGTTAGTGGAGGGGAAATGGACTACACAAAGGCTCTTGGCCTGCCCGTCACCGAAGCCCAGGTAGCAGAGATGGAGAGCCATGCTGAGGACATCGACTTTGCCATGGCGGCAGAGGAGGAGAGCAAGCTGAGGCACGATGTCATGGCCCACGTGCACACCTTCGCCCACTGCTGCCCCACCGCTGCTCCCATCATCCACCTGGGTGCCACTTCCTGTTACGTGGGAGACAACACGGATTTGATCATGCTTCGTGACGGTTTTGACATTCTCCTGCCGAAGTTGGCCAGAGT…
TCONS_00200346	LOC106588242			0.5291	1.60224	0.329487	0.000335266	0.119679	0.390193	0.000260481	0.00956425	TTTTTTTTTTTTTTTATACGCAAGTTTTCTTTACTGACCATAATTTTCACTTGTCTGACCGCTTCCATGATGACGAGTTTCTCACACGACTGGCCGATCTGGGTCATGTTTTTTCTCACCTGAATGATCTGAATCTAGGATTACCGGGACTCTTCGCAACAATATTCAATGTGCGGGACAAAATTGAGGCTATGATTAAGAAGTTGGAGCTCTTTTCTGTCTGCATTAACAAGGACAACACACAGGTCTTTCCATCATTGTATGATTTTGTGTGCAAATGAACTCAAGCTTACGGACAATGTCAAATGTGATATAGCGACGCACCTGAGTGAGCTGGGTGCGCAATTACGCAGGTACTTTCCCGAAACGGATGACACAAACAACTGGATTTGTTATCCC…
TCONS_00002512	-	xm_011521606.2	XM_011521606.2 PREDICTED: Homo sapiens myosin VA (MYO5A), transcript variant X1, mRNA	0.394118	1.17092	0.337544	0.00166637	0.191143	0.390837	0.000128326	0.00566011	TCCGTTACAGCGGGGGGTTAACTGCTCTAGGTTCAGAGTGCTGGCTGGTTCTTGTCAGTGGAGGTATGCGGCGCGCATCCACCCAAATGAAGCCCATATGTTGGGGATGTTAAATATATCAGGGCCCTTTTCCTCTCTCTGCTTCTACCCCCCCCCCCCCCCCCCCAATCAGGCGCGTGTGGACGTGTCTGGGAGGATGATAACTATCTGCTCTCCCCCCTCTACGTCTCCACCTCCAGGACTCATCCCCACTGTGACAGAACAGCTCAGCAGTCCTAATCCACCTTTTCATCTCGATCTCCCTCCGTCCTTCTCATCCCCAGCTCCCTTCCTCTGATTTACCTCTCGCATTCCTCTATCAGCTCAGCCTTTGCAATGCTTCTCGCCAGTAAGGGCGAT…
TCONS_00204836	slc35g1	nm_001345993.1	NM_001345993.1 Homo sapiens solute carrier family 35 member G1 (SLC35G1), transcript variant 3, mRNA	0.590281	1.62482	0.361804	0.00225685	0.193888	0.399514	8.64551e-06	0.000641294	CGGTGTGACAACTCACTCACTCTCTGACATTAAGGGTGTAAAATACATCCAAGGCATGCTCACCTGTTGCAGTTGCATTTTACAATGGGGGATTTGAAGGACAGTAATAGTATAGACGACAGAGTTCTATCGGCCGTTCCCCTTAGACAGGAGGACATTAAAGTTGTATTTCACAAAATTGGCGATGACGACGATGAACACACTACTCAGAGGATTAATTTAAAAAGTAACAGTCATGATGAGCGGGGTAATGAAGAGGCAAGGACAAGAACAGTGGAAAGTAGTGCGAAGCAAAGATTATGTCCTCCCTTGTGTTGTAGAATTGGCGGCGGCGGGGATCCCATCTCAACGGACGCAGGAGACACAGTTGCCAAAGAGAATAAACATTGTCCAGGACTG…
TCONS_00010038	hnrll	nm_138394.3	NM_138394.3 Homo sapiens heterogeneous nuclear ribonucleoprotein L like (HNRNPLL), transcript variant 1, mRNA	0.310735	0.886518	0.351242	0.00176583	0.191143	0.401395	0.000145869	0.00617562	CACCTTCTCGGGGCCACTCTGGTACAGAATCGCGAAGGAGGGCGCGTTACAGAATGACATACAGGTTTTCTTGATGCACACAACGCCAGAGACAATTAGAAAAAAAGAACGAGAGGAACTTTTCGACGAACGACTAGTCCGTCTTCACGCTTTGTGTCCAAGAAGGATTCAATCTGTCCATCTGAAGAGGCATGTCGCTTATTGAAGAATACGAGGAAGGGGAGTATGGGAGGGCGCCGAAGCGACTGAAGACCACTGAGGTGGAGGAGGGCGAGGAGCTGGAGGAGGGAGAGGATTCGGACTCGGAGTCTGCAGGGCTGCTCGGAGATGTGGAGAATGTAGGAGCCGAGAAAAGGCCCCGGTGGACCGCAACGAAATACGGACCTGAAAGACGGGACA…
TCONS_00107876	LOC106566719	nm_004818.2	NM_004818.2 Homo sapiens DEAD-box helicase 23 (DDX23), mRNA	0.141491	0.417167	0.341547	0.00177388	0.191143	0.404577	0.000440468	0.0143089	TTTCCTGTGGCGTCGTGCAAGAAGGCGGCTTGGTACTGTTAAAGGGAAGATAGTTGGGAGGCATTTAGTTTTCAAGTGGCAAAGATGGCTGGTGAATCAACCGACAAGAACCATGCAGCAGAGACCTCAGGAGTCAAGGATAAGGAGCGGAAATGCAAAGGCTCCCCATCCAAGGACCGGAAACCACGCCAACGCTCTCGTGAACGCAACCGATCCAAATCGGCAGAAAGAGGACAAGGAGCGCGACCGGGACAAGTACAGAGAGGGGGGTCGCAAGGACAAGAACATTCACCGCAGAGACAAAGACCACAGTAAGAAATCCAGGTACAGCCACTCTCTCTAGAAGAGCTTCTAGCCAAGAAGAAAGCGGAGGAGGAGGCCGAGGCGAAGCCCAAGTTC…
TCONS_00043433	LOC106604957	nr_104128.1	NR_104128.1 Homo sapiens iduronate 2-sulfatase (IDS), transcript variant 4, non-coding RNA	0.0871576	0.247672	0.350528	0.041698	0.41117	0.405505	0.000266819	0.00976552	TTGTAGAGTAATTTCGGTTGTGAAGTGCATTAGCAAAAAACTTTGTCCTTTCTTTCGAACAAAATGCAATTTACAACTTGGCTGTCTATTATATCACCCTGTCACATGAACATGAATCATAGAGTAGACCAGCAAGGGGACCCTGATCAGCATCATGCAGACATGCCCTTGCTGTGAGTATTCCTATGAATGGAACAGTCAGCCACATGTTGGTAAGTATCTGGCCAGCAACAGGTTTCACAGGCTCATCATTTGTGCAAATACAGAAGGTAACCCACTTCATTACATTGATACATTTGATAACCCAATTTTGAGAAATTATTTATGTAAACTGACATTATTTGTTGATTATTTTCTACTTCGTAGATGCATTTAATGTCCAGGGCATAATCTAGTCTG…
TCONS_00004441	-			0.403938	1.05916	0.380508	0.000227463	0.10153	0.407255	2.01799e-06	0.000195437	TCAAAGGTTAGTGATTCATTTTATCTCTATTTCTGCTTTTTGTGACTCCTCTCTTTGGCTGGAAAATGGCTGTATGTTTTTTTGTGACGAGGCGCTGACCTAACTTAATCATATGGTATGCTTTCGCCGTAAAGCCTTTTTGAAATTGGACACTGTGGCTGGATTAAGAAGAAGTTAAGCTTTAAAATGGTGTATAATACTTGTATGTTTGATGAATTTTAATGATGTGATTTCTGTTGTTTTGAAATTGGCGCCCTGCAATTACACTGGCTGTTGTCGAGGTGGGACGGTAGCATCCCACATATCCCAGAGAGGTTTTAACTAACCTCCAGACGAGCTTCAATGCCATACAACTCTCCTTCCGTGGCCTCAAACTGCTCTTAAATGGATTCAAAGCTC…
TCONS_00004289	LOC106560439	nm_022172.2	NM_022172.2 Homo sapiens pyruvate carboxylase (PC), transcript variant 2, mRNA	0.915373	2.71123	0.335646	0.00125862	0.182013	0.408181	0.000929903	0.0247606	GTGTTCCAGGAGTACAAGGAGTTCACAGGGAGCTTCGGTCCCGTCGACTGCCTCAGCACACGGCTCTTCCTGGACGGGCCCAAGATAGCAGAGGAGTTTCAGGTGGAGATAGAGAGAGGGAAGACGTTACACATCAAGGCCCTAGCGGTGGGAGACCTGAATAAGACAGGTCAGAGAGGAGTGTTCTTTGAGCTCAACGGTCAGCTGCGGTCAGTCCTGGTCAAAGATAACCTGGCCATGAAGGAGATGAAGTTCCATCCTAAGGCTCTGAAGTCCGTCCGGGGTCAGGTGGGGGCACCCATGCCCGGAAAGGTCATCGAGGTCAAAGTTGAGCCTGGTCAGAAGGTGGAGAAGGGTCAGCCGCTTTGTGTTCTGTCAGCTATGAAGATGGAGACTGTG…
TCONS_00126870	naaladl1	nm_005468.2	NM_005468.2 Homo sapiens N-acetylated alpha-linked acidic dipeptidase like 1 (NAALADL1), mRNA	0.644573	1.76691	0.362063	0.00188116	0.191143	0.409641	0.000102104	0.00478667	TCCTGCTGGACATCCTACTTGCACACACCATTGTCTTTCACCCTCTGGAACTCTGAAATAGACTTCATATGTGTTTCTGTGTTCAGGTGAAACTTGTGTTTGTCAACGACCATTACTCAGAGACTTGGTTCAGAGTGTTAGAGACCTGGTTCTAGAGTGTTAGAGACATTGTTCTACTGTTCCAGAGTAGATCTCCAGGAAGAGGACCAGGAGGACCATGCTGAAGAAGGTGCTGCTGGGTAGTCTCGGAGCAGTTCTGGTGCTGACTGCAGGCATCCTGTTGGGGCACTTCGGCATCCAGAGGGGCTCCACCACCCCTGACTGGGTAGTGGACGTGACCCAGGATGTAGACGAGGCTCTCATCCAGAAGTTTATCGCAGAGGTGGACAACATTGCGAT…
TCONS_00034714	LOC106603067	xm_005262287.4	XM_005262287.4 PREDICTED: Homo sapiens DMRT like family C1 (DMRTC1), transcript variant X1, mRNA	0.366387	1.00832	0.360949	0.000459344	0.137985	0.410553	0.000166438	0.00680138	CCGTGCTTGGTCATTCTGATTAATACATTTTGTTATTGTGCTGGCTCCATCTGTGTGTATCTCCATTTGCCGATACATGTCCACATCTTTTATGTGTTTGAGAGGAAGAAATGAAAAGGAAGAGCAGGGATATAGATAGGAGGAAAAGATGGAGCACATTTAAATGGAGAGATGTTGGCAATGGCTTTGTCTCCTGCTCTGTTGGGCTGTGTACTATGGCAACACTGTGGGTGGGGAAGGGTTAACTAGCTTGGAAGGAAAATATTTTACTCGGGGAAGTCTGAGTAGAACAGGCAACCAGAAAAATAAAAGGGGGAGGGGGGGGATATCAGATAAAGGAAAGGGGAGCTATTCTCCAACCTGTCGATACTGTTGCTTGCTGTGAGAATGAATGTGTCA…
TCONS_00058004	ubxn2a			1.23504	3.44473	0.358772	0.000370755	0.125518	0.415636	0.000384615	0.0128943	CGCATTGACGGCGCTGACGTCAAAGAAATTGCTCATCAGAAACTTGGCTGTAGCCTAGCAGCCCATGATTAAGACGAGAACACGAACTGATGGACAACAGCAGAACACATCATGAAAGACATTGACACGAGAGGGAGTGACAAAGATGATACCTGGTGTGATGGGACAGAGAACGAGGAAGAGGAGGTTCCTATAAGAAGAAGTTTCTCTGTGGAGGATCTTCTGGATGAGGTGGAGAAAATCAGCAATGTTGCCTCTGGAGGCTCAAAGGTGAAGGTGGTGGTGAGACTGTGGAAGGATGGCTTCACCCTGAATGACGAGGAGTTCAGGAGCTACTCTGTACAGGAGAACCAGGATTTCCTGGAAGCCATCAAACGAGGTGAGCTGCCTGTGGAGTTG…
TCONS_00157711	LOC106578544	nm_001244972.1	NM_001244972.1 Homo sapiens neuropilin 1 (NRP1), transcript variant 4, mRNA	0.194208	0.526014	0.36766	0.00091238	0.164672	0.41583	0.000214867	0.00825425	CAGGCGGTTGAATCTACATCTCGATTGTTGAAGCAACCCCCTGGTAAATGGGCGTGTGACTGGCTGGCTGGGTCTCGAGACACCGGAGACTCCAAACGAAGCCTGTGTTCTCAACAGCGCTACAGTGGCTGAGCACACACGCAGGAGAGGTGCGTGACGCGCAGTACAGAGGGAGGAATAGGAAATGCTAAATTCGAGTCAAGCAGTCAATGCATTCAATCAATCAATGATCTATAGGATATTGACATTGACATTTTCTAACCTCGGGTGATATTTTGGACTGACTTTTACCGGTGCCGTGCTGCTCATTGTAAGCGCAAATCCCGTATCCCTCACTTGATACTAGTGAGAGCAGCGGATAGCTGGCTGTGTGTACGCTGAGTTGAGTCTCCGGGAAGG…
TCONS_00127925	LOC106571360			0.595818	1.61797	0.367086	0.0004208	0.133438	0.416603	0.000208323	0.00807454	AGTCAAAATTAGCGGTCAAAGTGTCTGTCCCGCAAACTGATAGCTGAGCGGTGACGGTTGCTATGGTCAAGGGATTAATTACACAAAGCAGATCAAAGATTAATCTGATGGATTTCTCACTCTATGCAAATGAACAAGAAACCACAAAAACGAGAGCCTCAGAAATGGCCTTGTATGCAGATGATTGAGAAAGGCTCATTTGAATAACTGGATAAGTAAATAACCAAACGGCAAAGAATTGAACATTACTTGGCCAGATGAAGCAGTATAACATTCTTCCTACACAGAACAATTGGTTGTAATCTTGAACCCCTTATTGAAAATGAAATGCAATCCCGGGGGGAGGGGGGGTAAATTGGGTTCAGATTTGCTCATTAAGTGTTGTAAATCCTTCCTCTA…
TCONS_00026347	LOC106601059	xm_011528150.1	XM_011528150.1 PREDICTED: Homo sapiens dedicator of cytokinesis 6 (DOCK6), transcript variant X1, mRNA	24.4601	64.7746	0.375246	0.000272309	0.109285	0.417992	5.54111e-05	0.00289678	GAGGTGAGACGAAAAAGATACTACAGACCTGAGGCACTTAGACATACAGATGAGAAAATGAACCCAGGGAAACTTTATAATGAGAACTGAGGAGTAACAGCCTTAACAAAGCGTTAAGACAAACAGGCATAGGAAGGGGCACTGGGCGATTCTCACTAGATTTGGAGTCGATAGTCTCTCTGAAGAGACAAATAAATAATCTCTCTATATAGCCTCTGTCCTCAGGTCAGGATGAGGGCCACACTACTCTGCCTGCTGTGTATGGCCATGTGTTTAGCAGGGATCCCAGCCAGCCCCGTCCGGAAGGCCCAGAAGACTAACCAGGCTGCCCCCATTGATGACGTGAACGTGCTGATGTACGGCGTGCTGCAGTTCAGCGAGACCCTCCACCACGTCTAC…
TCONS_00159085	LOC106579244	nm_018032.4	NM_018032.4 Homo sapiens LUC7 like (LUC7L), transcript variant 1, mRNA	0.160591	0.442586	0.362841	0.00325636	0.208852	0.418004	0.000532059	0.016569	ATTTCCTTAGCAAAGAAAGAAGGGGCTGACGAGATCGTTGAAGAAGCTTGTCCAAATAATACACATATTGCATTAATAATATAGGATACCATAGATCGTGGAACCTTCTGTTTTGTGTGAAGCTTTGAAGAATTAACCCACAGCAATGTCGGCCCAAGCTCAAATGAGAGCTTTGCTCGATCAACTAATGGGGACAGCGAGGGATGGGGACGAGACGCGGCAGAGGGTCAAGTTCACCGACGAGCGGGTCTGCAAAAGCCATCTCCTGAACTGCTGTCCCCATGACATCCTCTCTGGAACTCGTATGGATCTGGGAGAATGTGCGAAGACCCACGACCTGGCGCTCCGGGCCGACTATGAAATTGCCTCCAAGGCGAGGGAACTCTTCTTTGAGCTTGA…
TCONS_00070712	LOC106612688			0.249246	0.669392	0.372651	0.000582963	0.146571	0.421544	0.000260525	0.00956425	ACTTGATCGTGGAATCTGTGCTTTGACTAAAGAACTTCTGCAATCCGGAATGTTCCTCAGGAGGATATGAAAGGAATATTAAGTGTAGATATTTGGGTCGATGGACTGTCACAGGTGGGATTGTAGATTGCCAGTGACGTGTACGTGTATTGGAAACATCCTCCACACTGTTCTACTTACCCAGAAAGTAACTGTCATTCCTTTTCGCATATCGACATGCCTTCCGCCCTGAAGCATGGCAACATGGAATTACTTTTTAATGAATGACAATGAGAAGACTGCATCAAAAAATATCCTCGGGAGCTAATGAATGGAACATCTCTTACTCTAAATCAGTGGTGGAGTCACCCAGGTGACAGGTGGAGCCCAAGATGCCTGTGGGGGTGCCACTCCCAGCCG…
TCONS_00128530	LOC106571642	xm_024449628.1	XM_024449628.1 PREDICTED: Homo sapiens potassium two pore domain channel subfamily K member 10 (KCNK10), transcript variant X1, mRNA	0.158242	0.390904	0.40317	0.000161649	0.0864527	0.421724	9.71e-07	0.000105971	GGATAAGAGCGTCTGCTAAATGACTAAAATGTAAAAATGTAAATGCAATGCATTGTCTGACGCACCAAGACACGTTTTACGCCCAACATGTTAACGTAACAGCACAACTTAAACAATGCGAAGTGGAAGAGGTGTGCAAGGATATCCATAGGTGATTGATTTCTTCTGCATGTTTGGATGATGTAATGACGTCTCCCGAAGCACAGGTTATTACGATAAAGCTTTGCCGCAGGGACCACTATCTGCCAGTTACATGGGTGCTCCCGCATTCAGCCTCCCCTATAAAGAAGCTTTATTCCGTGAGCCTCATCCAAGTGTCAGGTTTTTTTGTAGGACGGCACACATGACAAGGTGTATTAGCCAATGCTTTGCCCCTCAAAAATGCTCGCAATCCCGACT…
TCONS_00096675	-			1.47879	4.21894	0.352608	0.0055582	0.244247	0.423648	0.00165391	0.0379098	CTTCAGGACACCTGCTTAAACACACTCAAATTCTCACACATGACAAAACATCGACATGGTCAGAGGTTAAGGCTATTTAAGGAGACACCTGCACCCCTTCTGTCCAGACACCAACGAAGCAACCATGAAGGTAATGATCGCTCTGCTTCTGAGCACTTTGTGCTTTGAAGTCCTCAATGCCCAATGCCCAGAAGCCAATGCGTTGAAAGACGCAGATGGCGTGAAGCTTTGTGCACGGATGTTCGAGGACAGCCACTATTATTACGAGCAGAGTTGTGGGGGAGAGTACCTTGATTCCTACCCAGGTGAGGACGTCCCGATCATCCCATGGCGTTGGAACAACCGTATCTCTTCCTTGGTGGTGTCAAGGGGTTGCAGCCTTACTGTTTGGAAATACAC…
TCONS_00226868	LOC106595829			0.159316	0.430804	0.369814	0.00140148	0.1878	0.423872	0.000697284	0.0200136	GGGGATCATATGATCTTCATCGGGCGCAGGATGATGACGATTTAATGTTACGCTAAACACAACCTGAAATTATCTTGTTTCCTTCATTTGTTCTAACTCTCAAAATGGCTAAAATGAATAAGGGTCCGAAAGCGAACGTATCGTGGGTGAAACCAGCAGAACCGTCATTTTTAAAGAAATTCAAGAACGATGTTGGCTTTAAGGAAGGACCCACCATTGACACCAAGCGTTTAGAGATGCCAGCCTTGGAGGATGACAGTGGCAGTGATCGTGAAGATGAGCTGCCTCAAGTTGTCATTCTCAAAAAGGGAGATTTAAGCGCTGAAGAAGTGTTACAGATAAAAGAGGTAAAGGATGGTACAGAAAAAGAAGACAAGACTCCTGCTGATGGCAAGATCC…
TCONS_00119275	LOC106569518	xm_011521879.3	XM_011521879.3 PREDICTED: Homo sapiens RAR related orphan receptor A (RORA), transcript variant X8, mRNA	0.265277	0.708322	0.373035	0.001157	0.176958	0.425739	0.000466283	0.0149459	CTATAACAAACATCACCATCAACATTTCCCAGTATCAAGTAAACATCTTATCTGTAGTGGTCTTGTATTTATATGGTCCTGTGTTTCTGTTTCAGGGCGTATAACCCAGAGTGTCGTTTCTGTTTCAGGGCGTATAACCCAGAGTGTGCCATTTCTGTTTCAGGGCGTATCACCCAGAGTGTTGTTTCTGTTTCAGGGCGTATCACCCAGAGTGTGATTCTGTTTCAAATCAAATTGATTTGTCACATACACATGGTTAGCAGGTGTTAATACAAGTGTAGCGAAATGCTTGTGCTTCTAGTTCCGACCATGCAGTAATATCTAACAAGTAATATAACCTAACAATTTCACAACAATTACCTTATACACACAAGTGTAAAGGAATGAATATGTACATAC…
TCONS_00018936	LOC106575444	nm_080429.2	NM_080429.2 Homo sapiens aquaporin 10 (AQP10), mRNA	3.56329	9.84998	0.362334	0.00117112	0.177716	0.426213	0.000892078	0.0239773	TGTGTGTGTGTGTGTGTGTGTGTGTGTGTGTGTGTGTGTGTGTGTGTGTGTGTGTGGTTGACGTGGATTTGATGAGGGGACAGGTTGGACACTGATAAAGACGGTAACTCGCTAGTAAAGGAGTGCACGGGGAAAGATGATGACGAACATTAGGTGACAGACAGGTGAAGATGACAGCTGTTATTGACTGAATGACACTTTTTATTTTTGACTTTGACAGTGTATGAATACCACTTTGACTCCAAGATTCTGCAGAAACCCGTTGGTCTGCGTGGGTATCTGATCTGCACAGAGCATCATACACACACATAATCTGTGTGCTGGCCAGGTGTAAGCTACAGGTTTAGGCACAGATGCGTATAGATGTGACAGAGGGACAGGTCCAGGCTAACAAACAGG…
TCONS_00038849	LOC106603177			16.4548	43.0001	0.382852	0.0039582	0.219321	0.428369	0.000164192	0.00672339	AAATATTTGAAATGATGTCGCTCGTTAACATCTTTAAATGTTAAACTTGTTTGAGTCACCAATGACACACTTGCAGGGCGGGGAGATAGCCTACATAGAGGGAAAGCATGCACTTATACACGTAGACTAATAACTCTGGACATTGTTTCAAGCGACGTTCAAAGATGCTTCTCGTGTTATGCGCGCTGTCGGTGGTGGTCGTGGCAGAGGAGACGCACTGTGATGGCACGCCCGACCGATTGTGTGACGTGAAACCTGAGGCAGTCTACTACAAGGAGCCACCGATCACAGATTCAGAGGTGTCGTACAATCAGTTGAAGACTATGTTTCCCAGCAGCAGTATTCAACTGTTTGACGTCCGCAATCCAGATGAGTTTGAGGCTGGACATATTCCTGGCT…
TCONS_00169759	LOC100380674			3.82192	9.24923	0.418027	0.00344779	0.211285	0.43303	2.11338e-06	0.000203583	GGAAACTGTCATCTCGAAAACATTATTCTTTCAGTGACATACGGAACCGTTCCGTATTTTATCTAACGGGTGGCATCCATAAGTCTAAATATTCCTGTTACATCGCACAACCTACAATGTTATTTCATAGTTCCGTAAAATTTTTGCAAATTAGTTCGCAACGAGCCAGATTCTGTATACCCTGATTCTGCGTGCAACGAACGCAAGAGAACTGACACAATTTCACCTGGGTAATATTGCCTGCTAACCTGGATTTCTTTTAGCTAAATATGCAGGTTTAAAAATATATAGTTCTGTGTATTAATTTTAAGAAAGGCATTGATGTTTATGGTTAGGTACAGTCGTGC
TCONS_00174668	ddx3x	nm_001193417.2	NM_001193417.2 Homo sapiens DEAD-box helicase 3, X-linked (DDX3X), transcript variant 3, mRNA	1.17383	3.08999	0.380215	0.00101999	0.169831	0.434632	0.000605895	0.0182139	TGTGCGCGTAATTTAGCTTCATTCCACCACGGAGAAGCCAGTGGAAGGTTACGGTTACAGCTCGAGTGGATACTTTAATTTACAACCACGTAAAAACTGACAGAAAGGAACATTTATTTACACAATACACTTGTTTTATTGACTGAAAGGACATAACGTTAGGAACATATTACGGACTGGAATCTAGGAAGGATTTTGTGATCTACAAAGAAACTAGCTAGTGTGCTAACAAAGAAAATACTTTCCCTTGACAAATAATCCTCTCTATTCTCTTTAGTTATGAGTCATGTGGTCGTCGATAATCAACACGGTCTAGATCAGCAGCTTGCTGGCCTAGACTTGAACTCTGACGGGCAGGGAGGAGGCACAGGCAGGCGTTACATTCCACCTCACTTGAGG…
TCONS_00147398	LOC106576675			0.456411	1.13967	0.401049	0.00352938	0.213062	0.435388	5.41909e-05	0.0028578	GGTCTGCCTGCTCCTCAGTCTGAGAGAGATTTTCTGAGAACAGTGAACGTGTGGCTGTTACCGTCCTGTCAATGCCTGTCATCACTGTTTGATATCTTTTACTGCAGGTCATTTCACAGGTCCAATGGCAGCCACGGTGAAGTCTGAGCCGCTTGAGAGCAATATTTATCCAGAAACGGAACACTGTCACTCGTTCTCCTTCAGTTGCTCAACTCATAAAATAACTAAAGAGGAAATCACCTGCACCAAACCTGGAACAATATTGAGAGCACTTAAAACTAATGACACATTCAAGGAGTTAAACCAAATGGACAATAAGACACTGAAAGGGAAAGACATTGTAATCAAGAGTTATAAGGGGTACATAGTGAAGCACTTTCCATGTTGGCTGATCAAAGA…
TCONS_00082815	LOC100136930			1.52375	4.02357	0.376163	0.00276809	0.199919	0.438568	0.00130301	0.031847	TTTGGGACTTCAGGGTGTGGAAAGACTTGATTCCTCCGGACTGGATGTGAATGATTGATCACCCAAGGAGGTGGGGCTTTTCAAAAGTTCAACACACCCCACCATGTATAAAAGCAGCAACAAGTGGCACAGTCAGCCTTGTGTGTTCCTCGGATTGTCTCTTGTTCTGAATCCATGGCCATGCAGTGGAGTGTTGTTTGTCTCGTAGCAGTGGCCATGCTTGGCTGTCTGTGTGACGCTCAATTGAAGTGGTCTTACCAACTCCCTCAGAAGCTTGCCCAACCCCTTCCTCAGAAGCCTGCCCAACCTCTTCCTCAGTGGCCTGTCCAACCCCTTCCTCAGAGGCCTGCTGAACCCCTTCCTCAGAGGCCTGCTCAACCCCTTCCTCAGAGGCCAGCC…
TCONS_00079083	negr1	nm_173808.2	NM_173808.2 Homo sapiens neuronal growth regulator 1 (NEGR1), mRNA	0.797576	1.96882	0.40327	0.000240066	0.103644	0.440137	7.64047e-05	0.00377571	CAGGTTGCCTGGGAAACGGCCGCATGGCAACAGGATCAGAGCCTGGGAGTTGTCTGCCGCTAGGTCTGCTCCCATTTTATCGCATTTCTTCACTAGATGGTGTGCAAGCCACTGGAGAGTAGGCTACGGCTCCAACAAAACAAACCTGGAAAACTACATAATACGACGCGCCATTTCTTTAGGCTTTTGAGGAGGAAAGTGTGGGAATAAAAGCTTTGCTTTAAGGTTTTCATGCGACTTGGATAATATACAATCCAGCTGTGATGGACATAATGATTGCGGTGCAGGATGTGTGTGTCTCCAGTCAATGGCTTACCGCTATAATTCTCAGTCTGTGCTGCTTTTTGCCTTCGTGCTTACCCGCTGGACAAACTGTGGACTATGCATCGATTGAAAGTG…
TCONS_00182665	LOC106584294			1.50125	3.84228	0.393769	0.00224047	0.193888	0.440852	0.000505542	0.0159217	ATAAAAGTTAGCCAGCTAGCTAGCTGACTACCGTGGCTAGCTAACGTATGTGACAACGGTGGTTGAAAATTCTTCGAGGGAATCCTGTCACACCCTGATCTGTTTCACCTGTCTTTGTGATTGCCTCCACCCCCCTCCAGGTGTCACCCATCTTCCCCATTATCCCCTGTATATTTATACCTGTGTTTTCTGTTTGTCTGTTGCCAGTTCGTCTTGTTTTTCAAGTCAACCAGCATTTTTGTTCTCAGCTCCTGCTTTTCCAGTCTCTCTTATTCTCGCCCTCCTGGTTTTGACCCTTGCCTGTCCTGACGCTGAGGTGCCTGCCTGACCACTCTGCCTGACCCTGAGGCTGCCTGCCGACCTCTACCTTTGCCCCACCTCTCGATTATTGACCTCTTC…
TCONS_00165390	LOC106580620	nm_000436.3	NM_000436.3 Homo sapiens 3-oxoacid CoA-transferase 1 (OXCT1), mRNA	0.889414	2.15678	0.41104	5.97308e-05	0.0535309	0.441077	1.73655e-05	0.00115301	CTGTGAGTTCCTGCAAAGGCTGATCACACATGCACGCCATAACTCAACCGCCTCACATTGCTCATCATTTAGAAAAGCCTGTTGGTTAGCTTCAAAAACATGGCGGCCCTTAAAGTATTATCACGAGCGGATAATGTATTCTTCAAAAACCTATCTGCCACCTGCAGACCCAATTTGAACTTCACCCATTCCTTGATCAAGATGTGTGGCTGCTCCTTCTCCACCTCCAGTCAGAGAAAGTCACAGTTCTACACAGACCCGACAGAGGCTGTGAAGGACATCCCCAGTGGAGCCACCATCCTAGTGGGAGGGTTTGGTTTGTGTGGCATTCCAGAGAACCTTATCAACAGTTTATTAAAGACTGGCGTGAAGAGCCTTACAGCCGTCAGCAACAATGCT…
TCONS_00219336	-			2.26687	6.11468	0.369115	0.0250542	0.363462	0.442471	0.00223895	0.0478642	GTTTTGGTTGTCTGTTTATTGTTTTGTATTGTATAGTGTCCGTTTGATCATTAAATATATAATGAACACTAACTCCGCTGCATTTTGGTCCACTCTCTCTAAAGACAGCCGTTACTGTGTGTGTGTGTGTGTGTGTGTGTGTGCGCGCGTGCGCGTGTGTGTGTGTGCTTACCCTGTCAGTAAACACACCGGGGACGCATTTGCGGACATAAGCAGGCATTTAGAGGTTTCCAGTAAAACCCTGCAAAGTCCAACCCTGTTCAAACATTCTATTTACATGAATTTACTTTTGATTACATTTAGAAAAGCAACATAAAGAGACAGCAACAGCCATTCTTCCACAGTCACATTCTCCTAACAACATCAAGAAGAGCCCACAGTAGCCTAATTTAGAGGTGA…
TCONS_00163524	cldn1			0.171002	0.444248	0.3846	0.0125367	0.289458	0.44305	0.00132268	0.0321536	ATTGTTTTGAAGGGTCATTGATCCACCCGATACCCAAATATCACCTCAGTAGGACCTCAGCCTCTGTTCCCCAAAATACCTTATCTTCTTTCAACTTACTTATTCCATAGCCAACCAGGGAAACAGACAACTGGTGTTAAACACCTGAATAGAACAAATAGATAGAAAAACAAACTAGACTCGAACAACAGCGGGTACAAAATACCATTCAACAACACAGCAGACAGCAACAAAGACCGAAAGTACAAGTCAAGCATCACAGAAACAATGGATAAGTTCGTGACTTACAATACATTTCCCCTGAAGTACTGTTAGGTACGCACCAGGGCAGAAAGGCTCATAAAAATGGCTGGAACGGAGCGAACGGAATGGCATCAAACACATGGACACCATGTGTTT…
TCONS_00009191	LOC106604458	nm_078470.5	NM_078470.5 Homo sapiens COX15, cytochrome c oxidase assembly homolog (COX15), transcript variant 1, mRNA	1.99888	4.90799	0.406638	0.000960748	0.166869	0.44419	0.000113288	0.00519081	TAGCCTCGATGTGACGTCAGAGGTCAGAGTTGAATTGCATGGCTCTGTTAGGAAACACTTACGGTTGTGTAACGTTTTTTTTTTTTATCGATGCCCCGTCTTCCTACCGCTGTTGTGTGAGAGGACCATTTTAAATAAGGATGCTGCTCCCTTCGTTACGGACGTTGGTGTCGTGTGGCTGTCGAAATGCTGGGAGAGGATTTCAGCAGAGCAATCGGACTCCTCATTTGCGGCAATGGCTGGCGAAGAGAAGCCAGCACTCCATCACAGCAGAGGCAGGAGTCAACACAGCTCCAGCTACAGTTCCCAACGCGGCCACCAATCGGATCCTCGGCCGATGGCTGTTGGGCTGCAGTGGACTGGTGGTCGGGGCAGTGGTTTTGGGTGGTGTCACAAGGC…
TCONS_00133180	prpf39	nm_017922.3	NM_017922.3 Homo sapiens pre-mRNA processing factor 39 (PRPF39), mRNA	0.672601	1.6881	0.398263	0.000430576	0.134833	0.444313	0.000397838	0.0132334	AATGTTTACGATATAGTCATTTTGACTTTGTGGTAACTATTGAAAACCTTACGCATGCGCACATTCCGTCTGCCCTTCCGAAGCTTCCTCAAAGTTGTCGCTGGAGAATGAGAGTAGAAACGCGGCTACATGTTGTTGGTTAGATACGTTTAAAGTAACGGAAATACACATTTGTCTAAACTGAATTTCATGGAAGATACTGACCTGCACCTCTCAGACGAGCCCATGACGGGGATGTTGGACACAGACAGCCCGGAAAGTGGGGAGTCCCCAGAAATGGAGGGCAACGGAGAGGACTTCCTCCCCGACCTGCCTGTCCTCACGCATGCTGCTGAATGGACCATGGATCAGGATCCCCATAACCTCACCACGGTTATCCACGACTCGGACTCAGAGTCA…
TCONS_00025054	LOC106600026	nm_006914.3	NM_006914.3 Homo sapiens RAR related orphan receptor B (RORB), mRNA	0.36808	0.958161	0.383975	0.00193981	0.191143	0.445155	0.0015393	0.0358979	ACCTATATATATGCAAATTGGACTGACTGCTCAAATCACTTCAGTTCTTACAGGACATAGATGCACTGATACGCAAAACCAGGCGGGCATGTTTACACAGATAATTCTTTCTGTGTGACATGCACACTCTCTCTTACACACACACAGTTACATATGCAAACAGCCATTATTTCAAACCGTATACCATAGAACCACGTGAACATTTCTGTAATGTGAGTGAAGAAATGGTGTAAATGCTTTATCTTGCTAACTTTGGCTCTTGTACTTCTTTTCTCCAACCTTCTTCCTTTTGTGCTCTTTTTATTTGTATTGGTTTGTTTTTTTACAAACCACACATCACTGCTCTGACCATTTAACCATCTCTGGAACCTACATTTATGTATATCATTTTATCACTGC…
TCONS_00016669	LOC106588430	nm_003655.2	NM_003655.2 Homo sapiens chromobox 4 (CBX4), mRNA	0.397687	0.954334	0.418182	0.000444707	0.136531	0.445286	3.95132e-05	0.00220274	TTGCATTAACACTTTTCTGCAACCCCTTCTCGTGTGCAAAGCAAAACGGATCGCACTGCCACTGCCAACGAATTCCGACTAGAGTGAGAGGGAAAGAGAGGGAAGATCGGAGAGAAGGGAAATCTCCCGTATCAATTTGAACGACGGAAAAACAGCACAAAAGCGGGAAGGGTGACAGTTTCTACAGGCATTGGAAGAGAAACCTTCCCTTTGCATCGAAAATGGAGCTACCCGCCGCGGGAGAGCACGTCTTTGCGGTGGAGAGCATCGAGAAGAAGCGGAATCGAAAGGGGAGGATGGAATACCTAGTCAAGTGGCGAGGATGGTCTCCAAAATATAACACGTGGGAACCAGAAGAAAACATTCTCGACCCGCGGCTGCTTGACGCTTTCCAAAACA…
TCONS_00177203	-	xr_948564.3	XR_948564.3 PREDICTED: Homo sapiens uncharacterized LOC105379080 (LOC105379080), transcript variant X1, ncRNA	0.131781	0.327831	0.401231	0.000457108	0.137643	0.445547	0.000389979	0.013032	GGAGATCATCCCCAGGCTGAAATGGTTAAGAAATCTACAAACTAAAGACCAATTATTCAGTCTGCAGCTGTTTAAATACTTTAGTCTGGTAAACGCATTGGATCTAAGAACAAAGGTACTCTGAAAGATCTATTCTCAAGAACAATTCCGAATGGTACTCTGACGTATCCATTATAACAAGCTACAACTACGAAAGACTTTGATCTGTCAACAGACTATCCAGCAGACGGACCGGCGATCGCAGAGAAGGATAACAAAGGCATACACTCGTACCCACGTATCTGGTCTTAATGCCAGCTGCCATGGTGAAGGAAAAAGATCCTCAAGTGTATGGGATGGGTCCGGCTGGTTTGCATAGCCATCTATTTCCTCCCCTGACTCAAATGTCTGAGGCTTCAC…
TCONS_00201861	LOC106588974			0.781529	1.92722	0.40599	0.00125828	0.182013	0.446104	0.000203822	0.00798575	TTTGTGATGTTTTATCATCTGCGTGCAGTTCTAGCTTCTTTGGACGTAACTCTCCATAGCCCTTCCAGAAATAATTTGAAACAGTATGTACTCACTAGTCTCTCGTGAGTCGTGACAGAAGAGCTGGCCAGATCACACACAAGATTTGGTTCTGGTTTGCCGAGATTATACAATACCTTACTTTTATTTATATGAACAAGATGAACTCGACAGAAATCACTTTGCAAGGGGTTAGGCTAAAGCTTCTGAAGCTGGTAACCATTGACATTTACACACGTCGACAGACACACACATCTACAATAACAACAATTGCTCCCCGGGCGCCGATGGCGTCGATTTAAGGCAGCCCCCCGCACCTTTCTGATTCAGAGTTAAATGTGGAAGACACATTTTCAGTTG…
TCONS_00138623	LOC106574279	nm_001346687.1	NM_001346687.1 Homo sapiens adenosine deaminase, RNA specific B1 (ADARB1), transcript variant 9, mRNA	0.0936068	0.232535	0.403534	0.00213279	0.192642	0.447091	0.000472117	0.0150927	TTTTTTTTTGCCTGCCAAGTTTCGTTGCGGTCCATCACCATTGTTGTGCTCAGTGGTATTCAGCGTAAGCGCGTCTGGACACACATCACGCGTCAATTGTCTAGTGAGCGGGTTTTGACAGAGGACGAGGGACTGTAGATTGATCAAGCTGTGAGAAGAACAATTCCTCTTTGGTTGCCTCAGATACTATCACTGGATCCACCAATCACACCCAGAGCCCTCAGCAGGTATAAATCAGGTGCTATCAGCAAAGCAATGACAGAAGGTCGAGCTGGTGTGAAGCAGCCCCGTAACCAGCCAAGGTTCTTCACCATGGAGGGAGATGAAGAAGAGAGCATGACACCGTGGTCGCTACCTTCTTCTCTCCTCCTGCATTTTGTACAAGGATGTATTTAATCC…
TCONS_00052034	LOC106607297	xm_017024976.1	XM_017024976.1 PREDICTED: Homo sapiens signal transducer and activator of transcription 3 (STAT3), transcript variant X10, mRNA	0.819335	1.93776	0.422161	0.000678894	0.15023	0.447932	7.3048e-06	0.000555534	ATCCTACACAACGATTGGACGAAATTGTGTTCTCGTCTTCTGTTGCATCCTAGTTATGTCAATCAACGCTTTCTTGACGTTTGTCTGCACTCAGGTTGGAATTGGAAAACTAAGGGTCTGTGTGTACAGTACTGCGACATTGAAGTAGGCAAAAGTTACTGTAGTTGCGATTGTTAGAAATACAGTTTGGTTAAAAGTTCTCGATTGTCCTGTACAATAAGACATTTCGTTCTGGTGGTTTAAGGCTGGTGGCTGGCTACGATTTAACGGCATCATTTTTCTGACACTTTTCCTTGGACAGTAGGGGTTGTGGAGGCAGCCGGCAGCATGGCCCAGTGGAACCAGTTGCAGCAGCTGGAGACCAGGTATCTGGAGCAGCTGTACCACCTGTACAGCGAC…
TCONS_00084786	LOC100526765			0.482011	1.20855	0.399745	0.00303077	0.204963	0.449748	0.000898788	0.0241217	ACTCTGGACTCTGGGCTGACCAGACCCATCATCCACAGCACAGCATAGCAGGACTAAGGGAAGTTACAGTCTAGCTCAAATCAGTTCCTTACAGGTTTTTTTATTCAGCCTATCCAACACAAAAATGTATCTCATTCTGTTATGGGTATTGATACTACCAGTAACAGCATTTGCATTTCATATGGAGCTCAAACCAAAGAGTGCACTTTTGAAAGTTGGTGATAGGCATGAGCTGCAATGCTCGGTGAAGGATTGCAATGAAAAGGTTTCCATCTCCTGGGCTTTGCTGGAGGATAAGCCAATGTTTGCAAAAATACACACCTCCGGGTCGGAATCAGTGGCGGTCTTTGACCCTGTGGCGACAGCACATGATGACACACTTCTCTGCAAAGGCAGTTG…
TCONS_00020769	LOC106584788			0.233483	0.543739	0.429955	0.0004702	0.138828	0.451311	1.00612e-05	0.000722565	ATTTAAGTAATTCACCCTTATTTTTACTTTTACCTCTTCAGTGGCCACAATCTCAGTGGTGAGATCACTGTATGTCCTCCGGGGTAGGGCAGGGTCTAGGTGAGACAGGGACTTGAACCTTGCATCCAGTGCAGTAGATCTATGAAGGTAGTCCTATACATTAGGGGGGTATCTGGGGTTCAGGTCCTCTCTAAAGGCAGCCTTGACATCTCTTGTGATGGTGCTCTTTTCCTCACTTGGGGCCATGGATTGTAGAATCCTTGTTTTTTCAGAGGTAGGATCATGGACACAAACAGTGCCGTTTCAGTGCTCAATTTTGATATTTTCCTGTTCATAAAGATCTGGCACGATCTTCATACTGAAGTGGTTGTGCGAGTGGATTTCGTAGCATGGCTCAAG…
TCONS_00004723	LOC106562280	nm_001077207.3	NM_001077207.3 Homo sapiens SEC31 homolog A, COPII coat complex component (SEC31A), transcript variant 5, mRNA	0.272211	0.661668	0.411553	0.00260055	0.197086	0.451361	0.000247379	0.00926045	GCCGTTCACCGGAAGTGCCTGATGGAGGAGGAGATTATTGTGCCACGTTGATGGAGCCGAAGACCAGTGCGGACGTGGAATTTCATTGAATGTGCATTCTGCAGCGGAGAGCTGTCGGCTTGTTAATAAGTCTTGCACAGTAAGAAAAGGGAACTTGCACGAGTGATCAACGTTTTTGTCGCATATCGACTTGTGTATGTATGTGTTATAAGAGCGAACAGAACTGAGAAGAATGAAGCTCAAAGAGATCAACCGCACGGCCATCCAGAGCTGGAGCCCAGCACAGCACCATCCTGTGTACCTGGCAGCAGGTACGTCAGCCCAGCAGCTGGATGCCTCCTTCAGTACCTCCGCCTCTCTGGAGATCTTTGAGCTGGACCTGGCTGAGCCTTCTCTGGA…
TCONS_00192916	LOC106586910	nm_018471.2	NM_018471.2 Homo sapiens zinc finger CCCH-type containing 15 (ZC3H15), mRNA	0.235068	0.593389	0.39725	0.00399662	0.219607	0.451553	0.00134935	0.0325828	CAGTATCTGCTGTGGTTAACCCGATTTGCTAACAATAGCAACAACATCACGTTTAATTAATTAGCGGCGGTTGGATTCATTTCTTTAACATTTAAAAAAAACGACATGCCTCCGAAGAAATCGGTCCAGGCATCAGGGGCAGCAGGTAGTAAGAAAACACAAGAGAAGAAGAAAGAAAAGATTATCGAGGACAAGACATTTGGACTGAAGAACAAGAAAGGAGCAAAGCAGCAGAAGTTTATCAAAACTGTCACTCATCAAGTCAAGTATGGACAGCAGAACGCACGACAGGTTGCAGCTGCTGAAGGCGATAAGAATAAGAAGATCGACAAGAAGAAGGAGATGGAAGAGTTGAATGAGCTTTTCAAGCCTGTTGTGGCTGCACAGAAAGTCGCCAAA…
TCONS_00169542	LOC106580669	nm_022170.1	NM_022170.1 Homo sapiens eukaryotic translation initiation factor 4H (EIF4H), transcript variant 1, mRNA	1.23705	2.88374	0.429363	5.68487e-05	0.0522321	0.454823	1.43779e-05	0.000978128	AACACTAATGACACTGGGGTTGGATCTTGTTATTTTACTGATATTTAGTTTAGTTGGGGGATTTGAGGGTAGCTAACTTGTAGTATCTATCTGACTGTGCAATGGTTCAGGCACTGAAAGGACAACTAAAATTGAGCTATCCCTATATTGAAGGACCTTTCGACACCCAACTGCTTTCTCCGACAGCAATCTCGGCAATGGCGGATTACGATAACTACGATGACCGAGATCGGGCTTACGGTAGTTTTGGTGGAGGCAGAGGACCCAGAGGTGGCAGTGGACCTGGTGGACCCCGCAAGCAGAAGGATCTACCCACAGAGCCCCCATACACAGCCTACGTGGGCAACCTGCCCTTCAACACAGTACAAGGAGACATAGACGCCATTTTCAAAGACCTCA…
TCONS_00033853	LOC106602595	xm_017014167.1	XM_017014167.1 PREDICTED: Homo sapiens glucosamine (UDP-N-acetyl)-2-epimerase/N-acetylmannosamine kinase (GNE), transcript variant X1, mRNA	1.06652	2.44508	0.435668	0.000324512	0.11831	0.456147	1.54089e-06	0.000157686	CTCTCGACAGGCTGCTTGCTGCTGCTTTGTCGGGCTAGGAGGAAGATCAGCTATCCTTTTTACAGTGAGCCTTTCTAATGATTCGAAGGGAAGGGAAGAGACTAAATAAAGGGGGAGAGAAGGATAGAGAGAGGAGTGGATCACGGAGTGGGCTGACCATGCGTCCAGGGCCTATAGCCAGAAACCCTCATGAACTGTACTATCTGAGAATGCAGAGGATGAGAGAGAAGACTGACAAGATGGAGGAGAACAAAGCCAAGAGGAAGCTGCGGGTGTGCGTGGCAACGTGTAACCGGGCGGACTACTCCAAGCTGGCGCCCATCATGTTTGGCATCAAGGCCAACCCGGATGAGTTTGAGCTAGAGGTGGTGGTGCTGGGATCCCATCTCATTGATGATT…
TCONS_00100723	LOC106565564	xm_017006588.1	XM_017006588.1 PREDICTED: Homo sapiens inositol hexakisphosphate kinase 2 (IP6K2), transcript variant X34, mRNA	1.10943	2.58079	0.42939	0.00947565	0.275554	0.456562	2.55714e-05	0.00158718	TGCTCTCCTTCCTTTGTTTGCTTGTTCCTGTTCTCAGTGCTTAGTTCCCACCCAACAACAGCTGCTGAGCTCTGATAGGCTGAAGCGGGTATGAGGCGGGGCCGACCTGTTTTTATATTTTTCTTGCTCTGAGCTCAGTACAGACCTCAGTTCAGTATCGGCGACAGACAGAGTCAGGAACAACCTACACTCGCTCTCACACACAACCTTCAGCCTGTCGAAAATAACAATTTACTAGCACTACGTACACAGGGAGATTACCTTAACCCAAACCTGGACTATACTACTCTGCTTTTGGACCAGGATAGCACGGGGAACGAAACCTTTTTTCTCTTCTCCTTCCTGCTGCACCCTTTCTTTTTCCTGCTGTGGTCTCTGCTGTCCTAGCAGGTGTCCACT…
TCONS_00224160	LOC106594777			4.06491	10.3421	0.395673	0.0019788	0.191143	0.45662	0.00227863	0.0483059	CACAAGCTTATTTTCTCAGCATCTTCATTTAAGTGGATAAACGGACAAGACGCAGCTATGAGTCTCTCAGCCAAGGACAAAGCCAACGTGAAGGCCATCTGGGGCAAGATCCTCCCTAAAACCGATGAGATTGGAGAACAGGCTCTTTCCAGGATGCTTGTCGTCTACCCCCAGACCAAGACCTACTTCTCCCACTGGACTTCCGTGGCCCCCGGTTCCGATCCAGTGAAGAAACACGGCATCACCATCATGAATCAGATCGATGACTGTGTTGGACACTTGGACGACCTTAGTGAACTGCACGCCACCACGCTGAGGGTGGACCCCAACAACTTCAAGATCCTGGCTCACAACCTGATTGTGGTCTTTGCCGCCTACTTCCCTGCGGAATTTAGTTCC…
TCONS_00108202	LOC106566849	nm_001242891.1	NM_001242891.1 Homo sapiens cold shock domain containing E1 (CSDE1), transcript variant 4, mRNA	1.34006	3.09196	0.433207	0.232816	0.987868	0.457477	1.00374e-05	0.000722565	TCCTGTACCGCTGTCATATGAAATCTCGCGGTAGGACTCCACTTAGATCACTACGTAATGTGCCGTGCTGCTTCTAGCGGCGCTGGTGACAGTGCTGAAAGCTGTTGGGTATGAAGTGAAACGGAACTGAATTTTTTTTGTACTATCCGCAACTGCTTCTTCAAGTTCAGATCACAACGAAGAAACAAATTCAAGAGAAACATCCCAAAATGAACAAAGTCGCAACAACTCAATAAAAGGAAAGGCTCACTTCAAAGGAAAATATAGAAGCAAACAAAACGAAGAAACAACCAAAGTCAAGATACACAGCTGCCCAATCGAAACGCGCTCAAGAGAAACAATCCTTTGCCAAAATTGCAAACCCGAGAACATAACTGATCTGAGACCAGAAGTTTGTGC…
TCONS_00011006	LOC106612075	xr_002957946.1	XR_002957946.1 PREDICTED: Homo sapiens ATP binding cassette subfamily A member 8 (ABCA8), transcript variant X4, misc_RNA	0.164296	0.37477	0.43702	0.136321	0.723012	0.45869	5.23571e-06	0.00042598	GTTAGGCTTAAGGTTAGTGTTAGGTTTAAAATAACATTTTAAGAAGATAGATTGTAGAAATAGGCGGGGTGTATGACTTTGTGACTGTTGTAACTAGTGACGACTAGGAACGGCGATTTGGGTTTGTTTACATAAACGGACCTAAACCTAGAGCACAAGGGCCACAAAGGAACAAATTAGACAAAAAGACATGTCTTAATGTATTTCATACCTATTGCGCCCAGCTGTGGAGAACGTCCTCATTCATGCCCCAGACAGTTGAAGCATGCTGGTAGTAACGTTAGTATGCAGCCCAACATAATCAGAAGAGATGCCGGAGTCTGGCATCAAACGAAAAGCCTGCTTTACAAGAATCTACTCATCAAATGGAGGACTAAACAACAGAGTCTGCAGGAGTTG…
TCONS_00118072	LOC106568874	nm_001164756.1	NM_001164756.1 Homo sapiens aspartate beta-hydroxylase (ASPH), transcript variant 12, mRNA	0.380607	0.892255	0.426349	0.000656536	0.148761	0.459013	0.000130097	0.00569651	TTCCTTCTCTCCGCCCACCGCGTCTTCGTGAAGCTCGCACTGGCTGAGGGCGCATTCACTAAACAGTGGACGGGGTTGCTATGGGCTTCGGGTTATGAGGGCAGAGATTTGATTTGTACAGGGCCACCTTTAGCGCAAGAAATTGAGAGTGAAGCTCGTTAATTTTGAATTTCCACATTTCTACTTGAATCCAAGCAACTTCGAATAGCCATGGCCCCGAAGAAAAACGCACGAGGACACAAAATGAAAGAAGCCAAAGCACAGCTGGCCAGTAAGAATGGCAAGAAGCCTGAGGTCGCAGGAAGGAGCTCCTTCTTCACCTGGTTCATGGTTCTGGCCCTCCTGGGCGTATGGACATCTGTGGCCGTCGTCTACTTCGACCTGGTCGACTACCAAGGC…
TCONS_00165509	LOC106580667	nm_001678.4	NM_001678.4 Homo sapiens ATPase Na+/K+ transporting subunit beta 2 (ATP1B2), transcript variant 1, mRNA	0.415572	0.958762	0.43316	0.000280264	0.109875	0.459715	2.90975e-05	0.00173387	TGCAGATATGACTGGGTCATTATAATTTTGGCTAAATCAGTATTTTCAAGAAGAATTCTCTCCAAGTTTAGGCAAGCCAGTTAAGAACAAATTCTTATTTACAATGACGACCTACTCCGGCCAAACCCTGACGACGCTGGGCAAATTGTGCGCCGCCCCTATGGGACTCCCAATCACGGCCGGATGTGATACAGCCTGGATTGTGCCCCATGGACTGAGAGGATTCAAGTTCAATATGTAGCTAGATGTAGAAGGCTAATGTTAACAAGCTAACGTTGCCCATGAGAGGAAGTTAGGTTTGTGAGCAAGCATTTTAGCCAGGTAGCCTGTGACAACAAAAAATGAAAGCATGTACTGTATGAAAGTCATAGACTGTTTTGTCAACATGAAAGCGAGGAG…
TCONS_00072565	LOC106610585	nm_001376.4	NM_001376.4 Homo sapiens dynein cytoplasmic 1 heavy chain 1 (DYNC1H1), mRNA	0.193862	0.450823	0.429823	0.00121457	0.179523	0.461266	0.000129323	0.00567638	GGTCCACCAGAGGGACTGTGGTGGATGAATCAGAATTAGCGATGGGTCGTATTTTTGTGGGCTTGTGCCAGGTAGGCGCCTGGGGCTGCTTCGAGTTCAATCGACTGGAGGAAAGGATGCTGTCGGCCGTCTCCCAGCAGGTCCAGTTCATCCAGGTGGCCCTATGGGAGCACAGCAACCCCAACCGAGACCGCAGTATGCATCTCCACAGCCTCTCATTGAAAGCTTCTTCGAATGGACATTTAAAGTGCCTTTTAGTCCATGAAAATGCTTAGTCTTGGTCCGGGAGGCCCTATATGTTATAAAAGACATCTGACCAATGTCGAATGACTGCTGACTATCACATTGTTCATTACAAACCAAACACGTCTTCATATAGCATTGAACGTAAGTTAAACA…
TCONS_00072540	LOC106610616	nm_020155.3	NM_020155.3 Homo sapiens G protein-coupled receptor 137 (GPR137), transcript variant 3, mRNA	0.213502	0.511355	0.417731	0.00430298	0.224548	0.462831	0.000878391	0.023733	TGCTGCTGTGCTGAGATTGGGGGTGTCCCTTGGAGTGTTTTCTTGTTTGTCTTCTGTTTTATACCTAGCTGTAAAGTCACCCATGCTGTCGCTAACCATTGGTTTTATTATTATTAAGGTAGATATAGTTTGGGTAGTTGTTTTTATGCGCTCGAGCTATTGTTTTTCAGTGGTTGTTTTTTTTACATCAAAAGTTTGACCTTTTTATTATTTTAGAATAAAACATTAGATATGCTTATTTAAGTCGTCGATGTTAAATTTATCCGTTCGCTATGTTGTTGACAGATAACCAGGTCAGCCTCAGTGTTTTCACGTCTGTAACGGACTCAAGTGATGAACCGATTCGAGCTGCGGTTCTTCCGTCTGTGGAGCTCGGACTCACCATTGTGTATACCATCC…
TCONS_00141012	-			0.968217	2.22458	0.434028	0.000219429	0.100437	0.463144	4.45891e-05	0.00243314	ATAGGGGAGGTGCTGGACTCTGATCTGGGAAGCACTGAGCCCATGAGAATCTCGGAGAAACAAGCGGTGAAGCAGCTGAAGAGGATCAATCCCAGTAAGTCAGCAGGGCCTGATGTGGTTAATGCCAGAGTACTCAAGAGTATATGAGCACCTGGAGAAACCCGGCTGTGTGGTGAGAACAATTTTCTTTTGACTTCTCCAGTGTTTTCAATACCACACAACCCCAACTGCTGGCCCAATAGACTACAGTTCGTAAGACTGAACCAGGCACTATCAGATCGGATATGTACAAACATGGGGGCACCACAGGGGACGGGTCATTGCTGAGGAAGGCCTGCAGGATGAGGAGGACCATGAGGTCATGGACTTCTTGGAGGAAGATACTTTTGATGAGGAGCT…
TCONS_00043534	LOC106605048	nm_153362.2	NM_153362.2 Homo sapiens serine protease 35 (PRSS35), transcript variant 2, mRNA	0.834544	2.04547	0.406734	0.0178755	0.323815	0.463608	0.00191883	0.0424991	ACACAAGTCAACAAGTGGATGCGCCGGTGAATGCTCTCCCAGTTACAACACAGAACGATGAGCACGAGCGCAACGGATCAGTCTACCTACCGCGAGGAATGAAAGCCAGGCCCATCTATGCAATGGTCCCCATACCCCTGTGTCTCCTGCTCTCAGTGACGTCGCTGGCCGTGGTGGTGGCTGTGGAAGCCCATGAGGCCACAGGAGGAGATGATGAGTATACCTGGCCGCAGTGGAAGGTGCCGCTGGTGAGGAACAGGAGGACGGTGGCCCTTAGCAGCCCCGGCTTCACGGCCAAACCTCAGGGAGAGCTGAACGGGACCTGTGGGATTGAGTGCCAGCGTCACCTCCCCGACCCCTCTCTGGCTGACCTGGAGGAGTTCCTGTCCTATGAGACGG…
TCONS_00126147	LOC106570446	xm_017015133.1	XM_017015133.1 PREDICTED: Homo sapiens polypeptide N-acetylgalactosaminyltransferase 12 (GALNT12), transcript variant X2, mRNA	0.251425	0.579536	0.433604	0.000211371	0.0988422	0.464962	0.000112996	0.00518663	TTCACCTCTGAGGACACACACCACTCCCCGCATGCTACTCTGTAAATGCTCTCCTGATTGAGTGACACTTGTGATGCATAAGGACATAAGGGACACCCGAGGTGACACTCCGTACGGTGTGAGATTACCATCGAGAGGCACAGCTCAGAGGCCTTTGGGGATGTGACAGACAGGAGGAAGCTCAGGACACAGTTAGGATGTAAGGACTTCAAGTGGTACCTGGAGAACATCTATCCTGATATCCACGTTCCTGAGGACAGGCCTGGGACGTTTGGAATGCTGAAGAACAGAGGCATGTCCAGCTACTGCTTTGACTACAATCCTCCTGACGACCATAACCTGGTGGGCCACCGAATCATCCTCTACCCCTGTCATGGCATGGGACAAAACCAGTTCTTT…
TCONS_00150291	LOC106576625	xm_011520927.3	XM_011520927.3 PREDICTED: Homo sapiens decapping mRNA 1B (DCP1B), transcript variant X1, mRNA	1.05571	2.36388	0.446869	5.95458e-05	0.0535309	0.465577	3.88417e-06	0.000330146	CACACAAACACGTGTTGTAACGTTTTGGTTCCTTTCTCCCAGTGTTTTGTGATGTCTGTGTAATGGCTCCCGTGGCTCTAGCTGGTGTATTTAGCCGTGGCTCTAGCTGGTGTATTTAGCCGTGGCTCTAGCTGGTGTATTTAGCCGTGGCTCTAGCTGGTGTATTTAGCCGTGGCTCTAGCTGGTATATTTAGCCGTGGCTCTAGCTGGTGTATTTAGCCGTGGCTCTAGCTGGTGTATTTAGCCGTGGCTCTAGCTGGTGTATTTAGCCGTGGCTCTAGCTGGTGTATTTAGCCGTGGCTCTGTGTCTGAGGGGACTGATGTTGACCTCGCTGCTGCACTGAACTCTGTTTTATCTGGATTTAGATTGGACCCTCCATTATGGCCATTGACTGACCT…
TCONS_00132725	LOC106571444	nm_004341.4	NM_004341.4 Homo sapiens carbamoyl-phosphate synthetase 2, aspartate transcarbamylase, and dihydroorotase (CAD), transcript variant 1, mRNA	0.511169	1.16399	0.435968	0.00190516	0.191143	0.469728	0.000147045	0.00620544	ATGGCAACCCTGATTTTAGAAGATGGGACCACCTTCAAGGGACGCCTTTTCGGGGCAAATGCGTCGGTATCTGGTGAAGTTGTGTTCCAGACAGGCATGGTGGGCTACCCAGAGGCCCTGACTGACCCGTCCTACAGGTGTCAGATCCTCACCCTCACCTACCCTCTGCAGGGCAACTATGGCATACCCCAGGATGAGGAGGGGGACTTTGGACTCAGCAAGTGGTTTGAGTCTTCTAAGATCCACGCTGCAGCCCTCATCGTCGGAGAGGTCTCCCAGAACCCCAGCCACTGGAGCTCAGCCATGTCTCTGGACCAGTGGCTCAAAGAGCAGGGCATCCCCGGCCTAGAGGGAGTTGACACCCGCAGTCTGACCAAGAAGATCCGTGAGAAGGGAACC…
TCONS_00169989	LOC106580873	xm_005250305.2	XM_005250305.2 PREDICTED: Homo sapiens huntingtin interacting protein 1 (HIP1), transcript variant X4, mRNA	0.235088	0.536098	0.438743	0.000366632	0.125119	0.47086	0.000187053	0.00742407	CGGGCCCACTCCACCACCCTTTCCTTCAAAAGCGTTTCTAGATTTCTCATTTCCCAGTTGTAGAGTATTGTGTCGGAAGTATTGCCAGCGACCCGCTTTGTCTTTGATCTCACAGCCACCCTGCATTTTTCTGAGACTATGGATCTTAGTAAAATGGCTGTGAGCATCAACAAGGCCATCAACACGCAGGAAGTCGCCGTCAAAGAGAAGCATGCCAGGACCTGTATCCTGGGGACACACCATGAGAAGGGCGCCCACACCTTCTGGGCGGCGGTCAACCGGCTGCCGCTCTCCAGCAATGCGGTGCTCTGCTGGAAGTTCTGCCACGTCTTCCACAAGCTGCTGCGAGACGGCCATCCCAACGTGATAAAGGACTCGATTAGGAACAAGGCGGACCTC…
TCONS_00119570	LOC106569706	xm_017002236.1	XM_017002236.1 PREDICTED: Homo sapiens uridine-cytidine kinase 2 (UCK2), transcript variant X1, mRNA	0.306124	0.675411	0.452731	0.000222915	0.100927	0.471624	1.2997e-06	0.000136881	ACGAGATTGGATTTGGCTTCCACCACCAGGAAATACACAAGATATCATGCAGGACAAGTCAGCCCAAGCTAACTATACCACCATTGTCAGGTAACACCAAAATTGGGCTTCCATGATAAAGGAGAACCCTCGTTTTAGAATATTCAACCTTTGTTACTACTTCTTTACTTTCTTCAACCTTCCTATTCTGTGTGGAAATTAGAATTTCTGAATGTCATGGAGTTTGGAACTTTCCTCTTGTGGAGGTTCTGTAGCTTAGAAAATGGTGCAGGGTAAGTGTCAGGCAAAAGACAACTCAACTAGGGAATGGAACATCCAGACTAGAAAAACACGATAAGACCGAAGAAGAAAAAAAAAAAAAGGGTAGGAAAAACCTATTTCGAGATTGTCAACGAGAAT…
TCONS_00221299	lass2	xm_011509451.2	XM_011509451.2 PREDICTED: Homo sapiens ceramide synthase 2 (CERS2), transcript variant X1, mRNA	0.492118	1.12184	0.440466	0.00152298	0.19043	0.471915	0.000251465	0.00935531	CAGTTGGAGATTCACCTTTTACCTTCTTGCTTTCATTGCTGGCCTGGCTGCCCTCATTGACAAACCCTGGCTGTATGACTTTAAGGAGATGTGGCAGGGCTTCCCTATTCTGACTCTCCTGCCGTCTCAGTATTGGTACTATATGATAGAGCTGGGTTTCTACGTCTCTCTAGTCTTCAGTGTGGCGTCAGACGTCAAACGGAAAGACTTTAAGGAGCAGATGGTTCACCATATGGCCACCATCTTCCTCATCAGTTTCTCCTGGTGTGTCAACTACATCAGAGCGGGCACGCTCATCATGCTGCTGCACGACTCCTCCGACTATTTACTGGAGGTACAACCAATTACAGGAGAGCTGGGTCGCCAGCATAACATGATAATAATATCACTGCCATGATA…
TCONS_00204845	LOC106589379	nm_005398.6	NM_005398.6 Homo sapiens protein phosphatase 1 regulatory subunit 3C (PPP1R3C), mRNA	0.608102	1.3869	0.438034	0.0935407	0.56306	0.472134	0.000347816	0.0119095	GAACGAACTACTGTCATTGGATGGGGCATGAATTTTGAACTGCGCAATTCATAAAAACGAAAAGTTTCTTAAATATAATCGTTTTTCAATCCCAGGGTCCTACACATGTTGAACACCAGGCCGATGCCAGGTCCTATCATGCCAGTAGATGTAGCCATGAGGATCTGCCTGGCAAGCTCTCCGCCCCTCCGCAGCTTCTTCAGCACGTACGAGGACTGCCGATCGCGAAACCTGGCCAACTGCTACAAACCACTGAGGCCGTGCATCAGCTCCAAACAGGAGGTAGAGGCCTCCAGCCTGGGATGGAAGAGTCCCAAGGCCAACGGGAAGAAGCGGGTGGTCTTTGCCGATTCAAAAGGCATGTCACTAACGGCCATCCACGTGTTCAAGGAGTTTGAG…
TCONS_00163644	LOC106579828			1.58719	3.75004	0.422812	0.00278185	0.200021	0.473846	0.00225436	0.0480734	GTCCGTAATCCAGGGCAGAGTCAATAAGGTACAGAACGGCAGGCAGGCTCTGGGTCAGGGCAGGCACAATGGTTAGAAGCGGGGAGAATAGGAAATAGAAACTTGAGAAAACAGGAAGACGGGAAAGCATGCTGGCAACTGACAAGGAGAGAACACAGATCAAACCATACTACACCTTATTCAACATGTTCCTGAAGTCAACAACTTGTACCATGGCCAACGTAGCAAGTGAACACAAACATCGCCCTGAATGCAGTTTTAAATCCAGCAGGTGAGACTGTTCAAGCCATCGACTCACTGATGGTTGAAGATGATAAGCGATCGGCAGTCTGGAATCTGCTGGCATCACGGCTCAACATCAACATCACACTAATCAGAGTCAGAAGACAGTTGAAGAAA…
TCONS_00008748	LOC106602312	nm_001330264.1	NM_001330264.1 Homo sapiens TYRO3 protein tyrosine kinase (TYRO3), transcript variant 2, mRNA	0.547163	1.29311	0.421462	0.00182144	0.191143	0.475816	0.00226762	0.0482266	GACATTCCTCAGGACATGAGCGTTTTGTCCAGAGGCTTATTCACTACGATAATTCTGTTGCAAAACGTTTTTCTAACGGAAGCAAATGGGGGACCTAACTCAATTTGTCCAGTGGAAACTCGTTTTCGTTAAACGTTTTCCGTTTGGAGTAAAGGATTTATGTTGCAATTCAACCGACGTAATGAATACACCCCTGATGTAGTAGGAGGCTAGAAAAACAACGTGTAAATCACCCTAGACGGAGTCCACGTCAACTTATCTAAAGAAGTGTGGTCTGTTACTTAATGAGGGTAAAGAAAACAACATATACTTTGTTTATCATCCCGGACAGGAATTTACTGGTATTTCGGTCTTGGCGAATTGTATCATCGCGCCTGGGTGAATTGTTCCCTATAAATC…
TCONS_00230064	LOC106597241	nm_001198695.1	NM_001198695.1 Homo sapiens microfibril associated protein 4 (MFAP4), transcript variant 1, mRNA	0.529999	1.20577	0.438099	0.00412343	0.221708	0.476263	0.000695683	0.0200086	CAGAGGAGGATGGATGGAACAGTGAACTTCTACAGAGGATGGGACCAGTACAAGAACGGCTTTGGACATGCAGCAGGAGAGTACTGGCTGGGTCTGGACACCATCTACCTCCTGACCCTGAAAAAGACGTACGAGTTGAGGGTGGACATGGAGGACTTCGACGGACAGAAAGCATACGCTTTCTACGCCTCCTTCGCCATCTCTCCCGAAGTCACAGATCCTGAACTGGACGGCTACAAACTTCAGGTTACTGGCTTTAAAGATGGAGGAGCAGTGAATACAGCTGATCTGGGATCAGTTTATTAGAGATCATAATGAAGAGTACTACGTAGAACGGATGGGGGGGGGGGGACGACGACGACGACCTGGTCCTAGATCACATTGAGACATTGTAGACTG…
TCONS_00081973	fbln1	nm_001996.3	NM_001996.3 Homo sapiens fibulin 1 (FBLN1), transcript variant C, mRNA	0.780705	1.77706	0.437911	0.00122909	0.180219	0.477173	0.000662826	0.0193721	GGTTGCGTTCCGAGACAGACACGATGACGCTGCGATTCACTAGCCCCATCACACACGCACTCGTATAGACTACTCTTGTCCAGCGTGAGCTCACCATTTTTCTACCTTTCGCTTGAAAATCTGCGTGTCCGTGAGAAACTGTACTGTTGGTTCACGCACTTAGTTCAGAATATTACAGATCTGACTGTTTGACACTTTTGTTTTTTTTTGCAAAATTCTGTTCTTTATCCAATGGGTCCCGGGATAGTTATACTTTTCTCTCTGTTCGGAGTTCTCAACGGACAAGGTGGAAAACAGATCTCAATGGATGAGTGCTGTAAGGATGGTCGGGCTCGGGGCATTGACAACCAGGACTGCACAGCCATCCCTCTCATCTCTGAGTCCACCACATGCAGGATA…
TCONS_00052348	LOC106607477	nm_002611.4	NM_002611.4 Homo sapiens pyruvate dehydrogenase kinase 2 (PDK2), transcript variant 1, mRNA	1.94498	4.44562	0.4373	0.0025249	0.196195	0.477317	0.000686387	0.0198997	CTCCAACTATCGCAATCTTCAGAAAATCAACATTGAACGTAAACACTCGAGACAGACCTAAACTGATAGGAGCTATACATCTTGTATTCTGAACCGACTTTACTATTTTTCTTTACTATTTTTCTTTAGGATTTTTATTTTCCTTGCATAATGAAGTTTGTCAGATTCCTGATGAAGAACGCTGCTTTGGCCAACGTGCCAAAGCATATTGACCATTTCTCAAAATTCTCACCATCACCTTTGTCTATGAAGCAATTCTTGGATTTCGGTTCTACAAATGCCTGCGAGAAGACATCCTTCGCCTTCCTTAGACAAGAACTCCCCGTCCGGTTGTCCAACATCATGAAAGAGCTCAACCTCTTGCCGGACCGGTTGTTGACCACACCATCGGTGCAGCTA…
TCONS_00082483	synm			0.118573	0.259608	0.455812	0.00784865	0.270889	0.478722	0.000183616	0.00730501	CCCTCATCACATAGTTGCATCACAGCTCTGCTCACAGACGCACTTGCAAATAAGACCAGTACATTTCCCCTTTATCGAAATATAAAGAAGCAAAGGTGTACAATTTGTAAATTACAAAATGTTACAATTCAGGAGCTTTGATGCCGAAAAATATCAATTACAGGAGCTCAACAACAGACTGGGCCAGTACCTGTCAAGAACGAAGCAGTTGGAGCATGAAAATGCAATCCTGATAACTGAAATAAACAAGAGAAGACAAGAGAAGACGGTGGAATGGGACAACAAATGTATGGCCGAAATGCGGGACCTGAGGAGAACGGTGGGGCAACTATCCTTCGAGAAGTCCCGAGCCGAGATGGAACGAGAGAAGTTATGGCAAGAGTTTCAGATGTTACAGTC…
TCONS_00052699	LOC106607642	nm_001823.4	NM_001823.4 Homo sapiens creatine kinase B (CKB), mRNA	0.870305	2.01537	0.433971	0.00208968	0.19235	0.479172	0.00150591	0.0353702	CCGGCACAAACCAGCCGGAAGCATGCCAAGCTCAACAATAAACAATTTCACACACAGACATGGGGGGGAACAGAGGGTTAAATACACGACAAGTAATGAGGGAAATGTAAACCAGGTGTGTGGGAAAACAAGACAAAAGAAATGGAAAATGAAAGGTGGATCGGCGATGGCTAGAAGACCGGTGACGTCGACCGCCGAACGCCGCCCGAACAAGGAGAGGAACCGACTTCGGCGGAAGTCAGAGAACTTCAAAATGAGAAGATCCTGCCATGGAAAAGATGACTGGGTGGACATAAAGTGGAAAGGAGGGGAAATAACTCACACAATGCAGCAGGACACCTTCAGCTACGGGGTCTTTGTAATGCAGGTGAACGCAATCATGCCTTTCGGTAACACCCA…
TCONS_00203359	LOC106588651	xm_024453554.1	XM_024453554.1 PREDICTED: Homo sapiens CTP synthase 1 (CTPS1), transcript variant X3, mRNA	2.95336	6.57225	0.447785	0.000915174	0.164672	0.480032	0.000178087	0.0071544	CTGTACTGCTCTGGTAGAACATTTGGCCAGTCAACACGTGTTGGAACTTGGAGTGGATGGATAGTCAATTCTAATTAATTTTGTGCCACAATGAAGTACATCCTGGTCACTGGTGGCGTCATCTCAGGCATCGGGAAGGGCATCATCGCCTCCAGTGTGGGAACCATCCTCAAGTCATGTGGTCTGCGTGTCACCGCCATCAAGATTGACCCCTACATCAACATAGATGCAGGGACCTTCTCTCCGTACGAGCATGGTGAGGTGTTTGTGCTGGACGATGGGGGTGAGGTGGATCTGGACCTGGGGAACTACGAGAGGTTCCTGGACATCAGACTGACCAAAGACAACAACCTGACCACCGGCAAGATCTACCAGTCTGTCATCAACAAGGAGAGGAAA…
TCONS_00004940	LOC106563747	nm_001007527.1	NM_001007527.1 Homo sapiens LMBR1 domain containing 2 (LMBRD2), mRNA	0.415794	0.946129	0.438679	0.017401	0.320438	0.480548	0.00135229	0.0326103	ATAACGCAGACCAGGAAGAACCAAGGATGTGACGCTAGTTCTTACATGGTAAACGGTGGTTGTATTTTACAATATCATAGCTGGGATTTTGGCTATAATTCTAACCGTATATTCGAAACAAAAACGAAGTCTTGCCGTTGAGAGAGCGGTAAGAGAGGCAGGATGAGTGGGGCTGCGCTGGGCATTGAGATAGTGGTGGTGTTCTTCCTGGCTCTGTTCCTGCTGCATCGCTATGCAGACTTCCGTAAGCAGCAGAGGATGGTGCTGTTTGGCACCTTGCTGGCTTGGTACCTGTGTTTCCTCATCGTCTTCATTCTTCCTCTGGACATCAGCACGACAATCTACAAGCAGTGTAAGATTGATCATGAAGAACATCCTGCCGTACTACCTGTGACCCCA…
TCONS_00129341	LOC106572228	xm_006723732.3	XM_006723732.3 PREDICTED: Homo sapiens additional sex combs like 1, transcriptional regulator (ASXL1), transcript variant X9, mRNA	0.228246	0.497173	0.459045	0.00101135	0.169831	0.480558	2.26494e-05	0.00144301	CTCTAGCGTTGGTTTGTAGCAGAGTGGCTAGATAGAGAGGGGGTGGGGAGAGTTGTTTTGTGTTGCGTTCCTGCAGTGTGTTTGACCCTTGACCTCGTTGTTGTGTTCTCTCCGCCTTGCATTCCAAAGTGAGGTTTTCCTGCAGCAGATGTAGCTTCAACAGACGAGAGGCGCTCGTAGCTGCTAGGGCTCGCTCGTTACTGCGCTCCCCGTACGTGTTTACTAGATAGCTTCTCATTAGCCTTCCGTCACGTTACAGTGCACTAGAGTAGAACAACAATAGTTTATATAAATGAATTAGCTCAACAAGGGACGTGCCTACCGAGCACAGGACGAGCGAGAAAACGAGCAACTGCGTGGTGGGAAGGCTAAGTTAGTGAAACGGAGAGAAACCGCTCA…
TCONS_00216899	LOC106592236	nm_203390.2	NM_203390.2 Homo sapiens RNA binding motif protein 12B (RBM12B), mRNA	0.23809	0.542677	0.440521	0.0105949	0.27907	0.48095	0.00131645	0.032053	GTATATATATACACAACATACTACCGCAAAGTAGGTGGCGACATGCACGAACAAAATGTGTGAACGCCATGATGCCAAAGAAGAAGAAATGACACGCGAGATCTTCCTACTTCTCCCTCTAGGCTTCCGTATTTCCAAACGTGTTTGAAACTCGAAGGGTGCTGTTGTTTGTGCTGTTGTCGGAATGGCGGTGGTCATCCATTTACAGGGGCTCAGAATCACTGCAGGTTCTGAGGACGTTCGCCATTTCTTCACTGGCCTCAAAATCCCAGATGGTGGGGTGCACATTATTGGTGGGGAGAGTGAGGAGGCTTTCATAATCTTTGCTTCCGATGAAGACGCGAGGCGGGCGATGACCCGTTCGGAGGGATCCATCAAAGGTTCTCCGGTTCGCTTACG…
TCONS_00103552	LOC106564720			1.12506	2.41131	0.467734	0.00382756	0.217711	0.48196	1.52836e-06	0.000157062	AGTGAGCTGGGAAATTCCAGTGAGAGCTATTTCTTCAACGTTTGCCGGGAAAGAACATGGGATTTGGGAAAACCCTCTGCCGGCAGTTTATAAAAAGGACAATGGATCCCACTAGTTCTTCACTTTTCACTTTCACTTCAAGTGGATCTTACTGCCTCTTGACTCCTCACCTCCCCATCACCTCCCCTCTCGCTACTTATATTCACGATGGCCTTCGCACCAAAAGCCTGCAGTCTTTTCCTGGTGGTTTTGCTGGGAGTTTGTATACAGCTCAACGGAGCTCAGTACGTTCCAGGTGCCAGATGCAAATGCCCAGGAACCATTATGCACACTCAGGAAACCATTGTTGACTTTGAAATCATTGAAAAGACCCATTACTGCGACACCACTGAAATCATT…
TCONS_00014456	LOC106575702	xm_011537476.2	XM_011537476.2 PREDICTED: Homo sapiens coagulation factor VII (F7), transcript variant X4, mRNA	1.07402	2.37669	0.451653	0.000379234	0.126794	0.482115	0.000207396	0.00806457	CAAACAGTCAGCTACAGTACCTGGAATGCTGAGAGGCTGTGATATACAGAATGAGGTATTCAGGTTTTACACAGCAGGTTCATTCACCATAGCCTTCCCTGTCCAATCACAGTCATTTACTGGGTCTATTCAAAACTGGAAACTTCACATGCTCATCAGACGGAAATTGGAAAAACCGCCTGAACAGCTCACTGATTCCTCAATGTATCCCAGTGTGTGGTCGTCCTACAGTGAACCTCCCAGGATTTGGAAGGATTGTTGGGGGGAAAGCCAGCTCCAGCTGGATCCTTCCCCTGGCAGGTGTTGCTGAGAGCTAATGGTAGAGGAGGAGGGATAGTGATCGGGGACTGCTGGATCATGACTGCAGCACATGTCCTGGATCAATATCCCTGGTGGTTT…
TCONS_00044881	LOC106605766			0.1626	0.361178	0.449606	0.0114172	0.282688	0.485672	0.00141617	0.0337337	AAACATAACAAAGGTCAAAGTGCACATTTACGGTAGCTTCAGACGGAATCTATGATATATCTGTTTATAAGTCAGAGGGTGTACATTCAGGTTGATTGACTATGGCGTCAGAGGAGACAGGTGTGCCTTTGGACTCAGCTGAGAACCTGGAGGACAGGAGAGCACAGGAGCATAGAGCTACAGAGGGGCCAGAGACAGAGGTCCCAGCCAGTCCCAGCCAAGATGGACCTCAGGTGACGGCAGGCCAGGAGGAGGGAGCAGGTGTCTGTCAGTTCTTCCTGTTGGGAAAGTGTCGTTTTGGAAACAGGTGTCGTCGATCTCACAGTTCTGTAGCTAACACGATCACCACCGACCTGTAAGAAAATTATGTTTATATAACAGAAACTAGGACAGGGCAAC…
TCONS_00113607	LOC106566870	xm_011540706.3	XM_011540706.3 PREDICTED: Homo sapiens Rho guanine nucleotide exchange factor 19 (ARHGEF19), transcript variant X1, mRNA	0.832617	1.85904	0.446525	0.00652898	0.258126	0.487054	0.00102741	0.0266433	CAACCCTGCTTGTCATGTAACCACAAACAAGTTGCCATTGTAAGATGGGATGTACAATATTGTGTAGAGTTTTTATGATAGCACATAAACTGGCAACTGAGTTTTATTGGTAAAATCTGGAAAACTGTTCAAATGAGGACAATTACACTTTCTCTCACTACTGCTGAGAAGAGGGTTGACCGAGGTAACCATTTTTTATGTTTAATTAGGGAGTTATAATGCTTGGGAGAGGGAGAAGCCAAGTAGTTCAGTATTTGCAAAGGCATGCTTTTCTTTCTCCAAACTGATACTTAGCTACTTACTTAATTGCATGGGCGCACACGCATACACACAGACACACGCCTGAGTGCACACCCTGTCTACTTCCCACCCCTTTTCCCGTCCTACTTGCCTTCTATC…
TCONS_00023740	LOC106599005	nm_005027.3	NM_005027.3 Homo sapiens phosphoinositide-3-kinase regulatory subunit 2 (PIK3R2), transcript variant 1, mRNA	0.286271	0.620349	0.462002	0.00231547	0.194175	0.491034	0.000259923	0.00956155	GTGCTGTTCATATTAGTTCCCACGCACTCTACTTTTCTGCGCCGTGCTGTGCTGGAAAATGGCTGTGTAGGGAGCTGAGAGTCATGTGCAGCAAAAGAAAGAAAGGGAGAAAGAAAGAAACCGGACTAGAAGTAATCAAAGGAGGTGGACGACTTTAAAGCATTGAGGGAAAGAACAGGTGAAAGATAAGGAAACTCGCTGTCTGCATTTCGACGTGTTAAAGTGCCGCTGCAGCGAGATATTTGGAAGAAGTATCTGCGTCTGCGGGTTGTCACCGTCCAGATCGTGAGGAGCCTGAAAGAACCAAGTACTATTATAGTGTCCTACTCTGCCCCCCATCCACCCCCACAGACAACACAGGTAGACTGAAGAGACCAACGTCTCGGTTAGTTAGGTTTA…
TCONS_00158329	LOC106578834	nm_148978.2	NM_148978.2 Homo sapiens pantothenate kinase 1 (PANK1), transcript variant beta, mRNA	1.74756	3.62161	0.481521	5.42458e-05	0.0503943	0.491979	9.15939e-09	1.82803e-06	CTTTCCCTGGTTTCTAGGATGCTGTTAAAGAAGTTCAAACTTTTAGTCGAAGTCACAGTGCAAAAAAAGTTGCGTTTTCTTTGCTGTATAAACTGAGGAATCTAAAATAATTGTAAACACTGATCTTAACTTTGCATGCCTGTATTTTTTTCGGGTATTAATAAGTGTTTTTGAATGCACCTGAGTGCATCACCATGAAGCTGAGAAATGTAAAGAAGCCAGCCTTCCCCTGGTTCGGGATGGACATCGGCGGTACTCTGGTGAAGCTGGTCTACTTTGAGCCTAAGGACATCACGGCGGAAGAGGAACAGGAAGAGGTAGAAAACCTGAAGAGCATTCGTCGCTACTTGACCTCCAACACGGCGTACGGGAAGACGGGCGTCAGAGACGTCCACCTGG…
TCONS_00070395	if4h	nm_022170.1	NM_022170.1 Homo sapiens eukaryotic translation initiation factor 4H (EIF4H), transcript variant 1, mRNA	1.59602	3.38481	0.472257	0.000249335	0.106039	0.494947	5.52068e-05	0.00289115	CAACTAAAATTGAGTACCCCTATATTCAAGGTCCTTCCACACATAACTGCTTTCTCCGACAGCAATCTCGGCAATGGCGGATTACGATAACTACGATGACCGGGATCGGGCTTACGGTAGTTTTGGTGGAGGCAGAGGACCCAGAGGTGGCAGTGGACCTGGTGGACCCCGCAAGCAGAAGGATCTACCCACAGAGCCGCCATACACAGCATATGTGGGCAACCTGCCCTTCAACACAGTACAAGGAGACATAGACGCCATTTTCAAAGACCTCAACGTCAGGAGTGTTCGACTAGTTAGAGACAAAGAAACGGACAAATTTAAAGGTTTTTGTTATGTGGAGTTTGATGACTTGGAATCCCTTAAAGAAGCTTTGACGTATGATGGTGCTCTCCTTGG…
TCONS_00023163	LOC106597213			5.50598	12.157	0.452481	0.0172432	0.319536	0.495604	0.00148828	0.0350245	CTCAAACCAGTGCGCCTGCCACCTACTACCATACCTCGTTCAAAGGCACCTAAATATTTTGTCTTGTCCATTCACCCTCTGAATGGCACATATACACAATCCATGACTCAATTGTCTCAAGGCTTAAAAATCCTTCTTTAGCCTGTCTCCCTTCCTTCATCTATACAAATGTAAGTATATTTAACAAGTGACATCGATAAGGGATCATAGCTTTAACCTGGATTCACCTGGTCAGTCTATGTCATGGGAAGAGCAGGTGTTCCTAATGTTGTTTACACTCATTGTATATCAATATTGTTTGGGGAAAAAATGCAACTGTATTGACATCAACTTTTTGATATCGGTGCCCATCACTAATATGAACTGACTAAAATGAATCTCAAAACAAGTAGTGTTCAC…
TCONS_00138425	LOC106574341	nm_003749.2	NM_003749.2 Homo sapiens insulin receptor substrate 2 (IRS2), mRNA	4.4194	9.161	0.481365	8.92885e-05	0.0632662	0.496868	7.95912e-07	8.87393e-05	TGTAATAACGTCACATGTTGTTTTTCTCACTAGCACATTCACGGTGGTGTTATTTGGTGCTTAACTGTTGCAGACAGCGGGTGGGAATACCTGTGTCGGGTAATGGAATAAGTAAAGCGGATTTACATTCGTTTTTTCGGTGCTTTGGAAAATAGCTCAAACAACTTCTCTAAAACCCCAGTGCCAGAGAGAAGAGGCTATCCCTGGGTGAGAAGGGCCTCCCGGTGGGCATTGGGGTGTTCCTCCTTGGCGCCGTCAACCCCCTGGATCCTGACAAGGCCGCCAAGGTGATCCGGGCCGACCCTCATGGGCGCAGGCGGCACAGCTCCGAAACCTTCTCCTCTACGGCTACCGTCACCCCTGTGTTCCCCTCGTTCGCCCATGGGAATGCCAAACACC…
TCONS_00182672	LOC106584294			4.56717	9.70941	0.470024	0.00047586	0.139083	0.497123	0.00015352	0.00640388	CTTTGTTTACCTTTGTTTATCTGTCGGCCCTAGCCCCGAACTCAGGCCCTGTGTGTAGTTAACCGACCCTCTCTGCCCATTCATCGCCATTTTACCTGTTGTTGTTGTCTTAGCTGATTAGCTGTTGTTGTCTTACCCGTTGTTGTCTTAGCTAGCTCTCCCAATCAACACCTGTGATTGCTTTATGTCTCTCTCAAATGTCAATATGCCTTGTATACTGTTGTTTAGGATAGTTATCCCTGTTTTAGTTTACTGCGGAGCCCCTAGTCCCACTGTACATGCCTCAGATACCTCCTTTGTCCCACCTCCCACACATGCGGTGACCTCACCCAGTATAACCAGCGTGTACAGAGATGCAACCTCTCTTATCATCACTCAGTGCCTGTGCTTACCTCCACT…
TCONS_00194791	LOC106586686			0.727095	1.56086	0.467025	0.00249206	0.195933	0.499451	0.000731288	0.0206868	GGATTGAACAGCATCCATCTATTCTTCCAACAATGCCTTACTGTATGTCATGAAATTATGTGTAAAATATAACCTATTTTTAAAACCTTGTGTAAAGGTGTGTTCTTAAAAGCAATCGCTCTGGGCGTTCGTTAATTCAGAGCGTTGTCAGATTGTCCGGTCATAAATTCTGAGCGTTTCGCTCATGGAGCATTCAGTGAGCGCACACTGGACACGAGCGGAGGAGTAGGATTGATCCGAGTGTTCTGATCTCACAACCGCAGACAAATAAACAAGCTAATCGACCAATTTCTGGAACCGTGACGTCAAAGAAAAAATTTGAGTTGAGACTGCTGACTCACTCTTTCCACGTTTGCCGTTCAACCCGGATTCACTCCAAACTTTGATCTCCTGCTTACA…
TCONS_00106403	LOC106566062	xm_006712954.3	XM_006712954.3 PREDICTED: Homo sapiens solute carrier family 38 member 3 (SLC38A3), transcript variant X1, mRNA	0.571661	1.23941	0.46121	0.00174395	0.191143	0.50056	0.0019111	0.0423797	GTGACCCATCGTGCGTTTCCTATTATTTCCTCACCACGCGCAGGCACCAACAGGGGAGGCGGAACTTAAAACAAGCCTTACAGCTCAGCTATAGTCCATTTACAAATGCGGTTCATCTCTCAGTGAGCATTTTTCTTTTACTACAAACTACAAGAGATAATTGAGTGCGCGTGATTATCTTAGAGATAAAAAAGAGAAGAGACCGAGGAGTCAAGAAAAGAAGAGGATAGCGTTCAGAGTAAAGTAAAGAGGTGTAAATATATATAATTAAAAGCGGAATTAATTCACAGCGTGGCACTCGACTCAACTGATACCTGAGGGAGCAGACTGAGAGGACCACACACAGTGTATCATAACTGCTACTTAGAGCATGGAGCCAGACCAATCAGAGATGAGCAT…
TCONS_00004442	gem			11.1869	23.8815	0.468091	0.00499119	0.23508	0.501741	0.000677732	0.0197121	TCAAAGGTTAGTGATTCATTTTATCTCTATTTCTGCTTTTTGTGACTCCTCTCTTTGGCTGGAAAATGGCTGTATGTTTTTTTGTGACGAGGCGCTGACCTAACTTAATCATATGGTATGCTTTCGCCGTAAAGCCTTTTTGAAATTGGACACTGTGGCTGGATTAAGAAGAAGTTAAGCTTTAAAATGGTGTATAATACTTGTATGTTTGATGAATTTTAATGATGTGATTTCTGTTGTTTTGAAATTGGCGCCCTGCAATTACACTGGCTGTTGTCGAGGTGGGACGGTAGCATCCCACATATCCCAGAGAGGTTTTAACTAACCTCCAGACGAGCTTCAATGCCATACAACTCTCCTTCCGTGGCCTCAAACTGCTCTTAAATGGATTCAAAGCTC…
TCONS_00018671	LOC106574107	xm_017001847.2	XM_017001847.2 PREDICTED: Homo sapiens CDC42 small effector 1 (CDC42SE1), transcript variant X1, mRNA	0.561356	1.17032	0.479306	0.000252044	0.106039	0.502163	0.000101307	0.00476512	CGCTGTAGTTCTGCCACCGTAAAAGCCTGAGAAGGAGGAGTGTAGCCTACCGCAGAACAGGAGACGTTTTACTTTACCACACCTCGACTCGTGAGCTGACCGTTTTAAAGATATCATGTTCGTTTGAGAGAGAAAGCGGATTCCACACTGATGTTACGGCCCTACAGTACCTGAGGCAGTGGAAATCTGGGGAGACGAGCATCCACAGGAGATTCAGTGAGAGGGAAGAGGTGACATTCTAAACGTTAAGAGAAAGGAATAGAACCGGACTTGGCACTGAGCCTTGGGGGACACCCATCTTTTTTGGGGACTGGACTGGTTGCAACGCTCTCACCATTCCACCCTAAGCGGCGTTCTTGTTCTCCACCACGTCCTCTGCTGCCTGCAGGGCGTCCAGAG…
TCONS_00030550	LOC106600752	xr_001752526.2	XR_001752526.2 PREDICTED: Homo sapiens nemo like kinase (NLK), transcript variant X3, misc_RNA	0.127238	0.259295	0.489425	0.00624897	0.254164	0.502371	1.23681e-06	0.000131022	TTCAATGCACAAGTTGTTCTTTCTTGCTCAGTGTTTTCAAGGACTGAGAAGAAAGGGGGCTACGAATAGTACCAGGGTGCTAGCAGGTGATGTAAGCACCCAGATTAAATAAAATACATTAAATGAACTAAAAACAGAAGAAGGTATCTTCCAGCCACTGTAGCTGCCTCCTAAACATCAATTGGCACTACCAGTAGTGCAACAAATGAAAATATAAACCAAAAGTTAAGTTCCTGGAGATAATAGCAATCTGATTCCCCATCCTGTCTAAACGGGGCTTGGGCCACTGACCATTAACCTAGATGTTCTGTTCTGCTTGTGTACTGTTCCAGTAATTTGAAGTTTGATGGAATAACCATTGTAACTCTCCTACAACAGTCAAATTTGCAGCAGCATTAT…
TCONS_00095788	LOC106563134			2.09186	4.51741	0.461074	0.00193218	0.191143	0.503473	0.00216721	0.0467673	GCTCAAACAGGCACTGTATGTGTCATCAACAGTAATGTTTTCAACCAGCGTGCTGAGACACAATAAGGAAATGTGAACTCAGCACAAACGGAGGAATAAGGGGAGAGTTCATGTTCAAGAATATCTACAGAGGAGTACGTCACTTGAGTGGGTTGAGTCACTGACGTGATCTTCCTGTCCGGGTTGGTGCCCCCCCCCCCTGGGTTGTGCCGTGGGGACAGATCTTCGTGGGCTATACTCGGACATGTCTCAGGATGGACCTGAGCCCTAGGACCATGCCTCAGGACTACCTGGCATGATGACTCCTTGCTGTCCCCAGTCCACCTGGCCGTGCTGCTGCTCCAGTTTCAACTGTTCTGCCTGCGACTATGGAACCCTGACCTGTTCACCGGACGTGCT…
TCONS_00140402	LOC106573239	xm_011520454.2	XM_011520454.2 PREDICTED: Homo sapiens neuron navigator 2 (NAV2), transcript variant X26, mRNA	0.578912	1.20207	0.478756	0.000282552	0.110222	0.504466	0.000230102	0.00873132	CCACAGGAGGAGTGGGAAACACTGGAGCAGTTGTGTCAGCGGCATCGTTCTCTTTCTGTCAATTCGAGACTGAAGCATTTTCAAGAAAACAAGCATTTACTTACGTTCTGTTCCGATCCGAATCCTAACGTGTCATGGAGAGGATGTGTCAATACCGGACAGGACTTGTGTCAGAGACTTGGAGCACCTAGTAAGGACTTCATGGAGAGAGAAGAAATGCTTCCTCACGGAAACAAGGAGGGTGTTGGTAAGAATGGCAGCAGCAATGACTCCTCACCCAGCAGAGCCAGTGGCAGAGAGGTAGGACACAGCAGAGACCGAACCAGGACCAGGCTGTCCCTGGGCAGTGTTACCCTGGGGGGCTCCAGCCAGCACAGCCACCCCGCCTCTCACATCCCC…
TCONS_00127101	LOC106570930	nm_001178056.1	NM_001178056.1 Homo sapiens poly(ADP-ribose) polymerase family member 8 (PARP8), transcript variant 3, mRNA	0.173759	0.360861	0.478492	0.000827301	0.160467	0.504596	0.000338969	0.0116952	CTATCTTGGTTAATAACCATCTTTGATCTTAGCTTTTACAGATCGCCATTATTGGGTTTAGCAGTGCACAGTGATTAAGTGTGGAGACTGGGGCTTTAGCAGTAAAAGTGGAACATGCTATCTACTACTACTACTACTGCTGTATAATAGTATCATCATCGGTAGTTATTCGAGATGATATCCGCTACGAGCTGAAAACGAAACGAGAAGAGAAGCCATTCCTGTGGGGTTTTATTTCATGGGGATGTGTTCAAGACAAGAGAGAATACAAAAAGACGTCGACATCGTAATTCAAAGGTGCAAGGCAGAGAAAGACTGCCTTTTCTCTGATTTCAGATACACTGACGCCACCTTCACCTTCACCTATTCCAAAGGCTCCAGAAGGGTGTCCTACTCTGT…
TCONS_00182511	LOC106584108			0.237652	0.47896	0.494578	0.000821183	0.160294	0.504836	4.24841e-08	7.17147e-06	ATGGCAGTACACACTGCAGACTTTGATCTGAAACTACAGGAGACAAAGTAAAATAATATGCTACCTTTGCCGGTGCACTGGGTGGGGAGAGAGTGAGAGTCACAAGTTCGCTTTGGTTGTATACAATGCAGACACGGAAGGGGCTGTTTGTGATGGCCGTGTCTCAGTGGATGTTCTGTGCTGCAGTGCTGCTCCTCCTCATCCAGGGGCTCCAGTGTTCTCCCGTTCCCCCTGCTTGTCCGGAGCCCTGCCTTTGTCAGAAAGATCTGCTAAATTGTTCCTTCGCTGGCCTTTCCCAGGCCCAACAACATGTTCCATCCACTGTCACTGAACTAGATCTATCTCACAACCTCCTGAAGTCCATTACCCCCTCATGGCCAAGTTGGGGGCTTAAGAATC…
TCONS_00135648	LOC106572759	xm_005247400.4	XM_005247400.4 PREDICTED: Homo sapiens Kruppel like factor 15 (KLF15), transcript variant X2, mRNA	0.493805	1.02691	0.480122	0.00563518	0.245275	0.505779	0.00025449	0.00943586	GTGTCTGTCTGTCTGTCTGTCTGTCTTCAGTGAGTCCATGACGGACAAAACATCGAGTCCAGCCTCCAAATGTTGTCAGCCAATACGAAGCGCAGAGCAGACGAGCCTTCATAACCCAACCCCTAATTACTTATAAACTACACAGCACTAATCATGTGACGGTAGTGTACTACTACTACTACTACTACTACTACCGTAGATCGTAGCACCCGCCCTACGGATCGGCATTGCGATGAGAAGCTCGTCTCAAGGGCTTATCCACAACGCTATTGACTATTGACATCATCTCACCAACGGATAATTTTTCACTTTCTTCAGGTGAAAGGACTAACATTCTCTCGATACATAAAGGGAGAAGAGGAGAAACTGAATCATACACTCATAACTACTAGTAACCAA…
TCONS_00198436	LOC106587252			152.943	311.025	0.491426	0.00088984	0.162919	0.507361	3.06577e-06	0.000272778	GTGGTCATCCCTAGCAGTGCTCCTCGCGGCCTCCTGTGTCTGTCTGGCACAGGTCAAAATCAAAATCAAAATCAAAATCAAAAACAAATTAATTGATAAGATGTCAGACAATTCAGACCTGCGCTTCAGGCGTATGGTTGGGGGCACCCTGGCCCCTCATGTCCCCTGGCAGGCCATGGTCTATTTGAGTAAAAACGTCATGAACGGGGGCTTCGCTGGAGGAGCTCTAATCTCTGACCGTTGGGTCCTGACCGCTGGCAGGAACTTGTTTGTCAGGAAGAGTAGGAAGGACACCCAGGGGAAAGAACCAATCATCCCCAAGGTGTACCTAGGCATCACGCGATACTCCCAAGCCAATGACTCCAAAGAAGTTGCTGTAGAAAAGGTGGTTCTGCACCC…
TCONS_00222690	-	xm_017003797.1	XM_017003797.1 PREDICTED: Homo sapiens glucokinase regulator (GCKR), transcript variant X2, mRNA	2.14723	4.42599	0.486545	0.000263812	0.108222	0.507697	6.07065e-05	0.00311943	CAGGTAACAACAGATTACAATAACAGGAACTGGATGGTGTGAGTATTACAGTGTATTTACAGCCATTGATTGGCGATGAGAAGAGTAGTAATTGCTTGATTAACAGGAGGGGAGGAGATTTAAATTGTTTTCTGCAGAACATTAGTTATGTGACACTTAACACCATTTGTAGCTTGAATCTCTACTTGACTACTTGAATCTCATGAATCAGTGCAGACGACCATCCTGCTCTCTGACGAAAAACAACGGACTTCTGACCTCTTAACCCCTGACCTCTTAACCCCTGACCTCTTAACCGTGTGTGTTGTAGCCCGAGGCCATCAGTGGTTCCTCCAGAATGAAGGGGGGCAGTGCCACCAAGATCATACTGGAGACTGTCCTGGCAGCCGCACACACAGC…
TCONS_00206765	fra10ac1			3.1639	6.63304	0.476144	0.0042529	0.223791	0.508027	0.00072095	0.0205229	GCTCTGTTGTTTACTGGCCGTCTAAGCTAGGGCTGGGACTTTAATCCTTGCTCCAGTATCATGTTGAAGCAAATCGCATTCGTAAAGCCAGAAGAATAACTCCCTTCTCTCATTGTGATCCCTGAGGAAACTCCGACATGCGATATAAACTTAATTTACTTTTGCTTTTAAGTAAACTTAGCGATATCAAGCAGTCTGTCACAATAATAATTTCCTAGGTCATATCCTCGATTCCAGTTGTTTGCCATACTGACAGAGATGGTATTTTCTAGGACTCTGCCCAGAGTGCTCCTTCAAACTCAACTATCATCACAAGAGAAAGGAGGTGATCGCCAAGAGAAAAAGACCTAAGTCGTCTGAGGAAAATGAAGTTGAGCCACAGTCAAAGAGATCCAAGAA…
TCONS_00088620	LOC106561607	nm_005456.3	NM_005456.3 Homo sapiens mitogen-activated protein kinase 8 interacting protein 1 (MAPK8IP1), mRNA	3.47384	7.17234	0.481773	0.000266081	0.108587	0.508803	0.000221462	0.00849267	ACGCTGCTGCTGTCTGGATCTTCCCAGGACCATGTGATGTGGCCAGCCAGTAGCGAGGCGGGGAAGGCAGACGGGCGGGGGTGCAGGGAATTGCAGGCGGAGATGATCCCCTTGGAGCTGATCGATGCTGAGGAGGATATCCAAGAGGAACAGGAGCACTGGGGCCTGATCCATGGTTCCCAAGACGACCACAGGCTCAACCAGGAAGAGAGAAGGGCCATTGTTCTAACGCCTGTCAGACAGAAACAGCCTAATGTGATAGAATCCAAATCTGCGGAACATCGGGTCACTATGGATACGTACAGGCCCAAGAGACCAACCACCCTTGCACTGTTTCCACAGGTGCAGCCTCAGCCTCCCAGGATTCAGGACAAGGACACTATTAACAACAATTCGTTT…
TCONS_00198437	LOC106587252	xm_024450251.1	XM_024450251.1 PREDICTED: Homo sapiens haptoglobin-related protein (HPR), transcript variant X1, mRNA	68.9714	136.987	0.502619	8.14367e-05	0.0615264	0.50959	1.26921e-11	5.66037e-09	CTATGACGGTATCACATTTTTTAAATAACACACTCTGATGCGGCATTTATATGCACCTCATTTACTTTCAATAAACCAAATTGACACACAAATTATAGATGTGCTGTGTCCTGTTCTGATTTCATAATTCATACCCTATGAAATGATTTATCCCTCAGATGGTCTTCTCTGATACTAGTTGGCTGTGGCTGAGCTCCAGATGGGGCCAGGGTTAGGGTTTGGACACGATTCCAATAATGGGTTGGCATGAACAGAGATTTTGCAATCTCTCCGATTTTCGGGAATCAGAACTGAAGCTGTGTCCAGCAAAATTCCCAGCGGTGGGCAGACAGGGGGTGAGTTCTCTCCTCAGCAGATATAAGGCCTTGGTCCTATAACTTCTCACAGAGTACATCGTCT…
TCONS_00185341	LOC106584411	nm_017550.2	NM_017550.2 Homo sapiens MIER family member 2 (MIER2), transcript variant 1, mRNA	0.34095	0.695344	0.488913	0.000749304	0.155016	0.510368	0.000296793	0.0105629	GGCAACTTTACAAACATCTGAACTTCAATCATTGTCCTTTGTTAGTTATTTTCACAAAGACCAAGCGGGATGGCAAGTTTCTGAAAGCCTGTACCAATACCAGACGTGAATAGTACACGGCGTACTCTCTCATTTCAGAATTTTTCCTGTAGTTTACTGTCATCATTGTTGCTGAAACGTTGCGGCAGTAAACTAGGTCTGTAGGCTGTACATACTGTAGAATAGAGCCATAGCTCTACAACATCCGGGCATTCCTCAGCCGCGCAGAAACGGAATGGCGGAGCTAGTTCGATGGGCTCTGGAGATCACAGATGCAGCCTAGTGGAGATCCTGAGGCAGGGCTATGAGGGGCCAGAGGAGGAGTCCAGGGCCCTAGTGGAGCTGCAGAAGAGCCTGGGG…
TCONS_00088667	LOC106561641	nm_175038.2	NM_175038.2 Homo sapiens contactin 1 (CNTN1), transcript variant 2, mRNA	2.40429	4.93174	0.4867	0.000296209	0.113211	0.51072	0.000145759	0.00617562	CTCCATCCAATCGAAGAGGACGCGGCAGAGACTCGGCTGCCTGACCGTTTCTTCCCGGCTCTAAGCTCCTGAGCGCCCAGCGATGCTGTGCTGTTGATCCAGGTGTGAGTCTTGAAGGTTAATCGGACGGACCGATCGTCTGCTATTGCAGTCCCACTCCAGAGGTCTCGTGGAGTAAGCTGAGCGGGGAGTTCCCTAACAAGCATACCTCCATTGTGCACTTCCAGAAGATACTGTGAAAAACATCCTGCTAATGTTCCATCACCAGCTTGGTTCTAATCATCACCTCCAGGGGGTTCTACACAGACCAACATGCTGCACTTCACTGTGCTCCTCCTCTGCCTCCTCTCCCTGACTCTCACTTCCTCTGATGCATCAGTGTTCGGAGGGGAACCTGGC…
TCONS_00083270	LOC106561350	nm_001265612.1	NM_001265612.1 Homo sapiens CCR4-NOT transcription complex subunit 1 (CNOT1), transcript variant 3, mRNA	0.488353	0.989572	0.491776	0.000105252	0.0696579	0.512184	4.96837e-05	0.0026761	GCGGGGATGACAGTCGCCATTTTATTTTGAAAAATCAAACCGAACTGGAAGGAGAGCAACCCAAAGGGAATGAATATCACAAATACATTTTGGGAACCATGATTCTGAACTTGATGTTGCACTGAGGGACTTTACCTTGCATCAAGATCCACTGAAGTAGCTTGTTGTAAAACATTTTCATACCTTGGGGAGGGAGGGGGGGGGGGGGGCAGAAGTAACCTATCATTGAAGTGACTAAAGGGGAATAATGGTGATTTTGCGCCGGGCACGGCCGCCTGCTTCCGCCCCAACCAGCAATGAATCTTGACTCGCTCTCGCTGGCTTTGTCTCAAATCAGCTACCTGGTGGACAATTTAACTAAGAAAAACTACAGAGCCAGCCAGCAGGAAATACAACATA…
TCONS_00151497	LOC106577200	nm_001184823.1	NM_001184823.1 Homo sapiens voltage dependent anion channel 2 (VDAC2), transcript variant 3, mRNA	0.431554	0.8551	0.502499	7.42044e-05	0.058347	0.5125	3.3178e-06	0.000290903	TTACTGTACAGGTGTAATGGCTGTGCCTCCATCATATGGTGACCTCGGCAAGTCCGCCAAGGACATCTTCAGCAAAGGCTATGGATTCGGCCTGGTGAAGCTTGATGTGAAGACCAAGTCCGGCAGCGGAGTGGAGTTCAAAACAGCTGGCTCCACAAACACAGACACCAGCAAGGTGGCGGGCAGCCTGGAAACCAAATACAAGAGGTCAGAGTACGGCCTGACCTTCACAGAGAAGTGGAACACTGACAACACCCTGGGAACAGAGATCACCTTCGAAGACCAGATTGTCAAGGGTCTGAAGCTGACATTTGACACAACCTTCTCACCAAACACTGGCAAGAAGAGCGGCAAAGTGAAGACCGCCTACAAGCGCGAGTTTGTCAACCTGGGCTGTGA…
TCONS_00050259	LOC106606414			1.6207	3.31383	0.488953	0.00136626	0.186548	0.513728	0.000276191	0.0100071	CCACAATCCTCTGAGAAGGGGTGTCAGTTGGAATGTAGATTGCGAAGGAGAAGGTTTGGAGAGAAAGAGAGCAGGGCGAGGAATTCACCGGAACCATGACTGACAAGTTGCCAGTGATGAGAATTGGAGTTGTGGGTTATGGACATTTAGGGCAGTACCTTGTGGAGCGGCTCCAGAGAGAAGGGGCCCAGGTGGGCCTGACACTGGTCTTTGTGTGGAACAGAAACACTGACAAACTCAGAGAATCAGTGGCTGAGGAGCTGATTCTACACAACCTCCCAGACTTTACAGACAGGGGTGCTGATGTGATTGTGGAGGTGTGTCATCCCAAAATTGTAAAAGACTTTGGAGTCCAATTCCTCTCTAAGGCCCATTTTCTGGTGGGCTCTCCTTCAGCCC…
TCONS_00085112	LOC106613723	xm_011527804.3	XM_011527804.3 PREDICTED: Homo sapiens strawberry notch homolog 2 (SBNO2), transcript variant X1, mRNA	0.713527	1.46328	0.486474	0.00103718	0.169831	0.515231	0.000585955	0.0178122	GCCTATTCAAAACAGCGGAGAATAGGCAATGTAGGCAATAGACTGTAGTGTTTGAATTGGCTAAATTGTGTTAACAATATTTCTTGTAGTGTTTTCTGTACTTATTTATTGTTCTTTTCGTTTTTAATTGTCAAAGTTACTTCGGCAGATAAAGTATGCTGTTTGTTATCCACGAACCTCAAGCCACAATCACAGAGTAGCCCACAGTGTGACGACAGCAGCGGAACTATCTGCTTTCAATTCAAAATGGCAGCGTCTATCAGGAAGTGAAGAAACAACTGAAAATAATAAGTTGGATCGAATTCCTTGTTTCGGTTCATTTAACTCAGGAATTCGATTGAAAACATACGTGTGATCTGAGCTGGGATTTAGAATAAGTAACACATTCGTGGTGATGGA…
TCONS_00150400	LOC106576927			0.617585	1.28082	0.48466	0.00247783	0.195838	0.516406	0.0016908	0.038511	TTTTGGAGATGCACACCCTTCTAGTCTACCTTTGGCCTGCAGCCTACCACTCAAGATGTTTCATGTCTGTCTGGAAAGATTTTGTTCTCCTATTTCCAACAATGTGGATGTATTCCTACTGCTACTGAAAAAGGATTTGTCGAAACAAAAGGAGGCATCATCAGACTCCCTCCTGCTCCATCCGGAAGGATTCAATGTTTAGCCGTTCTCGGGTTCCGCTTACGGATTATGTAACATTTCTTAATCGGTCTGCAACAAGCCCCGAGGAGTTTCAAGAGGAGGAAGGGCTTCCAAATTGGATAAAGTTCTCTTCGGAGATTGGTTGTGATAGATTATTCCAAGTCTTCGCACAAGAGAAAGTACAGTTGTAGAAGGACTGGGCCAACGTGGAGAAGACAG…
TCONS_00049849	LOC106606146	xm_017010834.2	XM_017010834.2 PREDICTED: Homo sapiens jumonji and AT-rich interaction domain containing 2 (JARID2), transcript variant X4, mRNA	1.09069	2.14892	0.507999	9.9423e-05	0.0677026	0.516528	4.72904e-08	7.83227e-06	TGGTACTGTATTCCTCGATACTCACCGCTGGGGCATATTCCCCGGTCTATCGCGGTAGGAAGACACTGCAGATAAACCCATGCCGTTACCATTACTAGCGGTGTCGGAGAGATAACTCGTCGTCTGGCAGACACCGCTGAAACGTGTTTCTGGATTTTGTATTGACATGTATTTTTATTTTTTGGGGGGGGAGCATTTTTTTGTACCTTTTAACTCCAGTCTGTGATATTCTTCAACACGGAATCTGCTGGGCCCTCAAAGCGTGTTTGATTTGTGCCTCGAGGATATCCAGGATACATTCCCTTTTCATTCGCATAATGGGAGATTGTCGGGTTCGTTGTTATGCATATGTTATAACGCCGTGATTTTGTGGGTGTTTAAATTTGTGTTTCTTGCCGT…
TCONS_00125474	rpc7l	nm_032305.2	NM_032305.2 Homo sapiens RNA polymerase III subunit G like (POLR3GL), transcript variant 1, mRNA	1.51874	3.08621	0.49228	0.000663227	0.14903	0.517039	0.000214101	0.00824539	AGCATTTAGCAACATACTCATCCCCATGGCTGGAAGAGGCAGGGGTCGTGGAAGGGGACAGATGACCTTCAACCTGGAGGATGTGGGCATAGGAAGGGGGGACAGCCTTCCCCCCACCACCTTTAAGCCCTCACCCCTCTTCCCTCCCATGCCAGTCCAGCCTGTGCCCCTGCAGACAGGAGAGGAGGTGGAGTACATGCTGGCTCTGAAACAGGAGTTGAGGGCCGCTACCAAGACCCTGCCCTTCTACATCAGACGGGCTGCTCCCAAAAGAGATGTCAATCGTTACTCTGATAAGTACCAGAGCGGAGAGCCCAAGGACAGCGCCATCGAGTGGAGCCCAGACTGGAGCAGATTGCCTAAAGAGCTTTGCATTAAAGTGAGAGAACCTCAGGGTAA…
TCONS_00250261	-			8.56599	17.8124	0.482702	0.0457814	0.41117	0.518033	0.00149507	0.0351614	GTCTTTAAAGGAGACGGTCTACTGCGGTTGGTGATTAACCACTGAATTATTTTAAACAAAATTCTTGACTATTGAATATTTGCTTGACCTTACATGCTATAATTCCTTAGAGTCCAAGATGTTGGGGGGGGGGGGGGGTGTACTAAGCTGACATGGACTTGTTTTAAGATGGTCATACTATGGATCATTTAGTTATTTGATTTTGAATTTTAGGACCCCTTTAGGGGATCTATATAAATTGGATCTATATTGATATATATATATATAATCAATATAGATCCAATTTATATAGATCCGATGTACTTCCAATTTTCGGGATGACTCGTGGTCTGACAAACACCGCTCTAGTTCTGCCACCTTTCACCACAGATGCGGAAGTGAGACACTGGCAGATGCGGA…
TCONS_00148271	LOC106575488			0.412908	0.822847	0.500098	0.00211875	0.192642	0.518149	0.00061045	0.0182797	AACTGAGAAAACTACCTCCTAAAACTTATATTGGTAATGAGAATACGCTGAAATACAAACCTATCTCGGGGGAAAGCATAGCCTAACATTGGGTCTGTTTTTATGAAACACAGTGGATATTTAGCGTTCAGTATTAAACGGATTTTTATGAAATGGAAAGCAGTCTGCCAAGATTTCAGCAGCTCAGGAGAACAGAACCAACTTCAAACAGAACTCTTATTGGTACCGTCGTTTTCATGGGATTACTTCAAGTGGTATCAAGTGTTGCTGTTGTACTTCACTTGACAGGTCATCTGCAACAGGTCACCCAGACCGGACCAACCCTAGTTGAGACTTCGGACGACCTCCGGAGAGGGGAGTCACAGAGGTGCCCCAAAAAACCCAGGGAGGTCACACCCT…
TCONS_00116187	LOC106567772	nm_198881.1	NM_198881.1 Homo sapiens TBC1 domain family member 8B (TBC1D8B), transcript variant 2, mRNA	0.242762	0.502282	0.481775	0.033295	0.390651	0.519395	0.0022733	0.0482496	CACTGGACTGAATGGAAGCGATAATTATTAGTTTTTTTACTCCGCTGTTCTCTGGAAGAAATTACCAGTCCTTACTGTCTGAGACCGAATCAAGACTGGTTTTACGCGAGACCGGTCTCGAGTATTACAACACTGGTGTTTATACTGTATACATCATTGTGCTTGACGCTCTAGTTATTATGTTGCAGTATTTGTTACAGTATTTTGCACTGTGAAGATATAACATTTGAATCTTTTCGACCGAGAAGGACTATGGGAAATCAAGTCAACAGTATCAAGCGAGCTCATTCTGGTGCATACACGCACCAATGTCAAGAAACTACAATCCCCAGAAGCCCTTGTATCGTTGACTTTGGCAAGGTTTCTGTGGACGTGGGAAAGGGTCTGCTCAACGCTCAC…
TCONS_00141013	-			0.609846	1.23524	0.492711	0.00471796	0.230459	0.520144	0.000612457	0.0183149	GTAGTTACAGTCTTGTCCCATCGCTGCAACTTCCGTACGGACTTGGGAGAGTAGAAGGTCGAGAGCCATGCGTCCTCTGAAACACATCCCAGCCTGGACTCAAACCAGGATCTCTAGTGGCACAGCTAGCACTACGAGGCAGTGCCTTAGATCATTGCGCCACTCAGGAGGCCATAACCAGTTTTTTTTTACCAGATTCAAAAGTACGATTTCTCAACAGAGCAACCGCAGATAGGGGAGGTGCTGGACTCTGATCTGGGAAGCACTGAGCCCATGAGAATCTCGGAGAAACAAGCGGTGAAGCAGCTGAAGAGGATCAATCCCAGTAAGTCAGCAGGGCCTGATGTGGTTAATGCCAGAGTACTCAAGAGTATATGAGCACCTGGAGAAACCCGGCTG…
TCONS_00175229	estd	nm_001984.1	NM_001984.1 Homo sapiens esterase D (ESD), mRNA	0.187122	0.363093	0.513853	0.000321939	0.118124	0.520754	1.39854e-05	0.000953221	CGTCGAACCTCACGTTGGACTACTAAATCCAAGTAGCGGAGACGTAGCAGGAACCAAAGTGAAGTTATTCTCAATAATCGTGATTTAACAAGGTAACCAAACTATGGCCCTCGCCCAAGTGTCATCCAACAAGTGCAGTGGCGGCTACCAGAAGGTGTTCGAGCATGACAGCACTGAGCTGAAGTGTAAAATGAAGGTCGCTGTCTACCTGCCTCCTAAAGCCGAGAATGAGAAGTGCCCCGTGTTCTACTGGCTCTCTGGGTTGACATGCACAGAGCAGAACTTTATCACCAAGGCTGGCAGTCAGCAGGCTGCTTCTGAGCATGGAATCATCATCGTCGCCCCAGACACCAGCCCACGTGGTTGTAACATCGAGGGTGAAGATGAGAGTTGGGACTT…
TCONS_00224252	LOC106594814			11.9689	23.4663	0.50884	0.000478765	0.139083	0.521371	6.73686e-07	7.82339e-05	CTGGACAACACCCTGTCGTTCTCCACTAACATCAAGGCGGTGACCCGATCCTGTAGGTTCATGCTCTACAACATTCGCAGAGTAAGACCCTGCCTCACACAGGAAGCGGCGCAGGTCCTAATCCAGGCACTTGTCATCTCCCGTCTGGATTACTGCAACTCGCTGTTGGCTGGGCTCCCTGCCTGTGCCATTAAACCCCTACAACTCATCCAGAACGCCGCAGCCCGTCTGGTGTTCAACCTTCCCAAGTTCTCTCACGTCACCCCGCTCCTCCGCTCTCTCCACTGGCTTCCAGTTGATGCTCACATCCGCTACAAGACCATGGTGATTGCCTACGGAGCTGTGAAGGGAACGGCACCTCCAGCCCGGCACAGTTCCAGCTCAGCCCAGCCAAAACTG…
TCONS_00058184	LOC106608160	xm_006720007.1	XM_006720007.1 PREDICTED: Homo sapiens acyl-CoA thioesterase 2 (ACOT2), transcript variant X2, mRNA	0.447172	0.904273	0.494307	0.00623339	0.253983	0.521804	0.000973106	0.0255469	CATTACTAGTGCCTACCCTGCGATAAAACCGCCATTTCATTGCTGCAAGAATTGAGTGTATGCGCGTTCACGCGAAGGGGAGGGAGATTTCCTGTCGGCTCGGGAGCAAAGTCGACTAATGACGAAATATGATGTCAGCATCCACGAATCTGCTTCCTTCTTATGTTGAAAACAACGGCTGCCATGTTGGAGTTTGTGTCAGGTCATATTGTAGCTCAAAGTAAATATTACAGCTCAAAGTAAGAGGCGTCCGTCTCGTAACGGAAAAAAGGACCTACAAAAGTGCAGCGGCAGTACTAGATGGTGTCATTCTTTTGGAAATAAGATTAAAAGAGTTGGAGTCATGTTGGCCCAATTGGTGTACCAGGAATTTCTCTCAACAACAAAACCCTGGTTTCT…
TCONS_00169472	b3glt	xm_011534938.2	XM_011534938.2 PREDICTED: Homo sapiens beta 3-glucosyltransferase (B3GLCT), transcript variant X4, mRNA	0.768903	1.51425	0.50781	0.000348404	0.12198	0.522911	1.30189e-05	0.000894095	CTTTGTCCTCCAAACACGACGAGTTGAGTTTTTACCAAAAAGTTCTATTTTGGTTTCATCTGACCATATGACATTCTCCCAATCCTCTTCTGGATCATCCAAATGCTCTCTAGCAAAATTCAGACGGGCCTGGACATGTACTGGCTTAAGCAAGGGGACACGTTTGGCACTGCAGGATTTGAGTCCCTGGCGGCGTAGTGTGTTACTGCTGGTAGGCTTTGTTACTTTGGTCCCAGCTCTCTGCAGGTCATTCACTAGGTCCCCCCGTGTGGTTCTGAGATTTTTGCTCACCGTTCTTGTGATCATTTTGACCCCACGGGGTGAGATCTTGCGTGGAGCCCCAGATCGAGGGAGATTATCAGTGGTCTTGTATGTCTTCCATTTCCTAATAATTGCTCC…
TCONS_00005789	LOC106567759			0.794231	1.61134	0.490222	0.0828992	0.515728	0.524639	0.00141662	0.0337337	AGTCATTTGGACATTTCCGAGTTACCTAGTAAGGTAGCATGTGCATGTGGAATTACTCACTCCGCCTCGTTCGTGATAGTGAACTGCTCTGCACATAATTTTTTACAACATTATTTCTGCAGCCTGCCATATCGTAGAAGGAAGAGGAGGATTGAACAGAGACGGTGTGGGCGTAGAGAAGAGGGGCTGCAACATGACTACGTCGCTAGCTGTTTTCAAATAAAAGCTGTGTTAGTGATATTACCTGAACATATCCAGCTAGCTAGCTTCCGCAGGTTAGTTATAAATTAAAGTCACCAATAAGTAACGTTAGTTAGTTAGCTGCCTTCAATTATTGGTGGCTTTACAGACAGACAAGACAGGGAGATTATATTAAAAGCCACCAAGCATTGAGCTAAA…
TCONS_00035615	LOC106603571			2.90824	5.6993	0.510645	0.000257052	0.106749	0.525262	8.54481e-06	0.000636438	TGGATGCGCCTTGCGCTCAAAACAGCCATCCAGATTCTTGCCACACCCAACAGGCTACGTCAGAGAAGGGCGGGTAAAAGTTGGCTTCACGGCTGTGTGCATCGTCCTGGTACATTCTGCACTCCACTGGAGACACGACTGCTAGAGACATACGTACGGACGACGTGGACCCATAATCGCTTGGAAAGGATAATGTGGACGACCCCATTGCTGTGCCTGGGGGCCCTCCTCTCCCTCTCTTATGCTCAGTTGTCGGAGACAGAGGGGGCCGGAGGGGAAGAGGAAGCTGTGGAGCTCTTTACCACGCCCAGAGCCAAGATGGCTGCCGCCACCTCTGACTTCGGCTACAACCTTTTCCGGGCCCTGGCGGGTCGCGACCCCAAGACCAATGTATTCCTG…
TCONS_00104961	LOC106565100	xm_017000691.1	XM_017000691.1 PREDICTED: Homo sapiens pleckstrin homology domain containing A6 (PLEKHA6), transcript variant X23, mRNA	0.172477	0.347066	0.497133	0.00325147	0.208745	0.526774	0.00176227	0.0397121	TCCGCAACAGAGGAAGGCTCTTACATCTACGCAGTACAGCTCTGCTTAGAGAGATAGAGTGAGAGAGGGATCAGCCGAGAGAGAGAGAGAACGAGAGAGGGATCAGCCGAGAGAGAGAGAGCAAGAGAGCCAGGCAGAGCGAGAGAGAGGGAGCGAGAGAGAGGGAGCGAGAGAGAGAGGGAACGAGGGAGAGAGAGATAAGGAGGGCAGCAGCTACTACTGTGGACTCCCTGTCAGCCTCATCGCCAGTCCTCGAAATTGTCATCATCTGCTCCATTATTTAATCAGCACAAGTACCGCTCTCGCACTCCTCTTTCTTCCCCAGCGCTCCGCTCATTTAAAAAAAAAAATATCTGACCGCCGTTGGATTTTACGCGAGTGTGTGTGTGTGTGTGTGAG…
TCONS_00036152	micu2	xm_017020433.1	XM_017020433.1 PREDICTED: Homo sapiens mitochondrial calcium uptake 2 (MICU2), transcript variant X3, mRNA	0.216053	0.435243	0.497491	0.00179725	0.191143	0.527565	0.00135403	0.0326305	CTCATGAGGAATTTATAAGTTATATTCAAGAATCAATAGCTACATATCATTAATTTTATATTTAAAAAATGGATGTAGCAATCGCAGATTGCCCCTTTTAATGTTTTATTTTATGCTTCTCAAGGAATTGATGGAATTGTATTTTTAGTATTCAGTCTCATGTATTGTATATCTATATAAAGTATCCACACTTCAAAATATTGCCGGCCCTTACATGGACATTACCTAATTGGAGGTTTTGACATACACGCTCCTACAATGAATGACACTTGATGCTAACGCAGAGGTACAGTATGGCCAGTACCTTAAGTCTGTGCCACATATTTGTTCCTCTGCACTAGTTTCTCCCACCTCAATTGGTTCCATCTGTCAAAACATTGGCCTATTCATTCTCAGTCT…
TCONS_00204154	col1a2	nm_000089.3	NM_000089.3 Homo sapiens collagen type I alpha 2 chain (COL1A2), mRNA	1.33752	2.64265	0.504834	0.00363071	0.214787	0.527912	0.000254938	0.00943586	TGTATTATTCTAGCATCACGGCAGCAGGTTTCCAATCTTGGAGTTACTCTAGTCACCACAACTGTATGCCTGCTTGAAGTAGTTAAACAGGGCACTGCAGCACAAGGAGTCTGCATGTCTGCTTAGACATGCTCAGCTTTGTGGATAACCGGATTCTGTTGCTGCTTGCAGTAACTTCATTTCTAGCATCATGCCAATCGGGGGGACTCAAGGGCCCAACGGGAGTGAAAGGACCTCGAGGTGACAGGGGTCCCCAAGGCCGTAATGGAAGAGATGGTAAAGATGGACTCCCCGGCGTTGCCGGCCCCCCTGGTCCCCCTGGACTTGGAGGAAACTTTGCTGCTCAGTTTGATGGAGGAAAAGGCAGCGACCCCGGACCTGGACCCATGGGTTTGATGG…
TCONS_00125875	LOC106570366			0.448533	0.855515	0.524187	0.000391909	0.128668	0.529449	7.76176e-08	1.18306e-05	GTTAAGTGTACTTAGAGAAGAACTTCGCAGCTAATCACGTCGACGGAGCAAACTTGAGGATGACAGTAAACCGCCGGAGCAGTTTGATGACGTTTCACAACTGTGTCGTGTACGTCACCACCAACTGCCACGCAGGGCCCATGTATTTCGAAACATGCCAACGTCTTGAACAACACTACCAAGTCGACTACTCCTCGCTTTTTTCTCCGCGGTGTCTACAATCATGGCCAATAACATGACACTTCTCTGGTGCACCTTCTCGGTTCCGTGCTGGCGGGTTATGATCGCTCTGGAGGAGAAAATGTTGCAGGGATACAACCAGACGCTGTTGAACTTCGATAAAGAAGAGCACAAATCTACAATAGTCATGGACCTCAACCCCCGGGCACAGCTCCCTAC…
TCONS_00111232	LOC106568189	nm_057169.4	NM_057169.4 Homo sapiens GIT ArfGAP 2 (GIT2), transcript variant 1, mRNA	1.13548	2.22016	0.51094	0.00061476	0.148711	0.529873	8.46547e-05	0.00410987	ACCTCAAAGAAGAAGAAGCTAAATAAGCTAACGTTAGACAGTTAGCATTTTCCTCATCAAATTATCTGACCTCGTCGTTGTACAGTAGTATAAACTGTCTCATGAGTGCCTGTCTGAAACGGAGTGTGTAAAGGACTTTCTGTATACAAACAACTAGTTTTCTACCTAAAGTAAAAAGGGATGTCAAAGCGGCTGCGGAGCAGAGAGGTCTGCGCTGATTGTAGCTCTCAGGGCCCGTGCTGGGCCTCAGTGAACAGGGGCGTGCTGATCTGTGATGAGTGCTGCAGCGTCCACCGGGGTCTGGGCCGACACAGTTCCCAAGTCCGACACCTGACCCATACACCATGGCCCCCCTCCCAGCTACAGATGGTTCAGAAATTGTACAGCAATGGGGCCAAC…
TCONS_00039829	mog2a	nm_025098.3	NM_025098.3 Homo sapiens monoacylglycerol O-acyltransferase 2 (MOGAT2), mRNA	3.95171	7.77912	0.50674	0.00510416	0.237352	0.52992	0.000296315	0.0105563	TTAAATAGACCGCCAAATAAGCAGGGTAGCTAACAAGAACTTTTGACCCCATCCTGTGACCTTTGGCATGATCGTCCATCCTGTTTATCTCCTATCTGCCTGTGCACAGAGACAGACGACACTGGTCAATACTGGTTAGAGGCAGGATAGTCTTTCTGACAGCCGCTGTGGAGGCAGACAAACAACAGCGAGAACTCACACATGCAACGTGATGAAGATAAAGGCAAAATACCTGGAAGTCAATTCATAGGCTTCGATGAGACTGGTGAAGACAGCAGACTTGGACCCCAGGCAGAACTACATCCTTGGTTTCCATCCCCATGGGGTCCTGGTGGCTGGAGCCTTCATTAACTTCTGCACGTACGCTACAGGCTTCAGGAAACTGTTCCCTGGCCTGGA…
TCONS_00229094	LOC106596795	xm_005249033.3	XM_005249033.3 PREDICTED: Homo sapiens myosin regulatory light chain interacting protein (MYLIP), transcript variant X3, mRNA	0.772343	1.5244	0.509297	0.00946134	0.275513	0.529989	0.000795442	0.0220526	GACTTCAGCCCCACCAACAGGATCATTTATCCCATCATCCAGATGGCCACCCAGTCAGGGAAGAATGTGTGCATGACCATCACTAAGGACAGTGGTGAGGATGTGGTCCTGCTGTTTAAGATGACAAGCACCAGAGCTGCCAGCGGCCTGTACCGGGCCATCACAGAGACCCACGCCTTCTACAGGTGTGACACGGTGACGAATGACGTGATGATGCAGTACAGCCGTGACTTCAAGGGTCACCTGGCGTCTCTCTTCCTCAACGAGAACATCGACCTGGGCAAAAAGTATGTCTTCGACATCCGACGCACCTCCAAGGAGGTCTACGACCACTGTCGCAGGGCGCTCTACAACGCCGGCATGGGAGGGGACTGTGTGTCCGGCGAGCGGAGCCCGTCG…
TCONS_00229095	LOC106596795	xm_005249033.3	XM_005249033.3 PREDICTED: Homo sapiens myosin regulatory light chain interacting protein (MYLIP), transcript variant X3, mRNA	0.772343	1.5244	0.509297	0.00946134	0.275513	0.529989	0.000795442	0.0220526	GACTTCAGCCCCACCAACAGGATCATTTATCCCATCATCCAGATGGCCACCCAGTCAGGGAAGAATGTGTGCATGACCATCACTAAGGACAGTGGTGAGGATGTGGTCCTGCTGTTTAAGATGACAAGCACCAGAGCTGCCAGCGGCCTGTACCGGGCCATCACAGAGACCCACGCCTTCTACAGGTGTGACACGGTGACGAATGACGTGATGATGCAGTACAGCCGTGACTTCAAGGGTCACCTGGCGTCTCTCTTCCTCAACGAGAACATCGACCTGGGCAAAAAGTATGTCTTCGACATCCGACGCACCTCCAAGGAGGTCTACGACCACTGTCGCAGGGCGCTCTACAACGCCGGCATGGGAGGGGACTGTGTGTCCGGCGAGCGGAGCCCGTCG…
TCONS_00229097	LOC106596795	xm_005249033.3	XM_005249033.3 PREDICTED: Homo sapiens myosin regulatory light chain interacting protein (MYLIP), transcript variant X3, mRNA	0.772343	1.5244	0.509297	0.00946134	0.275513	0.529989	0.000795442	0.0220526	GACTTCAGCCCCACCAACAGGATCATTTATCCCATCATCCAGATGGCCACCCAGTCAGGGAAGAATGTGTGCATGACCATCACTAAGGACAGTGGTGAGGATGTGGTCCTGCTGTTTAAGATGACAAGCACCAGAGCTGCCAGCGGCCTGTACCGGGCCATCACAGAGACCCACGCCTTCTACAGGTGTGACACGGTGACGAATGACGTGATGATGCAGTACAGCCGTGACTTCAAGGGTCACCTGGCGTCTCTCTTCCTCAACGAGAACATCGACCTGGGCAAAAAGTATGTCTTCGACATCCGACGCACCTCCAAGGAGGTCTACGACCACTGTCGCAGGGCGCTCTACAACGCCGGCATGGGAGGGGACTGTGTGTCCGGCGAGCGGAGCCCGTCG…
TCONS_00010906	LOC106612385	nm_003955.4	NM_003955.4 Homo sapiens suppressor of cytokine signaling 3 (SOCS3), mRNA	0.508117	0.987414	0.514415	0.00023178	0.102004	0.530429	4.69851e-05	0.00254466	CGCGCGCGCGCGTGTGTGTGTTTACTGGAAGAACCTCAGAGCTGAGGAGGTGGAGCCTTCGCTCTATTCGTTGACCGCGGTAACACAGCTACCTCCGTTTGCTGGAGAAAAGAGAGAGAGAGAGAGAGAGAGAGAGAGAGAGAGAGAGAGGGGGGACGCGGACGTCTTTACCGATACATTCCTCCATCGGTTAGAAGAGGCCGTCTATTCAGAATTAATGACCAACTTAATAAATGATTTAACACATAGACATTCGGGGACTTTGGATATTTTCTCCCTGGAGAGGAACGCTGGAGCCCGGGACAGGAACAATCTCCAAGGTAAATAAACAGGCTCCATACCCGGGGCATAGAGTGCTGCTGTTGCTGTACATGGTGCGTAAAATAGCATATTGCATAT…
TCONS_00181160	LOC106583637	xm_005247400.4	XM_005247400.4 PREDICTED: Homo sapiens Kruppel like factor 15 (KLF15), transcript variant X2, mRNA	0.999361	1.94273	0.511267	0.000706367	0.152497	0.531267	0.000181255	0.00723985	GTAATATAGTACAACTACTCTGCCTCGCTGCTAGTTAGTCTGAACGGTTCTGCTAAGCAAGTCTCAAGGACAAACCATGCATTCGAGATAGAGATTCCCCATCAAATGCAAAGGAAAGACAATGCATTGGGATAAAAGAAGGGATTTGTAAATGCTTTGTTGAAAAAGTGGGTGTTTGTCTAGATATATCCTGGCTGGAAACCTTGGAATGAAAGACTTTTCCTGTCGAAGCATTCTTCTTTTTTATCCTGAGAGAGAACAACAGGTGTTTCTCATTTGTTTTCTGCGAAGCGTGACCTTGCTGTGGTGACCCCTTCTGGGGTTTATTTGTTGACAGTTTCCCGACAACAAGAGGAATAACCCTAACAAACTGTTATATCAGTAAGACAATTTTCAACA…
TCONS_00127519	LOC106571177	nm_001282707.1	NM_001282707.1 Homo sapiens protein disulfide isomerase family A member 6 (PDIA6), transcript variant 5, mRNA	52.3543	102.984	0.508603	0.00234631	0.194842	0.533462	0.00061639	0.0183869	TCAGCGTGGGCCACGGTAAAACATTTTCGCCCTCTCTTTTGTAGCGCTGGTCTTTTCTGCAACAGAGCTGTTCAGGACAATTACATTGGACTGGTGCACAGAGATCCACTGGAATCATGAGAGGGCTTTTACTTGGTGTTCTGGGTTGTTCCCTGGTGTTGATGGCCCAGGGCTTCTACTCTGCTAATGATGATGTCGTTGAACTCAACCCCTCCAACTTCAACCGGGAGGTTCTTCAGAGCGACAGCCTCTGGCTCATCGAGTTTTACGCTCCTTGGTGTGGACACTGCCAGAGCCTGACTGCTGACTGGAAGAAAACAGCCACAGCCTTGAAGGGCATCGTTAAGGTCGGTGCAGTGGACGCCGACCAGCACAAGTCCCTGGGCGGTCAGTACGGTG…
TCONS_00160511	LOC106578332	nm_002383.3	NM_002383.3 Homo sapiens MYC associated zinc finger protein (MAZ), transcript variant 1, mRNA	0.861957	1.7095	0.504154	0.001254	0.182013	0.533821	0.0012915	0.0316299	AAAAACACGAGTAGGAGGGGGCAGAAGGGATATGCTCCAATGAGGGAGAGAGAAATTAAAGAGGGCGCCCAACGAATATAAATGATATCCCTTTAAGAGCAACTGGGACATAGCGGTGCAAGAAAAGGAGAGGAGGGGGAGAAGAAAGAGGATTTAAAAATAAAAGGAAGAAAGATACATGGAGGGAGGAGGGAGAGCGAGCAATAAAAAAAGAAAGATGACATCCTCGCAATTGAACAGCCGAGGTGGAGCGATAGGCTGCGTCCCGGCGCGATCGCTCTTAGCTAGGGTCAGGGCTTGAATCAAACAACGAGGCTTCGACAAACAAGCGATTGGCCTGTTGGAGGAAAATCGGAAGAATAGATTCATAAATTAAAATAATGAACTGCTACTCTTTCA…
TCONS_00111357	-			0.228954	0.446246	0.512222	0.025187	0.363896	0.534541	0.000462504	0.0148379	AGCAAGTTTAGCACTCACCAAAGTCAGATTTACTATAAGAAAAATGTTATTACCTTTGCTGTTCTTCATCAGAATGCACTCCCAGGACTTCTACTTCAATAACAAATGTTGGTTTGGTCCCAAATAATCCATTGTTATATCCAAATAGCGGCGTTTTGTTCGTGCGTTCAAGACACTATCCGAAAGGGTAAATAAGGGTGACGAGCACGGCGCATTTCGTGACAAAACATTTCTAAATATTCCATTACCGTACTTCGAAGCATGTCAACCGCTGTTTAAAATCAATTTTTATGCCATCTTTCTCGTAAAAAAGCGATAATATTCCGACCGGGAAAGCGTGTATACGTACAAAGACAGAGAAAATAAAAACATCTCGTGCCCTCGTGCACGAGCCTGAGT…
TCONS_00156434	LOC106578001	xr_001752943.1	XR_001752943.1 PREDICTED: Homo sapiens uncharacterized LOC107985002 (LOC107985002), ncRNA	0.419736	0.826545	0.506708	0.00219537	0.19344	0.536026	0.00127744	0.0313826	AAGTGGGTGTCTATTTCTGAGAGTTCAGACCGTCCTTCCTGGGAGTTAATGCCAACTTTATTACACAGAGCCTGGATAGAGGTTTGTGCCCTGTTGGTACCCATAATAACATGTGAACAATATCAGAATAAAATGGGATTGACAGACCTAACAACTAGAAATGGCCAGATGTCTTAATAAGTGGTGTCAGGTGTGGTCACGGGACATTTTTGCACTGTTTTTGTGGACTGGATGTGCCTAAAAATTATTGTTCACTAAAAAAACAAAATTTAGACAACACCAACCTCTCTCAAACATTGTGGTGGTGTCGGTGGGCATCCAGAGGATTTGGATGCCTACAGCGCATAAGCAGGAAACACCATATTTTTGATGCTCAAAGATTTATTCACTCGGTGGACA…
TCONS_00230209	LOC106597314			713.592	1383.39	0.516559	0.302377	1	0.536205	0.000107839	0.00498154	GGAGATAGAGGAGGGGTATGAGACAGATACACTATAAAAGCAGAGAGCGGTGAGTGAAAGAATTAGAAAGTCAAAAGAATAGAAAAGAAAGAGTTCACACTTTGATAGAGAGACAGACAGACAGAAGACAAGATGAAGGTCCTACTCGTTCTGGCGATGATGTTCCTCGGGGCCTCTGCCCACCCCTGCCCCCATACCTTTGCAGATAATTCAACAGTTAAACTACTAGAGAATTATGTCATTGAGCAATGCACTGGTCATGCTGCTTGGTACAAACTGGGGTCCTACTGTATTAAGCACTTCAACCAGATGTTGGACTATACGTCAGCTGAGAATCACTGCAAATCTGTGAAGACTGGTGCTCATCTGGTATCAACCCACAATGCTGAGGAAAACAAT…
TCONS_00191800	LOC106586375	xm_005246946.1	XM_005246946.1 PREDICTED: Homo sapiens ankyrin repeat domain 44 (ANKRD44), transcript variant X2, mRNA	0.224486	0.430512	0.519924	0.00692834	0.264149	0.537251	0.000187431	0.00742407	GAGTGGAGGAGAGAGCGAGAGGCTGGAACTTCCTGTGTGCAATCTCTGTTCACCCGTTTTACATACAGTACATAGGAATATTTCCGGAGCTGCAAAGTGAGAGAGAGGGAGTGTGTGGCGATTTAGAGAAAAAGTCCTCAGTGCAGAAGCAGTAAATGCAGATTGTTTACATTAGTCGGATAAGCTTTTCCTTCTTCTGCGCACTGTGGCGGCGGTTGCCTCGACTCACCTTCGCCGCAGATAGCGTCAGTGGAGCTGGCCATGGGGCCGTGATACAGCCCGGGCCCTGACCGAGGATCTGCGTTGCATGAGAAAACGAACATTATTTACTTCCCTGACTGCTGCATCCAAACAAGGGCGATAAAGGAAAAAACGGCTTTTTTCGAACTGAAATATTGT…
TCONS_00204844	LOC106589379	nm_005398.6	NM_005398.6 Homo sapiens protein phosphatase 1 regulatory subunit 3C (PPP1R3C), mRNA	5.06227	9.76153	0.515512	0.000354083	0.122641	0.538165	0.000307045	0.0108317	TAATTTGAAGCAGTATGCGAGTCGTCCGGATGTACAGATGGAGACTGGAGAGCGCTTAAGCCATTGTCAGTACAGCTGGACTGCAGAGGTGAAGTGGGCGTGCCACGCAGCGTTCGGGATCCTCAACCTTCATTGGAATGGAAAAATAAAAAAATAACACAATTCTGTTCTTATGAAGTTAAGTCCGTTTATTCATCAGCAACATTTAATGTTTCGGGCTGTTTCAACGCTTTCCAATGAATTGCACAAGGGTCCTACACATGTTGAACACCAGGCCGATGCCAGGTCCTATCATGCCAGTAGATGTAGCCATGAGGATCTGCCTGGCAAGCTCTCCGCCCCTCCGCAGCTTCTTCAGCACGTACGAGGACTGCCGATCGCGAAACCTGGCCAACTGCT…
TCONS_00081509	faxdc2	nm_032385.4	NM_032385.4 Homo sapiens fatty acid hydroxylase domain containing 2 (FAXDC2), mRNA	9.2653	17.8923	0.515852	0.00265878	0.197232	0.538672	0.00036557	0.0123586	TCTAGATACAGTTTATACACATGATGATGCCCAAGGAGGCCTGTTGGACTCAGTGATGAAAGCGGTTATCATCATTGGATCTGGCCTCTTTGTCCTGGCAGCCTTTGGGAACTCCTTAACATGGCATCTGCAGAGGTTTTGGGGAGCATCAGGAGACTTCTGGCAAAACCAGTGGACCAAAGTACACCGGAGGTGGGAGGGACACGAGACAGCCTTGTTCTATGCCGGGGCGATGTTTGTGCCTTTTGCGGCTTTCTGGGGGTCCAATCTTCTGCTCATGCTGGTTGATTACACTGGAATGCCCAACTTCATCACCCGTTACAGAATACAGGTGGACAAGAACAACCCGGTTGACCCAGTGAAGCTGCGCCACGCTGTGAAGACGGTGGTCCTCAACCA…
TCONS_00020385	LOC106583087	nm_000064.3	NM_000064.3 Homo sapiens complement C3 (C3), mRNA	3.95139	7.67665	0.513224	0.00328264	0.209204	0.539671	0.000714383	0.0204003	CCAGGCTATGACACAACTGGTCATCCCAGAGGGGGACCACTTTGTGGATGACCCCAAGCAGAAGCAGTATGTGGTCCTGCAGGCCCAGTTCCCTGACCGCCTCCTGGAGAAGGTTGTCCTGGTCTCCTTCCAGTCTGGATACATCTTCATCCAGACTGACAAGACCATTTACACACCGGCCAGCACCGTCTACTACAGAGTGTTCTCTATGAGTCCTGGCCTGGAGCCTCTGACCAGGGAGATATTTCAGGACAAAGAAGTTGCCAAAAACAAAGAGATCGCAGGCTCTGTGGAGATCATGACTCCTGAAAACATCACTATCTTCAGGGAGATCATCAACCCAGATAAGGGAGTCAAATCTGGACAGTTCATTCTCCCTGCGATCGTCAGTTTCGGGAC…
TCONS_00156701	naa40	nm_024771.3	NM_024771.3 Homo sapiens N(alpha)-acetyltransferase 40, NatD catalytic subunit (NAA40), transcript variant 1, mRNA	0.811507	1.56049	0.518337	0.0165664	0.315231	0.542665	0.000696495	0.0200136	CTGAGAGGAAACGATGTTGGTCGGAGAAGAGGAAGAGGAAGAAGAGGAAGAGTGAGGGAGGGAGGAAAGGAGGAAAGGAAGAGGGAGTAGGGCCAAGAGACGTAATTCACCCCTTTCTCTTGGCGCCAACCTGGCGGAAAAAAGAAAAAAAAAATACGTTTTTTTGTCGTTTAGTGAACTTTAGTGTAATCAATCGTGGGCATATTATTTTGTAGCCAGTTGCGCTAGGTAGTTTGCTAACCCGCTAGCATTTTACATAATCTTGCCCCCTTTTTTTTCTTCTTCAAGAAACCACATTATTTTAGTGACTTAAGTTAGCTAGCTAGCTAGCAACAGCAAGACACAGCGGTCGTTTTAAAACAGCGATAATGGGGAGGAAGTCAAACAAAGCGAAGGAGA…
TCONS_00090237	s18l2	xm_011526754.3	XM_011526754.3 PREDICTED: Homo sapiens glucose-6-phosphate isomerase (GPI), transcript variant X1, mRNA	0.993269	1.90621	0.520127	0.000525974	0.14198	0.542975	0.000665268	0.0193964	TGACGACCGAAAATCCCAGGCAGTTCTAGCAAAGATGGTGGATGTCCTATAGCTAGCTAATATTAGCCCCGTCGTAGTCACAGCACTGGCTAACGTTTGTCATTCAATGTAACTCAAAATGTCTGTTGCTTTTGTACCGAAAAGACATAGAGGAAAAGCTCAGATCAACCAAGAAACCATCCAAAGATTGCTGGACGAAAATGACCAGCTGAGTTGGTGATGTCAACCCTTCTCCTGGAGCTATTGGGTTTGCAAGTTTTTAACCAGCTCTATACGAACACACCTGATTCAGAGTGGTGCAGCATCTCAGTGCAAGATGTCACTACAGTCCCTGGTTCGAATCCAGGCTGTATCACATCCGGCCATGATTGGAGTCCCATAGGGCAGTGTACAATTGGC…
TCONS_00196980	LOC106587695	nm_138322.3	NM_138322.3 Homo sapiens proprotein convertase subtilisin/kexin type 6 (PCSK6), transcript variant 3, mRNA	3.64892	6.86822	0.5305	0.000149818	0.082688	0.543207	2.24455e-05	0.00143255	GACAGTCAGATGATAAGTGTATCAATATTTTCTTTATTTCTCTAAGATCATTGGACTTTGGGGTAGTTTATTGAATAATTCATTTCCATATATTGCAGCAGCCAAAGGCAGAGGAATTATGCCATTGTTCAGTAGCGCATTGACTCTTCCCGAGCGACGTGCTCCTATTATAGCGCAGGTTGGAGAGGCGTGGGCTACTACCGATCCCCTATGAGTGAGGCTTTGATGTTCGCACAGACGGGCTCTTTACCAGTGTGTTCCGCTGCTATAGGCTACGCATGAATGGCATTCGCTATTGGTGGCTGTGCGTACATATAGAGGAGCGCTAGCGCGGGATAAGGGTTGGCGCCTGAGGTTCATATTTTCAACTTTTTACGGAATGAAATATCAGTCAACCCG…
TCONS_00134119	LOC106572192	nm_080878.2	NM_080878.2 Homo sapiens intelectin 2 (ITLN2), mRNA	29.037	55.0692	0.525267	0.000306625	0.115308	0.543628	0.000131142	0.0057284	GTCCAACAACACAGAATACAGCAATTATAATAAGAGCCCCATGATGGTAGTGACTGTCCATTATTGCGTGCTTATCGCCACGTCATGTTTGTTGATAACTGGGGTTGCAACATTTCGGGAACTTTCAACTGGGTTTTCTTTTAAACCTGCAGATTTTGGGAAAGTTACCAGAGTTTAGCAACACTATTGACAACTTAATAAAATATTAACTTTATTTGGATGTTGAGTGGGTCACAGTTGACAAAAGAGCCGTGGGCCCTAAGGGTATAAATATAAGCATTGCCATGGGTTGACAACATACCTTGTCTTGGACACAGCCTGAATAGATACTTCACTGAGAACTCACCACAGAAGACATGAAGTATTGTGTTCTCCTGATAATCATCCATCTACTGTCGG…
TCONS_00196821	LOC106587604	nm_001145963.1	NM_001145963.1 Homo sapiens solute carrier family 12 member 4 (SLC12A4), transcript variant 4, mRNA	0.676187	1.27845	0.52734	0.000263671	0.108222	0.544006	0.000174872	0.0070582	AGTTTGCCCTGTGTGACAGTGTGTTCTGAATGGCGCCTGACTATGTCCCGAGCCAGAGATCACAGTACACTGCTCTCTGCACACACTGTGGCAGCATGGTCACCCTCAGCAGCACTGAGGTACGGAACACTGTGGTACCGGAGTCAGGCCATGGAAATCACATGGAGGATAGTCCTTTCCTCAGCAGTGGAGATGCTGACAGGAAGACTGATTTCTATGACAGGAACCTGGCCTTATTTGAGGAGGAGTTGGACATCCGTCCCAAGGTGTCATCCCTCCTCAGCCGGCTGGTCAACTACACCAACATTACCCAGGGGGCCAGGGAGCACGAGGAGGCCGAGAACACAGAGACGTCACGCAGGAAGGCCCCAAAGTCCCCCAACATGGGTACCCTGATGG…
TCONS_00180112	LOC106583228	xm_006719201.2	XM_006719201.2 PREDICTED: Homo sapiens OS9, endoplasmic reticulum lectin (OS9), transcript variant X3, mRNA	1.13849	2.1953	0.517795	0.00274235	0.199496	0.544443	0.00157332	0.0365261	GTTCCATAGCACAAATAAACAGCAACAAGACTTGACAGATGTAGCTAGCTAGCTTTTTATACCATAGAAGAAAGAGAAGTAGAAACTAGCAATCATGGCTGCTTCCGTGGATAGGTGGTTGAGGGGATTGTACGTTTTCTTTTTGACATGTCAGCTATCCGTCTTGGCTTTCTTGAATCTAGAGGAATTAAACGAGGTGAAATATGGGATCCAGATTCTTCCCGATCCTGTCATTATGGGGCAGGCTAAGACAGAAGAAGTCATGCTGGTGTCCAGCAAATACAAGCAGATGTATGAATGTCGCCTTCCAGCCCAGGCAGTGAGGTTTCACCAGGACCGTGCCTCTGAGCCTGACACCCAAGGATACACCGGACCAGGCATCCCAGAACTGCTCAAGCC…
TCONS_00042868	LOC106604724	xm_024454262.1	XM_024454262.1 PREDICTED: Homo sapiens ligand of numb-protein X 1 (LNX1), transcript variant X3, mRNA	1.15888	2.23577	0.518027	0.00129387	0.184187	0.544748	0.00109991	0.0280999	TTGGAAAGTAACCTGCCTAATTTAAATATCACCTGCATGGACTTCCTGTAGAGACGTTAGATCCTAGGATACTTGTTTTGTTGTTCGAAATTAGGAATATTACCTGTACTTCTAACAACTGAGTCGGCGCCCTCGGAAGAATGAGCTGTATTATTCACCCAGACATAAATCTAGGATGAAGATGTGAGGAGATGACACGCGGTGGATCAGGGTTTCAACCTCACCGCCACTTTGGGATATTTGCCCCCCTTATGAAATAAACTAAGCATATCCTTTCAGGGAGACGAGAGCACAGAGGAAGTAGGACAGTGGAACATTGGAAGTTGGACTTGCTAGCTAGGTACTCCAGCCTGTGGCCATGACGGAGCCTATGGTCCCCAGCAGCAGTGCTGGCCTAAC…
TCONS_00134474	tmem201	xm_017000552.2	XM_017000552.2 PREDICTED: Homo sapiens transmembrane protein 201 (TMEM201), transcript variant X4, mRNA	0.172169	0.317311	0.540954	0.00864574	0.27427	0.545246	1.74068e-07	2.37284e-05	TTCCTCTCTGAAAGAGGTCAATTCAGAGTTTGCCTCGTGCATGCTCGATACATGTCTAGAAATATAAACACTAGCTGCCATACATACACTTCTGTTTTAGATAACCGCCAAACACTGGGAATAAATGGAGGCGTTCAACCAGCTGATCTTGGAATATCCTCAATTCATGTACGGAGGAGCCGGAGCAACGGTCTTTATGGCTGGGGGAGCTCTGATTTACAAAATTGCAACAAGAAAGAAACCCACACATGTCAATGTGAATTGCTGGTTCTGCAACCAGGACTCAGTGGTCCCATATGGAAACAGAAACTGCTGGGACTGCCCCAACTGCGAGCAGTACAACGGCTTCCAGGAGAATGGTGACTACAACAAACCTATTCCTGCTCAATTCTCGGAGCA…
TCONS_00046211	hnrh1	xm_017009416.2	XM_017009416.2 PREDICTED: Homo sapiens heterogeneous nuclear ribonucleoprotein H1 (HNRNPH1), transcript variant X12, mRNA	1.61137	3.04682	0.527215	0.000245175	0.105146	0.54535	0.000248495	0.00928747	GGATACGTCATACTTTTTGGGCGTGGACCAAGTTAGCAAGCTAGGAGCTAGCTAGCAGAAACAGACCGACCTGACACCCCGAAACACAGCTAGCTAGCTATACTAGCAATCGTGGTAGTGATAATATTGTCACTGAATTCAAATTAACAGGTTTAAGAGAATACCAACCATGTCTGATGGAGAGGGTTACGTGGTGCGTGTGAGAGGCCTACCATGGTCCTGCTCTGTGGATGAAGTACGGAGGTTCTTCTCAGATTGTAAAATCGCCAATAATGGCACCAGCATCCATTTTACCTCCACACGTGAGGGCCGACCCAGCGGAGAGGCCTTCGTTGAGCTGGAGAATGAGGATGACCTGAAGATCGCTGTGAAGAAGGACAGAGAAACCATGGGCCACAG…
TCONS_00169475	b3glt			0.550753	1.05586	0.521733	0.0011394	0.176388	0.545447	0.000822783	0.0225953	GTTTTTGACTCTCTCTCTCTCTCTCTCTCTCTCTCTACCGCACCAGCTTTCTCGACCTCTGAATGCTTGGCTATGAAAAATCAACTGACATTTACTCCTGAGGCACTGACCTGTTGCACCCTCTACAACCACTGTGATTATTATCCTGCTGGTCATCTATGAACATTTGAATATCAAGTAGAAATATCTGGCCTTAATGGCTATGTACTCTTAAAATCTCCACCCGGCACAGCCAGAAGAGGACTGGCCACCCCTTAGAGCCTGGTTCCTCTCTAGGTTCCTTCCTAGGTTCCTGCCTTTCTAGGGAGTCTTTTCTAGCCACTGTGCTTCTACATCTGCATTGCTTGCTGTTTGGGGTTTTAGGCTGGGTTTCTCTATAGCACTTTGTGACATCTGCTG…
TCONS_00029291	LOC106599269	nm_017846.4	NM_017846.4 Homo sapiens tRNA selenocysteine 1 associated protein 1 (TRNAU1AP), transcript variant 1, mRNA	0.342453	0.649637	0.52748	0.00397425	0.219412	0.545783	0.000488108	0.0155078	ATCAAATGCGGAAATTAATTCAAGATGTGTCCATTCTTGCAAGTCCATTTATTTAACTTACCGAATTTCCGGAGGCGTGGTCTTTCACCATCTTTGATTTCAGTAGCACCAGTTTCGGGAGGAAGCGCTATCAATTTATAAAACTTAACTAGTAGCTACATATTCGTGTTTGTAGTATACCCCCGAAAATAAACCATCAACATGTTCAACAGGATGACAAGCCTTTGGATGGGTGATCTGGACCCATACATGGATGAGAATTTCATCAAACAAGCCTTCAGCACTATGGGCGAGACGGCGTATGGTGTTAAGATCATTACCCACAGAGTAACAGGTGGTTCAGCGGGCTATTGCTTTGTGGAAATGGCAGACGAAACCAGCGTTGACCGATGCGTTCAC…
TCONS_00124126	LOC106569614	nm_004145.3	NM_004145.3 Homo sapiens myosin IXB (MYO9B), transcript variant 1, mRNA	0.455211	0.857945	0.529121	0.000278797	0.109875	0.546797	0.000172631	0.00700491	GAAGTTACAATTCGACAAGGACGAGAACAACTTGTCTACAAGATTTTCGATGACCATTCAAATTGCATTACATTTCAAGTATCGAGTTGCTGCCAACTAACTCTAAATTATTGTTGCTTTTATGTTCATATTTTACATTATTTTTTACTTTTCAGTTGCGTATGTGAATTTTTTTTATTTTTATGAAGTTGTTTTGGAATCCTGGTGGAAAAGAAGCCTTCCTTGTTGTCAACTATAGAGCGGTAGAGCATTGAAATGACCGGACCGTAATGTCAGTGGTTGCATGCTGATTGGAGGAGGGCAGTGCCAGTGTCAGCCAGCAGGAAGAGTGTGTCTGACGGTGTGACGAGAACAACCAGCTTGGACATGGATCAATTACAGCAACGGCAGACCGTCATC…
TCONS_00118033	LOC106568885	nm_147161.3	NM_147161.3 Homo sapiens acyl-CoA thioesterase 11 (ACOT11), transcript variant 2, mRNA	1.8429	3.39937	0.539882	6.61231e-05	0.0554704	0.547801	1.51892e-07	2.12672e-05	CAGTCACTAAAACGCTCCTACCACAATGTCAAAACCACCTGAATCGCGCCGAGGTTGTCGACACTACATGGGCAGAGTACACGATCTGGAAAAACTCAATCTCGAAATATTCCGTGCGTGTTATAACCTTTGAGCATCTCCGGGACCCCTAAAATGAGTAGACACCAAAATGGGGAGGAGTACAGGAACCCAACAGAGGTGAAGAAGAGCCAGATAGTGATGCCCTGCCATGCCAACCACCGCCAGGAGCTCAGCGTGGGAGAGCTGCTCAAATGGATGGACTCTACAGCCTGTCTGTCAGCTGAAAGGCATGCTGGGTGTCCCTGTGTCACTGCCTCGGTCGACGACATCCACTTTGAACACACTATTGGGGTTGGACAGGTGATCAACATCAAGGCC…
TCONS_00045444	LOC106606081	nm_032470.3	NM_032470.3 Homo sapiens tenascin XB (TNXB), transcript variant XB-S, mRNA	3.48187	6.50794	0.534977	0.000205256	0.0978789	0.547826	1.55505e-05	0.00105053	TCTTCACCTGGTGAGTGAGCAAAAAAACGAATAGTTTAGGAGCAAAGTGAGGAAAGGGTTCAGTATATGTGGTTGGAGAAGGAGAGCGGAAATGTCCAGTGAAAATGTACAGCAGCACCTCAGAATATACTACTAGTAGTGAGCACAGTGCTTATCTGTTGTGCGCTGAGGCTCTGGCTCGTAGTCACTACATACCTCTACGGCCAATGGCCACGTACAAACCTAACTTTATGACTTGGTTCCAGAATGGCTTTGCATATGTTAATAAACTGTAATCTGAGTATACTCATCTTGGCTGACTTGTTTTTTCTTTTTCATTTGTAGGATAACCCTGGTGGATTGTCTAGCCTCCTCTCCACTGAGACATTGGGGAAGGAGTTTATAGAACTGTTGGAATTC…
TCONS_00192364	LOC106586636			2.37283	4.54703	0.519248	0.00444198	0.226759	0.547996	0.00189237	0.0420405	CCAAGCACTAAGAATGAAGATTCAGTTCTTCCATGGAATTGCTCGGCTTTGTTACTCTCTGTAATAAAGTCTATTTGAATTCACAAGCTCCGGTATTTGAGAAGTATTTGAGTCAATATTTTCCACAACAGTGGCAGCACCAACCAGGTCAAGAGCGATAATCTGCCAGGAAGCCTTGATAACTAAATCAGGTGCAGCCAACTAGGTTGATCGTCAGTCTGGCTCCCCGCTGGCAGAGCCACAAGGCTGCTACTGTAGTTTGTGTGAGGGCCATAAGCCCTTTTGTTTGGTTTTGAGTCTTTAGTTTGGGCATGCCTCTTTGTAGTTTTCTTTTTGGTATATATTTATTTTGGGTCACCATTTTGAATGAATACTAATCTGCTTGGACGACCATGGGAT…
TCONS_00031186	LOC106601025	nm_213662.1	NM_213662.1 Homo sapiens signal transducer and activator of transcription 3 (STAT3), transcript variant 3, mRNA	2.73181	5.11204	0.533067	0.00262303	0.197086	0.548539	4.53696e-05	0.00247199	TTCTTGACGTTTGTCTGCACTCCGGGTGGAATTGGACAACTAGCTGTCAGTGTGTACAGTATTGCGACATTGAAGTAGGCTAACGTTACTGTAGTTCCGATTGTTAGAAATACAGTTTGGTTAAAAGTTCTCGATTGTCCTGTACAATAAGACATTTCGTTCTGGTGGTTTAAGGTTAGTGCCTGGCTACGATTTGACGGGATCATTTTTCTGACACACTTTCCCGTGGACAGTAGGGGTTGTGGAGGCAGCCGGCAGCATGGCCCAGTGGAACCAGTTGCAGCAGCTGGAGACCAGGTATCTGGAGCAGCTGTACCACCTGTACAGCGACAGCTTCCCCATGGAGCTCCGGCAGTTCCTCGCCCCCTGGATCGAAAGCCAGGACTGGGCGTACGCAGC…
TCONS_00217932	gckr			2.13698	3.99408	0.534442	0.000477301	0.139083	0.548736	3.73541e-05	0.00211811	GAGAGAGAGAGAGAGAGAGAGAGAGAGAGAGAGACCTTTGTCCATGGCTTATGTTTAGCGTTGCTGTGTGTGTGAGAGCAGAGAGAGGGAGAGAGAGAGAGAGAGAGAGAGAGAGAGAGAGAGAGAGAACAAAAGAGATAGACAGACAGACAAGACAGACTGACAGACATTTAAAACACTGGAACAACCCTTCGTCTTTTGACCTACAGCATTCTTTAACAATGGCGAAAAGGGACTTCAGTGAGATCTCAGACACGTGCAAGTGGGAGTTGCCAGATTACGAGCCATGGTCTCCTGTGTCGGAGAAGTCCAACCCCCTGACTCGTGACATCGACAAGGCCTCGCCCAATCATATTGTCCGTCTGCTGGCAGCCTGCGACGCACAGATGTTCCAAAAGG…
TCONS_00176371	LOC106582758	xm_017005505.1	XM_017005505.1 PREDICTED: Homo sapiens RNA binding motif protein 5 (RBM5), transcript variant X6, mRNA	0.206955	0.386273	0.535158	0.0056169	0.24527	0.549204	0.000108858	0.00502219	CCACCAAAATATTACCACTCCCTGGATACCGCTCTTCTTTAAAACCTCCGGTCTCCATTTTCTTCCCGATTGATTGAAGATCTCAGAACAAATATAAGATAAATTTGGTGATTGGAGTTTGGAAAAATATGTGGGACGGACCCAGGAGAGGACCACAAGCGGGACCACCTTTTCGTGGGGGCAATCGTGGAGAAATGTTTGGGGACCGAGGTGGAGCTATGCCCAATTTCAGGGGTCGAAATGGGATGAACATGGGTCCCAGGGGGCCACAGGATCGGGGGCCTCGTATGGACGTGAGGAGGATGGATTGTCCGTCTGATATGCGGGGTCCGTCTGATATGCGGGGTCCGTCTGATATGCGGGGTCCGTCTGATATGCGGGGCCATGTTATGGAACCGC…
TCONS_00129212	LOC106571980	nm_015478.6	NM_015478.6 Homo sapiens L3MBTL1, histone methyl-lysine binding protein (L3MBTL1), transcript variant I, mRNA	1.4779	2.77251	0.531435	0.000280348	0.109875	0.549913	0.000170267	0.00693428	TGTATTCTCGCGACGATGATTCTTGACGTCACGTCTACATAAAACAACCGAACTCAGCGATTTCTCTTTCGTTAACGGCATTTTGTTATCAGTTGGAGAAGCCATCCGAGGATCAATAGTCATGCCCCGTGTCTATGTTGGAAAACTAAGTTATCATGCTCGAGAGAAAGACCTTCAGCGGTTTTTCAATGGCTACGGAAAGCTCATGGAAATTGATCTGAAAAATGGATATGGCTTTGTAGAGTTTGAGGACAATCGCGATGCGGATGACGCTGTGTATGAACTGAATGGCAAGGAGTTGTGCGGGGAGCGTGTGACCGTGGAACATGCAAGAGGACCGCGGCGCGACCGAGATGGATACAGTGGTGGCGGGGGTGGTCGAAGTAAGTACAATCTATT…
TCONS_00234824	-	nm_001113756.2	NM_001113756.2 Homo sapiens thymidine phosphorylase (TYMP), transcript variant 3, mRNA	5.86551	10.9697	0.538581	0.00075366	0.155016	0.550787	3.49345e-05	0.00199996	GAGATGCCAGATAAGACAGATGGTAGACCATTGGTCTGCAGAGAGGAAGACCCCCACACACTTTAGACTGAGTATCAATAGTCAAGCTCAGGCCAAAACCTGCACTCTACAGTTGATATTCTGACCTGATGTGTGTGTGTGTGTGTGTGTGTGTGTGTGTGTGTGTGTGTCTGTGCGTGTGTCTGTGCGTGTGTGTGTGTGTGTGTGTGTGTGTGTGTGTGTGTGTGTGTGTGTGTGTGTGTGTGTGTGTGTGTGTGTGTGTGTGTGTGTGTGTGTGTGTGTATAGGAGCCATGCTGATGGCAATCTGGCTGCAGGGAATGGTAGCAGAGGAGACTCTCGCACTCACGAAAGAGATGATGATGTCAGGGGAAGTGATGTCATGGCCGGCAGAGTGAGAG…
TCONS_00063705	LOC106609438	nm_024604.2	NM_024604.2 Homo sapiens RNA polymerase II associated protein 3 (RPAP3), transcript variant 1, mRNA	1.2768	2.31264	0.550119	0.148437	0.766369	0.55257	9.99019e-12	4.68683e-09	CCTCATCGACGAAGAAGTAGAAGAAGACACGCTGTCATGGCGCCCAACACAAACAGAAAACGACAGAATGGTGATAGTTTGTAGCTAATATTAAATGCTAGTAAGCCTCGTTTAAACTTAAACTGATAAATTACAATCAATTTGGGACGCAAGGGACAGGTAGGCATGTCTGAAAACAAAGCCATTGAACTCCAACTGCAAATGCGACAAAATGCAGAGGACCTGCATAACTTCATGAAAGATCTTGACAGCTGGGAAACTGACATAAAGAAGAAGGATGAGCAACTAAGAAGTGGGAGTGTTGTCGAGTCTCAAAAAAGCCTCCCACCAGTGCGAAACAAAGACTACAAAAAGAAGAGGGAGAAAAAGAAGCCATCAGACAACAATGCAAAGACTGAA…
TCONS_00202068	LOC106589034	nm_005626.4	NM_005626.4 Homo sapiens serine and arginine rich splicing factor 4 (SRSF4), mRNA	0.872274	1.61444	0.540344	0.000639315	0.148711	0.553007	5.19618e-05	0.00276446	GCTATACTAAGCCTACCAGTGATGATAACGTTACATATGATCATAATATTCCAGACAATTTGGAACAGCGTAAAGAACACTAAATCAATAATACCGGAGAGGCTGTTCTAACACAAAGAAGTCTAACGCCTTTATTTACTACAGCAACGCAAAAAAAAAAAGTAAAAACAGCTGAATTTGTGAAATTGTTTACTTAACATGTCGTTGCGTGAGGCTGAGTGCTCACGGAATCAGCAGGCTATTAAACAAACACAGAAGCAGGATATTATTTCTGTAGATGTATTGATTTTATAAAGCCAGGCACATTTTAACAGTTGGGCTATTGATTTATACACTTAAGTTGGTTTCCCCTCTTCTCACTTTTCTTAGACAATAAGACAAGGGCTGTTTTCTCATCTC…
TCONS_00106526	LOC106566092			4.57031	8.65702	0.529068	0.00374767	0.217098	0.554893	0.00171243	0.0388811	GACTGCAGCGATTGGACACGCGATATTGACAATTTTGTAAATGTAAATATGCAGGTGCGCTTGCCGGACAGAGAGTTTATTTATGTAAATATAACTACAGAGGCAGACCGAAACCACTGAGCTGTTTCTCCTCGCGCCATGGCTTGTTCCGCACACCACAGCACAACTGCTGTCAACTGACTTTACTAGTCGCCTTCCTCAGGAACGATGTCAGGCAGATAGTTGTTTAAAAGTTGATTTGACTCGGGATTTCTTATAATCACGGTCAGGTGTCGTGATGCCCCAGTTAACGGTGGCAACCATCCTGCAGCTCACCCTACTGCTCTCCGCGCTACCAGCCCAGTACCTCATCTCCCGGTGGACCGGAGCGTCCGTGGCGCAGCGCTACCACGCCACCAA…
TCONS_00209469	LOC106590560	nm_004911.4	NM_004911.4 Homo sapiens protein disulfide isomerase family A member 4 (PDIA4), mRNA	45.2447	83.4189	0.541651	0.000245582	0.105146	0.555293	3.76335e-05	0.00212086	TTAGAATGTGGCAAGTCAGTGAAGGTGCCTTATTTCCGAAGTCTTTAGCTAGAAACCACAAACCAAAGATCAGTTTGTAACCCCACTTCAGGATTCAAAAATATCTACAGACATTTCTATTAATACACAATTTTGGTGACTTTCATCAGCTAACGTTACTAGTTAAAAAGGAGAAGTCTCACCCGTTGCACGGATAGCATTCCATTGGAAAAGCTGACAATGAGAAAGATAGCGCTGCTACTGATTGTGGTACTTGGTGTTGCCCACTTTGTCACTGTCATCCGAGGTGAAGCTGATGATGTAGCGAAAGAAGTCGACGAGGTGGAGGGTGGTGATGATAATGATGAAGAGGATAAAGATGACGTAACAGAGGTGAAGGATGAGAACGGAGTGTTGGTC…
TCONS_00119011	lexm			0.647074	1.18057	0.547362	0.000267577	0.108727	0.555403	4.47491e-06	0.000371613	GGAAGCATCTCAAGGTCCTGGAGTGGCCTAGCCAGTCTCCAGACCTGAACCCAATACGATCTTTCAGCTCCCTCCAAAGATTTTCTATTGGGTTCAGGTCTGGAGACTGGCTAGGCCACTCCAGGACCTTGAGATGCTTCTTACGGAGCCACTCCTTAGTTGCCCTGGCTGTGTGTTTCGGGTCGTTGTCATGCTGGAAGACCCAGCCACGACCCATCTTCAATACTCTTACTGAGGGAAGGAGGTTGTTGGCCAAGATCTCGCGATACATGACCCCATCCAACCTCTCCTCAATACGGTGCAGTCGTCCTGTCCCCTTTGCAGAAAAGCATCCCCAAAGAATGATGTTTCCACCTCCATGCTTCAAGGTTGGGATGTGTTCTTGGGGGTTGTACTCAT…
TCONS_00182667	LOC106584294			7.61365	14.4109	0.529323	0.00122997	0.180219	0.556055	0.00180301	0.0404295	CCTTGACCTGTCTATTGCCTGCCCCTGTTGCATTATTAACCCATTGTTAATTCGACGTGTCTGCATCTGGATCTTACCTTCATACCGGATAAATCCTAAAGTGAAGGTGGAGGTAGGGGACAATTATGGCCAAGGAAGTGCGTGTGCATGGACGTCGGAGGATCTGGCTGAGGAGAACACCAGGGCATTGGAGCACAGAGGCCGCTTGAGGGAGACCGCTAGATTGATGGCGGCTGAAGCGGGCATGAGTGCTTTGTCGATTGTGCTTAGTGCAGATTCTGGTGGGCGGACTGAAGGGGTGACGTCGACGCTGCGGGACGAGGAATCTGGGGCTCAGGATGTGAACAAACATGGCGGCGCCCAGTTCCCGATTGCGTCCATATCTATTAAGACCCTGAA…
TCONS_00035538	LOC106603397	xm_005250408.2	XM_005250408.2 PREDICTED: Homo sapiens serrate, RNA effector molecule (SRRT), transcript variant X5, mRNA	0.414046	0.777881	0.53142	0.00223807	0.193888	0.556435	0.00228396	0.0483797	CCAACTTCCGGGAAATGTGTTTCCTGTCTAACAGCGTCGCCATTAAGAGACCACGCAGGATTGCTAAAAGAACGTGATTTATTAACAGGGTGATGGCGGACAGTGATGATGAATATGATCGCAGAAGGAGAGACAAGTTCCGTCGTGAGAGGAGCGACAACTATGACCGCTCCCGAGAGAGAGAGGAAAGGCGTAGGGATGACTGGAATGACAGGCGCCCATCTGCCAGGGAGTGGGACAGGGGCAGGGAGCGGCGTAGCCGGGGGGAGTATCGGGACTACGAGAGAGGTCGCAGGGAGAGGTTCTCCCCACCCAGGCACGACATGAGTCCCCAACAGAAACGCATGAGGAGAGATTGGGATGACCATGGAGGAGATCCCTACCATGGTGGGTATGACT…
TCONS_00058403	LOC106608296	nm_017791.2	NM_017791.2 Homo sapiens feline leukemia virus subgroup C cellular receptor family member 2 (FLVCR2), transcript variant 1, mRNA	0.926865	1.70005	0.544095	0.000383987	0.127341	0.556701	1.96447e-05	0.00127634	CAAAACCAACTGGCCCATTGAAACTTCGCTCGACGCGCAACAGAATGACATCTCCATACATGATTTAAAACAAACGTAGGGCTACATATGTTGAGTTTGAACTGCTTGTGAAAGTAGGCTACTGTTTTGTCAACTTCAGCACAACAGGAACAGGAAAAAGTGCGCCTATGCAGGCTACTTCTAATGTAGTCTATGAGTGACTTGTCTAGATTACCCTTTGCACAGCGAATTATTTAATGGTTGTTTAGCGAACTGAAACTTCACATTTTCATTTCAGGGAATGCCTTTGCTTTAAACTACTTTATTTGCTAACGTGGTATCAAATAGAAAGTGGTGTCGGTTGTAGTTTCTGATTGGTGGACTTCGAGAGGTGGTGTAGCTGGTTTGGCTTGTTTCCCA…
TCONS_00027842	abat	nm_001127448.1	NM_001127448.1 Homo sapiens 4-aminobutyrate aminotransferase (ABAT), transcript variant 3, mRNA	11.7177	21.5019	0.54284	0.000655726	0.148744	0.557285	4.27224e-05	0.00235619	TTGGGGACCTTTAACAGAATGTGACTGGCAGAACGGGTGTTGTATGTGGAGCATGAGGGCTGCAGTAGATGTCGGGAGAGTGAAGGCTAGGGTGTCATCTGAAAAGCTGTCCATGGTCTACTGTAGCCAGTAACTTGTTAGGCAAACGTTGATACGCGTTATGAATGATTGACTAGGAGCAAAGGTATGTCTGGTACACAGGTCTACATTTTATCCATGCCCATCAGTCATTTAAACTAGGTTGTTATACGGCATGCTCTCTGAGACTCTGACATAACAAGACCAAATCTGTTTATGAGTCCAATATACCGTTTCCTAGTTGTATCATTGAGCGGTTAGTGTTTAGCCAGTCCGCTACCTTGACACTGTTCTGTGAAACGGATACTTCGTGAACGTAGA…
TCONS_00063234	LOC106609153	nm_000362.4	NM_000362.4 Homo sapiens TIMP metallopeptidase inhibitor 3 (TIMP3), mRNA	1.77708	3.26111	0.542564	0.00052305	0.14198	0.557399	5.73499e-05	0.00297232	ACTCGCGCTCTGAGACCCAGTGACAGGCAATACTCTGACCGGAGAGTACAGTTGGACATACCCACTGAAGCAGACAAGAGCTCAACTCGGGACAGACTTTGAATAACTATTCGGCGACATAACTTTTTGTAGTAAAGTAAAGACAGCGAGGGAGATTTTACGCACTAAAAATGCAGTCCCTCTGTCACCGACTGCTGAGCTTGCTGTTCGTTTTCAGCAGCCTTCAGATTCATCAACTCACAGAGGCGTGCTCGTGTGCTCTGTCGCACCCGCAAGATGCGTACTGCAACTCTGACATTGTGATCCGTGCCAAAGTGGTGGGCAAGAAGTTAATGAAGGATGGGCCTTTTGGCACCATGCGTTACACGGTCAAACAGATGAAGATGTACAAAGGATTCA…
TCONS_00018974	LOC106575444	nm_080429.2	NM_080429.2 Homo sapiens aquaporin 10 (AQP10), mRNA	17.4224	32.1717	0.540971	0.000402388	0.130402	0.557974	0.000179006	0.00716897	TGTGTGTGTGGTTGACGTGGATTTGATGAGGGGACAGGTTGGACACTGATAAAGACGGTAACTCGCTAGTAAAGGAGTGCACGGGGAAAGATGATGACGAACATTAGGTGACAGACAGGTGAAGATGACAGCTGTTATTGACTGAATGACACTTTTTATTTTTGACTTTGACAGTGTATGAATACCACTTTGACTCCAAGATTCTGCAGAAACCCGTTGGTCTGCGTGGGTATCTGATCTGCACAGAGCATCATACACACACATAATCTGTGTGCTGGCCAGGTGTAAGCTACAGGTTTAGGCACAGATGCGTATAGATGTGACAGAGGGACAGGTCCAGGCTAACAAACAGGTATTGGGGATGAAGGAGAGAGGGCAGGTACCAGACAAAGATCCCTG…
TCONS_00178931	oser1	xm_011528853.3	XM_011528853.3 PREDICTED: Homo sapiens oxidative stress responsive serine rich 1 (OSER1), transcript variant X3, mRNA	0.773184	1.43921	0.537325	0.00284953	0.200611	0.558083	0.00106737	0.027502	CAGAGTGTGTTGTTGCAGAGTCACTGCGAAGTGGTTCGTGTGTAAACAAGATGTTGGAGAAAGAAAAGTCTGGAACTAGCCAAGTCATCCACGTGAAAAGTAAACAGACGCAGAGTGCACCACCCATGGAGCTATAAAAGAACGGGTCGATCAGATCTTCTCCCTGTGTGATCACATTCCCTTCTCTGTCGGCTGTGTCATCACACACTCCACGCAACATTGTCCCTGACTGGGATATTTAGAATGCAACTCGAGCTGGGTGGCTGGTCACTACAACCTCCTCCCACTATGGAGGCAGGAGGAAAAGACTGTGAGGATGAGACCCTACAAACTGCCTTTAAAAAGCTCCGAGTAGATGCTGAAAGCTTGCCTGCCACGCTGCACGTCTGTGAGACCATC…
TCONS_00201862	LOC106588974			0.230929	0.423582	0.545123	0.00477349	0.231615	0.559243	0.000682378	0.0198312	TTTGTGATGTTTTATCATCTGCGTGCAGTTCTAGCTTCTTTGGACGTAACTCTCCATAGCCCTTCCAGAAATAATTTGAAACAGTATGTACTCACTAGTCTCTCGTGAGTCGTGACAGAAGAGCTGGCCAGATCACACACAAGATTTGGTTCTGGTTTGCCGAGATTATACAATACCTTACTTTTATTTATATGAACAAGATGAACTCGACAGAAATCACTTTGCAAGGGGTTAGGCTAAAGCTTCTGAAGCTGGTAACCATTGACATTTACACACGTCGACAGACACACACATCTACAATAACAACAATTGCTCCCCGGGCGCCGATGGCGTCGATTTAAGGCAGCCCCCCGCACCTTTCTGATTCAGAGTTAAATGTGGAAGACACATTTTCAGTTG…
TCONS_00207990	LOC106589909	nm_001042576.1	NM_001042576.1 Homo sapiens ribosome binding protein 1 (RRBP1), transcript variant 1, mRNA	2.69832	4.92014	0.546654	0.000209735	0.0988422	0.560422	4.32608e-05	0.0023794	ATTCTAGCCAATTAGGATTCTTGTGGAATACCTATGTGGGACATGAGCCCAGCGCATAAAACTGGCCCGTTGTCCGGCGTCTCGCCAGCTCAAAGTGCCACGACTCAATTGAAATAAATACGATTCCCAGACGGATTGACTGAGAAAGAGAATTTGCGGAAATAGCAGCATATTTATCGCCAGATTGAAGGAAATTCCACAACAAAAATCCGAATTTTCTTCAACCGCCTCCAAAAGTTGTGTAGTTACATCAGAAGATATATAAAAAAAGAAGGACAGCTAACCTGTCATAGTGGTCATCATGGATCTGTATGACCCTCAGACGCTAGGCATCATGGTATTTGGAGGCTTCATGGTCATCTCAGCCCTCGGTATCGTTCTGGTCTCCACCTTCTCCAT…
TCONS_00031182	LOC106601025	nm_213662.1	NM_213662.1 Homo sapiens signal transducer and activator of transcription 3 (STAT3), transcript variant 3, mRNA	6.72234	12.3045	0.54466	0.00501437	0.235254	0.560859	9.17656e-05	0.00439647	TTCTTGACGTTTGTCTGCACTCCGGGTGGAATTGGACAACTAGCTGTCAGTGTGTACAGTATTGCGACATTGAAGTAGGCTAACGTTACTGTAGTTCCGATTGTTAGAAATACAGTTTGGTTAAAAGTTCTCGATTGTCCTGTACAATAAGACATTTCGTTCTGGTGGTTTAAGGTTAGTGCCTGGCTACGATTTGACGGGATCATTTTTCTGACACACTTTCCCGTGGACAGTAGGGGTTGTGGAGGCAGCCGGCAGCATGGCCCAGTGGAACCAGTTGCAGCAGCTGGAGACCAGGTATCTGGAGCAGCTGTACCACCTGTACAGCGACAGCTTCCCCATGGAGCTCCGGCAGTTCCTCGCCCCCTGGATCGAAAGCCAGGACTGGGCGTACGCAGC…
TCONS_00094530	LOC106562490			0.794933	1.46267	0.542827	0.0133516	0.294447	0.561347	0.000866002	0.0234685	CTTACGTCGGGCCTCTATCGCAATGTCTATTTGTCAGATATTGTAGCGAAAAGCACAAATCGGAGAGCCCAGTTTGTTTATACCCGCCCTCTCAGACACGTTGCCGTAGGAGAGGCTGCACGGGGTGTCCGTTACTCCATCACGACATTCACCGCATCCCTACACCGACCTGGGGGGGAGCCCAGCCATGAGCCCAGGGTCCTGATCTCACCGCTCATAGCAGACCCCGGGGGAAGCCGCTATAGTCACTTGTTCCGGTGTGTGATGCTCTCCAGTGGATGAGAGCCCGTAGGCCTGCTATCCGGTGGAGGATGTCTGCGTCGGACTCTGATTACTCAATAGACTACCTGGCCAGTGACAGTGAGGATAATGACAACGACAGTGGCGTGGGACTGAGCC…
TCONS_00112389	LOC106566301	nm_001042682.1	NM_001042682.1 Homo sapiens arginine-glutamic acid dipeptide repeats (RERE), transcript variant 3, mRNA	0.748441	1.35148	0.552602	0.000723908	0.153337	0.561983	1.95221e-06	0.000190085	CTAGCAGAAAGATCACATATAAAGTCACCCTTTGTAGTGGAGGAGCACAGAGTGACAAGCTATTTCTTGCTTGTAAAAAAAAAAAAGCGCTGTTGTTTGTACCTTTTTTGGAGACTAGGGATTTTTCCTATATACCTGTGGCTTGGCGTAGAGATTTATGGAGGGGTCTCACCGGGACTTTAACACGCTTTTCTCTGGACGTACTTGATTGGAGCGAGAGAGGGGGTTGGCTGAAATTCTTAACTGAAGAAAGAACGTACTGGTAGCGGATAACGGGGTTTGCCTGCCTCTGGAAGCTGAAAGGAAATCTTTTAGTTGTCTGCTTCACTGGTCGTGAATGTTTTCAGCCTCTCCCCCCAGCTTTTTTATGGCTCACAGACTGTCTCTTGGATGAGAAGA…
TCONS_00038729	LOC106602980			134.251	246.028	0.545028	0.00198092	0.191143	0.562261	0.000206349	0.00804985	CCTTTTGCAGATTGTATTACTTTTGGACCTGTGATTCACCATGATTTTGTCTGATTGCCGGAGTTTGTGCGCAGCGCTGCTGATATGTCCTCTTTATATGGGTGTCAGTGTTCTGTGTGAAGTCTTCTGTAAAGAGGAGAATGTGGGCATGGAAGGAGGTCATTACACTCTTACCAAGAAGCTTGAGTATGGCAGTATGCTGATATACCACTGTCCAGACGAGTACTATCCCTATCCAGCTTTAACTCGCTTGTGCCAGAAAAGTGGAACTTGGTCACCAGCTCCCCATATAAGGCCTGTTCAAAAGTGCAAGATGGTTGAATGCCCAAACCCCTTGGTTTTGGAAAGTGGTTCTGTCTTTCCTTTACAAATGCAGTATTTTGTCAACAATAAGACCAC…
TCONS_00117542	adipoq	nm_004797.3	NM_004797.3 Homo sapiens adiponectin, C1Q and collagen domain containing (ADIPOQ), transcript variant 2, mRNA	10.367	18.811	0.550102	0.000712778	0.152508	0.562477	2.5653e-05	0.00158952	AAGTTACACATGTCCGCCAAGGACACTGGCCACAGGACAACTGGACTGTGACACACTGCTGCGCTGAGTGAGGGTAGTTTTCTTAGAGGACGCCACTGAACACTCGCCTCTCCGAGGGGGAAAACATAGACAAGTGTCAAAGGTTTTACAGGTTGAGGGGTTAGAAAGTGCCATGAAGCTGCTGTGGAGCCTGATGCTGCTGGGCCTGTTGCTGGCTGGGAGCTTTAGCGTGGCTCAGGAGGAAGATGGAGAAGAGGCAGAGGAACCAGTCAAGGAGGCAGCTGTAGAAGATGAAGAGGCAGCTGCAGACAATGAAGAGGCAGCGGTGGAGGTGGCAGAACCTGAGGGTCCTGGGACAGAAGCCGGCCTGACTGACGACCGGCAGCCTTGTGCCATGTG…
TCONS_00070190	LOC106612286	xm_011543522.3	XM_011543522.3 PREDICTED: Homo sapiens zinc finger protein 608 (ZNF608), transcript variant X6, mRNA	0.353048	0.646093	0.545078	0.00261965	0.197086	0.562558	0.000549273	0.01693	GTAAGGACAATAAACCTGAGTTTCCTAAATTCGGGGAAATCTTCGTTTGACTGTAAAAAAATAACTAACGTTACAAATATATATATATATATATATATATATATATATATTGAGCTCTTATTTACTTTTTGTTGTTGTAGCATAACATACATCTCATGATGAAAACATGCAGCTCGTTGCCATCAAATTAGCTTCGTAAGCTAGCTAGGCCAGAGGCCTTGCTTTTCACATCAAATATGTTATTCTGCTGTTGCCTATTAACATTTAGATAGCTAGTATCATCTTCAAACTAAACGTTTTTATATCTCGTACGCACAGGATTCAGCAAATATTCACATACTGAGTACAAATGTTTTTGGCAGCACAGACAAAAAGGGAAAAAACAGCTCTTACGGTTAG…
TCONS_00026783	LOC106601392	xm_024450647.1	XM_024450647.1 PREDICTED: Homo sapiens bromodomain PHD finger transcription factor (BPTF), transcript variant X16, mRNA	0.237175	0.43976	0.53812	0.0127634	0.291073	0.563401	0.00229942	0.0486128	TGTACTGGAAGAACAGTCACCACGTGACATCAGCACCGGGCCTTCGGTCTGTTTTCAGTAGTCGGAGAGGAAGAAAAATGGCGGCTGCGACCGATCAGAAGCGGGACGCCAGCCATTCGTTTTGAGCTTTCTCACGTAAACCGAGACCGGGGCTTTACGGGACTACTTCTTTGGAATCTACGCAAATCAAGCTTTCTGGCGGTACCCGTTTTTCTTGTTTCTGTGAAGGCTAAATAAACGCAGAAATTGAAATTGAAAATAATAGCTTTTATATATAATGAGGGGGAAAAGAGGCAGGCCGCCCAAAACCCTGCGGATGCAGGAGCCTTCATCCGAGCCGGAGCGTGGCTTGAGACCCAGGAGGGAGTTGAGGGCAAAGGGGAGAGGTAGTGCCGAGGT…
TCONS_00124641	LOC106570108			0.213864	0.387851	0.550489	0.00059573	0.147872	0.56364	3.02197e-05	0.00178375	TTCAAAGAGCGCGTCCTCACGCTAGTTTGCAACTCCCCTCTCTTCTAAAGTTTATCTGATTAATCGCGCCCGTGTAGGCGTGTTTTGCGTAAACTAAAAAATTCGTGCATTCGATTTGGATCCGGTCTCGATGCCACTAGATCTGACGGCCTACAGAATTTGACTGACAGTCGCGCCGGCTGCGTCACAAATAAACGTTGTGGATGCTGCTTCTCTCCCGCAACACAGGTGCCAAGATGGCGGCTTGAACAGACACTTTTTTTTTTTTACCGAGCTCTGCACAGTTATTACTATTACTGTTTTTATTTGTTCAAGGTATACGAACTTTCATGTGACTGGAATAAGAATTGGATAATTTATTTCAGCACGTCCATGCGAAGTCGTGACAAAAAAAGAAAG…
TCONS_00159598	pagr1	nm_024516.3	NM_024516.3 Homo sapiens PAXIP1 associated glutamate rich protein 1 (PAGR1), mRNA	0.67523	1.23318	0.547821	0.00091229	0.164672	0.564139	0.00025485	0.00943586	AGTCACTCGCCCCAACAGTGCATGTGTGCTGGAGGCGAGCGAAAGCTTGGGAGAGAGGGGGGAGTGTGGTAGGGGTACCTGTACCAGACTGGGAGACAAGCCAGGGCAGACCGTGAACAGATCGCCCGGTGGAATCCAAACAGCAGTGCAGCAGGCAACGGGAGTCGGTGTCATACCCACTTTGGAGAAGCTTTTACTTCTTTTGGCAGATTTCTTGTAGAAAATGCCAGTGGATGGTCGCTGAACAGCAGGGGGAAGCTTCAAGGCCTCTGGATTTGGGTGGGGTTACCTGTCATTTGTTGGGCTCAAAGGCCTCGACACCTCTCACTTCACACCTCAGTACTAATTGAAGTTGTATCTGGTCTGTCTCAGTTCCAGGTTGGATGGTGTCCTTGGTAG…
TCONS_00028563	LOC100195537			0.610859	1.12902	0.541208	0.00498313	0.234935	0.56422	0.00178676	0.0401398	AACCATATCCGGGCGTTAGGTCAACTTGCATGCCGGGAAAGTAAATATTTAATCGCTGCTCCCCACATGTGAACAGTCGTGTTCGCTGTACAGCAACGTTAGCAGAAAGAAAAGAATACACAGAAAACATGGCAAAGTCAGGCAAAGCAACCCAATTAAAGACCTCTAAAAAGAAAACTGGAAAGATCAGCGAGGACAATAACTCTGAGGGCCAGACTGATTCTCCAGCATCGACAGAGGAGGAAGCTGCCACTACTCCACAGGTCATCGTTTCCACAGAACCTGAAGAGAACAAGGTCAAAGATGCCCCAGGTAGCAAATGCTTTGAGGGGTGGTAATAAGCGTAGACGGGAAATCTGCGTATGACATCAAGTTCCAACATGTAGCCTAATTGGAATG…
TCONS_00201863	LOC106588974			1.00292	1.84946	0.542662	0.00231123	0.194175	0.564334	0.00112247	0.0285349	GTGCTCTGGACTCTGGACGGACCTCAACTTCACTGTTGATTTTTCCCACTGAGCTTCCAATTCCTTATCAGTTCAATCCCAAAGGCTCAGATAAGGACCAGTGTGTGTATTGGAGGAAAACATAGTATCTCGTAACAGAGGTTAACATTTAAATAGGGACTCTGGCCAGCGTGCAAGCAAGATTTGGTTCTGGGTGTCGAGATCAGAATCATTTTTTTTAGTTTATCCAGTTCCATGGTTCAAAGTGCTAATTTCTGTGTCGCAGTCTGGGTCCTTGAGCTGTTGCTCCTCTAAGTCTCATAGTCTTTTTTTAAATGTATTTTCTGTGGGCTTCATTTCTGTTACTGAGATAGGAGAGTGAAGAGGCGACAAGAAAGATAGCAAGTCAGAAAGGCAGTT…
TCONS_00091307	dusp11	nm_003584.2	NM_003584.2 Homo sapiens dual specificity phosphatase 11 (DUSP11), mRNA	0.752998	1.39345	0.539497	0.00233757	0.19479	0.564556	0.00235296	0.0494176	AATGCTCTCCGCCACCCGCACGCTGCTTCGAAGTTAGCTGCCTAGCGAGTTCGGCACCTGCCTCGGAGCTCCGGTATCAAACAATCATTACAGACCACTGACTGACCACCCAATGGTGCTTTAGAAAAACTGTGTCTATATTGGTCTAGCAATATCTGCTATGCTTGTATTCGGGCTTAAATTGGGCTTCCTCTCCTGCGATAACACATCCAAACCACTAGGGGAGAACAGAGACATTCTGGCCGCAAGATACACTAGACTCTCCTTACGTCATCCAAATGCGGCAGCTGAAAGGTGGAATGCGATTCATGCTAAATTGTTTTCGGTTAAATACATTGACTTCTGTTTTCAGGTCAAATGAAACACGATTTATGTTAACTGTTGAGAAGAAGTCATATT…
TCONS_00187111	LOC106584976	xm_011529997.2	XM_011529997.2 PREDICTED: Homo sapiens EWS RNA binding protein 1 (EWSR1), transcript variant X5, mRNA	1.87026	3.4487	0.542616	0.0340981	0.39336	0.564917	0.00150978	0.0354382	ATGGCGTCAGCACCTGATTACAGTTCCTACAACCAGGCCGGTGCCCAGCAGGGGTATGGCTCCTATGCTGCTCAGCCCTCACAGGGCTATGGACAATCTGCCCAGCAGGGTTATAGCCAGCAAGGATATGGGTCCTACGCCCAGCCTGCTGCAGCTGAGACCGGATACTCTCAGGCAGCACCCTCTGCTGGCGGCTATGCACAGCAGTATGGTTCCTCCTATGGGCAACCAGCACCAGCTGGGTACCCTGCTGCCCAGCCCAGTGCCCATGGCTACTCCCAGCCTGCCGCGGGCTATGGAGCCAGTGGATATGAGAGTGCTCCTGCTGCTGCTCCCGCAGCCTCTCAGCCCTCCTATGGCTCCCAGCCAGGCTATGCAGCCCAGTCTGCCTATGCTGGC…
TCONS_00113129	LOC106566652	xm_006723891.4	XM_006723891.4 PREDICTED: Homo sapiens RNA binding motif protein 39 (RBM39), transcript variant X4, mRNA	0.460513	0.824125	0.557462	0.00037132	0.125518	0.565048	7.02882e-06	0.000540875	AAACAACCCCGCCTTCCTCGAGGCTTGAGTGCAGAGCGCCATTTTAGAGAAGCAAAGGAAGTTGTTTTGTGAAACAACTTCAAACGCTTGAAAGGGGAAGAAAGATAACTCATATAAAGCTAAATACTGTACGGGCTGTTAGTGATCATTTCGTTGGGTAATACGTAGTCTAGAGAGAGAGCGTTTTCTGGAGCGATTATTTTGAATCTGTTGTTGGAAGGAACAGCAGCAGGCGAATCCGAGGTCAAATTGGGCCTATTTTAGAAGGAGGTAACGTTAGTTCGCTGGCTAGCTCACTGGCTGATTGGTTAGCTTGCTAGCTAGGTAACTGTAATTTTCTGGTCGAAGAAGAAGAAGAAGCAGACGGGACGGGACGGTGGGACAAATCCCTGCGGAGAC…
TCONS_00167770	LOC106580061	xm_011519223.2	XM_011519223.2 PREDICTED: Homo sapiens guanine deaminase (GDA), transcript variant X21, mRNA	1.81708	3.27722	0.552757	0.000296986	0.113211	0.56536	2.57239e-05	0.00159118	CGGGAAGGACAAGGCATACTCTCCGATAAAAGAGCACAGGACGTTATTTGACTGGCTATAAACATTAACCTCCGTCAATGTACAACTGTACCTGGAATACACACACACACGCATGCCTCCACTGCATGATTTTGGACAGCGTGCCCTTGTGGGCAAGGTGTGTATGGATACAAACAACTTTGTCCCACATTACAGAGAGACGCCAGAGGAGTCCCATGATGAAACCAACAGGTTCATTAGTGAGATGTTGAAGAAGAAGTACCCCCTTGTAAGGCCGGTGGTGACCCCACGCTTCGCCCTGTCTTGCTCTGCTGCCCTGCTGGGTCACCTGGGAGAGATCGCCCAGAATAACCACCTGCACATCCAGAGTCACATCAGTGAGACGAAGGAGGAGGTGAA…
TCONS_00228622	-			133.581	251.23	0.547471	0.00166885	0.191143	0.565554	0.000909559	0.0243746	GTCTGTCTGTCTGTCTGTCTGTCTGTCTCAGAATAAGGAGAGAGGCCACAACATCCCCTCTGATGAAGACATGAGCTCCTGTATGATCAACCAGAGCCCTGGCTGTCCAGACCTCAGCATCCTGTCGTTTATGGGTGGATTTCATGGCAGGACAATGGGTC
TCONS_00205512	ccdc57			0.522866	0.979416	0.536156	0.0121468	0.286817	0.56584	0.0013573	0.0326656	CTCAAGTTCAAAGCGCAGAACCATCACTTACAGGTCTGAGCTGTGTTCAGATTTCACACTGATTGAACAATAACTAATTTCGAAATCTTGCAGAAAGGAGGACACATGCAATAGTCCATGGACTTTGGGAAACACATTTGACAATCTTGATCAATTAGATTTTTCCCCTTTTTATTCACAAATGTATGATTTTTGACAATGCAATTTATTGGAGATGGATATACCATTAAATCATGGTGGATTTAGCCTACACAAGGTAAATATTTCCCCTAACATATTAATAATGAATGAATGTATTCTTTACAGCATGTGTAACGCATTTGGAAATCTACTAGTGCAGATTAGGCCAATACTATGTTGAATATAATTTCTATGAACTGCATGGTCACCTGTGGTTGA…
TCONS_00016536	LOC106586139	nm_000064.3	NM_000064.3 Homo sapiens complement C3 (C3), mRNA	233.222	420.445	0.55302	0.00711777	0.265717	0.566169	4.04393e-05	0.00224743	GACCCACGTTATGCTGATGGAGCTAGTGTTGCTGGCCGCTGTGACTCTGTCTCTCCCTATCCTCTCCAATGGTGAAGTGCTGTATGTCATGTCTGCTCCTAACCCTCTACGGGTGGGTAGCATGGAAAGGGTCTTTGTTGAAGCTCAAGATTACTCAGGGGCTGACTTCAATGTCCAAATCAAGGTGATGAACTTCCCTGCACAAGATAAATTGCTTGTGGATGCAAGAGTGTCCCTGAATTCAGTCAACAAATACCAGGCACTTAAGGACATTAAAATCCCGGAGGGACCTGACTTCTTTGATGAGGACTACACAGGGAACCAGTATGTGTACCTGCACGCTCAGTTCCCAAGCCACAAGCTTGAAAAAGTAGTCCTGGTCTCCTTTCAAACTGGCTA…
TCONS_00011413	LOC106560709			1.39583	2.52419	0.549616	0.000217358	0.100405	0.566237	0.000157465	0.00653822	ACCGTATTGACACACGTGTTGAAGGGACAACAGCAGACATTGCGTTGTGACCAATCAACATTCGCTTAGCGCACAAGCGCGACCTTCTCACTAACCTACAAATATCCACTGGCATTATTCATACAGTTTATTACACCGTCACCACCCCGGATTGCAGACGACCTCCTTTTATTGTGAAAGATCTCATTATTAACCAGGCAGCAGATAACTAAACTTAGCATACATCCCTTTTCTTGCAATGACTTAAAACTAAGAAGAGTAAAGAAGTGATTACCATGATATTCGATTAGAATAAACAGATAAAATCGGTAACTAATACAGAATCCAAGTTCTACCACTTTACAAGTTACTGAAAAACGGAAAACTGACCACAAACCACAAAAGCGGACAACAAGGTCA…
TCONS_00060515	LOC106609289	nr_037687.1	NR_037687.1 Homo sapiens plexin C1 (PLXNC1), transcript variant 2, non-coding RNA	0.548246	1.00565	0.544297	0.00166431	0.191143	0.567301	0.00170219	0.0387216	ATAGTTGCAGCATCCATCCACTGTGCGCTTTTACGCAATCCCTTTTATTGGCCTCCGGCACCGTATGACAGTGGCATCAGAGACGCAGAACGGAGTTTACCATGCACTCTCTCAGGCTTGACTGACTGCATGACATACGAGATGAGGGCTGTTTTCTGGGGCGTTCTCCTCGCCTGTGTGGACTGGGGTCGGGGCCAGGAGAATCACACATTTGATGGAGACGTCCGCGACTTTGCCATTGGTGACCGCTCGGTATACGTCGTTACGGATGACCGACTCTACCAGCTGAACCATGATTTTACCAACGTTATAAAGAGGGACAATCCGAAAGTAGTTTATCCTAAACAAGAGGCACCTCTTTCCAATGAAACGTATCTATTTAAGGTGAACATTTTACTG…
TCONS_00108367	LOC106566795	xm_017028165.1	XM_017028165.1 PREDICTED: Homo sapiens oxysterol binding protein like 2 (OSBPL2), transcript variant X3, mRNA	1.15869	2.10786	0.548552	0.000680786	0.15023	0.567552	0.000645002	0.0190516	CTAAGGACACAAATAGAGAACAGTCAGTCAGTCACCCTCCCTAGTCCTCCTCCACCCAGAAAAACCTCCTAGACCACCACAGGCTAGGTCTGAATAGAGAGACGAACAGACAGCAGAACAGCAGGTTTGCTGTGTGAGCTGCAGCCTGTCCTGACGTGGAGGAGGAGGAATTTGAAGTGCCAGTGACCAGTGAGGTTCACTAGAGGGACCATGCTTTAGAGACTCACCTCCCCCTCCGCTAGCACCTGGAGGTTTGACTTCGACCCTGTACAATGAACAACGATGATGAGTTCTACGATGCAGTCACAGGCTTGGACTCTGATGAGTCGTATGAAGGCACGTCGGAGGCCAGTTTTAAAGATGCCGTGGTGTATGATGGCACCCAGAGGAACAATGGTT…
TCONS_00195055	LOC100136552	nm_000599.3	NM_000599.3 Homo sapiens insulin like growth factor binding protein 5 (IGFBP5), mRNA	1.77655	3.23822	0.551208	0.00496773	0.234795	0.567727	0.000291359	0.0104105	ATGTTTCTCAGTTTTTGTCTACTGCTGACATTTGTCTTGGGGCTGACCGGGTCCTTTGGCTCATATGTACCCTGCGAGCCGTGCGACCAGAAGGCGCTCTCTATGTGCCCCCCGGTCCCCGTCGGTTGTCAACTCGTGAAAGAGCCTGGCTGTGGTTGCTGCCTAACCTGTGCCCTATCGGAAGGTCAGGCGTGCGGTGTTTACACCGGAACATGCACCCATGGCTTGCGCTGCTTGCCGCGGAATGGAGAGGAGAAGCCCCTTCACGCGCTCCTCCATGGCAGGGGTGTGTGCACGAACGAGAAAGGATACAAACCCCTCCATCCACCCATAGATCATGAGTCTCTGGAACACGAGGACACCCTGACGACTGAGATCACGGAGGACCAACTGCAGCCC…
TCONS_00063052	LOC106609106	xm_005261738.5	XM_005261738.5 PREDICTED: Homo sapiens cysteine rich with EGF like domains 2 (CRELD2), transcript variant X2, mRNA	8.9419	16.2932	0.549211	0.00130094	0.184401	0.568042	0.000731202	0.0206868	CTTTTTTTTTTTTTTTTTTAAATATTACTTTCGTACGCTTTGCATAGATATCGCTAGCTAATTTCCAATACATTGTGTATATGTGTCTAGACTCTGTGCTGTACGTTTTTAGGGATAGGAAGCTTGCTGGCAAGTGTCTAGTGTGTAACATTAACTATGATATGAAACTTCGAGTCATTCAACTGCTTTCCGGCAACTGTAGCTAGCCAGAATGTTATCAATCAATCAATTATTGTGGCTATTTTGTAGCCTAGCTTTTATTTTACTATCACAATGCACCTATGCAAAATACATAAAAAGCTCATGTAATACCTGCAAACAAATAGCTGATAACTTCAGTAAGGGATTGGACCGAACGAAAAAGCAGAACTTTGGTGGAGGGAACACCGCTTGGGAGGA…
TCONS_00066721	-			20.1647	36.7933	0.550091	0.0162015	0.313276	0.568943	0.000484592	0.0154233	ATCCTGATGAAATTCATTAAGTGGGAAGCAACCGAGGAGGAGGAGGAGTGAGGAGGAGGAGTGAGGCTTGACTAGTTTAGTGTTGCAACATGACTAGGGGGATGGGTGAATTCTGAATCAGTGTGTATATAAGGGTAAGCAATATTCAGACCTCCAGTTCCATTATCAAGCTGTGATTGTGATATGAAGATGCAGAAGTCTGTCTCTGTTGTTCCTCTGTTGTTGCTCCTCTGTCTGTCTGTGGTAGGGGTCACCAAAGGTCAAGGGGTAGAGGTCACCAAAGCTGTAGAGTTCAAGACGGAAAACGAGGTGGTCACAACACCAGCAGATGGAAAGACAGATGGACGGACAGACTCTGAGCCGGACCTCTGGGCTGAGCTGAGAGCGCTGAGAGACATG…
TCONS_00030693	LOC106600909	nm_024656.3	NM_024656.3 Homo sapiens collagen beta(1-O)galactosyltransferase 1 (COLGALT1), mRNA	0.343116	0.623443	0.55108	0.00621697	0.253809	0.571826	0.00231565	0.0488613	CTCCTTTAATCCCCTGGTTGAATATCGCTGAGACTGTTTGCAGCTTTGTAATTGAGGCGTTGCGTTTTTGTCGGTGGTGACATATTTTCATGAAAGGGCTTCAAGTCAGTGAAATATTTGCTCTTTCTGCATAGTGTGTTTCTTTGTTAGTTTATAACTTGCTTTTTTCCATTTGCTGTGCTTTGCGATGCACGGGTACAACGTACTTCTGTCCACCGCCCTGACGATACTGTTCTCCGGAACAGCTCAAGGATACTTCCCCGAAGAGCGCTGGAGCCCCGAATCTCCACTTCTTGCCCCGCGGGTCCTCATTGCCCTCGTCTGCCGCAACTCTGAACATTCTCTGCCTTATTTCCTTGGAAATATCGAACGTCTGAATTATCCCAAGGACCGCGTGGC…
TCONS_00085870	LOC106560220	xm_017009267.2	XM_017009267.2 PREDICTED: Homo sapiens fms related tyrosine kinase 4 (FLT4), transcript variant X6, mRNA	0.329042	0.5811	0.565281	0.0169585	0.317796	0.57213	0.000193516	0.00764831	TATAAGGTATAATATTGTTCAACAGTTCTTTTCTAGTCTCTGCTTCTTATAAGAAACGGTCTGAGAGATGTGTGAGTTATTGAAGTCAAAACAGAGTGTCTGTGAGAAAGCGCCTCAAAGATAAAAGAGATTCATAGACACAGAACCCTGCAGGGGAGTGAAAGAGATGAGACTAGTCAGACATACCACTATAAATTGACTAGGGGAGTGGACATTTACTGCTGAGCCTTTAGATAACACTGCAACTATTGTTTGTATAGCTGTGTATGCATGGGCTTGGTCACATGAGTAGAAGGTATTGACGTAGGCAGTTACATCACTAGGGGTTGACTGAAAGCATAATAAAACTACTTGGACCCTTTCCTATTTTGCAGAACTTCCTCGGAAACATGTGTGCTA…
TCONS_00200874	LOC106588344	xm_017027820.1	XM_017027820.1 PREDICTED: Homo sapiens GNAS complex locus (GNAS), transcript variant X13, mRNA	2.42018	4.37708	0.549495	0.0013664	0.186548	0.573385	0.00151443	0.0355026	AATAAGATGTTTTTTCTTAACGGACTTGCCTAGTGAAATAAAAAATATATAAAAAAGAAGGGACCATAGAATACTACAAATCAACAGGTTTAAGGTGGAGTGTTTGCCCTCATTTGTGTACAGCCAGTCAGAGCAAGTTGGACATTAATTAAGCACCACACCCTGGGTCTATTCATATTCAATACAATAATTCTGCTTCGACACAAACTCCTAACACAAACAACACGTTACCACAAACAGAGTCATATTTCACCAGATGCTGAGTAGGGGAAATTACAAGGTTGGGAAATACAGGATATAAATCCACAATTTGCGCAATGCTGCTACAGCAAGGCATTCGAATCAGGGAGGAGCTTCGTGTAATGATCGCATGCCCCCATTTTAGTGGAATTGTGTAAA…
TCONS_00011764	LOC106561989	nm_000507.3	NM_000507.3 Homo sapiens fructose-bisphosphatase 1 (FBP1), transcript variant 1, mRNA	28.8389	51.3761	0.561439	0.000174107	0.0900563	0.573407	3.76148e-05	0.00212086	CGGCTCTTTAGTTATATTTTAACTTTACATACATTGAGGAACTCACCTGTCCTGGTCCCCTCTCAAGAACCTGTACAGCCTTCTAAGTCGCCATGTCTGACCGGGGCTCATTCGACACTAATGTCGTTACCCTCACGAGATTCGTGCTGGAGGAGGGAAGGAAGGCGAAGGGAACCGGAGAACTGACAACCCTCCTCAACTCCATCTGCACAGCCGTCAAAGCCATCTCCACCGCCGTCAGGAAAGCTGGGATTGCCAACCTCTATGGCATTGCTGGGAGCACCAACGTGACAGGTGACCAGGTAAAGAAGCTGGATGTTCTGTCCAACGACTTGGTCATCAACATGATTAAGTCCTCCTTCACCTCCTGTGTCCTGGTGTCAGAGGAGGACGAGAGGG…
TCONS_00219889	-			2.45271	4.36921	0.563769	0.000915158	0.164672	0.574438	0.000130762	0.00571871	GTGAAGGCTAGGGTGTCATCTGAAAAGCTGTCCATGGGCTACTGTAGCCAGTAACTTGTTAGGCAAATGTTGATACGCGTTATGAATGATTGACTAGGAGCAAAGGTATGTCTGGCACATAGGTCTACATTTTGTCCATGCCCATCAGCCATTTAAACTAGGTTGTTATCCGGCATGCTCTCTGAGACTCTGACATAACAAGACCTAATCTGTTTGAGTCCAATATAACATTTCCTAGTTTTATCATTGAGTGGTTAGTGTTTAGCCAGTCCGCTACCTTGACACTGTTCTGTGAAACGGATACTTCGTGAACGTAGATGTCATGATTCGCTTTGACGAATCGTCTGGAGTTCGCTGAACTGGGAAGCCACGTCGCTCATTGGCCAGCATTAGTTCCTT…
TCONS_00116231	LOC106567764	nm_001171184.1	NM_001171184.1 Homo sapiens dystrophin related protein 2 (DRP2), transcript variant 2, mRNA	0.927441	1.66286	0.556123	0.00370321	0.216068	0.574643	0.000798839	0.0221128	CTTTATTTCCATGCAATGAAATTTTAATTGAAAATGTTAGGGTAAGGGAGAACAAAACAACTGAAACCGCAGGACGGGTGTGGCAGTGAGCAGATTGTGGACGTCCTCTCTCTCAGGAGCCACAGAGACTTTTGGTGGTCCTCGGAACATTGTCCAGTCTGTGGAACGATTGAGCACAATGACTCACAGACTGCATGAGGAGATCCATGTGAAACAGCAGCACATTATGCGATGTCCTCCAGACCACAGTCACTCCAATGGAATGGAATCAGGGCTCTGTAACAGGATGACCACCAACCTGACCAGGGACATTGACCCTCGGGGACGCCTCTCCATGCCACAGTGTCAGTGTGAGCCACAGCCACACCCTGGGGTTCCGAGGGACCAGGAGTGGGCCAG…
TCONS_00205711	epas1	nm_001430.4	NM_001430.4 Homo sapiens endothelial PAS domain protein 1 (EPAS1), mRNA	0.531111	0.946761	0.559444	0.00230761	0.194175	0.575379	0.000573749	0.017523	GATTGACGCGTGAGCGGCTGTCAACGGGCCAGCTGAGCGCAGAAGAGTGAACAGCGAACTGGGCTAGAAGTTCAGCAGACCAGCACAACCAACGCAAGGAAACTTTGACAGCGGACCCTATTTTATCCAACTTCTAAAGCATTTGTAGGCTAAAGGTTGTGGATTGTAGGCCTACCTTTAGTGAATCGGTGAATAGGCTGTACAATCCTTGGCAGTGTTCTGAGACTGTACAGCTGCCTACTGCTTCTGAAAGACAACTTGCATCTGAAATGGACTGTGCGTAAAGAGCAGAGAAATTACATCATCTCGATTTGACTTTCAATATTCTTCATTGTGTATGTTATCTGTTACTTGAAAATTGTTGCATAAGTGGACTGATTCGGACTTTCGGGGGAAATT…
TCONS_00164156	LOC106580033	nm_000170.2	NM_000170.2 Homo sapiens glycine decarboxylase (GLDC), mRNA	8.18963	14.417	0.566819	9.35673e-05	0.0642999	0.575684	2.68424e-06	0.000244862	ACATTATCGTTTTAGTGAGTTAAAAATGCAAAGCTGTGCAAAGTCATGGGGGATCCTATTCACCAAGTCTGTGAATCCCCATGCACCTTGCAGACACATTAATGGTAAAAGCCGTATCTTTGGGAAACAACAGAATAGAATCCAAACACTTAATGCTTGTGCAACTGTACGGGGTCTACGGACTTCTACAGTCTATGCGGCTTCTAGACAGATAGACAGAATACTGCCGAGACACGATGATTTTGCAGAGAGGCACATTGGCCCAGGTGAAAGGGACAAAAGGGAGATGCTGAATGTGCTTGGACTTGAGTCGATCGCCCAGTTGATAGAAGATACAGTTCCAGAATCCATCCGTATTCAAAGAAGTATGAAAATGGATGATCCTCTCTGCGAGAATGA…
TCONS_00142574	LOC106574130	xm_011512603.2	XM_011512603.2 PREDICTED: Homo sapiens ArfGAP with coiled-coil, ankyrin repeat and PH domains 2 (ACAP2), transcript variant X4, mRNA	0.658113	1.16988	0.561459	0.000524363	0.14198	0.576705	0.000265058	0.0097109	CTCTGCAGATCCTCTCAAGCTCTGTCAGGTTGGATGGGGAGCGTCGCTGCACAGCTATTCTCCGGTCTCTCCAGAGATGTTAGATTGGGTTCTAGTCCGGGCTCTATCTGGGCCACTCAAGGACATTCAGAAATGTGTCCCGAAGCCACTCCTGCGTTGTCTTGGCTGTGTGCTTAGGGTCGTTGTCCTGTTGGAAGGTGAACATTTGCCCCAGTCTGAGGTCCTTAGCTCTGGAGCAGGTTTTCATCAAGGATCTCGCTCTACTTTGCACTGTTAATCTTTCCCTCGATCCTGACAAGTCTCCCAGACGCTGAAAAACATCCCCACATCATGATGCTGCCACCACCATGCTTCACCGTAAGGATGGTATTGGCCAGGTTGTGAGCGGTGCATGGTTTC…
TCONS_00089443	LOC100380690	nm_001346354.1	NM_001346354.1 Homo sapiens autophagy related 13 (ATG13), transcript variant 45, mRNA	2.63774	4.70014	0.55769	0.00103058	0.169831	0.578136	0.000947537	0.0250394	GTCATACCCCCAAAGAAAATAAACAAGAAATGGGCCAGGTGGTCAAGGCTGGTGTCCAAATAACATAATGCGACGGTGTAATTTAGCCAATATAAGAATATATAACATTTAGACATATAGGTAACCAGATCTACGTTTTCCAGTACGCTATCAGCGCAACATTCAAATACATGTTGTGAATTTCTGATGTGATGAGCTAAGGCATTCCATGATGGACAGTGATCTAAGTCCTCAGGATAAAAAAGACTTGGACAAGTTCATAAAGTTTTTCGCCTTGAAGACGGTGCAGGTGATAGTCCAAGCTCGACTTGGGGAAAAAGTATGCACACGCTCCTTGTCTTCACCTACTGGCTCTGATTGGTTCAACCTGGCAATCAAAGATATCCCAGAAGTTACACA…
TCONS_00066722	-			57.5489	102.647	0.562645	0.0199304	0.334782	0.578389	0.000255646	0.00945234	ATGATCATGTGTGTCGTCCCAGTGATTGAGAAGTGAACAGGAGTTTTTTTTAACCCAAAGATCCTGATGAAATTCATTAAGTGGGAAGCAACCGAGGAGGAGGAGGAGTGAGGAGGAGGAGTGAGGCTTGACTAGTTTAGTGTTGCAACATGACTAGGGGGATGGGTGAATTCTGAATCAGTGTGTATATAAGGGTAAGCAATATTCAGACCTCCAGTTCCATTATCAAGCTGTGATTGTGATATGAAGATGCAGAAGTCTGTCTCTGTTGTTCCTCTGTTGTTGCTCCTCTGTCTGTCTGTGGTAGGGGTCACCAAAGCTGTAGAGTTCAAGACGGAAAACGAGGTGGTCACAACACCAGCAGATGGAAAGACAGATGGACGGACAGACTCTGAGCCG…
TCONS_00046208	hnrh1	xm_017009424.1	XM_017009424.1 PREDICTED: Homo sapiens heterogeneous nuclear ribonucleoprotein H1 (HNRNPH1), transcript variant X23, mRNA	0.733227	1.29496	0.566297	0.00143178	0.188513	0.579427	0.000148353	0.0062416	CCCTCATTTTCTCTCTAATTTTCTCCCTCATTTTCTCTCTCTAATTTTCTCCCTCATTTTCTCCCTCCTTTTCGCTCTCTTTCCTCTCATCCTCCTTTATGTTTCCCCAAATGCAGTAAAAGTAAGTAGCCTGAATGGTTGCTGAGTCTCATTGGTTAAAAATACTCACCTGGTATGTACAGTACATGTCGTAATGCATAGTTTTCATTAATAAATAAAGCAACAACAGAGAACGCTACCTTTCTGTAACTGGGCATGTGATTTACTGTGTCCCCCACTGGGGTTATCTGTCCTTGGGTTGAAGGGTTGGAAATCGTGCCAAATGGGATAACATTGCCGCTGGACTTCCAGGGGAGGAGTACGGGGGAGGCCTTCGTGCAGTTTGCTTCACAGGATATA…
TCONS_00012263	LOC106564518	nm_213595.3	NM_213595.3 Homo sapiens iron-sulfur cluster assembly enzyme (ISCU), transcript variant 2, mRNA	0.782124	1.40796	0.557583	0.00399267	0.219575	0.579466	0.000765899	0.0214309	TATTGTTTCAGCGTTCACAGTTGTCTTGAAAGCACCATAAAGGTAGGCGCTCGCTCGCATGGTTTCAGAGTGCGTCATTTCAGACAAACCGTGAACATGGCGGGTCTAATAGCAGCAAAGAAGTGCATCACCCCTCTTGTTGTGATCAAAAGGCTTTCTTCCCCGGAATATAAAGCCCAAGCCGCCTACCACAAGAAGGTAGTGGACCACTATGAGAACCCAAGGAACGTTGGCTCCCTGGACAAGACCTCCAAGAATGTGGGTACAGGCTTGGTGGGTGCCCCAGCTTGTGGCGATGTGATGAAACTGCAGATTGAGGTAGACGATCATGGGAAGATTGTGGACGCCAGGTTCAAGACGTTTGGCTGCGGCTCAGCCATCGCCTCCAGCTCCCTGGTA…
TCONS_00146366	LOC106576150	xm_011520837.2	XM_011520837.2 PREDICTED: Homo sapiens SRY-box 5 (SOX5), transcript variant X22, mRNA	1.00064	1.79158	0.556301	0.0112503	0.281621	0.579497	0.00237677	0.0498173	ATCGGTCCTGATGCTTTCTGTTCCTGCGTCTCTGATGTCTTCCAAGCGACCAATCTCTCCATATGGGGGGACAGATGGAGAGGTAGCCATGGCAACCAGCAGACAGAGACTGGAAGAGGAAGAGAGAGATGACGGACAGGCTGTCATGCACCTCCCCCTGACTCCCTACTGCAGCAAGGTGTCCCCCCTCTCGCCCCGCCCCCTGGACAGCCCCCCCACACTGCACAGTGCCATGGACCAGGATGGCAGTAAGCATTGGTCTCTGAGCCCCTACCCCCAGCACAACTCCTCTACCTCTCCAGGCAGTAAGCAGCAGGTGGAGGAGGGGGGTTCAGGGGCCGCAGCGCTGGGGACCCCAGAGAGACGTAAGGGCAGCCTGGCTGACGTGGTGGACACACT…
TCONS_00051573	LOC106607201			0.766448	1.34752	0.567754	0.00394928	0.219321	0.580924	0.000745663	0.0209621	CACAAGTTTCAAAGGATTAGAGACTATGGCTATGTACAGTGTTGTAAGGATGTGCAAATAGTTAAAGTAATATGGGTTGTATTTACAATGGTGTTTGTTCTTCAGTGGTTGCCCTTTTCTTGTGGCAACAGGTCACAGCAGGTGATGCGTATGGGAAGACCCTCATGCTGCTGCCTCTGGATGTGTGCAGTGATGAGTCAGTCAAGCAGTGCATCAACAGTGTCAAGGACCGCCATATTGATATCCTCAGTGAGTTAACAGGGCTGGAACTAACGAGCTAAACCTCCTGCCCTGGCCTTTTGTGTGGCAATGACCTGATCTCTAGCCTTGGGACAAATAGCCTCGCCTTTTTCGTGTGTGTGGGTTTGTGAATGTGTGTGTTCCAGGCCATGTGTTCAT…
TCONS_00002195	LOC106602955	xm_011527061.3	XM_011527061.3 PREDICTED: Homo sapiens sterile alpha motif domain containing 4B (SAMD4B), transcript variant X5, mRNA	0.316922	0.55803	0.567502	0.0206005	0.338811	0.581253	0.00017602	0.00708868	CTTCCTTGTGCTGCCAAGCCCCTGACGTAATGCTTCGTGTTAATTATTCGCATGTGGAAAGCGATGCCGAGTCTCTCCTCTGGTAAAACAAGAGTAGCCTAACTGTAGGAGGAAAAGTTAGTCAAGATGGCAAAACACACAGATGCAGAGTGAAGGGGCACCGCTGCCCACAATTTTAAAACTTTGTTGCGCCCCGTCTCGCGATCAACACCACGGATGCAGACGTGCATGGAAATCTAAATGGGATCCCTGTGGAAAATGCCAACAAAAGTAATGCTGGTGTGACAGCGCAGAGTGCAGGAGGAAAGCCGACTCTCCTGTCTGAATGTTAACACCCCCTGGTGCAGATGCACCTAGGAGAGCACCTTGCCACCACTCCCCTCAAGCTGAAACTACAGT…
TCONS_00005750	LOC106567657	xm_005259827.3	XM_005259827.3 PREDICTED: Homo sapiens microtubule associated serine/threonine kinase 3 (MAST3), transcript variant X14, mRNA	0.613225	1.08263	0.566192	0.00457965	0.228219	0.582286	0.000807152	0.0222407	CAGATTGTAGTCAGCCAACGATGAGACGGCTGTGTCGTAGCCCCTGGACTTCCACTGAATGGAACTTTCCAACGGTGTCCGTGCAACACCGTGCATTCAACCCTCAACATGACTTCAAAGGACAGGTGTGCAGGTAGACATTAGCCCACGTGGTGACTTTGACATGCTGGCGTGATAGGTGTCTGTAGACTACATTTAAACATTATGGAGGAACAACACTTGTTTGGAAACGACAGCGGGAGCCAGTCCTCTTCAGGGTCTGAAACCTTGTCAGAGGGAGAAGGCATACAAGAAGAGCACCAATATGACGATGATTTCAACGACCAACACGCTTCAGACTTCGAAACTATAAAAGCAGAAGGGAAAGAAGAAGAAAAGAGTGTGGCAGACGACGAGGTG…
TCONS_00019709	dpys	xm_017013167.2	XM_017013167.2 PREDICTED: Homo sapiens dihydropyrimidinase (DPYS), transcript variant X6, mRNA	2.58736	4.5696	0.565445	0.000704961	0.152454	0.583341	0.000785239	0.0218543	CTTACTGCAAGTTAATTTCTTTGTCACTTTCTACCAGACAGTTTTAACTTGCTCATGCTTGCCATCTGTGATCTGGATAAATAGAGTGAAACGTTTTTTTTTTCTGGAAGTAATGTCCTTGGGCCCTGCAATCCTCGTGAAGTTTGCTAAATAGTGTGAAATCTAGGCTATTTCCTGGGAATGTCTTTTTTTCTCTTTCTCTTTTTGTGAGAGGTGTGTCCACTTCTGAAATATTTGTTTGTTGTGTAACCCATATCTAACTGACATAGACCTATGCCCAGCGCTTCTAAAAGAGAAAGAAACAATGTTAAACCAAAGCAGGATTCTTATAAAAGGAGGGAAAATTGTGAACGAGGATTGTTCCATTATCAGCGATGTCTACGTTGAAAACGGAAGAAT…
TCONS_00161621	LOC106578908	nm_001165933.1	NM_001165933.1 Homo sapiens regulator of G protein signaling 9 (RGS9), transcript variant 3, mRNA	0.172213	0.301596	0.569368	0.0188178	0.327678	0.583942	0.00185312	0.0414245	CGCAATCCCTCTCCATCTCTATGGATGCTTGCTGCTGGTCATTGTATTGATAAACTGCTTGCTTATTCACTCGCATCCAGCATCTTCGCTTTGGCTGGAGAAATATTAGACTAAATTAATTCAGTATTGGCGTTATCATAGCGAATAAGAGGGGAGGAAAGGAAACAACATGACCATCAGAAATGTACGGGATCATGGACAGAGGTTCCGACCGAGGATGGCATGTCTCAAAAAGGTGGAGGCTGTGATGCTGGAGATGCAGGATCCAAAGACTGGAGTCAAGTCACAACCCCAGAAACTGGTTATCACTACTATACCACACGCTATCACAGGTGAGGATGTCGTGACATGGCTAGCCAACCGTTACACTATAGAGGCAGAAGAAGCGTGGGCTCTGGG…
TCONS_00198426	LOC106587252	xm_024450251.1	XM_024450251.1 PREDICTED: Homo sapiens haptoglobin-related protein (HPR), transcript variant X1, mRNA	247.131	435.548	0.566657	0.00643524	0.256894	0.583944	0.000652866	0.0192053	CTATGACGGTATCACATTTTTTAAATAACACACTCTGATGCGGCATTTATATGCACCTCATTTACTTTCAATAAACCAAATTGACACACAAATTATAGATGTGCTGTGTCCTGTTCTGATTTCATAATTCATACCCTATGAAATGATTTATCCCTCAGATGGTCTTCTCTGATACTAGTTGGCTGTGGCTGAGCTCCAGATGGGGCCAGGGTTAGGGTTTGGACACGATTCCAATAATGGGTTGGCATGAACAGAGATTTTGCAATCTCTCCGATTTTCGGGAATCAGAACTGAAGCTGTGTCCAGCAAAATTCCCAGCGGTGGGCAGACAGGGGGTGAGTTCTCTCCTCAGCAGATATAAGGCCTTGGTCCTATAACTTCTCACAGAGTACATCGTCT…
TCONS_00179971	LOC106583125	xm_011540762.1	XM_011540762.1 PREDICTED: Homo sapiens PHD finger protein 13 (PHF13), transcript variant X1, mRNA	0.208182	0.360899	0.576079	0.000119973	0.074256	0.584055	3.77962e-06	0.000325084	TCACGGAGTATGTTGCCATAGTTACTGAACTGGCTTTGTGAAACCGAAAACCCAGAGTTTCCTTCAACTCAGAGTCAACTAACTCTTGAATTTTCACTAAACCCGCTTTCTGAAACAGGGTCCTGTTGATTTGCCCTTGATCAAGGCGCTTAACCTTTAGTGCTCCTGTATGTAGCTCTCGATAAGATCGTCTGCTAAATTACAAAATGTAAATGATGTTAATATGTTGTTGGTGATGTTTTTTGTATTTTTTTTCAGCACATTGTTGATATGTTGTTGACGAGATGATCTAGGAATGCACAGAGCACTTTACTTATTAGGCAAATTGGCTTGCTATACTTTTGTGCTGCTGCTAATGTTGATCACTAGTAGGCCTACCGTACATATTTGTATTGCTGG…
TCONS_00044021	LOC106605314	xm_005245287.4	XM_005245287.4 PREDICTED: Homo sapiens G-patch domain containing 4 (GPATCH4), transcript variant X1, mRNA	1.38109	2.44035	0.564063	0.0036122	0.214787	0.585105	0.00174426	0.0394056	AAGAACAAGAAAAGTAGTATTTTTCCGGTGACGTGTCAGCATGCTGAATTAACCTCATGGTTCAATGGAACTGTGGAAAACGTTTTTATTTGTACCGTTTGAACAACGATTAAATGGCAGAAACTGTTCAGGAAAGGAGCCGTGGACTGAAGTTTGCAAAGCAACAGTTACTGCGTCATGGATGGGAACAAGGTAAAGGTCTTGGTCGGCAGGAGAATGGTATATGTGAGGCTATCATTGTGAATGTGGCAAGGGAGGGATGGGACATTGTCAAGGGGAGCAGTTCACCTTCCATTGGTGGGACCATGTCTTCAACAAAGCATCTTCTAGCCTGGAAGTGGAATCTGGCGAGTTAAGTCCTCAGAAGGGATGTGTGAAAAGAGTATTTTACCACGCATA…
TCONS_00076246	LOC106612264			883.714	1567.95	0.565095	0.0115613	0.283228	0.586005	0.00173511	0.0392725	ATCAATATTGTTTGGGGAAAAAATGCAACTGTATTGACATCAACTTTTTGATATCGGTGCCCATCACTAATATGAACTGACTAAAATGAATCTCAAAACAAGTAGTGTTCACTGTTCAAATTGGCCATCATTAGCAAAAGCAGGTGGGCAACACCAGTTATACCCCCTTGCTTGCCCCTATGTTTTGGTCAGTTATATGTCCTGCTCTCTCTCTCTCACAGGCTAGCAACTTCCTCTGGACCGATGGGTCTAATATGGATTTCTCTGCCTGGATTCAGGAACCCAAGCAACCATCCGGTGATGGACGTTGCATGGAGATGAACTGGCTCGAAACCGGCAAATGGAATGATAAACCATGTAGCCAGAAGAACTTCTTTGTGTGTGCCTTTAAACCTGACG…
TCONS_00038731	LOC106602984	xm_011545027.1	XM_011545027.1 PREDICTED: Homo sapiens pecanex homolog 3 (PCNX3), transcript variant X7, mRNA	0.340345	0.59596	0.568072	0.00212757	0.192642	0.586764	0.00129999	0.0317947	CTACATCCTTGTTAAACAAAACTCAGCCATGCTGTTTGTCCAGGCCGTGTTCTCGGCTCTCTTCTCCACCCCTCTTAACCCTGTCCTGGGCAGTGCTGTGTTCGTCACCTCCTACACCAGGCCCGTCAAGTTCTGGGAGAGAGACTACAACACCAAGAGGGTTGATCACTCCAACACGCGACTGGCCACCCAGCTGGACCGCAACCCAGGTGCTGACGACAACAACCTCAACTCCATCTTCTATGAGCACCTGACGCGCTCACTGCAGCACAGCCTGTGTGGCGATCTGCTGCTGGGCCGCTGGGGAAACTACACCACAGGAGACTGCTTCATCCTGGCCTCCGACTACCTCAACGCCCTGGTGCACATTATCGAGATCGGCAACGGCCTGGTCACCTT…
TCONS_00112856	otud5	nm_001136157.1	NM_001136157.1 Homo sapiens OTU deubiquitinase 5 (OTUD5), transcript variant 2, mRNA	1.91464	3.35578	0.568572	0.00645385	0.256985	0.587353	0.00142134	0.0337792	GGAAGAGGGAGACGGTTTGTTATTGTTCAACTAGCTAGCTATCCCCAGAAAACAAAGCCAATAACAGATGATATCGATATATTTTGTAACCTAAGTGTTTAAGGTCGAATATTGCACAAAAACGGACGGCCTTAACGGCAAAGTTGGCCTACTAACTACATTCTGGAAAGAAGGAATCGTCACCCCGTTGACCCCCTCCCTAACAGACAACCATGACGATTCTTCCGAAGAAGAAGCCGAACTCGAGTGTCGGTGTTTCGGACCACCCGGACGAGACTGACAGAAGGAGTGGCTCTGACCCACATCAACATCCACACGGAGGTCGTACAGGTGCAAGACCGAGGGCCTCGCCGCCACCATGGTCCTATCAAGCCGCTCCACCTTCGACAAGGGAGGATA…
TCONS_00022146	LOC106591477	xm_024447782.1	XM_024447782.1 PREDICTED: Homo sapiens meningioma expressed antigen 5 (hyaluronidase) (MGEA5), transcript variant X3, mRNA	2.14109	3.67157	0.581309	7.24432e-05	0.0573215	0.589503	7.9356e-06	0.000595979	AACAGCCAACCTTTGGCTTTGAAGCTCACAACGTAGAAAATAATTAACCTGCCAAACTACATTTCCAAAAATACATTAACTTTGAAAAGGATGGTACAAGGTAATCACAAGCAAGACTAGTTTAAGATGAAGATGAATTAAGTTAAAGTAGACTTGTGAACTGATGCCTATTTTTTTCATTTGGCACGTTGATAAGATGGAGAGCGGACCCTTTAAAGGAAATGGTGCACTGTCTCTTTAAGCACGCACCAACCAATCGATCCACGATTGTACACGCGTATGGTTAACAAAAACAATATTTTCTTCACTTTTAATTATGATTCTTCCTATGATTGGCATTCCACTGTCTAATTGTGTAATACAACTTGTATCGATTTATTTGGCGAGCTACTGAGTCTG…
TCONS_00156435	LOC106578001			2.37363	4.10041	0.577303	0.00118455	0.178297	0.589802	0.000154868	0.00645265	CAACCACAGGCAGAGTGAGACAGACTTTGTGTGCAGAGACAAATGGAGACATATTGAGATATTATAGTGAGCCATCTGAGATATAATGCTGGTGGTGTGTGTCACTGTTGTCCTGGGACTTCTCTCAGTGGGCAGCTCCCAGGCTGCCCCTTCAACCTCTGAGGAACTCCTGAGGTCATTGGAGCAGCGCAGCCTCTTTCAGACTCTGGTAAATGTAGCGTTGAAAGGAGTGGCCACCCAGTCATCACTGTATGGGGATGGCCAGGCTCACAATGCCATTGATGGGAACAGAGAATCAGACTATCACAAAAGATCCTGCACCCACACTGCACAGGAGACCAACCCCTGGTGGAGAGTGGACCTGCTGGATGTGTACAGAGTGACAGCTGTCACCATCAC…
TCONS_00230775	LOC106597572			2305.36	4065.56	0.570183	0.0118404	0.284634	0.591321	0.00227543	0.0482665	TTACCTGTGTTAATCAATACAAACAAACAGATAGAGAGACAGACAGACAGAAGACAAGATGAAGGTCCTACTCGTTCTGGCGATGATGTTCCTCGGGGCCTCTGCCCACCCCTGCCCCCATACCTTTGCAGATAATTCAACAGTTAAACTACTAGAGAATTATGTCATTGAGCAATGCACTGGTCATGCTGCTTGGTACAAACTGGGGTCCTACTGTATTAAGCACTTCAACCAGATGTTGGACTATACGTCAGCTGAGAATCACTGCAAATCTGTGAAGACTGGTGCTCATCTGGTATCAACCCACAATGCTGAGGAAAACAATGCCCTGGATGAATTCACTCAGTGGAGCAGCCGACCAAACCCTCGCATCTGGCTCGGTGGTTATGCACTAACTGA…
TCONS_00182645	LOC106584284	nm_012098.2	NM_012098.2 Homo sapiens angiopoietin like 2 (ANGPTL2), mRNA	0.555767	0.949482	0.585043	0.000814393	0.160127	0.592901	6.72156e-05	0.00341025	GCCCACAGAGAGGAGACTTTGCTGGGCAGCAGGCTGCAGACAGAAGGCCTCTGGACTCGGGCTCTCTAGGAGGGGGACCGGTTGAGATCCCAGGACAGAGGGAGTAGAGTGGGTGAGAGAGCCAGAGATGAGCCCCTGTGTGAGATGGGAGATATGCACATGAGCAGAGCTTGAGGAGGGGACTGAACCGGAGCACGAGGCTCTCTGAGCACTGCCTGACTAACGACACAGACATACATCTGCAGGACACACTCTCTCACAAACAAACACACAAAGGGAAGCCTAGAGGAAGTCCAGGAGGCATCCAGCTAGCCAGTAGAAGAACGCCATGCAGGGTGTGGTCGGGGTGAGACGGGGGGTGTCGTGGAGCCTGTGTGGCCTGCTCTGCCTCTCTCTCTG…
TCONS_00187274	LOC106585608	xm_017012945.1	XM_017012945.1 PREDICTED: Homo sapiens sorbin and SH3 domain containing 3 (SORBS3), transcript variant X5, mRNA	0.91618	1.58459	0.577878	0.031111	0.385609	0.593158	0.00075722	0.0212472	GCCAGCCTCAGGGTCAGCCGGTGCAGAAGCCCCAGCTGCCTCCACTACAGCGGTCCCAGCAGCCGCCCCAGCACAGACCCACAGAGGAACCCTGGTCCCCCATAGAGAAGCCGTCTAAGCCATCCGCCTTCGAGGAGTCTCTGCTCTCTGAGCTGAGCTGTTTTGAGGCTGAGCTGGACTCGGACATCCAGGGTCTGGAGAGAAGACTTTCCCAGAAGAAGCAGACACGACGAGGCCAGGGGTGCCAGGAATGCTGATCCAGGAACTGCTGCAGGGACAGGGACAACACGGGACAACAGCTCCTTGACTGATGCAAAGCAACCTCTCCATCGTCCCATTGTCCCCACATCAGCTGTTGCTCAGAGGGCAGCCCTCAGTCCCACACATGTAGAACGCCTC…
TCONS_00185639	LOC106584560	nm_003941.3	NM_003941.3 Homo sapiens Wiskott-Aldrich syndrome like (WASL), mRNA	0.382067	0.643515	0.591343	0.00082255	0.160436	0.593561	4.64995e-07	5.75256e-05	TCCACTGGGAAATAGGGCTAGACCATTCCATCCTTCGTGATATTTTGGGATCCTCATTATATAGTAACACCAGAACATTTACAGACGACATACAAATATATATTTTTTAATGCAAATTAATTTATTTCGGAAGAGGGGGCCTTACTCTTTCATTTTTATATAATTTTTTGGTTTCTCCACCCCCCCTCTTCACTGGAATGGTTGTTCCTTCACACTGCCTACCGTGCCATGTTGGATGGATGTAACGTTATCGATGTTGCAGCTGGAGTTACGAATGAAAGTTTAGAATTTGCCCTCTGCAGAGATTGGTGTTCCCACAGATTCTTCGAGGACCCTGGGGCATGGTGACGTTATTCAACAACCGGGATCCAAAAATATTTCATTTTGCAGGCCTCTAGC…
TCONS_00132418	LOC106571336	xm_011535839.3	XM_011535839.3 PREDICTED: Homo sapiens mitogen-activated protein kinase kinase kinase 5 (MAP3K5), transcript variant X7, mRNA	0.14798	0.258342	0.573463	0.00294192	0.202817	0.593764	0.00169783	0.0386469	TCAACCTCCATCCAGTGTGCGTGAGCTTTTGCAGGGAAGATAGTGGAAATAGGGCAGGTTCGGGGACTGGATACAATTGTCTTGTTGGCATGAATTATTCTATGTGCATGATTTCTAAATGATAGGCTATTCATTGCGGTGCTGCACACAACCCTGATCTGCTTTCTAGAACGGTGGATCTACCAACAAGCTCACCGTGGGTTTGTAACCATTGCAACCTGCGCTCGTGCTTAACTTCGGAAACTATGAAGAGTCAATTTCGAGACGCACAAGATTTGTACAATTCAGTGGTAACTGTTCCTTGCCATAGGATCGTTAGCTGTATATGAGTAGCATATATGTCGTGACTTAACAGTAACACTGATTTTCAATGGTTGTAGTGCCCACTATCTTGGTTTA…
TCONS_00204042	LOC106588899			0.234528	0.402455	0.581543	0.00941606	0.275379	0.593828	0.000659931	0.0193229	CAGGGGCAGAACGACAGATGTTGTACCTTGTCAGCTCGGGGATTCGATCTTGCAGCCTTTCGGGTACTAGTCCAATGCTCTAACCACTAGGCTACGCTGCCGCCCAAAGAATTAACAGGTGTGCCTTGGTAATTTGTGGAATTTATTTCCTCCTTCAATGCGTTTAAGCCAATCAGTTGTGTTGTGACAAGGTAGGGTTGGTAAGTAAGACGCATCTCAACATCAACTGTTCAGAGGAGACTGCGTGAATCAGGCCTTCATGGTCGAATTGCTGCAAAGAAACCACTACTATAGGACAGCAATAAGAAGAAGAGACTTGCTTGGGCCAAGAAACACAAGCAATGGACATTAGACCGGTGGAAATCTGTTTTTTGGTTCCAACCTCCGTGTCTTTGTGAG…
TCONS_00135363	LOC106572585	xr_245923.2	XR_245923.2 PREDICTED: Homo sapiens heterogeneous nuclear ribonucleoprotein A1 (HNRNPA1), transcript variant X1, misc_RNA	16.5272	28.4617	0.579738	0.000719496	0.152812	0.594237	0.000606931	0.0182139	CAGCTAACCAATTGCTGAATCCAAGAGGCGTATCCGTCCCTATTTATTATACTGTTTTCTGTCCAGGCACGGTCGTCTCGCTGTCGCAGAATTTCTGTCCTCGAATAAGGAACAAGGGATCGGAAACTACCAGCAACAATGTCGAAGGAGGCCCCACGTGAACCCGAGCAGCTCCGCAAGCTGTTCATCGGAGGTCTGAGCTTCGAAACCACGGATGAGAGTTTGCGAGCACACTTCGAACAATGGGGATCTCTTACAGATTGTGTGGTAATGAGAGATCCAGCCAACAAGCGCTCCAGGGGGTTTGGGTTTGTCACCTATGCTGGTGTGAATGAGGTTGACGCTGCCATGGAAGCACGTCCCCACAAGGTTGACGGTAGGCTCGTAGAGCCGAAGAGG…
TCONS_00220760	-			18.6479	32.3578	0.574285	0.0389241	0.41117	0.594618	0.00167176	0.0381979	CGCATTTGCGGACATAAGCAGGCATTTAGAGGTTTCCAGTAAAACCCTGCAAAGTCCAACCCTGTTCAAACATTCTATTTACATGAATTTACTTTTGATTACATTTAGAAAAGCAACATAAAGAGACAGCAACAGCCATTCTTCCACAGTCACATTCTCCTAACAACATCAAGAAGAGCCCACAGTAGCCTAATTTAGAGGTGACTTCTTAAAAACTCTATTCAGAAACTTAGAAACAATGGGAAACTCAGCAACAAGCTCAGAGAACACTGCATCTACAGCAGTCACACATATTTTCAACACCACTCCCTGGGATTTGGGAATTGACCATACTTTCCAGACATTCTTTACCCCGAACGCCCTGGATAATCTGAACAAGCAGTACAATGGACGAAAACT…
TCONS_00066719	-			154.822	269.949	0.577629	0.0302602	0.383192	0.594673	0.000893526	0.0239983	GGGTAAGCAATATTCAGACCTCCAGTTCCATTATCAAGCTGTGATTGTGATATGAAGATGCAGAAGTCTGTCTCTGTTGTTCCTCTGTTGTTGCTCCTCTGTCTGTCTGTGGTAGGGGTCACCAAAGGTCAAGGGGTAGAGGTGGTCACAACACCAGCAGATGGAAAGACAGATGGACGGACAGACTCTGAGCCGGACCTCTGGGCTGAGCTGAGAGCGCTGAGAGACATGGTGGTGGAACAGAGAGTGGAACTGGCTGTCACTCAAAGTCAACTGGAGGATATGAAGACACAGAATTCAGAGATGCAGTTCAGGCTGAGAACTGCAGAGAACCAGGTGAAGCTACTGAAGGCTGAGATTCAAGAAGGGAATGTAGCGTTCTCTGTTACTTTGGGAGTT…
TCONS_00038715	LOC106602980			59.1184	101.326	0.582833	0.00299733	0.204188	0.595411	0.000149983	0.00628537	AAGATATCCAGCCACTTGTGACAAAACGGGATAATGAGCACCACTACTTTAAACTAAAGGATGGTGCAGAATTGGAAGAAACCTTTGATAAAATAATTGATGAAAGCAAGGTTGTGGGTCTATGCGGACTCCATAGAAACTACGATCATGACACCGCAGACACCATACGTGTAAGATATCCCTGGATGGCAAGGATTATCATCCCGCATGAGGATGGAAGTTATGGTAAATGCATGGGGTCTCTGGTCACTCCCCGCTTCATCTTGTCTGCTGCTCACTGCTTCAAGTTCACAGACACGGCAGATAAAATCAAGGTTACGATTGGCAAAAATCAAGTTCTAACTGGATCACGCCTAATATTACACCCTAATTATGATATCAAAGCCAAAGAGAAAGAGG…
TCONS_00158581	LOC106578952	xm_005269720.4	XM_005269720.4 PREDICTED: Homo sapiens APOBEC1 complementation factor (A1CF), transcript variant X2, mRNA	1.89825	3.23714	0.584413	0.000165075	0.0878359	0.595564	0.000159086	0.00657533	AACCTTTGGAGTTTGATATGATGTAATTACCGAATCACCCCAGTGACACGTTTCAAAATCACTAGAATGAAGGACTGAGTCTTCCGGGTGGTGATCTCTGAAATTGCTCAGTGAGCACCCCTAATTTCGCTGATTTATTGCTGACAATCGCTCTCAATGGAATCTAATCAAAAATCTGGGGATGGACTGACGGGCATGCAGAAAGAGGTCTCGCTGCGTGCGCTCATTCAGCGCACAGGATACCAATTACTGCAGGAGAATGGTCAGAGGAGGTACGGCGGACCCCCTCCGGGCTGGGAAGGCCCTCCCCCAGAGAGGGGCAGTGAGATCTTTGTGGGGAAGCTGCCAAGAGACCTCTTTGAGGATGAGCTGGTCCCCCACTGTGAGAAATTTGGGAAA…
TCONS_00176062	ahcy	xm_017027708.2	XM_017027708.2 PREDICTED: Homo sapiens adenosylhomocysteinase (AHCY), transcript variant X4, mRNA	457.989	778.638	0.58559	0.00020069	0.0973329	0.59577	4.62761e-05	0.00251003	GTCCAAAGCCAGGCAGTAACAACCATACAGCGACCACGACTGAACGATCCAGAAGAAGACAATCATGTCCGAGAAACTGCCCTTCAAAGTTGCTGACATCAGCCTGGCGGAGTGGGGTCGCAAAGCTATCGACATTGCAGAGAACGAGATGCCCGGCCTGATGAAGATGAGGGAGATGTACGGCCAGTCCAAGCCCCTGAAGGGTGCCCGCATTGCAGGCTGCCTCCACATGACCCTGCAGACCGCCGTGCTCATTGAGACCCTCACTGCCCTTGGAGCCGAGGTTCAATGGTCCAGCTGCAATATCTTCTCCACTCAGGACCACGCCGCTTCAGCCATTGCCAAAACTGGTGTTCCAGTGTACGCCTGGAAGGGCATGACCGATGAGGAGTATGTGTG…
TCONS_00014474	LOC106575735			2.0701	3.57441	0.580295	0.00352559	0.212984	0.596463	0.00121339	0.0302485	GGCTGTGATATACAGAATGAGGTATTCAGGTTTTACACAGCAGGTTCATTCACCATAGCCTTCCCTGTCCAATCACAGTCATTTACTGGGTCTATTCAAAACTGGTGAGTCTACTGTTGTTGTTTCTATTGTTGTTTCTGGCAAATTTTCCATGTCTCTCCTGCTTGGATTCAAGCTGTCGTAATATTACTAAACAGACGTTCAGTTACAGTGATTTATACCCATATCAAGTATGAATTATGAGATCATGACTAATCAGTTATCAAAATACTTTTTGTATGGTATGTCTCAACATAATTATTCTATGATCAGATACACTTAGTCTCAAATTTCCCCTTCCCCATATACTGTGTGTCCAGGCTGCTGGGTGTGTCTGTGTGTGAGTTTTGGGTTCTAGTT…
TCONS_00121495	LOC106570622			180.561	310.424	0.580678	0.0136015	0.295868	0.597013	0.000721856	0.0205325	CGCCTGGGTATTGTGATATGAAGATGCAGAAGTCTGTCTCTGTCGTTCCTCTGCTGTTGCTCCTCTGTCTGTCTGGGGTAGGGGTCACCAAAGGTCAAGGTGTAGAGGTCACTAAAGCTAAAGCTGTAGATTTCAAGACAGAATTCGAGGTCAAAACACCAGCAGACGGAAAGACAGATGGACAGAGAGACTCTGAGCCGGACCTCTGGGCTGAGCTGAGAGCGCTGAGAGACATGGTGGTGGAACAGAGAGTGGAAAAAAGAGTGGAAAAGAGTGAGGCTGTCACGCAAAGTCAACTGGAGGAGGTGAAGACACAGAATTCAGATCTCCAGGCTCAAAGCGTCAGTCCACCAGCTGAACTCTCAGTCAGACTGGTGAATGGGACCACTTCCTGTTCTG…
TCONS_00106765	LOC106566219			1979.83	3372.78	0.586763	0.00557651	0.244568	0.597208	2.99984e-05	0.0017765	TGATTTGGTAACTATTTAAGTGACCTTGCGCAGGTCCCTTTTTTCACAAACCTAATTTCACACCTAAGTGGAGAGCAACTAATAAACTGAAGACGTTTGGAGTCCAGGTAAAGAATGAAGGGTGTTGTAGTTTTGCTGGTGTTGCTGTGCAGCGGCCTGACTGCGGCTATGATTGCAACCCCAGAAAACGAAGAAGAAAACTGCCAGTCTGTCATGTGTAACATGCAGAGGAAGATTGAAGTCATGGAGAACCGACTTGTAGTTGCTGAGCGCCAGGTGGAGACACTGAAGACTAAAGCAGAAACAAATGTGGCATTCTCAGCTGGTTTTGGGGGTACTGGATACTATGGACCTTTCAATGTTGACAAAACCCTTGTCTACGAAAATGTCTTAACCAAC…
TCONS_00071268	LOC106612870			7.02638	12.1693	0.582947	0.00111621	0.174818	0.597823	0.000530603	0.016538	CTTTATTCATCCATACAAAACGGAAATATGATCTATGTTGTACCCTACCCCTCAGAAATACACATTAGGTTGGAGAGGCTGGAGCAGTGAGCAGCTACTCTGTGCCGCCAGTTGAGCAGTTTAGGGGTTAAGTGCCTTTCTCAAGGGCACAACAGCAGGAGATGTTGTCTTTCTAGGATTTGTCACTAACAACCATCTAGCAGTCAGCTCAAATATCGGCAAAAAAATTATTCTGCCCGGGCTGGGTAGCAATCGCGCCCCTATAACCTCTAAGTAGGGGCTACCGAGTGGCGCAGCATTCTAAGGCACTGCATCTCAGTGCTAGAGGCGTCACTACAGACCCTGGTTAGATTCCAGGCTGTATCACAACCGGCCGTGATTGGGAGTCCCATAGGGACA…
TCONS_00020388	LOC106583087	nm_000064.3	NM_000064.3 Homo sapiens complement C3 (C3), mRNA	15.3142	26.0404	0.585932	0.000250906	0.106039	0.598287	0.000114841	0.00522869	AGTGGTGGAGATGTGGGTCGGCAACTTGCTGTGTCTGGCCACTCTGGCTGTAGCCCTCTCCTTACCTACCTTATCTGATGGAGCTGCTCTACAAGTGTTGTCAGCTCCTAACCTGCTTCGTGTGGGCAGTAATGAGAACATCTTTGTGGAGTCTCAAGACCATATAGGAGGTCCCCTGGATGTTAAGATCATGGTGAAAAACCACCCTACGCAGAGCAAAGAGCTGGTCTCTAAATCAGTGGTTCTGAATCAAGCAAACAACTTCCAGGCTATGACACAACTGGTCATCCCAGAGGGGGACCACTTTGTGGATGACCCCAAGCAGAAGCAGTATGTGGTCCTGCAGGCCCAGTTCCCTGACCGCCTCCTGGAGAAGGTTGTCCTGGTCTCCTTCCAGTC…
TCONS_00206520	LOC106589306	nm_000151.3	NM_000151.3 Homo sapiens glucose-6-phosphatase catalytic subunit (G6PC), transcript variant 1, mRNA	35.0354	59.2468	0.588779	0.000886397	0.162764	0.600681	0.000124617	0.00554391	GGTTAGGGAGTGTGTCTGCAACAACCTCCTGGAAGCAAACAAATGCCCTAACCTTGAATAAAGTCCAGTGGGAACAACAGACTGCATGACAGTCCTGGAGCTCAAGAGGACTGCTCCTGACCATTCTCCAATCCTCGCCCAGCTTTGGTGTACCTTCCCTGGGGACTGATCTGGATCCACACCACAGTCATGGATCTTTTCCACAGCTGGGGGGTGGAGGTGGCTGTCCATCTGCAGACCCAGTATGGGCATTATGAGGGCTGGTTTAGCCTAGCCTCTACAGTGGCTGACCTGCATACCACCTTCTTTTGTTTCTTCCCAGTCTGGTTCTATCTGCGTAGGGACGTGGGTGTAAAGCTCATCTGGGTGGCTGTCATCGGGGACTGGCTCAACCTGGTC…
TCONS_00138419	LOC106574341	nm_003749.2	NM_003749.2 Homo sapiens insulin receptor substrate 2 (IRS2), mRNA	4.24623	7.13361	0.594412	0.000234206	0.10248	0.600862	1.29218e-06	0.000136487	CGAATACTTTCCAGTGGCAGCCGAAAACGAGCAGGAGCAGGAGAGCTGGTTTCGAGTGTTGTCGGATATGATCGAAGAGGGGAAAGTCAATGACAGTCCCGCGTCTAATTCCACCTCTCTTTTCTGTTTCGAGGAGGCGAATTACGGTGTGATCGCCAACCACTGCCTTTCACAAGGAGGTATGGCAAGTGAATTTGAAGTCCAGAGGACTGGGTCAAACAAAACATTTGATAGGGGTGTTTAGGCTGTGCTTATCCAGTCGGACTATCAGCTTTGTGAAACTGAACTCGGAGGTTGCGGCTGTCAGTTTACAGCTCATGAATATCCGGAGATGCGGCCACTCTGACAGCTTTTTCTTCATCGAGGTTGGTAGGTCGGCTGTCACTGGCTCCGGTGAGC…
TCONS_00035498	upp	nm_145052.3	NM_145052.3 Homo sapiens uracil phosphoribosyltransferase homolog (UPRT), transcript variant 1, mRNA	1.06257	1.80361	0.589669	0.00132333	0.185716	0.600944	0.000425092	0.0139221	ATAATGACGAGATGCTCTTGTCTCCGCCCTAACAATGAGTCGTTGTCCGAAAGCGGGAAGGCAGGCGACAAGGTCCAAAATAAGCATATAGAAACGCTAAGGGCTTCTATTGAACAGATTTGGGCGAGAGTGAACCCTCTCGTTTCGCCTCTTCCTCTCTGATTTTTGCTGCAGCCACTCAATGGCCGCCACCCAGAATCAGAGAAGACAAAAATGCCCAACAAGACATTTAGCTAGCTATATGAATAGCAAAACCGCAGAGCCTTAAACTGCTCAACTATTTAGCATTTTCTTAATTCTATGGAAACGTATTTTGAGAGCGGAATTGTTACGGAAATCAAAATGCCTTGTCAAAATCAGCAGCTGAACAACAATGACAGACAAGAACACGCGGCAATG…
TCONS_00132389	LOC106571312	nm_001634.5	NM_001634.5 Homo sapiens adenosylmethionine decarboxylase 1 (AMD1), transcript variant 1, mRNA	6.6346	11.2781	0.585629	0.00138308	0.187252	0.602773	0.000942154	0.0249689	CGCGTTCCCTTTTCTGCGCTTTACACAGTATGGCCGGCGATATTAGCTAGCACTTGCTTTACAGTATTCTCTGTAAAAGGGAAGACGGTTAAACCAAGAAATTACACCTGGATTGCTAAAGGACTGTACTTAATAAATTATAACGTTCAAACAAGGGCTAATTCAATTGAAAACGTAACCGACGTTTAATTTCTGTTGGTGTCTGTTAACTCACGATGGAAGCGAACGGTGCACACTTCTTCGAGGGAACCGAGAAGCTGTTGGAGGTGTGGTTCTCCCGGCAAGATGAGATCAAAGGAACAGGGGACCTCCGTACCATCCCGAGGTTTGAGTGGGACAAACTTCTGGAGAATGTGCACTGTTTGATCATAAGTGTGACAAAGACCGACAAGCAGGAAG…
TCONS_00178447	LOC106583684			2.76402	4.70342	0.588074	0.00140358	0.1878	0.60333	0.00119859	0.029964	TCACATGACTGAGTTTGAGGGAAGGCCATGGGTACCGCAACGTTTGCGTTGTTGGACTCGCGTGGAGCCTACCTTTTATGCAAGTTATGTTTTTATTCTCAAAATCTTTATTGTAACGTTAATGTAGCCTACTCTGGAATATTTTGTAGCATTTTATTTTAACTTGAATTTGAAGCAGATTGACTGGGTCAATTTGCATTGTGGACTTTGCACGGACATAAACGAAGTTGTGTAACGTTTCGTTATTGAAAAATGACTTTTTCCAGAGCCTACGCCTTTTGACGTTACGTTATATCCTTTCTGCAGCTGTTGAATATAGCCTATATTTAATCCCTAGTCACAAGGCTGGAATTGGAACAGAAGGCTGGAAGTTCACAGACAACCTGAAAAATGCATTTG…
TCONS_00134445	clstn1	nm_001302883.1	NM_001302883.1 Homo sapiens calsyntenin 1 (CLSTN1), transcript variant 3, mRNA	2.03066	3.45279	0.587691	0.0014607	0.189597	0.603736	0.00168636	0.0384583	CCATCGGTCCGCAAAACTGCGAGAGAGCGAGTGGCGATAGAAGGGAATAGCAAAGCGGCGCTGGGGGCGGCCATTTTAGGAGTATCACGGTTGCCGAATACATCTTCTGAAATTGTTTTTCTTGAGAGAGCTATATATTTTATTATAGGCGAGGATATAAGAAGGTTGTTTTTATTTTCCCGTGTTGTAATTCGAATTTGGGATGCAGATCAGAAGGTATAAACATTTTGCATCCGTTGTCGGACTGGTCCTCGGACTATTATGCGCGGTGGAGGCAGCTAAAGTTAATAAGCACAAGCCATGGATTGAGACGACGTATCATGGCATCGTAACAGAAAATGACGACAAAGTACTTCTGGACCCTCCACTTATCGCCCTGGACAAAGACGCCCCGCTGCG…
TCONS_00106764	LOC106566219			11.7743	19.8497	0.590245	0.00833569	0.272861	0.604219	0.000457276	0.0147356	TGATTTGGTAACTATTTAAGTGACCTTGCGCAGGTCCCTTTTTTCACAAACCTAATTTCACACCTAAGTGGAGAGCAACTAATAAACTGAAGACGTTTGGAGTCCAGAAAACGAAGAAGAAAACTGCCAGTCTGTCATGTGTAACATGCAGAGGAAGATTGAAGTCATGGAGAACCGACTTGTAGTTGCTGAGCGCCAGGTGGAGACACTGAAGACTAAAGCAGAAACAAATGTGGCATTCTCAGCTGGTTTTGGGGGTACTGGATACTATGGACCTTTCAATGTTGACAAAACCCTTGTCTACGAAAATGTCTTAACCAACCTTGGCAACGCTTACAACCCGGCAACAGGCATCTTCACAGCGCCAGTGGGGGGAGTCTATCACTTTAGCGTCTATCA…
TCONS_00073113	LOC106610894			2.55725	4.35668	0.586806	0.00216952	0.1933	0.604399	0.00189732	0.0421001	ACACTCGATGACGTAGGCATTTTGTGTGGCTAGTTGTTTGGTCAAGCAACAGACAGATATATTTCAGCCGTTGATACTTAGCTAGCTAGTTTAAAACTCGACGTTTTCATCTAAATTTAATCCTAAATTTAATCATTTGCCAGGTTTCTCTACGAATATTACATTGAAACATTTACATTTCATATCGAAATTGATTGAATTTCATTACATTATCTAGTTTACTAGCAGAATCCGATTCCTAGCGCCGCGGCCGAGTTGACTGAATTCAATAAATTCGCATTACGATGCACACCAAGAAGACCGATGGGAAGGATTCACATGTTCAAATGGCCCAGCCCCCTCTGAGTGAAGGGATAAGTTTGATCTTTGATCAGGATGCCCAATCCAGCTCTTCCAGTT…
TCONS_00207003	LOC106589480	xr_933935.2	XR_933935.2 PREDICTED: Homo sapiens forkhead box K2 (FOXK2), transcript variant X1, misc_RNA	1.30031	2.17272	0.596527	0.000231543	0.102004	0.605356	5.4845e-05	0.00288512	TCCCTTCTCTTTCTCTCTGTCGCGGCGGTGGGTTGGAACCGCTGTGTCCCCGATCTGTCTCAACATTAGAACCCCCAAGAAGATGGCGATGGGGTCGGCAGTCGCCCGGCTTGAGGGCCGAGAATTCGAATACCTGATGAAGAAGAGGTCGGCGACCATCGGACGGAACTCATCGCAGGGCTCGGTGGACGTTAGCATGGGCCACTCCAGTTTCATCTCTCGCCGGCACCTCGAAATTTTCACCGCTGGTGAAGACGGCACCGGTAGCGGGGAATTCTACCTCCGATGCCTCGGCAAAAACGGGGTGTTTGTGGATGGGGTGTTCCAGAGACGAGGGGCTCCACCTCTGCAGCTCCCACGAATGTGCTGTTTCCGGTTCCCCAGCACCAACATCAAGAT…
TCONS_00190738	pggt1b	nm_005023.3	NM_005023.3 Homo sapiens protein geranylgeranyltransferase type I subunit beta (PGGT1B), mRNA	0.287827	0.484903	0.59277	0.00554015	0.243684	0.605475	0.00144138	0.0341657	AAGCCTGTTTACGCGGAAGTTGTTTCAAACTCAAAGATGGCGGAAGAAGAGAACCCGCTTGCCGAATTTGAACAAATTGACTTTTTAAAAGATCGACATGTACGATTCTTTCAAAGATGTCTTCAAGTTTTACCAGAGAGATATTCATCATTAGAAACAAGCAGGTTGACCATTGTGTTCTTTGCGCTCTCTGGTCTTGATGTCCTGGATTCTCTTAATATAATAGACAAGCCCAGCTTGATTGAATGGGTCTACTCACTACAAGTCATTCCTACAGAAGACCGTAAGTGCTGCTTTGTGATTTATATTGTTTTTGGGCATTCATGTGTCAACGGCCTTCAGGAGGCATCCACGCACGCACGCATGCGCGCGCACACACACACGTAATTCACTTAATTT…
TCONS_00180463	ssra	nm_003144.4	NM_003144.4 Homo sapiens signal sequence receptor subunit 1 (SSR1), transcript variant 1, mRNA	5.38026	9.03483	0.594262	0.0029693	0.203488	0.605534	0.000144329	0.00616283	GTGTTTTTGTTGTTGTTCATTCAATCAATTTCTCCTAAACATTTTGACAATACCTATACGTGCATAGTATGGGCGTGTCTTAAAACTGTTGTCCCACGTCTTCTCTAACTTTTCTTCCTTTTCCTGAGTGCTGATGTGTATGTAGCAAGCTACGAACTTGACCGCAGCAAAATGTTCAATTTCGGATCAAAAATACTTGTACTTTTTCTCGTGGCTTTCCCATGTGGCCTGATATCCTTCGGCCAAGTATCTGCAGACTCTGAGTCTGCGGAAGACATTTCCCCAGATTCAATAGTCGATGAGGAGGAGGAGGAGGAGGAGGAGGAAGAGGATGAGGTGCTGGTGGAAGAAGATCAGGAAACAGAGGATGACATAGATGAAGATGCTGCAGTTGGAGAT…
TCONS_00219282	LOC106593074	xm_011541080.3	XM_011541080.3 PREDICTED: Homo sapiens kazrin, periplakin interacting protein (KAZN), transcript variant X6, mRNA	0.994898	1.6666	0.595172	0.00123067	0.180219	0.60555	0.000229437	0.00871524	CTATTCTCTTTTCTGTGTTCTAAACCCTGTTCTGTTGTCTGTTCTGTGTTCTAAACCCTGTTCTATTATGTGTTTGTAGTGAGCGCTACGTCAGTGTCATCCTGAAGATGGAAGCCATGCTCCATAGCTGGTTTCCTCAAGTCAGAGCCCGCCGAGACCCAGACCCAGACCCAGACCAGCACAATGACAGCCAGGAAGAGCACCACACTCCAGCTACGAGACACAAGCAATACCATGCCCCAGCCCACCCACCACCTCCAGCCTCTCCTCCCGTCGTCTCCCCCCCAGAGGGTGACCACCACCCAGCCCTGCGAGCCTCCGACGGACCTCTACCTGGCTCCTTCCCCAACTCCTCTGCCACTCATCTCAAATGTCTCCACACTGCCCCCATCTGCTCCG…
TCONS_00150643	LOC106576790	xm_017008786.1	XM_017008786.1 PREDICTED: Homo sapiens zinc finger protein 518B (ZNF518B), transcript variant X5, mRNA	0.274884	0.465322	0.589795	0.0295648	0.381044	0.605822	0.00191278	0.0423911	ATCCCCGGATGAAGCTGTCATGGCTGCCATTCGCTGAGCTGTCAAGTCTACAAAAGAAATGTAAAAACCAACCGAAGTCTCGAATTATACATCGACGTAGTCCAATTGTATCGGAGCTTTACTCTGCGGGGCCTGAATTGACATGGATCCAGCACATGCTGAATTAGATGTCCCTGCTGAAGGTAATATTAAAGTTGTCGATGATGAGGACAAAAATTGGCACAAACGACTCCGTCTCAGGAAAGCTGCCGTTCAGCCACCAACTATGCAAAGTGAAGATAAGCATGGGCCGAAGAAGATAGAGGACAAGGAGAAAAGCACAGAGCAGAGGTATTTGAAGAAGACACCCCTAAAAACACAAAAGAGTCAACATGTGACAGAGGTTCATGGAAATATACT…
TCONS_00113109	slc6a6	xm_006713307.2	XM_006713307.2 PREDICTED: Homo sapiens solute carrier family 6 member 6 (SLC6A6), transcript variant X1, mRNA	13.1042	21.8464	0.598119	0.000817168	0.16015	0.605922	1.00822e-05	0.000722637	TTAAACGCGCACCCGCTCTCAGAAACAAAGGTCAGAGAGAGAGAGAGAGAGAGAGAGAGAGAGAGAGAGAAATGGTGTAATTCATTTCCGATGCAATTGTTTTATTGAGCACTCACAGCACAACACAAGTTTAAGGGACAGCTCGAGCTATAAAATACCTGGCAGCATGGCACAGAAAGAGAAACTCCAATGTCTGAAGGATTTCCACAAGGACACGCTGAAGCCTTCGCCAGGGAAGAGCCCGGGCACGCGGCCGGAGGACGAGGCAGAGGGCAAGCCCATCCAGAGGGAGAAGTGGGCCAGCAAGCTAGACTTTATCTTGTCCGTGGCCGGAGGCTTTGTCGGTTTAGGGAACGTGTGGCGCTTCCCGTACCTCTGCTATAAGAATGGTGGAGGTGC…
TCONS_00178060	LOC106583442			3.70962	6.15066	0.600778	8.99406e-05	0.0634233	0.608565	1.10209e-05	0.00077758	AGTTACCTGGCATTGACAGAGCACACTAACAATGAAACTGTTGGATTTCACTGGATACATAATCACTGTATTCCCTTACTGCGGAGAGTTGTAGCATTTTCAATCAAGGAATGTAATATACTCTGACAGATGGATGTGAAGATAAAATATCTATGCTGTAATCCCCTCAATTCTTCAACACAGGCTGGTGTCTGACATCAGGAAGTTGGCATCAGTCTGGACTTCTAACAAAGCCCAATGCCAGGAAATAGGACTTGCTCAACTAACTTGGTTTTAGGACTTGCTCAACTTGTTTTCCATGTGTCGCCAGAAGCACAGAGGCGTGCTGATGGGGTTGTGTGTGGACATATCTGACAACAGTTGATAATCACAGATAAAGGAAAAAAGTGCTTGAGGATC…
TCONS_00003547	LOC106610787			0.73117	1.22928	0.595229	0.00313677	0.207156	0.608845	0.000376663	0.0126927	GGAGTGTGTCAGCAGTTCCTGCAAGAGGAAGGCATTGATGCTATGGACTGGCCCACCCGTTCCCCAGACCTGAATCCAATTGAGCACATCTGGGACATAATGTCTCGCTCCATCCACCAACGCCACGTTGCACCACAGACTGTCCAGGAGTTGGCGGATGCTTTAGTCCAGGTCTGGGAGGAGATCCCTCAGGAGACCATCCGCCACCTCATCAAGAGCATGCCCAGGCGTTGTAGGGAGGTCATACAGGCACGTGGAGGCCACACACACTACTGAGCCTCATTTTGACTTGTTTTAAGGACATTACATCAAAGTTGGATCAGCCTGTAGTGTGGTTTTCCACTTTAATTTTGAGTGTGACTCCAAATCCAGACCTCGATGGGTTGATAAATTGGATTT…
TCONS_00136449	LOC106573258	xm_005256092.4	XM_005256092.4 PREDICTED: Homo sapiens poly(A) RNA polymerase D5, non-canonical (PAPD5), transcript variant X2, mRNA	0.488427	0.809803	0.602278	0.000539242	0.142494	0.61157	0.00010692	0.00495814	TCCCGAGAGTGGAGTTTGCGCAATGTTATCAGCTCCGCCATTGACGGAGTCGCTGGAGAAAATTTGCACATAGCCTGTCACGTTTTGTTCTTAGCAAGTATTCGACGTTTAGATCATGTATTTTCACAGCGGAATTTAGTGTCGTTAACACATACGGTTGTTTACATCTACATTATTGGAATTGCATTAAACTGTACGCAGAAGTTGTCAACCCTCCTGCATCGTTAGCTAGCTTACGCACACCTAGCGTGTCGAAGTGCACGGCTGCGTTGCCCGTGTGCTCCACTCCATGGATCCAAGAATCGCCTGGTTCCAGCCAGAACAGCTCGGCCCTGCCAATAGTGCGTGGATGAATATTTGGGAAACGACACAAGGTCTGGGCAGTTTGAGTAATCATAA…
TCONS_00119484	LOC106569640	xm_017006442.1	XM_017006442.1 PREDICTED: Homo sapiens muscleblind like splicing regulator 1 (MBNL1), transcript variant X46, mRNA	2.73326	4.56974	0.59706	0.000972786	0.16747	0.611671	0.00113087	0.0286878	GTCACCTCAGGACATGATCTCATACTGCAGATTATAAATGTTGTATAAATATGGAATGAAATGATATCATGGAATTATGGGTATCTATCTTCTGTCTGTTGTTGTCGTACATGTTTTACTGTCAAAGTAATGCCAGTGTTGTCTGAATCTGAGTCAACTTTCACCTAATTTACTCTCTTCCTGTCCCCTCCTCCTCAGGGCCGTTGTTCCAGGGAGAACTGTAAGTACCTCCACCCTCCTGGTCACCTGAAGACCCAGCTGGAGATCAACGGCAGGAACAATCTGATCCAACAGAAGAACATGGCCATGTTGGCCCAGCAGATGCAGCTGGCCAACGCCATGATGCCCGGCACACAGCTTCAGCCTATGGTGAATCTCTATGACCTGGTCCAAGACAGC…
TCONS_00171285	LOC106581444	xm_017006897.1	XM_017006897.1 PREDICTED: Homo sapiens cyclin L1 (CCNL1), transcript variant X8, mRNA	0.363739	0.605738	0.599922	0.268983	1	0.612082	0.000663997	0.0193888	ACGTCATCGATTTGTTCTGCTATTTCCTTTTCTCGGTGGTTGAAGCTGTCTCTGCCGCGTTGTTGTGTCGTTTACTGCTTTCATTTGTGACGAAGATGGCCGCTGGTCCCCTCTCCGCTGTCCCTAACACATCCACGAACAATGATGGGATCCTTATCGGCGACAGAGTTTATTCTGAAGTTTACCTCACTATCAGCAACTCTCTTATACCAGAGGAAAGGCTTCAGCCAACCCCGTCTATGCTCGATGGCCTCGACCTGCACACAGAGACCGACCTCCGTATCCTGGGTTGCGAGCTAATTCAATCGGCTGGTATTCTTCTACGCTTGCCACAGGTGGCAATGGCTACGGGTCAAGTTCTTTTTCATCGTTTTTTCTACTCAAAATCATTTGTCAAAC…
TCONS_00063468	LOC106609326	xm_017019580.1	XM_017019580.1 PREDICTED: Homo sapiens ethanolamine kinase 1 (ETNK1), transcript variant X1, mRNA	0.432762	0.717946	0.601731	0.000939362	0.166435	0.612616	0.000319315	0.0111881	AATCAGTGGGTTTTTTTTTTTATGGGTGGAATTTTCTGAGAGGCGTTGCAGCACTAGAAGCGAGTAGTCTTTTAACCTCCGCAGCCAAGAAATAGTTCATACAAACGCATTTGCAGCCGCATACAGTGAACTTCTTGTCAATTTAGCCGGAACCTTTCATTATGGCCAACTACATTCACGTACCCGACGAGGCGCCCGCTGTACCCAAAATAGATGTCACATTAGACGAGAACGATTACAGATCTGGTGCATTGAGACTGATCAAGGAACTGAGACCGTTCTGGAAACCATCCGAGGTCAAAATGAAGTTCTTCACAGATGGAATCACCAATAAGTTGCTGGGCTGCTACGTGGGCGGGGTCATGCAGGATGTAGTCCTGGTGCGTATCTATGGCAACA…
TCONS_00062834	LOC106608986	nm_001320329.1	NM_001320329.1 Homo sapiens NDRG family member 2 (NDRG2), transcript variant 15, mRNA	1.62476	2.70144	0.600365	0.00238745	0.194965	0.613032	0.000723132	0.0205384	TGTTGGATGGAGAGAGATAGTCTGAGAGAGATGAAAAGAGAGGGAGTGAATGAGAGAGAAACGGAATAAAGATTGAACGAGATGTGAATAGTAGGGGCAGAGTAATAGAAAGAGATTGACAAGAGACAGAGAAAAGTGAAGAGAGAGGGTGAGAGAGAGAGAGAGACAGAGAGGAAAACCAACAAAGAAAAACAGACAAAGGTAGTGAAGAGAGGAGAGAGAAAGACAGAAGTAGAGGGCAAAAGAGAGAGAGAGCTATACAGACAGAGATAAAACAGAGACAGAAGTAAAGAGACGAAACTGAGAGAGCTATAAAAGAAAGAGATATATTATTGAGAGAAAGAGGGAAAACGAGAAATATATCAATGTGAACTGATAGTTATTCAGCTCATGTCTGAC…
TCONS_00155017	LOC106577245	nm_000429.2	NM_000429.2 Homo sapiens methionine adenosyltransferase 1A (MAT1A), mRNA	25.1269	41.9376	0.595461	0.00708645	0.265411	0.614085	0.00227124	0.0482385	CCAGCAGCACCCCTGTGGAAGACAGAAGTGGAAGATTCCTTCCACCATTCTGGAGTGTGGAGAGAACTAAGGGTTAACTGGGGCTTTCTGAAAAGTTTCAATCCCCTCCCATCAACAACTCCCCCTGGAATGGTCTCACCCAGGGGTTCACATGACGTGTGTGTGCGTGTGTGTGTTTTTTCTTAGCAATATATAGGACCATGTGTAGATAGTCCAGGAGTTCTGTTGGATAGACAGTCAATTGGCAGCAACCCTCTCGCTCTCTCTTTTTTCTCTCTCCCTCTACCTTCTCTCTCTCAAGAGAACGAGCTGGGATATAAAGCTCTCACTGGAAATTTTATCTCAGTTTTTTTAGTGGTTCTGAGCACCTGCCTGTGTCAAAATGAGTGACGCTCTGCT…
TCONS_00054780	LOC106606409			0.284598	0.474303	0.598606	0.00535248	0.24043	0.614104	0.00091205	0.0244051	GTGAGGTTCATCCAGTCAATCGCGAACACACACACTAGCTGAATATGCAGAGCTAGCGCGCAAATATTAACTATTAAGCTAGCTAGTACCTATTCCATTTATGTGGCGTCGTCAAAGATGGAATCAGCACGCAGATGATGTAAGTTAGTGCTTCAAAGTCCCTGTGATAAGGTTAGCGATAAACTGAAGTCCAAACTGAACAGAACTACACTCTTCTACCAGTGTCTTAAATATATTTAATGGTCTCGTTGCAAAAGCTAAATTGTCGCAAGGGAACTTTTTATTTATTTTATTTCACCTTTATTTAACCCGGGTAGCAAAAATTATAGCAAACACCACTGAAACTGAATTGGTGCTCGCTAGCTTTGCAAATTCAGCTATTGTTGGAAGCCAGCCAAT…
TCONS_00158860	aarsd1	nm_001261434.1	NM_001261434.1 Homo sapiens alanyl-tRNA synthetase domain containing 1 (AARSD1), mRNA	1.04015	1.72449	0.600979	0.0113172	0.282044	0.614366	0.00232511	0.0490037	GATTTAACTGACGTGGGTCTGTTTGTTTATGATCCTACCTCCAAGTTTTTCTGCTTCATGAAATTTAATGTAGTCCTGTTTTCAAGCCCGAACAGCCGTGGTCGCTGTTTCTTTCATAGCTCTCTTGATGTATGAAATAGCTACTACCAAAGATACTGAACTAAACCAATATATCTGTGCTACCAAATATACTGGTAACAAGCTCCTTCTGTCTGTGCTACTACCAGCAGTTGTTCGGGCTAAATGTGTTTCCAAATGCCAGAGTCACTGACTAGATAAGTTTTCCTTGGCATAAATTAGGTGTTCAACTGACTGTCATCATAATGTTGCAAATTGTCTTTCTCTCTGCAGTTTGTCACCTCAGTGGTGGCTTGCTCACCTGGTGAAATGAAACAAGAA…
TCONS_00083782	LOC106561659	nm_001025076.2	NM_001025076.2 Homo sapiens CUGBP Elav-like family member 2 (CELF2), transcript variant 1, mRNA	1.13093	1.86952	0.604536	0.000679831	0.15023	0.61461	0.000371285	0.0125349	TTGCGCGCCTGTAGGAGAAATTAGCTGGGGATTGCAGAATACGAATGTCAAACGATTGATGATTAGTATTCGCATGCTGCTGCTCTGAGTAGAAGGCTAGAATAAGCCCCCCTCCCTGCACCTGTCCCGCTGCTTCTTGTGGTCGCGCAGGAGTTGAATCTCGAGGCGATTTCACTCACTTTCATTGTTGACTACAGCGTGGTGGGTTCTGGTTGTTGCTCGTGAAAATGACTTCGACGTACAGTGGTCTGGATTTTCATCCAGATAGGATGGTAGAAAGCCGGTTGATGATGAGCTCGGAAGATACAACCAACGGCAGCAAGATGAACGGTTCCATTGAGAACCTGGAAACGCCTGACCATGACTCCATCAAGATGTTCGTTGGCCAGATACCTCGCT…
TCONS_00058180	LOC106608165	nm_000956.3	NM_000956.3 Homo sapiens prostaglandin E receptor 2 (PTGER2), mRNA	0.66334	1.1017	0.602647	0.00465117	0.229633	0.614962	0.0010927	0.027975	ACACAGTGTGTGCTCACACTACACTGTCAGCACAGTGAACCACATGGTTGCGTGTGTGGGTGGTGGGTGGGACTGAAAATAAATCTGCGTTTTTGTTGACACGAGATGAGCCGCATTTATGTCAGTTGGACGCGGACGTTGCTCCTTTGTGTGCACTGATCTGCATAAAAGTTACATTGATCAGGTCATGCGTTTACCGCTTAGTGGAGTAGGTTAATACTTTTTTTATGGATTACAAATCTAAATTAACGTGCGGTGACAGAGACAATGTCTCGTCTGGGAATCTCTATATGTCCGCGGCAATGTTTTCGGCGGGAGTTCTGGGCAATTTAATCGCCTTGGTCCTCTTGGAGATGCGGCGCCGGAGGCAAAGTCCATCCCTTTTCCAGGTGCTGGTGA…
TCONS_00171064	ngef	nm_001114090.1	NM_001114090.1 Homo sapiens neuronal guanine nucleotide exchange factor (NGEF), transcript variant 2, mRNA	1.43984	2.35209	0.610341	0.000106374	0.0698475	0.61508	4.38594e-07	5.44459e-05	GTCTGAGGAGAGGAGTCAGTAAGAGGGAGGGAGTTTGATGGTTCGAGGCGAGCACTCTGCTCATACGAGGCCTCGCTGAGTCTCTTTCTCTGCATTATGTCATAATGGAGCCCTGGAATACTATCTGCTGCTGCTGCGTGGAGAAATACAGAGCGAACTTTGAACTCTATTGGTCAGCTACCTGGAGATAAGGAAGGCAGCGGGGAGCGGGTTTAGAGAGGCCGCCACACGACAAGCAGGACAACACGCGACACGTCAGTTGGAGACGCAGTTTTGTACCACACTGGAGGACCTACAGGAGAACTGGCAGGTGTACTGGCTTTTAATGTGTTCTCTGAGGTGTGACAATAACCCCTATACAGGAGAATACATGGTATACACCACTGGGGAACACATCGA…
TCONS_00159599	pagr1			5.43389	8.99976	0.605448	0.00044072	0.136143	0.615749	0.00033831	0.0116836	GGAGTGTGGTAGGGGTACCTGTACCAGACTGGGAGACAAGCCAGGGCAGACCGTGAACAGATCGCCCGGTGGAATCCAAACAGCAGTGCAGCAGGCAACGGGAGTCGGTGTCATACCCACTTTGGAGAAGCTTTTACTTCTTTTGGCAGATTTCTTGTAGAAAATGCCAGTGGATGGTCGCTGAACAGCAGGGGGAAGCTTCAAGGCCTCTGGATTTGGGTGGGGTTACCTGTCATTTGTTGGGCTCAAAGGCCTCGACACCTCTCACTTCACACCTCAGTACTAATTGAAGTTGTATCTGGTCTGTCTCAGTTCCAGGTTGGATGGTGTCCTTGGTAGTGTTAATCCTTCCAGATGGAGACAAAGGTGGAGATGCGATGGAAGGAGAGGGGGAGATGG…
TCONS_00106023	LOC106565795	nm_080796.3	NM_080796.3 Homo sapiens death inducer-obliterator 1 (DIDO1), transcript variant 2, mRNA	0.588494	0.970466	0.6057	0.00492243	0.234201	0.616517	0.00119264	0.0298773	CAATATATCGGTTGGACCTTGTGTGCAATTGACCAATACAGTGATGGCATAATCTATATTAATCTATTGTAGATTGAATGGCAATGCCCTGGTTTCCCTGGGGTTTGTTTTGGCATCAGAATCTGGCTTTCCACCCCTGGCCTGAATTAGCGCTGTAGTAACAACTGAGCAAAATAGCTCTCCTCTAGCTGACAATCAGTCAGCGCCATTCTGCATTGCCAGCTAGTGCGAGCCAACCAACACGAAATGAAAATGGAGGACTAAACGGAGACTGTGCAAGAACGTAAAATATCGTCAATGTTTACAAGTCTAAGATCCCAGTTCCAGACCTGTGATGACTACTGATCAGAACCTGCTGTGAGTGGAAAAGGAGCACTTTTGTCATCAGAGAAGCACTTT…
TCONS_00170060	sorl1	xm_017018169.2	XM_017018169.2 PREDICTED: Homo sapiens sortilin related receptor 1 (SORL1), transcript variant X2, mRNA	0.201071	0.329077	0.609939	0.000334236	0.119679	0.616756	2.99785e-06	0.000268677	GACCGCTGCGCCACCTTCCTATTCAAGTGAGCACAGCACAACAAGGCCAACCTGAACGATTCCCATAACCAGATGGTGGTGCACTGGGCCGGGGAGAAGAGCAATGTCATCGTTGCGCTGGCCAGAGACAGTGTCGGAGCCACAGGTCCCAAGACTAGCTCGGTGTACGTGTCTTACGACTATGGAACCAGCTTCTCCCCCATCTCGGAGAGGTTTCAGCTGAGTGGGGAGAAGGAGAAAGAGGGGAACAAGCAGGTCATCTCCCAGTTCTATCACAGCCCCGCTGACAATAAGAGGTACCTCTTTGCAGACAGCACCAACAGCTACCTCTGGAACTCCTTTGACTTCTGCAAGACCATCCAGGGGTTCTCCATCCCCTTCAAGCCCACAGATCTGCTG…
TCONS_00051070	akts1			0.415754	0.66929	0.619909	0.00252723	0.196195	0.616962	2.78201e-05	0.00168056	GAGTCTAGGGGAGACTATTCTTGAGATGAAGAATCAGACAAAGAGGGATAAAGAAACAGTTAGAACTAGAAAAACGCGTGCAACAGACGAAATAAGGAACTGAATGTGTAACACCAGCAACATTTTCATTTATCTCTCCCCTAGTTCTCTCAGGCACACGGACATTAATAATATTAAACAATCACCTTGTGCCTCTGAAACCTGCTTTATAACAACTAAGGATAGTTTTATTCTTAGCTTTAACCAAACCACCAATAGAAAAAGGATCCTAACGTTTCCTCAGATTAGCCAAAAACACAGCAACACTACAGCCTACAATCCAGTGAGAAAAAAGGTAAACTTATCACAAGACTTGTTGACAAAAATATATAGTATTTAATATCAAACTGCTGGCTGAGT…
TCONS_00111508	LOC106568330	nm_003761.4	NM_003761.4 Homo sapiens vesicle associated membrane protein 8 (VAMP8), mRNA	1.82913	3.01098	0.606009	0.000775503	0.156065	0.617067	0.000251467	0.00935531	TGGAACCTGTGTCTGTACCTGTCTGTTCGCCTGTGTCTCAACCTACAGCTGTCTGAAGCAGACTTTACATGCCTTTACTTTATTTGCTATGCTACTAATTTGTCTGGATAATACATCTTTGTGAAACATTTACCCTCTGAAGTGGAGTAGTTCTTTGTTTTGTGGATAAATTCATTTGTTCTGACATGGCTGACTACAGTTCTCAACAGCCAGCCTCCTCTAAAATGGACTCAGTGCAGGGCCAAGTCAATGAAGTTAAAGTTATACTCAAAGACAACATCAACAAAGTACTGGAGAGGGGAGAGAGGTTAGATGACTTGGTTGACAAGACACATGACCTACAAGCAACCGCAGACTCCTTTCAAAGGACATCCACGCGGGTAGCCCGCAAGTACTGGT…
TCONS_00096002	LOC106563276			0.92793	1.51648	0.609886	0.00499541	0.235098	0.618086	8.18639e-05	0.00400711	CAACTTGTGTGAACAACCGTTACAAACTGTTTAACAGTAGCTGCCTATCTTCTGTTAAATTGCAACGAAACAGTCTATCAGATGACATACAGTTTACGTTATCTTTATCAACATACGACGGCACAGCTAGCCAGCTCACCATGGATTTCTAGGATAGTTTTGTGTACTTTTGATAACGGTAGACCTGTATCATATCCTTTTTTTATGAGCTTGGTAGCGCTACGTTCATCCACTAGCGCCTTTGTATGTCAAGTGAGTAGGGGCTTTGGTCAACTGGTGTCCACTCGTGGTGATTCTGCGAGGGTTCGATCACTGGGAAAAGGATACAACTTGCATCAACAAGCTGACAGAAGACCTGACTGAGAATCCTCTATTCTGCAAGCTCCTGGCAACGCTGTC…
TCONS_00040662	LOC106603806	nr_028024.1	NR_028024.1 Homo sapiens CREB/ATF bZIP transcription factor (CREBZF), transcript variant 2, non-coding RNA	1.81203	2.9717	0.609818	0.00071376	0.152508	0.618823	0.000224983	0.00858212	CTAGGGAAAACCATTTCCGCGGGTTGAGTCGCCATTTTGACTTTGTGGCTGAGGTAACCAGTGAAAACCATTTCCGCGGGTTGAGTTGCCATTTTTTACGTCCTTTGTACGTTTGGAAGTTCTGTCCGCTAGTCAGCAAATAGTTGTTTTCGGGATTAGACACATTTACAGACTGTCAAACAAGATCAAATCTTTTCCTACGAGAAGCTGAATAATATTACGAACAAATAGCTACAATCTGATCCAGTTAAAGCTTCACGGACGATAATCTGAGTGGGAATAAATTGGTGGTGTCCCTCATCAAAAGCTAAAAATGATCACCAGACGAAGAGGTCGTTCAGACAACACCGATGTGGAGGTGCACTCTTCAACTTGTCCTTTTGATGTTGAAGTCACTGA…
TCONS_00038728	LOC106602980			42.1213	69.6014	0.604555	0.0110191	0.280564	0.619106	0.00122769	0.0303968	AAGATATCCAGCCACTTGTGACAAAACGGGATAATGAGCACCACTACTTTAAACTAAAGGATGGTGCAGAATTGGAAGAAACCTTTGATAAAATAATTGATGAAAGCAAGGTTGTGGGTCTATGCGGACTCCATAGAAACTACGATCATGACACCGCAGACACCATACGTGTAAGATATCCCTGGATGGCAAGGATTATCATCCCGCATGAGGATGGAAGTTATGGTAAATGCATGGGGTCTCTGGTCACTCCCCGCTTCATCTTGTCTGCTGCTCACTGCTTCAAGTTCACAGACACGGCAGATAAAATCAAGGTTACGATTGGCAAAAATCAAGTTCTAACTGGATCACGCCTAATATTACACCCTAATTATGATATCAAAGCCAAAGAGAAAGAGG…
TCONS_00242582	LOC106599446			290.641	473.899	0.613507	6.04957e-05	0.0535309	0.61929	4.0432e-07	5.05682e-05	AAAAAGGATAATTTAAAAAAAATGTTTCACTATTTTTATTTTTAGGAAATTCACTCAGGAGGGATGGTCCTCCCCTTCCTCCTCTGAGGAGCCTCCACTGCGATACACATAGGAAACGGTTGACCGTGACAAACCCAGGAGTGTTGCAGTTCTTGACACAAACCGGTGTGCCTGGCACCTACTACCATACCCCGTTCAAAGGCACTTACATTTTGTGTCTTGCCCATTCAGCATCTGAATGGCACATGAAGCCCTGGAAAAAGAGGCAAATAGGATTGGTGGGTTTAATAACTACTTCTGGATCGGCCTATCAGACAGAGAGCTGGAGGGGGACTGGAGATGGGTGGACAACACAACGCTCACAAAAACCTTCTGGAAACAGTTCAGTTTGGAGCCTGA…
TCONS_00125899	thrap3	xm_024451301.1	XM_024451301.1 PREDICTED: Homo sapiens thyroid hormone receptor associated protein 3 (THRAP3), transcript variant X3, mRNA	1.12801	1.84332	0.610769	0.00120015	0.178761	0.619303	8.41703e-05	0.00409229	CTACTGCTGCTGCGTACTGTATCTTACGACTCACTGGTGAGGGGACCAAATGGCTCAATACATTTGGTAGCTAGCGTACGGTACTTGTGGATATACATTAGCTACGATATCTCAGAAATATGTATGTATTTAGCAGACAATTACATTTATGACTTTAGGTAGTTAAGTTAAATACCGACCGTGCAACTGCGTTCTCCTTGTCAGGGGTAACGTTATTCAGTTGCTTTGTCGGAAAGCAGCAGGAGCGTATTGGTCTGGTTTGGCTAGCAACACAATTTAGCTAACTGTTAACATTTTATTTGTATTAACAAACAAGCTAGCTAACTTACCCGTGTGAAACCAGTCTGAGGTAAACCTCTAGACAGTTGTGATTGCGGAGATGTCCAAGGCTCCAGATTC…
TCONS_00205454	LOC106589587	xm_024446718.1	XM_024446718.1 PREDICTED: Homo sapiens eukaryotic translation initiation factor 2 alpha kinase 1 (EIF2AK1), transcript variant X1, mRNA	1.38317	2.26156	0.61099	0.000158574	0.0851718	0.619469	0.000128932	0.00566611	CTCTCTCTTTCCTGTGTGTGTTGTTCGAAATGGATGACACTTGACCGTATGGGACTCTTCTGGCGAGCTTTTGGAAATATTATTTTGTAATAACGTCTACCTACAGTAGTTACCGTTCATGCGAAATATTAAAGCCTAAGTATTCTTACAGTTGGACATGGATTTATGCCACAGTTAAATGGTTAAGTCACCGACGTCAATATGTTTAGCTCTCTGAACGGACACAGAAAGGAAAGTTCGAGTAGCAGCAGCATGATCAACCCCTTGATTCGCCGAAATCTAACCACCACAACGACCAGACATGAGCGGAGTGTGTTTAATTTGACCACAAGTGAAGATGAGGTTGAATTTGACACGTCAGACTCCGATAACAACTGTGAGGTTCTGATGACAGGCAAA…
TCONS_00149645	LOC106576222	nm_182743.2	NM_182743.2 Homo sapiens thioredoxin reductase 1 (TXNRD1), transcript variant 3, mRNA	0.470917	0.774035	0.606349	0.00286568	0.200896	0.619582	0.00143752	0.034119	GCTACTCTACCTTCCTGTAGGTTTTCGCTCCAACCCCAGCGGTCTCCTCCTAGGTCTGAGGAGCACACAAGAGACTGGTCTGTCTTGCAGCAGAGAGACATGGAGCAAACAAGGCTGTCCTGTGGACAGTATGACTATGACCTGCTGGTCATTGGAGTGGGGTCTGGAGGCCTGGCTGTGTCGAAGGTGGGTCACTAATACTACACAACATCTACAGTACTGTCTGTCTGTGTCTCTTCCTGTCTGTCACTGATCTACCACCCTCTATGGATCTGTCTCACTTTCTCTTCTAGTCTTGCTCTTTTTTTAAGAGGAATTGTTATTTTAATTACGTTTCAAATTCAGAGAAACTCATTAATAACAATTATTTGAGATTAATCCATTCTCCCTGCAGGTTTT…
TCONS_00040696	pica	xm_017018385.2	XM_017018385.2 PREDICTED: Homo sapiens phosphatidylinositol binding clathrin assembly protein (PICALM), transcript variant X26, mRNA	3.75612	6.1031	0.612526	0.00190449	0.191143	0.620299	2.80692e-05	0.00169278	AAATCAAGTCGTGGATGTGGGGTGCATATATCACCCTGGGATTTAACGTTCCTGCCGTCAAAATTTCTCCCCTCTCTTTATTTTGTGTCAGGTGGCTGAACTGTGGAAGCTACAGAGGACAATATCGATTCCACAGGATTTGAAACATTTGTTCTATACTTTATACAAAAGTGCGAAGATGTCTGGACAAAGCATTACGGATAGGATAACTGCAGCTCAACACAGTGTAACCGGCTCCGCTGTGTCCAAAACTGTGTGCAAGGCGACCACGCATGAAATTATGGGACCAAAAAAGAAACATTTAGATTACTTGATCCACTGCACCAATGAGATGAACGTGAACATCCCCCAGCTGGCAGACACCTTGTTTGAAAGGACTGCCAACACCAGCTGGGTGGT…
TCONS_00195890	LOC106587295	nm_133443.3	NM_133443.3 Homo sapiens glutamic--pyruvic transaminase 2 (GPT2), transcript variant 1, mRNA	0.498011	0.816868	0.609196	0.00702424	0.264906	0.620518	0.00204085	0.0445998	GTGTTCTACTTATATCTGTACACTCGTAACAACCTAACAATTACGAAACACATTTTCGATTAAATAAGCCTCACGTCGCAATCAAGCCATTCCATTTTTTGTAGACTAAATTCGACACTCACTTTGATTTCCAAACTAAAACTCCTCAGTTGGTAAGCGGGAAAAAAACAAAACATCGCCACCTGCTGGAGAAGACAGATTTCGCGCCCAGTTATCCCTCTAGCATCGCCTCTTCCTCTCACATACTATCGTTCTTCATTTGCAGCGGTCATTCATTTCTGTGTTTCTTCTAGCTACCCTGCTGAGATCATGCATCGACTTCAGCACTTGGCAAATAGATCATTGATTGCACGTGCTTTTGATCAGTCTCCAGCCCTTGTGCGGACAAAGGCTCGGGAA…
TCONS_00031869	LOC106601359			2.00465	3.30748	0.604428	0.035173	0.397157	0.620749	0.00212879	0.0461311	CTGCACTAATACAGTATGTAGAATGTTTTGTGGACTTCACTAGATTTCTATGAAATCGGGGGAGCCTGGACTAGTGAAACTGAATGTGGCCATAACGTGTGGTTATTTGCTCTATGACCTTGTGCTTCTGGCCACTAACTGGAGCACAATGGGGGACAGCTTTTTTGTCTGCCACCACTTGGCGGCGCTCTATGCTTATGGATATGTCTTGTCTCGTGGCGTGCTTCCCTATTTCGCCAACTTCCGTCTCATTTCAGAGTTATCCACACCTTTTGTGAACCAAAGGTGGTTCTACGAGGTGCTGAAGTACCCTCGCTCGGACCGCTTGGTTGTGGCCAACGGCATGGCCATGGCAGTGGTCTTCTTCATGGTGCGCATCTTCGTCATGCCTCCCTACTG…
TCONS_00052712	LOC106607646	nm_006035.3	NM_006035.3 Homo sapiens CDC42 binding protein kinase beta (CDC42BPB), mRNA	0.430802	0.706819	0.605925	0.0287721	0.378497	0.620856	0.00165986	0.0379776	GCGGGGGCTCCATGTTCCCTGGTCTCGACTCTTCTGCAAACTAGAGAGAGACAACGCTGGACACGATTTCAGCCACACCGGCTACTATTGGAAGCTATTAAGAAAAAAATGTTTAATCTTCGAAAAGACAGCCACTCCCCAATTTTGTGGGCATACCGCTCTTTAGCAGTGTTGAAGAAGATTTATTGGGCATGCGAATAAGTAGATAATCCGACCGGTCAACCTGAGATTCGACGGGAGGAAAACACGACATCACTTGTCGGGATTAAAGCAAATGGGACCCACTGGGCCTCGAGTCTGAGTGAAGGGAATACGGTGGCGACGCTTAGAACAAGGCAAATCTATGGATAAACATTGTTTATCAAAATGTCGGTATTTTCTTTTTTCTAGCTAGCTAGC…
TCONS_00052690	LOC106607598	nm_020529.2	NM_020529.2 Homo sapiens NFKB inhibitor alpha (NFKBIA), mRNA	4.86919	7.93011	0.614262	0.0011877	0.178306	0.622317	2.42645e-05	0.0015244	TCCAATTCCAAACTTGAGAGAGAACAGAGAAGTGTGTGGACTTATCAGTCAGTCAGTCTATTCACTATGGATGTTACAGTTTCAAACCACAAACAAATGGATTATAACTATGATGATATGGAATCGAAACACGGGAAAATGGTACCTTGCCAAGAAGACCGTTTTGATAGCGGTCTGGATTCTCTAAAAGAGGATGAATATGGTAACCTTGTGAAGGAGCTGGAGGAATTGAGAGTGGCCAATGTTGAAGTCTTGGCAAACCCCTGCAGTAATGAACCCTGGAGGAAAACAGTGACCGGGGATGGCGACACGTTTCTCCACCTGGCCATTATTCATGAAGCCACAGAACAAGCCGAGCAGATGATCAAACTGTCACACAATGATGATATATTATTGGAC…
TCONS_00121647	LOC106570707			2.93337	4.7664	0.614342	0.00238865	0.194965	0.622594	0.000125906	0.00558751	GGACCCTGAACATGGACTTGATGATACTGTCTCTCTCTTCTCTCTCTTCCTCCTTATGATGTTTACATTCTCTCCTGTATCTATGTCCTCTCTCGCTCTCTCTCACGCTCTCTCTCTCGCACTCTCTCTTTCTTGCGCTCTCTCTTTCTCGCTCTCTCGCTCTCTGTCTCTCTCTGTTTATCTCTCTCTGTCTCTGTTTGTCTCTCTCTCTCTCTCTCTGTCTCTCAATCTCTCTTTCTCTTTTCTTTCTCTCTCCTCTGCCTCCCCCTCCCTCTCTATAGGTAGGTGCTGTGCCAGTCTGGAGATGCCCAAGGCCCTGATGAAGATGGGCCTGAGTATGGTGCTTGTAGGACACGTCAACTTCCTGCTGGGGGCGCTAGTCCATGGGGCTGTGCTGCG…
TCONS_00120133	LOC100136485	nm_001958.3	NM_001958.3 Homo sapiens eukaryotic translation elongation factor 1 alpha 2 (EEF1A2), mRNA	4.32145	7.04703	0.61148	0.00172976	0.191143	0.62273	0.000724551	0.0205606	TTGAGGGTTCGAGTAGGGAGGGGGAAGGGAAGCGGGGACGCAACCCAGTCTAGCCACCTCCCAGTGTATAAAAACTCAAACTCAACCAGCATTCTTTCTCTTTTTGTTACCTGGGTAGGGGCATCAGCAGTGGTCGAGTGAGCGCACAGTAACACCGAAACGAATTAAGCAACCATGGGAAAGGAAAAGATCCACATTAACATCGTGGTCATTGGCCATGTCGACTCCGGCAAGTCAACCACCACAGGCCATCTGATCTACAAGTGCGGAGGCATTGACAAGAGAACCATTGAAAAGTTCGAGAAGGAAGCAGCTGAGATGGGCAAGGGCTCTTTCAAGTATGCCTGGGTGCTGGACAAGCTGAAGGCTGAGAGGGAGCGTGGTATCACCATCGACATT…
TCONS_00060547	fbxo18			0.29058	0.472816	0.614179	0.00743148	0.268749	0.623303	0.00183094	0.0410303	CAAGTATATATTTTTAAACCTGCATATTTAGTTAATATTGCCTGCTAACATTAATTTGTTTCACTTCTCTAGCGTTCCGTGCAAGCAGTCAGGGTATATACAGCAGTTTGGGCCGCCTGGCTCATTGCGGACTGTGTGAAGTCCATTTATTCCTAACAAAGGCCGTAATTAATTTGCCAGAATTGTACATAATTATGACATAACATTGTAGGTTGTGCAATGTAACAGGAATATTTAGACTTAGGGATGCCACCCGTTAGATAAAATACTGAACGGTTCCGTATTTCACTAAAATAATAAACGTTTCGTTTTCGAAATGATAGTTTCTGGATTTGACCATATTAATGACCTAAGGCTCGTATTTCTGTGTGTTATTATGTTATAATTAAGTCTATGATT…
TCONS_00174915	LOC106582148	nm_000071.2	NM_000071.2 Homo sapiens cystathionine-beta-synthase (CBS), transcript variant 1, mRNA	6.91507	11.2608	0.61332	0.000792742	0.157437	0.624434	0.000548994	0.01693	TTTCTAATATCTCTGGTAGATCCATCTTGCATCTTATGTGCGCAAAGGCCCTACAAATGTGTAAACTCTGATTGGACGAGCAAGAACGACAAAAGCACCCACTGTAGCCAATCAACGCACACACCAAACAAGTACACTCGAATCAGATTGGACCGTTGTCACTCTTGGGCTGCTGGCAATGCTCATATAGTCGCATTCTACGAAAGATCTTTGAAATTGGATCACATACCGGTACATCACCACTAGCTACCTTAATTGACTCAAAGGTGAGCCATGTCGTCGGTTCTCTCCAGCATAGACTCTGTGGGCGCCGTGCCCTCCGTCTGCCCCAACGCACAGGCCAACGGAGTGGCTGCCATTTTGAAAGGGGGGTCCAAGGTCAACGGAGAAGCCATGTTG…
TCONS_00173502	LOC106582403	nm_005168.4	NM_005168.4 Homo sapiens Rho family GTPase 3 (RND3), transcript variant 2, mRNA	0.593673	0.967163	0.612282	0.0149511	0.304956	0.624559	0.00131612	0.032053	CGCATCACTGGGCATTAGCCACAGTAGTTTTTCGGTGCAACGACGAAGCGTGTGAATTAAAGGCTAAACAATATCACAGGACAGGAGCAATTGTTATGTGGGATCTGATTTCTGTGCGGAGCTTTTCTCTTTGAAGTCGGCAATCTACATACATTTTAATACAAGTCAATGAAGGATACAGGATCCAGTCCAAAGCTTTCACCGATATCCGGGATGGATCCTAACCAGAGCGTGAAGCGTAAAATCGTGGTCGTTGGGGACAGTCAGTGTGGAAAAACGGCTCTACTTCACGTCTTTGCGAAAGATTGCTTTCCAGAGAATTATGTTCCAACGGTGTTTGAGAACTACACAGCCAGTTTCGAAATCGACACGCAAAGAATAGAACTCAGTCTCTGGGAC…
TCONS_00153802	dnajc12	nm_021800.2	NM_021800.2 Homo sapiens DnaJ heat shock protein family (Hsp40) member C12 (DNAJC12), transcript variant 1, mRNA	2.75416	4.46835	0.616538	0.000211008	0.0988422	0.625083	0.000139112	0.00598246	GATGACGTCAACCACAACAAAATGTATCGTGTGCGTATTTATGTTTAGCTGTGAAATTGACATTGATTGATATTAATTGAGCAAATTGCGCATTTTAAATCAACTAAAGCTATTAGCGTAAGCTGAATAATTTTGCAATATTCAGTGACATATCGTGATTCTTCTCTGTTTTTTTAGACTTCTAGCTGTGCCGCGCCGTTAAAATAAAGTCGACCTGGAACGCGCAACACCGCAGCCTTCAGAGCAGTCAGGCTAGCTAAATCAGTTATTTTCAAAGCTTATATAGCTAATATAAATCAGAATGGATAATATTTTAAATTGCAAACCAGAGGACTTGGATGATTATTACGGGTTACTCGGATGCGATGAGTTATCTTCGACAGAACAGATTGCCAATGA…
TCONS_00223295	LOC106594501	nm_138319.3	NM_138319.3 Homo sapiens proprotein convertase subtilisin/kexin type 6 (PCSK6), transcript variant 2, mRNA	6.40611	10.4133	0.616153	0.000760925	0.155376	0.625604	0.000615747	0.0183828	TTTGATAACTCTAATGAAGGTTTTAGGAACTGGGAGTTCATGACTGTTCACTGCTGGGGGGAGAGGACAGAGGGCCAGTGGATCCTGGAGATCATAGACTCTCCCTCATCGCTACGCAACCCAGAGGTGCTGGGTAAACTGAAAGAGTGGACGCTGGTCCTTTATGGCACCTCGGGGCACCCGTACCAGTCTCACGGGACCCAGCACTCTCGCTCCAGGATGCTTGAGATCCCAACCCCCAGCCGGGACCCCAACGGGCCTGAACCGCCCCCAGAGGTCCTCAAGCACCAGGAGGAGGAAGAGGAGGAGTACAGCGGGCCGTGCCACAGTGAGTGTGGGGACCAGGGCTGTGACGGGACAGATCCTGAACACTGTCTGAACTGTATCCACTACAGCCTG…
TCONS_00012013	LOC106563492	nm_001394.6	NM_001394.6 Homo sapiens dual specificity phosphatase 4 (DUSP4), transcript variant 1, mRNA	3.37791	5.44545	0.618415	0.000211169	0.0988422	0.626021	3.88414e-05	0.00217874	GCTCTCAGAAGAATAACAGCACAACATTGCGCAGGAGCTGCTCAGGATTAACGCACATCCAGCACTCTCTTCGTGTTCTTCAACACGAAAAACTGTTTTTTTTTCTTCATTATGGGGGAAAATATGGTTATCATGGATGAACTTTGTGAAATGGATTGCAACGTTTTGAAAAGGTTGTTGAAGGACGACAGTGCGAAATGTCTGGTGCTGGACTGCAGATCATTCCTGGCGTTTAGCGCTGGACACATTCGGAGTGCAGTGAATATCCGCTGTAACACAATCGTGAGAAGGCGAGCAAAGGGCTCGGTGAGTTTAGACCAGATTCTATCCGGTGATGAAGAGGTCAAAGCCCGGCTGAAATCAGGACTGTACTCCGCTGTGATCCTCTACGACGAGAGG…
TCONS_00146091	LOC106575963	xm_017019850.1	XM_017019850.1 PREDICTED: Homo sapiens solute carrier organic anion transporter family member 1A2 (SLCO1A2), transcript variant X9, mRNA	4.08975	6.63134	0.617022	0.00464603	0.229633	0.626233	0.000138886	0.00598222	ATTTTCATAGCTGTTCCTGGTTTCCCTGCCCTTTGTGTACTTCGCAAAAGCCTTCGGGGGAAGCTACATGAAGAGTTCTATCAGAGAAACGCTTCGACATCCCAAGCTCACTCATAGGAGTCATTGATGGCAGCTTTGAGATTGGTAACCTGCTGGTGATAGCATTTGTGAGTTAGTTTGGGGCGAAGCTCCACAGGCCCAGACTGATAGGGATTGGCTGTCTCATCATGGCTGCTGGGACCTTCCTCACTGCTCTGCCACACTTCTTCCAGGGACAGTATGTATATGAAACAACCCTGTCACATATTCCTGAGGAAAACACTACAGAAAGTATTCTGCCTTGTCTGGCCAACACCAGTCATCTGGTCATAAATGATCAGTCTACAGTTGCGAGTAAAG…
TCONS_00125773	LOC106570322	xm_017010995.1	XM_017010995.1 PREDICTED: Homo sapiens protein phosphatase 1 regulatory subunit 10 (PPP1R10), transcript variant X1, mRNA	1.29256	2.08274	0.618668	0.000850921	0.161649	0.626538	5.07532e-05	0.00272019	GTCATAAACGTCACAGGGTATAAATACCAAGCCCCTCCCCTTCCAGTTCATTCCTGGATTAGTTCTGAGGTATTTTGTCTGAAGAGTGGCGGTCGAGGACTTTGAACATTTATTCAAAAAAAAAACGTTTTTTCTTCAAGTAATGGACATTTGATTACTATTTTTGCCTCCAGTTTGTTCCAGAAGGAAAAGCTAGTTTTTAGCTACCACAACCCCGCCCATAAACCAGTTTGTTCCAGCCATAGATTGTTAACGTTATAAAAACATGACGGTTAACGATATAAAACTGATGTAACAAGAGATCTGTTGCTGTACAGCACAATATACAGTAGTAATATAGCTACTCGAGACGCTGAAGTATTTATAGTAAGTGTTTATTTTCAAAGCAATCTGAACCTA…
TCONS_00061652	LOC106608432			3.72252	5.9907	0.620634	0.000112621	0.0718798	0.62743	2.33911e-05	0.00148242	AACCGCAAAGCCATCGTCAAGACACACATGTCTGAGCTGAGGTACGTGGAGTTTGCTGAGGGGTTGGCCATGAACCTGACATCGCTAAGGAAACGGTCGGCTGCGTTGTTACGGAAACTGAAGGAGCAGCAAAGCCACGTCCAGAAACAGCTAGAGGACATGTACCGGCAAGAGGTGGACGTTGAGATCAAACTGCGCTCCTGTCAGGGATCATGCAACAGTTCCATTGCTTTCCGTTTCGACCACGACGGCTACAGATCGCTAGACAATCAGATGACCCTATTCAGTAAGACTGCCAAGAATCACGAGAGCTCTCGTCTTAATAATAAGGACATCGCTAAGATCAAACTACAGCCAGTGGATGTCGGTCCCCCGCCGTCGACCGCCTATAAAACCATC…
TCONS_00087736	nr2f2	nm_021005.3	NM_021005.3 Homo sapiens nuclear receptor subfamily 2 group F member 2 (NR2F2), transcript variant 1, mRNA	2.20734	3.5605	0.617703	0.16823	0.833474	0.62764	0.000274754	0.00996506	CGTGTCAAAGTTCACTATATAGAGAGCTCAGTGAGCTGATCAGAGAGAAAGCATTCTGCTAGCCCAGCTCCTACAATTCGCAATCACTTCCTAACCTCACCCTTTTTAACATATTTGATCACTTTGATTCTCTGTTCTTTTTCAAATTATTTTTCCGTGCATGAAGGAGGTTCTATAAGTTGTGATCTTTTTGTTTTATTATCACTTGCTTGTCGGAGAGTTGACTTCATAGCATTGGCTTCAGCTGCGCGCTGCTGCTCGCACCACCTCACAAGAAAAGGGAGAAGCAGCAATATTTTTTTTACCAGTTGATGATTTTCTTCATGACTTGAGCTGGAACTTGATAGCGCTCTGCTGCTAGTGTGTAGCCTACATCAATTGTGTGTTTTATGCTGCTGT…
TCONS_00028658	LOC106598970			0.253993	0.408653	0.620606	0.00401312	0.21975	0.628108	0.000452976	0.0146625	GTGTGTGTGCGTATGTGTGTGTGTGTGTGTGTGTGTGATGTTATCCTAACCCCTGACATGAAGTCAAGGAAGGAGTTCCCAGAGTGGGAAGTGTGGTGAGGCGGTTCTAAACTCCTGACCATGTTTACACCTCAGACATAATCCTGTCTTCTCACTTTCACACCATATTACGCTCAGGAGAGAAAACGTCTGGAACTTTACTATTTGGGCTGTCAATGTGTGCTACCTTAGCTCAGAAGCGGGATACTATCTTCACTACCACTGCCTCCGATATCTCCACTACCAGGGTTTGCCTCAGATATCTCCACTACTAGGGTCTGCCTAAGATATCTCCACTACCAGGGTCTGCCTAAGATATCTCCACTACCAGGGCCTGCCTAAAATATCTCCACTACCAGG…
TCONS_00142016	LOC106573861	xm_024450921.1	XM_024450921.1 PREDICTED: Homo sapiens serine and arginine rich splicing factor 11 (SRSF11), transcript variant X16, mRNA	1.89852	3.05537	0.619142	0.00543511	0.242363	0.631003	0.000745631	0.0209621	CAAGAACAGTTAATGGTAAATTGGGGAATAATTTATTTGGAAAAATAGAATTTGCCATACCACCAGTACGTCAGCACTGCCACGCCTATCATACGGAGGGCGGGTAGGCCATATCATATGTCTGAATCAAGAAGACCTAGCTACAATATATTCTAGCTAATGGCGTTGGGAATTCAATTGTGTGTAGCAGCTAGCTAGTTGTTTGACAGCACAATTCTAATTTAAGTTCTTTAGATGCTAATTTAGCTGGGTTCTTACATCTAGCTTGACTTTTGTGCGTTTCAAATTGAAAAACTATTCGTGGAAAATGACGAACGTTATTCAAGTGACAAATGTGTCTCCGAGCACCACCTCCGAACAGATGAGAACTCTCTTCGGATTTCTGGGAAATATTGAAGA…
TCONS_00176350	LOC106582750	xm_017005503.1	XM_017005503.1 PREDICTED: Homo sapiens RNA binding motif protein 5 (RBM5), transcript variant X1, mRNA	0.582416	0.933182	0.621495	0.0095226	0.275711	0.631224	0.000699942	0.0200513	TTTCCACGTCCCCGCCGCAAAGCATCTTGGGAAGAAGAAGGTGCTGAAGACCAGTAACCATTTTTCCTGTGAAATGTGAAAGTACTTGAATTGTTTGCAAAACCTATTTAGCAAACAGATCATCATCGGGAATCTCTTACAGGTTTTTTAAAATTTCGTGACAACCATTGAAATGGGAGCTGATAAGCGGGTGAGTCGCACAGAGCGTAGCGGCAGATACGGTGGCAACAATCAGGGCCGGGGTGAGAGGCGAGAGCGAGGAGACCAGGAACGAGAGCACGCCATGCGCCGCTGGGGTGAGGAGAGACGCATCGAACGCTACGATGGAGGGGAACACCGGGGGAACAGAGCCAGTCCAGAGCAGAGAGAACGGAAGCGACAGAACAGCGATAGATCTGA…
TCONS_00073100	LOC106610899			181.483	289.676	0.625721	0.000101256	0.0684585	0.6322	1.82959e-05	0.00119732	GCTTGAACCTGGTGTTCATTAGCGTCTTTGTGGAGAAAGGGCAGTCAGAATTATCAAGAGAAAATGTGAAAAAAATTATTGAAGACGTAATATACACAAGGTTCAAGCATAAAGACTTGCAGAATATTATGATGGCAAAGAACAAAGACAAAAGCCAAAAACAGCCCATGGGTGGCCAGTTCACAATTGCACTCCATCTAACACAAAATGAATGTCAAAATGGGAAGATGGAGGGAAGCAACGTTGACTTTCAGAAGGTTGTGGAAGACATGGCAAATAGCGCTGTGTTCAACAGTGGTGGGGTCACTGCAGCTATTCCTCTATTCACATATGACAATGATGGTGTAGCAGCTCAAAAAGAAGAGGTTCATTCAGAATATCGCGTACTGGATAAACTGA…
TCONS_00138862	trnaa-cgc			10.4774	17.0367	0.623411	0.00608817	0.251954	0.632253	0.000711777	0.020342	GTTAGAGTCCCGCACCTTGAAAGCGGCAGCTCTACCCTTTAGCTCAGTGCGAATGTTGCCTGTAATCCATGGCTTCTGGTTGGGGTATGTACGTACAGTCACTGTGGGGATGACGTCCTCGGTGCACTTATTGATAAAGCCAGTGACTGATGTGGTGTACTCCTCAATGCCATCGGAAGAATCCCGGAACATGTTCCAGTCTGTGATGGCAAAACAGTCCTGTAGTTTAGCATCTGCTTCATCTGACCACTTTTTTATAGACCAAGTCACTGGTGCTTCCTGCTTTTATTTTTGCTTGTAAGCAGGAATCAGGAG
TCONS_00196824	LOC106587604	nm_001145963.1	NM_001145963.1 Homo sapiens solute carrier family 12 member 4 (SLC12A4), transcript variant 4, mRNA	1.27475	2.02722	0.627938	0.000612782	0.148711	0.63393	0.00017071	0.00693781	GAGGAATCGGCAAATTTAGCAGTGCGGTCAGCCTTAGTGTTTCCCAGAGGAATGTTGTCATTAGAGGAAGAATGCGCCTGACACTTGGTTACAGAAACAGAGTGCAGCTGGACTGCCTCTAAGAGAGACGAGCACTTTCCACAGTTTCTAAAACAATCACAACAGCATAACCAACTAACTGATTCCCTTTTTCGTTTCTCTGGGCAGACCCATCTACAAAAAAACTAAAAGTCTGGATTGTCTAATGGGGTGTCTCTCAAGTTCAACCTAGGGCTACAGTCAGCTTCAATAGCTAAATCACAGTCATGGTCTTCACTGGTATCTGCTGCAGGGAGAAGAGTTGAAGGGTTAAGAATGTTCTGATAGTCTAGCAGTCTCGCAGGCATCAAATGAGCCATT…
TCONS_00172230	stxbp5l	xm_011513332.2	XM_011513332.2 PREDICTED: Homo sapiens syntaxin binding protein 5 like (STXBP5L), transcript variant X7, mRNA	3.0447	4.82107	0.629242	0.000234925	0.10248	0.634497	2.97531e-06	0.00026803	CGTCAGTCAGTACGTCCGTCCTGTGGCCCCACGTCGCTCTGTCACCGTCCATGTCCTGTCTAAAGATGTTCAGGGACACACGCTTGTTGCTCTTGTACTGGGGTTGACAGGATGAACATGGTTTTGTACTTTATCTCTCCATGGCTTATAGGAGTGTGTGCTGTGTCCAAGAAAGTAGAGAGAACTCGTTCAGTCGCTCGCGGAGCTCCAGTGTGTCCAGCATCGATCGCGACACCAAGGAGTCAGTGACCACGCTGCAGTTCGGAGAGTCCTACGGCCGTAAAGGCGATGCTCTGCCTACCGCCTGCCTGTGGGTGGGCACCAGCCTGGGCGTGGTCCTGCTCCTGCCCATATCCATCCCCACAGAAGAGGAGGAGAGGATGGAGGAGCCCATCACCA…
TCONS_00148632	LOC106575710	nm_001165255.1	NM_001165255.1 Homo sapiens motor neuron and pancreas homeobox 1 (MNX1), transcript variant 2, mRNA	3.13893	5.03618	0.621487	0.000905769	0.164295	0.634513	0.00171893	0.0389794	TGCTGACAGACAGAGGGAAAGAGGTTGGACATTTCTCACGCAGGAGACGTGTGAGGCGCGTTCAGAGGGTTCTTGAGTCGCGTCGAAATGAGGGAGTAATTAGTTAATTAGAAAACGGTCGACTAAACTCACCCCTGGAGTACCTGCATTAGCCAATCACAGCTCAGACAGCCACAGGGGTGGGGAGACGGCGTCTGAAGGAGTGAAACACTTGCTTTAGTTGGTTAAGTTGCTATTAAACACCAAGACCCGGCTGTTAGTCATCACATGTGATGTGAATGCGCGGATAGAGGACTACAGAAACCAAATGGACACTCGGAAAGCGTTGCAATTTAGTATTTTGTTGTATCATTTTATTTCCTAATAATTTAAGCTCTTCAGGGTTGTTCAGAGAATATT…
TCONS_00038724	LOC106602980			0.973556	1.55513	0.62363	0.0327057	0.389363	0.63488	0.000860241	0.0233649	AGAAAACATGTTTGTGAGTGTATGTCTTTTGTTGAGTGGGTCATTGATCTTTTATTTGACTTGAGGTTAACCAGTGACAGTGTGCTCCCCCCTTATCCGTCCTACCATCTGTGTATAAATATACACCCTTTTGCAGATTGTATTACTTTTGGACCTGTGATTCACCATGATTTTGTCTGATTGCCGGAGTTTGTGCGCAGCGCTGCTGATATGTCCTCTTTATATGGGTGTCAGTGTTCTGTGTGAAGTCTTCTGTAAAGAGGAGAATGTGGGCATGGAAGGAGGTCATTACACTCTTACCAAGAAGCTTGAGTATGGCAGTATGCTGATATACCACTGTCCAGACGAGTACTATCCCTATCCAGCTTTAACTCGCTTGTGCCAGAAAAGTGGAACTTG…
TCONS_00104284	aars2	nm_020745.3	NM_020745.3 Homo sapiens alanyl-tRNA synthetase 2, mitochondrial (AARS2), mRNA	0.531348	0.846015	0.627316	0.000625704	0.148711	0.63577	0.000310967	0.0109594	TAAACTCCACCGAAGAAGAAGAGCTGCCATCATGGCGGCGCACATGAGACGCTTGACACAACGTTACAGAGCAGTGATAAACAATAATTTAACGTCACTTACAAGCCTCAGAGGATATTTATCAAGGTCATATTCTCAGGTTCAAACAGACTTTTCGTCTAATCGTGTGCGGCGTACGTTCACAGATTTTTTTCATGAACTCTACCAACACATAATTGTGCCATCCTCCCCTGTTCGTCCGCGGGGAGACCCGAGTCTCCTGTTTGTCAACGCAGGCATGAACCAGTTCAAGCCCATTTTCCTGGGAGCAGCAGACCCACGCAGTGAAATGGCCACATACCGGCGGGTGGTGAATAGTCAGAAGTGTGTTCGGGCTGGGGGTAAACACAACGACCTGGA…
TCONS_00019221	gapdh	nm_001256799.2	NM_001256799.2 Homo sapiens glyceraldehyde-3-phosphate dehydrogenase (GAPDH), transcript variant 2, mRNA	7.72272	12.3511	0.625118	0.00234436	0.194842	0.637419	0.00184443	0.041307	ACTCACACCCGAAAGTCGTAAGACAGGATTGAGGCATCTCACAAACGAGGACTAGACCAACTCAGGCAAAATGGTGAAAGTAGGTGTCAATGGATTCGGCCGTATCGGGCGTCTGGTGACCCGTGCTGCATTCCACTCCAAGAAGGGAGTTGAGATTGTGGCCATCAACGACCCCTTCATCGACCTGGACTACATGGTCTACATGTTCAAGTATGACTCCACCCACGGACGTTTCCATGGTGAGGTCAAGGCTGAGGGTGGCAAGCTGGTCATCGATGGACACAAAATCACTGTGTTCCACGAGAGAGACCCAGCTAACATCAAGTGGGGAGATGCTGGTGCCACCTATGTAGTTGAGTCAACAGGTGTCTTCACCACCATTGAGAAGGCCTCTACCCA…
TCONS_00172211	stxbp5l	xm_006713825.3	XM_006713825.3 PREDICTED: Homo sapiens syntaxin binding protein 5 like (STXBP5L), transcript variant X1, mRNA	0.438816	0.699956	0.62437	0.00463841	0.229633	0.637972	0.00226362	0.0482139	AGATTTCCATGGCGAAAAAATATAGAGAAAAGTACGAAGCAGCTCATCCACACGCTTTCAAGTTATTACAAGAGAACACATGCAATTGAATCCCACCACAGAGAAGGACCCCCTTGACCCCTTGCTGGGGTTGTTCCCTCTCAAGATCCTCTCTTTTCTGCCTGAAGTTTACCCACCCTCCTGTCCAACCACCCACAGACACTTTTCATCTATTGTAGTTTGTGTTTTGCCTTCATGCTTAATAGTGATGCAGGTTAAAGAAACATGACGTTTCTTAGTTTAAATCTTTGCTGGGGCATGCTCTTTTGATGCGCAATATACATCCATTTGCAATTGGCGATTCTCTTTTACCTAAGTATCCTCCTCAAACCAAGATAAACAGTTTTGTGGACAGAAGCC…
TCONS_00249561	LOC106600114			3.21779	5.13111	0.630492	0.00891988	0.27496	0.638292	6.90784e-05	0.00348643	AATCTTGTCTCTGTCCCTGTAGTAAATGTAGCGTTGAAAGGAGTGGCCACCCAGTCATCACTGTATGGGGATGGCCAGGCTCACAATGCCATTGATGGGAACAGAGAATCAGACTATCACAAAAGATCCTGCACCCACACTGCACAGGAGACCAACCCCTGGTGGAGAGTGGACCCTGCTGGATGTGTACAGAGTGACAGCTGTCACCATCACCAACAGAGGAGATGTTGTTCCTGAGAGACTTGATGGTGCTGAGATCCGCATCGGTAACTCACTGGAGAACAACGGCATCAACAACCCCAGATGTGTTGTCATCTCCCACATCCCAGCAAGAGAGACCTACACCTTCCAGTGTAATGAGACGCAGGGTCGCTATGTTGTTGTGGTGATCCCTGACAG…
TCONS_00149543	LOC106576151	xm_017019580.1	XM_017019580.1 PREDICTED: Homo sapiens ethanolamine kinase 1 (ETNK1), transcript variant X1, mRNA	0.512324	0.804161	0.635376	0.00140711	0.1878	0.640675	2.52512e-05	0.00157272	GATTTTCTGAGAGGCGTTGCCGCACTAGAAGCGAGTAGATTTTTAACCTCCGCAGCCAAGCAAGAGTTCATACAAACGCATTTGCAGCCGCCTACAGTGAACTACTGGTCAATTTATACGGAACCTTTCATTATGGCCAACTACATTCACGTACCCGACGAGGCGCCCGCTGTACCCAAAATAGATGTCACATTAGACGAGAACGATTACAGATCTGGTGCATTGAGACTAATCAAGGAGCTGAGACCGTTCTGGAAACCATCCGAGGTCAAAATGAAGTTCTTCACAGATGGAATCACCAATAAGTTGCTGGGCTGCTACGTGGGCGGGGTCATGCAGGATGTGGTCCTGGTGCGTATCTACGGCAACAAGACAGAGCTGTTTGTGGACCGGGAGAAC…
TCONS_00206477	LOC106589287	xm_005257410.4	XM_005257410.4 PREDICTED: Homo sapiens nuclear factor, erythroid 2 like 1 (NFE2L1), transcript variant X1, mRNA	1.21885	1.91521	0.634581	0.000469568	0.138828	0.640721	3.27049e-05	0.00189332	AGCGTGTTTTGGTGTCAGATGCGCCGCTGTTAGCTAGCCTATGGAAATATTGTCAAGTCATGGTGGGCCATTCAATGGGGGGAGAGGGTGGATAATGACATTGTGTAATGCTAATAAAACATATGAGAGAACTCTTCTGAAATCAAATAATGGTTATAGAAGGTGGCCGACTTGTGGGCATACAGGCAGATGTATAAAATCTCCACGCGTATGGGAGGACTTACTGATGGGGAAGACCAAAGCCTGACCTAGAACACAGTTTACCCTTTTGACTGATATTGGGCGCACATACAAGACCACAGCAACCCTCTCTATTCTATTCGCATTTTAAGCAAACTCTGCAAAATACTGCTAAAAGAGAAAGTTGCGAAAGTCCCTCTTCTGTCATATCTGCAATTG…
TCONS_00168147	sf3a1	nm_005877.5	NM_005877.5 Homo sapiens splicing factor 3a subunit 1 (SF3A1), mRNA	2.02724	3.20466	0.630845	0.00152863	0.19043	0.64109	0.00187804	0.0418006	CGACAGAAAACGCACTCATCACCCAATCAAGGAATTGACGCAGCCATGCCGCCTGGGCCTGTACAACTTGTTCAGCTTGAGCCCAACAGCAAGGCAGATGAGCCTACAGGGGAAACCCCAGCAACGAAACCCATAGTTGGGATCATCTATCCACCTCCTGAGGTCCGAAACATCGTTGATAAGACTGCCAGCTTTGTTGCCAGGAATGGACCAGAGTTCGAAGCAAGGATCCGTCAGAATGAGATCAACAACCCAAAGTTCAACTTCCTGAACCCCAATGACCCCTACCATGCTTACTATCGCCACAAGGTCAATGAATTCAAGGAGGGCAAGGGCCAGGAGCCGTCTGCGGCCGTGCCAAAGGTCATGCAGCAGCAGGCCCTGCTGAACTCGCAGCAG…
TCONS_00013070	dmgdh	nm_013391.3	NM_013391.3 Homo sapiens dimethylglycine dehydrogenase (DMGDH), transcript variant 1, mRNA	6.8095	10.7283	0.631157	0.00485288	0.233234	0.641777	0.00102261	0.0265571	TTCACTGTGCCTAAATTGACTGGCGCTCTGCTCGGACGAGGGCGTGTTCAGTTAACAAAATTGTGCTTCGGTATAGAAGGCCTGCAGTAAATTGCGGCGGGGAATTAGGCAGAGGTGGTTCTGGTATTCTTTGAGGTGTTTTCATAGATATTTTAATTTGTTAAACCATGTCTAGGTTTTTTAACGCAATTAATACTCACCTCCGGAGAGATTTAGCCGCATATCGCGCTATTGTGTGTCTTCCACTGCGTACAATAAACTACACTTCGCAGAAACATGTGGGAAATGGGGACAGCACTATGGTCCTGGGGAAGAGGTGGAAGGACACGGCTGAGACGGTGATCATCGGAGGGGGCTGTGTTGGAGTCAGTCTGGCCTATCACCTGGCCAAGGCTGGAC…
TCONS_00205823	LOC106589763	nm_002079.2	NM_002079.2 Homo sapiens glutamic-oxaloacetic transaminase 1 (GOT1), mRNA	23.6925	37.1585	0.63406	0.000651627	0.148711	0.642013	7.27266e-05	0.00361372	CTCTCACACCCATTTTCCACTGACCAAATCCATCCAAGTTGAAGGTGAAATTATTTTCCTTCTTCGTCCATTAGACTGAACAGCGGTTTGTCCCCGGTTGTTTTTCCGTTTTCGCTAACATTCCGCCACGGTAACATTCATCATCATGTCTTTATTCGGCGAGGTTCCCCAAGCCACCCCAGTGGCGGTCTTCAAACTGTCGAATGATTTCAAAGAGGACCCGAACCCCATGAAGGTGAACCTCGGAGTTGGAGCCTATAGGACAGATGAGGGCCAGCCCTGGGTGCTGCCCGTGGTTAAGAAGGTGGAGAAGATCATCGTAGCAGACAACAGTCTGAACCATGAGTACCTGCCCATCCTGGGTCTGCCTGAGTTTAGGTCCTCTGCATCCAAGATCGC…
TCONS_00170420	LOC106581184	xm_017024101.1	XM_017024101.1 PREDICTED: Homo sapiens synergin gamma (SYNRG), transcript variant X26, mRNA	0.373178	0.58664	0.634711	0.00315124	0.207415	0.642125	0.000341331	0.0117431	TGCACAGAGGCAGCACTGTGTCCATGCACAGAGGCAGCACTGTGTCCATGCACAGAGGCAGCACTGTGTCCATGCACAGAGGCGTTAGAAATGACCAGGCTATCCTATTACACCAAATTCCTCTCCACAATAATTTCAGGTCATCTTCATTTCTGAGTCTTATTAGAGAAGATGATGATAACTGTTAAGATGATAACTCTGCTGGAAGGGAGAGAAGGAGAAAAAGAGGGAGGTAAAAATAGAGTTGGAGGAGACAGACAGGATGTGATAAGAGTAAAGTTGTACTTTTGGCACCTCTGGTTGGGCTGAGGGAATTGTGGGAAGGTTTCTGGAGGGTCAGTGAAGCATTCAACTTTACTCTGACAATAACGGGATTGTAGCGCTGATGCCTTCATCTGA…
TCONS_00133156	LOC106571593	nm_001352913.1	NM_001352913.1 Homo sapiens protein phosphatase 2 regulatory subunit B'gamma (PPP2R5C), transcript variant 8, mRNA	0.990555	1.55294	0.635955	0.0034558	0.211522	0.642213	0.000238843	0.00899685	AGATATCAGCCTATCATATCCGAGAGGATAGGCGAACGGCTGGTACGGTGGAGAGTTGTCAGGATTTAGCTTCAGTGTGTCAAAACGTGAACGACGGCGGTTATTTTTGTGCAATGCCGAATAAAGCGAAAAAAGAGAAGGAGTCTCCTAAATATGGAAAAGTTGGTAAAACTGGAGGACAAGAGAACTCGGACATTGAGGGCTCCAACAGAAAAGGCAGTAACAGTGTCCCTCCTACCACTCAGCTGCTGAAGGGCAAGCAGCTGGGTTCCCAGATGCCTGTCAAGAAGGACAAGAGGCAGAGCTCGTCCCGCTTCAGCCTCAGCAACAACAGAGAGCTGCAAAAGCTGCCTGCCTTCAAAGATGTCCCTGCGGCGGAGCAGGAGAAGCTGTTTGTCC…
TCONS_00176685	LOC100136421	nm_007346.3	NM_007346.3 Homo sapiens opioid growth factor receptor (OGFR), mRNA	2.44039	3.81727	0.637668	0.000127207	0.0763333	0.642357	3.00481e-06	0.000268677	TATTGCGCCAGTGTTTCGATTTACGTTGAGTATAGAAGCTAGTGACACGAAGAAACGAAAGTGAAAATGTGAACATATTATTCGAACCCGAATGCAAGATATCGTGGTGGCTCTCGTCATTTAGTTAATCATAAAACTAATATTTGTTACCTTGGAACATTTTGTGTAGGCTACAGCGTAGTCCTACATTATCTTATGCGCCGCTCCGGAGTTAGTGGTCTTCTAAGGATAATAGGAACAGGTCTGCGAGCAGCGCTAAAATTGTCAGCTAAACTCAGACGACACATGTCTAGGATGTTTCCCGGGATTGAATGTTTTAGGCACAAACGCACTTTATTACTGGTTCCAGTTCTCGCCTACATGGGCTTACACTGGAGGTCGTTCATACCAAATTGTTGG…
TCONS_00013794	nfil3	xm_017014744.1	XM_017014744.1 PREDICTED: Homo sapiens nuclear factor, interleukin 3 regulated (NFIL3), transcript variant X2, mRNA	5.45697	8.55888	0.635851	0.000120959	0.074256	0.64243	2.45232e-05	0.00153531	AGCGAAGCAAGGAACGTTACTCCAAAATTTACTGGATGTTACCTCCGGCAAAAACTATTTGTTTTTGTAAATCAAAAACTCAGCCTCTACTATTTTACACGGTATACATCGGGAAACAATACTTTTTTTTAAAATCAACCTGATGCTTGAAAAGCTTTGGTGAATTCTAAAGGACCATTCCCCTGTTGGAACTACCATTGTTGGACACAAATGTCATTGGTACCTTTTGGTTTAAGATAACGCGATGTCCAGTCAAAAGGACTAAGGACCTATGAGTTTCTTGAACACAAATATCCCAATCGTTGAAATATGCAGACCATCAAGAGTGAGCCACTGTCAAATGGCTCCTACAGCGGAGAGGACGCCCTGGTCCTGGCTGTGGCCCTTCAAGGGGCTGAC…
TCONS_00110622	LOC106567969	nm_004859.3	NM_004859.3 Homo sapiens clathrin heavy chain (CLTC), transcript variant 1, mRNA	2.11626	3.339	0.632256	0.00305573	0.205647	0.643371	0.0013261	0.0321935	CTGCCTTTACACACTAGTCAATTTTCCTGGATTGTATAACAATTAATACGTTTCAATGGTGAATATCCTACATCAGTTTAATCATGATTAGAAATTACACTTTTTGAAACATGAATAACTATATTCGTCCGCCCCACTGAAGTACACTGCCATTTCCGGATTGTTTCTCTCCTCTTGAGCAGCTGCCACCGCCATTGCAGGTTCAGGGTGTTCAGTGCAGCTGCAGCCGTCCGTCATCAGGGGAAGCGCGCAAGTTAACAGCAAAAGGACGAATAAAATCACCATTACATTTTCATACAAGACTTCGAGTCTACCCAATTGGACTTTAGACTAGCCGTTCCCTGGCTGTCCGGCTAGGATCTGAGAAGAAGCCGTAGTTTGTTAGCATTACTTGGAGAA…
TCONS_00035437	LOC106603378	xm_005262360.2	XM_005262360.2 PREDICTED: Homo sapiens stromal antigen 2 (STAG2), transcript variant X6, mRNA	0.754991	1.18607	0.636029	0.00028462	0.110684	0.643903	0.000359786	0.0122381	GACATCAGCAACAGGAATCCATCGACAACAAACTGAGCCATGCTAGTTACGTTAGCTAGCAGTAAAAAAAAAAAAGAGTAGCCAGAGATCAGGAATCAGATCGACCAAATAAAAATTTCCGAGTGTGATGAATAGCCAAGTATATATTGAATAGTTAATAAAAGTTCGAGCGAGACAACTTCAGAAACATCTGGACTATTTTGAGGATTGATTACAGTGTTTGATTCAAACAACGAGGTTGTATTACCCTACATTTTGGTGGATCCTGAGAAGGGGAGAAGTCCATACTTACCAGACTGGGTCCAGAAAATGTTAAAGAAATGATAGCAGCACAGGAGTTGCACACAGAGTTTCAGTTTCCTCAGGAGGCTGACACACAGTTGTCCTCTGACACAGACC…
TCONS_00195639	LOC106587080			0.564683	0.885543	0.637205	0.0126689	0.290545	0.644245	0.00158836	0.0367336	TCACCCAGATAGCTAGTTTAGTTGGTGTGAGATGGATGTAGATATAAAGCCAGAGGAGGAGGAGGTGGGGATATCCCCAGCTGTCATTTGGTCTGACACTTTTGATGCAGGTTATTCATGTGCCGAAAATAGATATGACACAGCAAAACAACGTCTTATTTGTAATCGGTTAGAAGATACAAAATCAAATGATAGCGAGATTAAAATGAAATCAACAAAAGTTGGTGCGCCACTTCAAACAGCTGTAAATGTGGGTGGTATAGGTGTTGTTCGTGTTCACACAGAACAGGATAGCCCAAGCACCTCTGTAGGGAATTTAATCAAAGAGGAGCCATGTTTTTACATGTCACCCAGTGATATTCAGATTGGAAAAGTATGTACCTTGTCTCGGTCTGTCCT…
TCONS_00174369	cobll1			12.5581	19.612	0.638951	8.64033e-05	0.0626866	0.644274	6.87075e-06	0.000533761	TCACCCTTATGTATTCTTTTGCAGGACCTGATGTGTCATGACTTGCTACAGATGCTGTGGGCTTGTTAGTATTACTTGGGACGAGAGCTTTCACAGTGTCTCTCTCCATATAGCAGATCTGCAGTGTGAGTCTTGTGTGTCACCTCTGTGTATGGTGATTTGCGAACCTTATGAATGGGGAAAACATTGTCCGTTTGGGCCTCGACCTCTCAGCATGAGCTCACTCAGTGCCCACTCCTCCACATTCAACTGCAGCACCATGCCTTCTGACATGCCAAAGAAGAGACGGGCCCCTCTGCCCCCCATGCTGGTGTCCCAGAGCTGCCCCTCTAACCTCAGCCATCGCCAGAGGTCCATCTCCACCTCGGAGCCCGAAACCCAAACGGATGGTGACCAGAT…
TCONS_00137552	LOC106573572	xm_005272481.1	XM_005272481.1 PREDICTED: Homo sapiens heterogeneous nuclear ribonucleoprotein M (HNRNPM), transcript variant X7, mRNA	1.85835	2.92575	0.63421	0.00217405	0.1933	0.644605	0.00122869	0.0304007	CAAAATTCTAACTGGTAATTGATTCATATATATTCAATAGAATAAAAAATAATAATAATTGTACTTTGATTCTGAGCGGTCGTCGGTCGCAGAGCCAAATTCCCAGCATGCTTCACTCTCCTTGGCAACCCAACGAATAAATAGAAACGGGTGTATTCATCCGCCATTTCACCAACGTTAGCTTGTTGACTAGCAGCCCGTCGCGCCAAAGTAATACATTAAAACAGTTATTTATTCGATACTGCTAAAGTGAAGGAACACTGCCAAATTTCGGCAATATTTTATCAGCGTTTTTGAGGTATTCCATTGACCACATTCATTCCGTAACAAAACAGGATTAGCCAACTGCGCAAGAAGATGTCGAACGAGGCCGCTGCTCCGGAGAAACCAGGCCAGGGG…
TCONS_00146723	LOC100136517	nm_001111285.2	NM_001111285.2 Homo sapiens insulin like growth factor 1 (IGF1), transcript variant 3, mRNA	4.92065	7.70082	0.636132	0.00451844	0.227857	0.645533	0.000355094	0.0121013	GAATAACTTAGGATGAGGAGAAGGCAAATGCTGCCCCAGCTGTTTCCTGTTGAAAATGTCTGTGTAATGTAGATACATGTGAGGGATTTTCTCTCTAAATCCGTCTCCAGTTCGCTAAATCTCACTTCTCCAAAACGAGCCTGCGCAATGGAACAAAGTCGGAATATTGAGATGTGACATTGCCTGCATCTTATCCTCTTTCTCACTGTTTTTAATGACTTCAAACAAGTTCATTTTTGCTGGGCTTTGTCGTGCGAAGACCCGTGGGGATGTCTAGCGGTCATTTCTTTCAGTGGCATTTATGTGATGTCTTCAAGAGTGCGATGTGCTGTATCTCCTGTACCCACACCCTCTCACTGCTGCTGTGCGTCCTAACCCTGACTTCGGCGGCAACAGGGG…
TCONS_00090694	LOC106562734	nm_138325.3	NM_138325.3 Homo sapiens proprotein convertase subtilisin/kexin type 6 (PCSK6), transcript variant 6, mRNA	4.18661	6.58255	0.637322	0.00216302	0.1933	0.646057	0.00101893	0.0264803	TGCAGAATGGGGTACATTTAATTTGATCGCTCTACATCAGATTTTAATGAGCGAATTGATCTTCTAAATTATTTAAATTAAGTAAAACATCAAACTATTTGTGAGTGAATTGTTAGGGACATGACTTGTGCAAATATATTTTGACTTATTTCTATAGTTTTCTACTTTTGGCCATACTGTATAAGAAAAAAAATATGGGTAAACAGCTGTCATTTCTTACTGCCTTCTTTGTGATTTTCTTAAGACCTGGGCACAAACCACAAGCTAAGTCAAGAAAACGTTAAGTATTGGGTCGTGTTCATCAGGGCACGCAGTAACATATTTATTTATGTTGTTCCAGCCCATTGGTCAGCTGGAGAGATATCCAGCACCTGCTGGTCAAGACGTCCAGGCCTGTCC…
TCONS_00149104	LOC106575997	xm_005261738.5	XM_005261738.5 PREDICTED: Homo sapiens cysteine rich with EGF like domains 2 (CRELD2), transcript variant X2, mRNA	10.5554	16.5738	0.636321	0.00330542	0.20956	0.646339	0.00110411	0.0281873	AATCACGACAAGCCACAATCGTACCAAGAGCCTGTCCCGAAAAAAGTAGCTATTTTTTTCTACCTGCAAGTACATATTATTTTCGAATGTTTTGCATAGATAACGCTAGCTGACTTCCAATAATTTTTTTATATGTGGCTAGACTCTGTGCTGCATGTTTTTAGGGATAGGAAGTTTTCTGGCAAGTAGCTAAGGTATAACGTTAGCTATGATGTGATACTTCGAGTCATTCAACTGCTATCCAACTACTGTAGCTATCCAGAATGCTATCGCTCAGTCAATTATTGTGGCTATTTTGTAGCCTAGCTTGTATTTTATCACAATGCACCTATGCAAAAGACTTAAAAAGCTCATGTAATACCTGCAAACAGATAGCTGATAACTTCATTAAGGGATTGG…
TCONS_00104735	LOC106565172	nm_170712.2	NM_170712.2 Homo sapiens Ras association domain family member 1 (RASSF1), transcript variant B, mRNA	1.82071	2.82571	0.642771	0.000827469	0.160467	0.648287	3.21425e-05	0.00186375	AGAGTGCATGCGCAAACATTGAAGAGAGTGACGGTCAGGCAGTTTTGAGAGGAGAGAAAAAAAACGAATTGATGGACCTCAACCTTGGACTCCAGTCAGAATGTAGGCTACCCACGATTAATGCCTAACCAACAATGAGGAGGTGGACACGAAGAGAGATAACCGGCTTGGTCTATGACAGAGCCTGAAGAAGACCCCATGGACACCTGTTCTGGCACATTACACACCACACTGGAGATGGACTAAACCCAGATAGCCCTCAGTCAACACTTTCTCTGCATTATAGACATCACCTCATCTGACATGACCAAGGCTCTAAATACAGATGCTGCGACGGCCAGTGGATGGATTAATGCCATCGAGACTGAGTCGGGTGTAGTCCATGCTAACCATGGGAAG…
TCONS_00085358	LOC106613816	nm_006914.3	NM_006914.3 Homo sapiens RAR related orphan receptor B (RORB), mRNA	1.80544	2.82101	0.638016	0.0024915	0.195933	0.648753	0.00138773	0.0332209	AAAAAGACATTGAGCTCTAGTCCAGGAACGAAGTGGGAAGGCCAGGAGCAACACTATTTTATTGCATACAGTCCACACTGAATTACAGGAAGAATACTTATGCTACACGGAGTAAATACGGAAACAATCTTACTAATAACCTATTCGTTTGATATGTTGTTTGTTTCACAGACCAGCTATTAGAAAACATATGAGAGTTTGTTTTATTTTTTATTCAACATCTCCTTTTTGGAGAAAAAAACCTTGTTTATATTCCTCCATTTTATTTTCATTAGCCTACCTGGAGATTTATGACAAAAAAGTAATACAACAAGAAAATGAGAGCACAAATTGAAGTAATACCCTGCAAGATCTGTGGGGACAAGTCATCAGGGATCCACTATGGCGTAATCACCTGTG…
TCONS_00209334	LOC106590504			0.583986	0.90961	0.640778	0.00112449	0.17541	0.648795	0.000423612	0.0138988	TTCTGTGTTGATGTCGCGAGGCAAAGACAGTCAACTGTACAACTTCCTGAACGCAGACAATGCGACATCCTTCATATTGTAACGAAATTACAATATGAGATATATTTGATCGTCATTACTTACTAGCTAGTAGTTGTGTAATAAAATCGTGTGTGCGAGACTGGTGTTTTGGTTTACGTATCCTCTAGTTTTGGTAGGAACGTGCGCTGGGGTAAAGAGAATGTTGAGGCCACGGTCACGATCTCCCCACTATTCTCACAGAGTTAGTCTGTGCAGGCAGGATGGTCGGAGGTTCCCCTGGGACGACCCAGACTTCAACCCCCAGCAGGTGCTGGCTGACCTGGGCAGGCTGCCTGGGGAGGATCAGTGGGTTCGCTTCATGGACGAGATCCACCCAGA…
TCONS_00164218	LOC106579999	xm_017014565.2	XM_017014565.2 PREDICTED: Homo sapiens folylpolyglutamate synthase (FPGS), transcript variant X2, mRNA	5.14891	7.9955	0.642409	0.000327937	0.11904	0.648821	7.32866e-05	0.00363655	CATGCCAGTTACACTCACAATGTTGCAGGGACTATAGCAGTCGTCTACTTCATGGCTTCAAGTTTAGCTTCTACTGGGATTTGATGTAGCAGATTGCCTTATCATACAGCTGCAGACATAACACCATGGAAATATCTGTCGCCTTGAGGAGAACTAAAAGTTTTTATGAAGCAGTGTGTGCTCTGAACACCTTGCAGACCAATGTGAGTGTGTTGGATCAGGTGCGGAGGGAGCGGAGTGATCAACCTGAGCTGCAGCTCCAGGCCATGCGGGGTTTCCTCCATCGTACAGGCCTCACAGTAGACAAGCTGGACCTCCTCAATATAATCCATGTGACAGGCACCAAGGGCAAGGGATCAACATGTGCCTTTACTGAGAGAATCCTCAGGGACTATGGCT…
TCONS_00183942	LOC106584853	nm_014326.3	NM_014326.3 Homo sapiens death associated protein kinase 2 (DAPK2), mRNA	2.67497	4.16239	0.640983	0.00177855	0.191143	0.648836	0.00110521	0.0281953	ATGGAGATCCCGGGGGACAAGGTGCTGCCAGAGTCACCTGAGCTTGACAGGGTCCATCGGACTGTCCAACATAAACCGGCGCCCGGCGCAAAACCAAGGGCCCTGCTGACACTGAATTCCACACATCATTTCCCTAATAACCTGCAGCACAGGAGCTCTAAAAGTGTGTGTTTGTGTTGCAGGGTGGCTGGAGGAGAGCTGTTCGACTTCCTGGCCCAGAAGGAGTCTCTGAGTGAAGAGGAAGCTACCCAGTTCATCAAACAGATCCTGAACGGAGTACAGTTCCTCCATAGCAAGAGAATTGCACACTTTGACCTCAAGCCTGAGAACATCATGCTGCTGGATAAGAACGTTGATCTACCTCGCATCAAGCTCATAGACTTCGGTCTGGCCCATAAG…
TCONS_00229011	LOC106596738	xm_011536071.1	XM_011536071.1 PREDICTED: Homo sapiens serum/glucocorticoid regulated kinase 1 (SGK1), transcript variant X1, mRNA	5.12368	8.12051	0.6384	0.00877118	0.274957	0.649238	0.00214307	0.0463531	AACGAGTTTTAATGACTCCAACCTAAGTGTATGTAAACTACCGACTTCAACTGTATGTTTATATCATATCTCTTACCTCCTGCTCTCATCCACAGCCCAGTCCCTCCCAGCAGATGAACCTGGGCCCGTCCTCCAACCCCACAGCCAAGCCCAGTGACTTCCACTTCCTGAAGGTGATAGGGAAGGGCAGCTTCGGGAAGGTCCTCCTAGCCAGGCACCGAACAGACGACCAGTTCTACGCTGTTAAGGTGCTGCAGAAGAAGGCCATCCTGAAGAAGAAAGAGGAGAAACACATCATGTCAGAGAGGAACGTCCTGTTGAAGAACATTAAACACCCCTTCCTAGTGGGACTACACTACTCCTTCCAGACCGCTGATAAACTCTACTTTGTACTGGACT…
TCONS_00012082	LOC106563715	xm_006716253.3	XM_006716253.3 PREDICTED: Homo sapiens protein phosphatase 1 regulatory subunit 3B (PPP1R3B), transcript variant X1, mRNA	4.81159	7.48891	0.641635	0.0012184	0.179666	0.649341	0.000474769	0.0151504	CACGTTCACTTGAACCCAGTATGATGTTTGAAACAGTGGCATGACCGAAGCTGGATACAGTTTGTGAAGTTGCTAGTTACATTTTATTTGTTGCAATAGTAGAGTAGCATTGCAGCAAAATTGATTATAGCCTACATGTAAACGACAAGGAAGAGGAGCTTTCACCGCTGAGAGGGCAATGGTGATTTCTGACTGGTAGTAGACGCAGCCTATCACGTCAATTCTACCTGAATTCATTGCAAATGTTTCAAACAAACTGCACAAGTCTATTCAGCCTCTTTCCTCACAAGTCCACCATGCCGATTGAATTGGCCATGCCGCTCTACCTGTCAAACGACGACTTCTGCTACACGAGGTCCCCGAAATCACTGCAACCACTACGACCCTGTCTGAAGCCCT…
TCONS_00135353	LOC106572585	xr_245923.2	XR_245923.2 PREDICTED: Homo sapiens heterogeneous nuclear ribonucleoprotein A1 (HNRNPA1), transcript variant X1, misc_RNA	2.08383	3.22568	0.645342	0.00336533	0.210707	0.649357	3.31471e-06	0.000290903	CAGCTAACCAATTGCTGAATCCAAGAGGCGTATCCGTCCCTATTTATTATACTGTTTTCTGTCCAGGCACGGTCGTCTCGCTGTCGCAGAATTTCTGTCCTCGAATAAGGAACAAGGGATCGGAAACTACCAGCAACAATGTCGAAGGAGGCCCCACGTGAACCCGAGCAGCTCCGCAAGCTGTTCATCGGAGGTCTGAGCTTCGAAACCACGGATGAGAGTTTGCGAGCACACTTCGAACAATGGGGATCTCTTACAGATTGTGTGGTAATGAGAGATCCAGCCAACAAGCGCTCCAGGGGGTTTGGGTTTGTCACCTATGCTGGTGTGAATGAGGTTGACGCTGCCATGGAAGCACGTCCCCACAAGGTTGACGGTAGGCTCGTAGAGCCGAAGAGG…
TCONS_00222689	-	xm_017003797.1	XM_017003797.1 PREDICTED: Homo sapiens glucokinase regulator (GCKR), transcript variant X2, mRNA	5.3893	8.38292	0.646462	0.00215788	0.1933	0.649848	2.91346e-05	0.00173387	GAAACAGGTAACAACAGATTACAATAACAGGAACTGGATGGTGTGAGTATTACAGTGTATTTACAGCCATTGATTGGCGATGAGAAGAGTAGTAATTGCTTGATTAACAGGAGGGGAGGAGATTTAAATTGTTTTCTGCAGAACATTAGTTATGTGACACTTAACACCATTTGTAGCTTGAATCTCTACTTGACTACTTGAATCTCATGAATCAGTGCAGACGACCATCCTGCTCTCTGACGAAAAACAACGGACTTCTGACCTCTTAACCCCTGACCTCTTAACCCCTGACCTCTTAACCGTGTGTGTTGTAGCCCGAGGCCATCAGTGGTTCCTCCAGAATGAAGGGGGGCAGTGCCACCAAGATCATACTGGAGACTGTCCTGGCAGCCGCACACA…
TCONS_00001821	sec23a	nm_006364.3	NM_006364.3 Homo sapiens Sec23 homolog A, coat complex II component (SEC23A), mRNA	3.55809	5.49974	0.644732	0.000108687	0.0704444	0.64996	1.73954e-05	0.00115301	GCTAGAAGGGATTCAGTTTGTGAAATTGGCGTGAACAATTATTTGTTTTGCTTTTTTGCTACCCCTAAGCCTTTTCCTAACATTGATCTAATTCTCCAAACCTGCTACGTTACTTATCCATACCTGCTGCGTAAATTCTAACCTGCGACAAAAAGTACATTCTGACAAACTGTATCCATTCTAGCCAAAACCCTCTTGACGTGGCATTGCTTCCCGCAGCCATGTTTTGTTAGCTACGTTGTCATCCTACGTTGTGTGCGGGGCGCTGTTCACTAACTGTCACCAGTAGCAGTGTGGAACTCGTCTGAGGATATCAGTTCTCGGAGGGTGCTATGGCAACCTTCCCGGAGTTTATTGCACAGAATGAGGAGCGTGATGGGGTGCGCTTCAGCTGGAATG…
TCONS_00072590	LOC106610585	nm_001376.4	NM_001376.4 Homo sapiens dynein cytoplasmic 1 heavy chain 1 (DYNC1H1), mRNA	0.470287	0.725063	0.645623	0.0152576	0.30673	0.650539	4.40152e-05	0.0024091	TTTGGAAACTTCGACAAAGTGTAGTATACTGTTCGTAACATATTTTAGTTTTGGGAACAGAAAACTGTCTTGCGATCAAATGTTTAGTCGATTAGAAAATGTGCAGAATGAAACAGATTTGCAGAATCTAACCTTTCCCATCAGCCAACTCCCATTTCCCCGTCTAAATTGCATTGTGGGCAGCGTAGTACTCTTATGGGACATAGCCGTGGACTTATCTCTTCAAGTTCGTCCTCCGGTACTACAAGTACCAGCATGCACTGTATGAATACGTTTGAAGGAGTAGCTGCCAGTTGACGAAATCGGCTGCATTGATTAGAGTCCCACATACACGTCACCCGTGGATGTGCTTTGTCTAGACGTCTAGTTTGTTCACTGTTGAGTCTACGGCCATCGTTG…
TCONS_00045269	LOC106605998	xm_011517046.1	XM_011517046.1 PREDICTED: Homo sapiens nibrin (NBN), transcript variant X4, mRNA	0.991509	1.52605	0.649322	0.0158152	0.310517	0.651233	0.00214417	0.0463531	GAAGTTGATGTGGACTTTCGCGCTGACTGTACGTAACTCGGACTCGCGTGGCGCATTAGATATTCTGCTATTTGTAGATGTATACCTAGCTAGCTAGTTATTGACAGAGAAGAGCACACGTTCGGGGTTTGTTCCATAGCTCGTAGTGTATTATAGCATGTGGACACTGAACCCTTTAGAATCCGGAGGTGTCACCCACTACCTCCTGCCAGGTAAGGAGTATGTGGTGGGGCGTAAGAACTGTGAGGTCATCCTGCCCAATGACCAGTCCATCAGCCGTGCTCATGCTCACCTCACTGCTACAGATCAGGCCCTGACCCTGAAGGACAGTTCTAAGTATGGCACGTTTGTTAACGAGGAGCGTCTGTCAGGAGACACCCCTCGCAGCCTGACGGCAGG…
TCONS_00094766	LOC106562637	nm_005707.1	NM_005707.1 Homo sapiens programmed cell death 7 (PDCD7), mRNA	0.951377	1.47075	0.64596	0.000118411	0.0742524	0.651527	1.25191e-05	0.000864706	GATATACGTGTACTATATCCGGGGTGTGACGTCACCTTGTAAACATGGTCGCCCCCAGCGTTCAAAAGTGTCGTTAGCTAGCTAAATACATTTGAAAACAAACGAGATTATTATTTTCCACAGTATCACGCCTCTTGAAAATGGATAAACCAACGTTCCAGTCTACGTCAGGAGGACGGCAGCAACCCGTTTCTAACACCGGAGGTCCCGATACGTTTTACCTTAGAGGGGGACCTCCATATCTCGGACCGCCGCCGATACAACCACCACCAGTATGTGAAACCTCGTTTCAAAGTAACATGCCGAGTTCAAGTAACGTTGCTGGAGCGTTTTGGCCCGGTCAAAACCCTTCCCAATATCTTCCTCCACCACAACAAGCCCCAGTTAGCGACCAGAGAT…
TCONS_00141671	LOC106573640	xm_024450362.1	XM_024450362.1 PREDICTED: Homo sapiens zinc finger protein 319 (ZNF319), transcript variant X1, mRNA	0.368415	0.570789	0.643455	0.00359254	0.214787	0.65185	0.000490109	0.0155441	GCCTGGGCAGGATCTCTGAGGCTAGTCAGTTAGCTAGCTAACGTTTTATTTTATTTTTTTAAATCGCCTTTTTAAGCGGGAGGAGTATGGCCTAGCGATCACATATTGACAGGGCGTTGACAAAGTTAACCATTCTGGGCAAAATAGAATATTACACATTTAGTGGGGTCATTTAGAACGACACAAAAGCTCTGCATTTTTCGGCCCTGGTGCCAAACCCGCTTGACAAGAGAGCAGACAGATATTCGACTGACCGAGGCTGAATGCGGATATGAAAGGAGGTATTATTGGGCCTACGAATACTTTTTCTGTCAAAATCGTCAGACGCTACAAAAAACTCGCCGCAAAACGTTAAAGTCATCAGAAGAGGACTGAAGACGCATGGAGACAGTGGTTTTA…
TCONS_00132811	LOC106571482	nm_001287044.1	NM_001287044.1 Homo sapiens vascular endothelial growth factor A (VEGFA), transcript variant 10, mRNA	3.65908	5.62614	0.648009	7.99328e-05	0.0609409	0.652458	1.73862e-06	0.000173019	TAGTCAGATTCCACAGCCACAAAGTCAATATTGGAGACACAAATTTGCTTTTTGGTTTTAATTTAAGGTCAGGGTTAGGCATAAGGTGAGCAGTGTGGTTAGGGTTAGGATTAGGTTTAAAATCACATTTTAAGAAGAAGAATTGTACAAATGGGCGGGGTTTAGCCTATGTCTTTGTGGGTATAGAAGCTAGAGACGACCATCCCTCCTTGCCTCACGACAATTCCACAGTGTTGCCGCACAAGAGACCGAAACGGGAGGAGATGTTTTAGACCTCCGAAAATATTGTACGGTGATGCGTTAACGATTTCAAGAGGATATAAGAGAGCTGGGATCACGCAAACCGGGAACGAGCAGGAAGCGAAAATAAACGGCAGTTTCTGTCACGGTTGGAAGTTT…
TCONS_00005857	dtwd2	nm_001308081.1	NM_001308081.1 Homo sapiens DTW domain containing 2 (DTWD2), transcript variant 2, mRNA	0.493691	0.758207	0.649975	0.0258209	0.367602	0.65248	0.000586432	0.0178122	TTCTGGTGTTACTGACGAGAAGCTGATAGGAGTTTCCCTTCATTTTTTTCATGTTCCATACATTTGTAATGGACACAACATGCCAAGGTCTCTCAAATCTTTCTCTAAACCACCCTCTTGCTCCAGTTGAATCTGCCAATTGTGGCAGCTCTTCTTCGCAAGATGACGAAGACGGCTTTGGGGATCTGCGATCTCTGCCAGTAGATGTCTGCGAGAGACGACCCACATGTTTACGATGTTGCCGTCCCCAGAAGGTGTGTCTCTGCCCGTTCCTGCCAGTCCACCCCCTGGAGGTCTCCACGTGTCTGTACATCGTACAGCATCCTGCAGAGGAGAGTCGAGCGCTTCGTACCGTTCCTCTCCTTGCTGCGTGTTTGCCCCCAGGAAAATGCAAGGTCT…
TCONS_00091647	LOC106563307	xm_011518364.2	XM_011518364.2 PREDICTED: Homo sapiens aminolevulinate dehydratase (ALAD), transcript variant X2, mRNA	1.64563	2.55789	0.642531	0.00344575	0.211268	0.652519	0.00134619	0.0325582	ATGTTACAGTGGTCTAGCTAGCTGGTAAAATGCTGTATTGTCAGATCATTAGGCTACCTAGTAGCTGACGTTAGCTGAGCTACAGTAACGTTACAGCGCTCGCACAATCAACAGCTAACGTTACCTCGTAGCCCTTACCGTCTCATACTAGCTACATATACGTTATCCATCTGTGTATGTGTCAAATAATATGGGTTATTATAGGACATGACAAGGTTTAGCTTTTTTTTCTTCTCCTTTTTGTTTTTACCTCAATTCCGATTCAAGTGTCAGGTTAGCCTTTTCATAATGTTTTCATTCCTTCACTTAAATCTACCGCGTACTATCGCGGGAACTTGCACGTTTACGGAACAATTTGTGCAGTTCAGTGTCTGCGTCTAGTGCAAGCCAAGGAGGACA…
TCONS_00139214	igfbp-2a	nm_001313990.1	NM_001313990.1 Homo sapiens insulin like growth factor binding protein 2 (IGFBP2), transcript variant 2, mRNA	3.11676	4.8174	0.645768	0.00247969	0.195838	0.652654	0.000252048	0.00936726	GAGAGCTGAAGTTAGATCTGATAGTTTCACTAGTAGAGCTGAAGTTAGATCTGATAGTTTCATGAGGAGAGCTGAAGTTAGATCTGATATTTCATGAGGAGAGCTGAAGTTAGATCTGGTAGTTTCATGAGGAGAGCTGAAGTTAGATCTGGTAGTTTCATGAGGAGAGCTGAAGTTAGATGTTTAGATCTGATACTCTCATGAGTAGAGCTGAAGTTAGATCTGCCACTGTTGTGTCGTCAGCAAACTTAATGATGGTGTTGAAGTCGTGCTTGACCATGCAGTCGTGGGTGAACAGGGAGTACAGGAGGGGACTAAGCACGCACCCCTGAGGGGCCCCAGTGTTGAGGATCAGCGTGGCAGATGTGTTGTTGCCTACCCTTACCACCTGGAGACGGC…
TCONS_00072545	LOC106610638	xm_011535107.3	XM_011535107.3 PREDICTED: Homo sapiens ATPase phospholipid transporting 8A2 (ATP8A2), transcript variant X5, mRNA	0.702529	1.0852	0.643531	0.00433486	0.225026	0.65298	0.0016382	0.0376336	AAAATGACTCCTTGTTGACTCCCCAGTCTATTGACACTGCCACGCCCACTGGCTATGACCAAACATCAGACAGTAGTGTGGCAACGGGACACCAACATATTGCCAACTTCCTGTCCCTCTAAAGCGGCGCCGGATTCTCCCTGGAGGCCCATCCCCCCCGGGTTATCGGTGGCCAGCCAGCATATACGGTGAGAACCCTCCTGAAGGTTCGACCACGGGGCAGGTGTTTCCAGTACCTGGTTGACTGGGAGGGTTATGGCCCGGAGAAGAGGTGCTGGGTCCGTGCTAAAGACATCTTGGACCCGGCCCTCATCACCGATTTCCACCGCTGACACCCCGGTCAGCAAGTCTTTCCGGTTTTGACCCCTGCCTGACTCTGGACTACTTTCCCGCCTGCCT…
TCONS_00106404	LOC106566062	xm_006712954.3	XM_006712954.3 PREDICTED: Homo sapiens solute carrier family 38 member 3 (SLC38A3), transcript variant X1, mRNA	8.34369	12.8582	0.646898	0.00205865	0.191948	0.654041	0.000293918	0.0104916	AGTGACCCATCGTGCGTTTCCTATTATTTCCTCACCACGCGCAGGCACCAACAGGGGAGGCGGAACTTAAAACAAGCCTTACAGCTCAGCTATAGTCCATTTACAAATGCGGTTCATCTCTCAGTGAGCATTTTTCTTTTACTACAAACTACAAGAGATAATTGAGTGCGCGTGATTATCTTAGAGATAAAAAAGAGAAGAGACCGAGGAGTCAAGAAAAGAAGAGGATAGCGTTCAGAGTAAAGTAAAGAGGTGTAAATATATATAATTAAAAGCGGAATTAATTCACAGCGTGGCACTCGACTCAACTGATACCTGAGGGAGCAGACTGAGAGGACCACACACAGTGTATCATAACTGCTACTTAGAGCATGGAGCCAGACCAATCAGAGATGAGCA…
TCONS_00170877	LOC106581250			1.60963	2.48678	0.646283	0.0295388	0.380939	0.654203	0.000577109	0.0175928	AAAAGCATAAAAATCAATCGGCCCGCATCGTCTCTTGATTAGTCTGTGTGTAGGCCTACCGATTAGGGCAAGACCGATATTTCAAACTGCAGCATATTTCGATAGAGGTATTCGTTAGGGGGAAAACTATGTAGGGGAATTGTAAACTAGGCTACATTGTTACTTACTTACTCACTCTTCCCACCCCTTCAATTCACGAAAAAACGAAACTACACATTTCTGAAACGACAAGTCATCCCCGAGAGGAGAGCGTTGAGCAACTGAGAAGACGTTTCGATTTACAGTGAGATTTAGAGAAATGGCATTTTATAACCAGGAACCTTTTTATAATCCAAGTCTCCCTTTCACCGGCTCTATCCACTGTGGGCTTCAGGAGGGAAAGACCATCATTATCACTGG…
TCONS_00030865	LOC106600844	nm_016429.3	NM_016429.3 Homo sapiens coatomer protein complex subunit zeta 2 (COPZ2), mRNA	6.74462	10.4091	0.648284	0.00361131	0.214787	0.656529	0.000581929	0.0177248	GCCGAATGAAGGGCTTGGTTTCGCGGAGCCTCCTTCAGGCCTGCGGAAGATCCGCCCACCCATGAGTCAGAGGATTTTGCGAGGTCTAGTAGAATGACAGCTCAAACCTGTCCACGTCAACACCAGAGAACCACTATGGAGATCGCGTCTCTGGAACCCTCACTGTACACAGTGAAAGCGGTCTTCATTTTGGATAACGATGGCAACAGACTTCTATCAAAGTACTACGACAAAGAGCTCTACCCCTCCATGAAGGAGCAGAAGAACTTTGAAAAGAACGTTTTCAACAAGACACACAAAGCTGACAATGAGATTGCCTTTGTGGAGGGGATGACGATCGTGTATAAGTGCAGCATTGACCTGTTCTTCTACGTGGTGGGCAGTGCACAGGAGAATGAG…
TCONS_00016721	LOC106588289	nm_001320747.1	NM_001320747.1 Homo sapiens envoplakin (EVPL), transcript variant 1, mRNA	0.226789	0.349872	0.647514	0.0321456	0.388045	0.657104	0.0021178	0.046009	AGGTACTCTTTCAGTCAGCTTAATCACAGTGCTGACACCAACGGGGACACACGCTAAAATAGGCACAGGTAGTGTGTGTCTTATCTGTGACAGCGAGAGAGGAACAGAGAGTGTGAGGGGACCAGAGAGACTTGTGTTCTGTCCGTGGAGTGGAACTTCCACTCACCAAAAGATCCAGGATGTTCAAGAAGAAGGACAGTAATTCCTTGAAGGTGTCCGGCAAGATCAGCAAGTCCACAGCCAATGACTTGGCCTTGGTGATTGCACGGATGCAAAAGAATTCCGACCAGGTGGAGAAAGATGTCCTCCGGGCCGAAGAGCTACTTGCTGTGGATGCAGAGAATGAGAAGAAAAACCGGCCCCTCCAGCACCAGAAAGTGGTGGCAAGCAACCTGTCTG…
TCONS_00052638	LOC106607571	nm_013392.3	NM_013392.3 Homo sapiens nuclear receptor binding protein 1 (NRBP1), transcript variant 1, mRNA	0.535436	0.821773	0.6498	0.00705208	0.265007	0.657642	0.000384788	0.0128943	CTCGAAACCAGTTCCACTGCATGTTTTCATTGTTCCCCGCTAATCAGGGACCGATTTAGATCTGGGACATCAGGTGTGTGCAATTAATTCAGGTAGAACAGAGAACCAGCAGGCTCTGGACCTCGTGGGGTAAGAGTTGAGTTTTATTTTTATTTAACTAGGTAAGTCAGTTAAGAACAAATTCTTATTTACAATGACGGCCTACCCCGGCCAAACCCTAACCCAGATGACGCTGGGTCAGTTGTGCGCCGCCCTATGTGACTCCCAATCACGGCCGGTTGTGATACAGCCTGGAATCGAACAAGGGTCTGTAGTGATGCACTGTGATGCTGTGCCTTAGACCGCAGCGCCACTCAGGAGTAACCCTGGACTATATAGTAACCCTGGACTATATAGTAT…
TCONS_00084294	shroom2	xm_017029493.2	XM_017029493.2 PREDICTED: Homo sapiens shroom family member 2 (SHROOM2), transcript variant X4, mRNA	1.00288	1.53886	0.650859	0.00397903	0.219412	0.658284	0.000698072	0.0200136	AGGTGGAGGAGGGCAGCAAGGCAGCAGCGGTCAGCCTCCAGGTTGGAGACGAGATGGTGAACATCAACCAGGTTCCTCTGAGCGGTTACAGGCAGGAAGCCATCTGTCTGGTCAAGGGGTCATACAAGACCCTCAATCTGGTTGTCAAGAGGAGGAATGAATCCGTAAGCAGGCCTCACTCCTGGCACGCCACCAAGTTCAACGAGAGCCAATCGGAGACTGCCAAAACTCAGTCTCCGCCCCTGCCAGTCTGGCAGACCAGATATGATGCAAGAGCCACGTTCCAGGGAGGAAGTCAGCAGAATATTCCCAACTGGAGAGCCAACCTACCCAACAGGACAACAACACCACTGCGAGGTTGTCTGACAGATGTCGTGTTGGAGAATTCAGAGGAACAGT…
TCONS_00088551	LOC106561553	xm_006715990.2	XM_006715990.2 PREDICTED: Homo sapiens MET proto-oncogene, receptor tyrosine kinase (MET), transcript variant X2, mRNA	3.37755	5.17851	0.650584	0.000423635	0.133759	0.658964	0.000693848	0.0199718	CGCTACGAGAGCAGACAGAACACGGAGGGGGTTTGAATGCCGGTGTGCGAGACCTACACATCACACTCCTGAGTCACACAGGTCCGCATCTTGTAAAACGGATTGAGAAACGGTCTTCTTGCGTCTGAGTAAAGGACAACCTTTTGTATTCTTTGTAAAAAATAAAGAGAAAAGGGCAGAGTATTCAAAGTCAAACGCGTCTTTTGCGCATCAATTTGTTATTCGGCCGTCAAAAAGTCAAAGCGCACAGTCTCTTGTGAGGAATCCTGAGTTGTGTAGCCTACTATGATTTGAAAGAAGGAGCCCAAACATAACTGAGACCGTTGCCTAACTGACAGGATGAAGAATATCTGCTTGTTGGACATCGTGATCATCCTCTGGGCTCTGTGCTCCTCAAAG…
TCONS_00039778	acat1	xm_024448515.1	XM_024448515.1 PREDICTED: Homo sapiens acetyl-CoA acetyltransferase 1 (ACAT1), transcript variant X7, mRNA	0.38269	0.588746	0.649774	0.0285462	0.37768	0.659879	0.00185724	0.0414396	TTTCTTATAAGAGTCTGAATTAGTGTCCTGCTCCTTGAAAGCGGCAGCTCTAGCCTTTAGCTCAGTGTGGATGCTGCCTGTAATCCATAGCTTCTGGTTGGGGTATGAACATACGGTCAATGTGGGGGCGATGTCATCGATGCACTTATTGATGAAGATGATGACCTGATGTGGTGTACTTCTCAATGCCATCGGAGGAATCCCAGAACATATTACAGTCTGTGCTAGCAAAACAGTCCTGTAGTTTAGCATCTTCTTTATCTGTCCACTTTTTTATTGATCTAGTCAGTGGTGCTTCCTGCTTTAGTTTTTGCTTGTAAGCAGGAATCAGGAGAATAGAATTATGGTCAGATTTGCCAAGTGGAGGGCGAGGGAGAGCTTTGTGTGTGTGAAGTAAAG…
TCONS_00078843	LOC106613314	xm_011545304.2	XM_011545304.2 PREDICTED: Homo sapiens diacylglycerol O-acyltransferase 2 (DGAT2), transcript variant X1, mRNA	3.4841	5.30758	0.654224	0.000369901	0.125518	0.660149	0.000102688	0.00479884	GGGCATAGGACCACCAACATGGCAGCCAGGCCCACGCACTGGGGAGCCAGGCCCAGCCAATCAGAATGAGTTTTTCCCCATAAAAGGGCTTTATTTCAGACAGAAATACTCCTCAGCTTTTTGTGCTTTTTGTGATTTTTTATTTCAGATCATGAAACATGGGACATGGGTTCATTGTATATTTGTTCTTTGTGACTTATTCTAAGTATTTAATACTTTAATACTTAGTATTTCATATTTTTTGTGGTCCACTTAAAGGATTGCTGCAGATCGTGAATTATTTATTTTCCTTTTCCTATTGCCATTATTTCAGTTTTTTTCCCGCATACATTTTATATGCTGAGATTTGGGACCAACACTTTACATGTTGCGTTGCTCATTTTGTTCTGTGTAGTTAAA…
TCONS_00057401	LOC106607793	nr_047594.1	NR_047594.1 Homo sapiens centromere protein J (CENPJ), transcript variant 2, non-coding RNA	0.557025	0.853487	0.650654	0.00206931	0.191948	0.660296	0.00100629	0.0261897	CTTTTTGCAATAATTACTGAAACGGCTCCCTCTCATTGCCTCATTTTGCCTCAGATATGAGTGACAGGGAAGGTGAGCTGAGAGAGACCAGACATTACTCAAAAGCATGCCATTGTTAACAGAAGGTGATAATCAAGAGTATTTCATGAAGCATCTCTGAGAGTAATAATGTCAGCTGAAATCACCATGGACAACAATAGCCTGAGAACATGGTCAGCAGGTGGATCGTTTGAGCCAGAGGCAGACCTGGGCCAGGTACCACGACAGGAGCCACATAACACTGGAACACATGACATGGATAACCAGAGGACCCACCTGAACCCTCATGCAGCTGAGCTGGGCTCTAGTCCCTTGTCTCCATCCCATTCACTGAGCCATGAGGCTGTTCTTAGAGAAAAC…
TCONS_00007870	adssl2	nm_152328.4	NM_152328.4 Homo sapiens adenylosuccinate synthase like 1 (ADSSL1), transcript variant 2, mRNA	6.91282	10.5495	0.653206	0.00627618	0.254555	0.660849	0.000607279	0.0182139	GGACAGCATAAGCAACATCATGTCGTTTAGCTGGTCAGCAAAAGACCACAAGAGTTATACAAATCCACCCTCCAACCCAACCCAAGGGCTGAAGCGGCCACGGAACGACACAGGGAACAAAGTGACAGTAGTGCTCGGTGCGCAATGGGGAGATGAAGGCAAAGGAAAAGTCGTCGATTTATTGGCGACTGAGTCTGACCTTGTTTGCAGATGTCAGGGCGGTAACAATGCAGGCCACACAGTGGTTGTGGAAGGCAAAGAGTATGACTTCCACCTTCTCCCCAGTGGAATTATCAACCCCAAAAGTATATGTGTCATTGGTAATGGCGTAGTCATACACCTACCAGGTTTGTTTGAGGAGGCAGAGAACAATGAGAAGAAAGGTCTCAAAGGCTGGGA…
TCONS_00194111	LOC106586420	nm_000784.3	NM_000784.3 Homo sapiens cytochrome P450 family 27 subfamily A member 1 (CYP27A1), mRNA	3.64115	5.5488	0.655132	0.00354182	0.213454	0.662399	0.000719252	0.0204907	CAGTAAAGGGGAGTTCACATGGATAGCCGACAATAAACGGTATCAAAGTTCACTAGCGTTCTGAAAAATTAGGACAACAGTGGCAGTTGGATGGCTGGCTGCGCTCTCACTCAGTAGATAAAAACAAGTGGCCATTATAATAGGCAGGAGAACGCTGAGTCGTACGGATAAGAATAACAGACTACACTTTCCAGCAGTCGGAAGGACAGTTTATGCGTCAACATGTTTAGCAGATCTTTATTACAGATCGGACTGCGTGTTTGTACACAGGAGAATAGGAACCGGATTAAAAGAGTGACACCGACGTTAACCTACATTAGTGACAGGCGGCGCGATGCCTCTACCACTACCACTATCGTGAGGGATAACAATAAACAGAAAACTATAGATGATTTGGAT…
TCONS_00129310	LOC106572248	nm_000983.3	NM_000983.3 Homo sapiens ribosomal protein L22 (RPL22), mRNA	6.34383	9.63712	0.656178	0.000211611	0.0988422	0.6628	0.000134153	0.0058228	TGTATCGACTCAATCAGCGATTGATTTAACAGGCCGAAATATAACGCAGGCGCAAACCTAGTTCTTCCTTTCTGCTAAATTCTTCGCCATGGCTCCTGTGAAGAAACAGAGCAACAAAGGCTCCAAGGGTGGCAAGAAGAAGAAGCAGGTCCTGAAGTTCACTCTGGACTGCACCCACCCTGTTGAAGATGGCATCATGGATGCTGCCAACTTTGAGCAGTTCCTTCAGGAGCGCATCAAGGTGAACGGGAAAGCTGGCAACCTGGGTGGCGGTGTGGTGTCTATTGAGAGGAGCAAGAGCAAGATCACTGTGTCCTCTGAGGTCCCCTTCTCCAAAAGATATCTGAAATATCTGACCAAGAAATACTTGAAGAAGAACAACCTTCGCGACTGGCTGCG…
TCONS_00121646	LOC106570707			5.22949	7.93793	0.658027	0.00022039	0.10051	0.663882	0.000175605	0.00707985	ATGGCCAATACAGCTCTCTCTCTGTCTCTCAATCTCTCTTTCTCTTTTCTTTCTCTCTCCTCTGCCTCCCCCTCCCTCTCTATAGGTAGGTGCTGTGCCAGTCTGGAGATGCCCAAGGCCCTGATGAAGATGGGCCTGAGTATGGTGCTTGTAGGACACGTCAACTTCCTGCTGGGGGCGCTAGTCCATGGGGCTGTGCTGCGACACATCAACCTGAACGCACGGACACGCACCGTGGCATACTCCATATCTAATGTAGTGGCACTCACTACCGGACTAGTGGGTGTTGTTGTAGGAATCCTTGCCATCATCCTGTCTAAAAACAAGAAGAGCAGAGTGCTGACATGGTCGTTGTTCGTGGTCAGCCTGTTAGGTAGTCTCCTGGCCACGGCGTCTGCG…
TCONS_00039879	LOC106603518	nm_004859.3	NM_004859.3 Homo sapiens clathrin heavy chain (CLTC), transcript variant 1, mRNA	3.22534	4.88146	0.65895	0.000481471	0.139615	0.664218	0.000161219	0.00664067	TCCACTGAAGTACACTGCCATTTCCGGATTGTTTCTCTCCCGAGCAGCCTCCACCACCGCCATTGAAGGTCCAGGGTGTTCAGTGCAGCGGTAGCAGACGGTCATCACTGGGGAAGCAAGTAAACAGTAAAAGGACAATTACAATCACCAGTATATTGACAACACATTTTCATACAAGTCTAAGAGTCTACCCAATTGGACTTTAAACTAGCCTTTCCCTGGCTGCCCGGCTAGGATCTGAGAAGAAGCCGTAGTGAGAATCGGGAGGAGAGCAAAGGAACCGCCATGGCTCAGATCCTGCCTATTCGCTTTCAGGAGCACCTGCAGCTCCAGAACTTGGGCATTAACCCAGCCAACATTGGGTTCAGCACCCTGACGATGGAGTCTGATAAGTTCATC…
TCONS_00197225	-	nm_002570.4	NM_002570.4 Homo sapiens proprotein convertase subtilisin/kexin type 6 (PCSK6), transcript variant 1, mRNA	8.65378	13.0928	0.658554	0.000537743	0.142494	0.665071	0.000282729	0.0101841	TAGCTCTGGGTATAATCTATGAAGTCTCTCTCTCTCTCTCTCTCCCTCTAGCCGACGAGGTGTTTTGTGAGATGGTAAAGTCCAACCGGCTGTGTGTATAATCTATGAAGTCTCTCTCTCTCTCTCCCTCTAGCCGACGAGGCGTTTTGTGAGATGATAAAGTCCAACCGGCTGTGTGTATAATCTATGAAGTCTCTCTCTCTCTCCCTCTAGCCGACGAGGTGTTTTGTGAGATGGTAAAGTCCAACCGGCTGTGTGTATAATCTATGAAGTCTCTCTCTCTCTCTCTAGCCGACGAGGTGTTTTGTGAGATGGTAAAGTCCAACCGGCTGTGTGAGAAGAAGCTGTTCCGCCAGTTCTGCTGCAGAACCTGTCTGATGACCGGTTGAGAATCCTAGT…
TCONS_00119028	prdx6	nm_004905.2	NM_004905.2 Homo sapiens peroxiredoxin 6 (PRDX6), mRNA	6.62469	4.38971	1.50719	0.000219979	0.100505	1.50041	7.92136e-07	8.85917e-05	GGGTTAGACGATTTGAACCTGCTTTCATTAGTATGCTGCTACTGGTGCGCGGGTCTTCATTGCGACCATGCCAGGACTACTGCTAGGAGATGTGTTTCCAAATTTTGAGGCCGAAACCACTAAGGGCAAAATTAAATTCCATGATTTTTTGGGTGACTCCTGGGGTATCCTGTTCTCCCACCCCAGTGACTACACCCCTGTCTGCACCACAGAGCTGGGCCGAGCAGCCAAACTCAGCGACGAGTTCAGCAGGCGGAACGTGAAGATGATTGCCCTGTCCATTGACAGTCTGGAGGATCACCATGGCTGGACCAAGGACATCTTGGCCTACAACAATGAGGAGTCTGGCTGTGCGTTCCCCTTCCCCATCATAGCAGACAATCAGAGGGAGCTGGCAGT…
TCONS_00139284	LOC106574731	nr_103797.1	NR_103797.1 Homo sapiens SON DNA binding protein (SON), transcript variant c, non-coding RNA	1.44966	0.949484	1.51893	0.0016988	0.191143	1.50077	0.000618517	0.0184351	TGTCGTTCTGTGCTGCTACACATGCGCTGAACGGACGCCGCGGAGAACATATTGGTGGATGTCGGCATTGAGGGATTACTAAAGACATGGCGGCCAACATCGAGCAAATTTTTCGCGATTTCGTAGTAAATAAGATAAAAGAAATTGAAGATGAGAGTCAAGATATCATTCTGACAGATGAAGGCCATCCCAATGGTAAAACTGCAGAAGGAGCAGATGGGATCAACAACACACAAGATAAAGATGGTGTAGCCAATAAGGAAGAGGGTGATGTCCCACAAAAGAAACACAGGAAGCATAAGAAGCACAAGAAGCACAAAAGCAAAAAGAAGAAACGTAAGGAAGAGAAAGGGAGCGGCTCAGAATCAGCAGCAGACTCTGATGGAGACAAGGCAAAGA…
TCONS_00153789	abcc2	xm_011522497.1	XM_011522497.1 PREDICTED: Homo sapiens ATP binding cassette subfamily C member 1 (ABCC1), transcript variant X2, mRNA	6.64703	4.34515	1.52845	0.0613377	0.429428	1.50149	0.0020128	0.0441203	GGTTGTGTTTCTGACTGGGGTGCGCTCACACACCCCTCGGGAGACATTTGTTTATGTGTGTGTGTGTTCTGTGTGTGAATGTTCAGACACGTTGCCAATGACTTTATTACATATGCAGTAGAGGGAGAAGCCCTAAAAACGGCATTATCTCTTCAGTCAGGGTCGGAGTTAAGCATTAACCTCTCTCTACAGACTACGAATACAATCCCGCCCTGTGTGTGTGTGTGTGTGTGTGTGTGTGTGAGGAGACCGTAAGATCTCTTGTCCATTAAAGAGCTTCATAGCTCAAAGGCCTGCTGAGTCCCGTCCTGCGATTGTCTCAGTGTCTGTGAGCAAATTGTATCTGCGGAGTGTGTTTGTGTGTTCTGCTGTTGACGGAGTGGAGCAATTGAGAAGACT…
TCONS_00188190	LOC100500787	nr_047025.1	NR_047025.1 Homo sapiens long intergenic non-protein coding RNA 440 (LINC00440), long non-coding RNA	0.492057	0.32474	1.51098	0.0033078	0.20956	1.50158	0.000541318	0.0167763	AGGCTAACTATTCTTCATATCATGTTTCTTTAGACCTGATAATGGATTTATCGTGATGGTGTAGGCTATATTAAAACCTCTCTAGGGTATGTGGGACGAAATCGTCCCACCTACTCAACAGCCAGTGGAATCCCGTGGCGCGTTATTCAAATACCTGAGAAATGCTATTGCTTCAATTTCTCAAACATATGACTATTTTACACCATTTTAAAGACAAGACTCTCGTTAATCTAACCACACTGTCCGATTTTCAAAAAGGCTTTACAACGAAAGCAAAACATTAGATTATGTCAGCAGAGTACCCAGCCAGAAATAATCAGGCACCCATTTTTCAAGCTAGCATATAATGTCACATAAACCCAAACCACAGCTAAATGCAGCACTAACCTTTGATGATCT…
TCONS_00128080	LOC106571429	xm_011532806.2	XM_011532806.2 PREDICTED: Homo sapiens EH domain containing 3 (EHD3), transcript variant X1, mRNA	3.14029	2.03984	1.53246	0.00756992	0.269932	1.50487	0.00185702	0.0414396	GGTCTGAATACTTTTGTCAATAAGGTCCATGCCTATATCATCAGCTCTCTGAAAAAGGAGATGCCCAGTGTGTTTGGGAAGGAGGGCAAGAAGAAGGAGCTGATTAACAGTCTGGGAGAGATCTACAGCCGCATTGAGAGAGAACACCAGATCTCCCCTGGAGACTTCCCCAATCTCAAGAAGATGCAGGAGCAACTGAATGCCCACGACCTGAACAAGTTCCAGCCCCTGAAGATAAAGCTGCTGGACTCAGTGGACGACATGCTGGCCCACGACATCGCCGGTCTCATGGTGCTGGTCAGACAGGAGGAGACCAACCGACCCCAGCAGGGGGTGAAGGGAGGGGCCTTCGACGGCACCCTCAACGGGCCCTTCGGCCACGGCTATGGCGAGGGCGCC…
TCONS_00102475	-			5.48046	3.60116	1.52611	0.0115319	0.283228	1.50598	0.00146277	0.0345592	GTCAGATGGTGACGAGTCAGGGGTTCTGTCCAGGAAGGAACATCGAATAGAAATATGTTATATAGAACAGACATGTTGAGGAAAGAATCATGTCCAATTGATTGCATTTCTATCTGTGTTCAATATGTTGTTGTACTTTTTTTAACACAACCCTCTTGTTGTTGGAACTTGTTGCCCAGGGTTGTTTTGTCGTTGTTGGCTGCATGCCAAATGGACCCTATTCCTATCTAGTGGTAATAGTCCACTGCTTTGCTCTGGTTAGAAGTAGTGCCATAATACAGGGAAGGGTATATCCCTATCTCGGTCCTCGTTCTGTTTGTTTGCCCTGACACTACACAGCTGATTCAAAGCTTAACGGTGAGTTGATTCTTTGAATCAGTTGTGTAGTGCTATGGGCAA…
TCONS_00136394	cav2	nm_001206747.1	NM_001206747.1 Homo sapiens caveolin 2 (CAV2), transcript variant 1, mRNA	17.8847	11.6643	1.52795	0.0194586	0.332183	1.50648	0.000832914	0.0228114	CGGGGCGTGGGTCCGTTTCATGCACGCAGGCACAGACACAAATGCATAGAGCGCTACCAACGAGAGCTCTCCGCTGCCCACCGCGCCGTCTGTGAAGTGAAAATGGGTCTCGAAAAGGAGAACTACGAGACGAGTATTATCATGGACGAGGACGAGTTCAACAGATCAATAGAACCGATTTTGTCGAAAAAAGACAAAGTCTACGCGGCGATCCCAGACCGAGATCCCAATGACATAAACGCGCACTTAAAGGTTGGTTTTGACGATGTGATCGCAGAGCCCAGTTCCAACCACAGCTTCGACAGAGTATGGATAGGAAGTCACGCCGTCTTCGAACTGTTCAAATATGTATTCTACCGAATACTGACCACCATCCTCGCCGTTCCCATGGCATTTATC…
TCONS_00059691	LOC106608894	nm_001198837.1	NM_001198837.1 Homo sapiens RNA binding motif protein 14 (RBM14), transcript variant 3, mRNA	3.12367	2.04753	1.5196	0.00334408	0.210435	1.50768	3.39125e-05	0.00194453	CTAAAAAAACGGAAGCAGGCGCTACCATTTTGAAACACGACACTGCTTAGCGCCACAATGGACAAGAGCAACACGGTGAAGCTCTTCGTGGGCAACCTGGCTCTGGACACCACCCAGGAGGAGCTGTCGGCCATCTTTGAGTCGTATGGCCAGGTGGTCAGCTGCAGCGTTCTCCGACAGTTCGCCTTCGTACACCTACAGGGCGAGGGGGCTGCAGAGCGGGCCATCAGTGAGCTGAACGGCAGGGAGTTCCGGGGGAGGAACCTGGTGGTGGAGGAGTCCCGGGGCAGACCGCTCCACTCCACCAAGGTGTTTGTGGGCAACCTGTCGGGCATGTGCACCACTGAGGATCTCCAGGAGCTCTTCCAGACATTCGGCAAAGTACTGGAGTGCGACAAG…
TCONS_00030206	LOC106600554			15.523	10.188	1.52063	0.000255235	0.106524	1.50872	6.67541e-06	0.000523085	CCCATTTTAAATACTTAGCCAGCACTCCTCGCAGAGAGTACGACCTTCCATTTGTTCTGCGACGACGTGCCTCTTCAAGCACCAGCTCTTCGCGTTCGGGCTGTAAAAAGACAAAGAATCATGTCCGACGAAGGAAAACTTTTCGTGGGAGGCCTGAGCTTCGACACCACAGAGGAATCTCTGGCAGAAGCTTTCGCCAAGTATGGAAACATCGCAAAAGTTGATGTCATCAGGGACAAAGAAACGGGAAGGTCTCGTGGATTCGGCTTCGTGAAGTACGATAATGCCGAGGACGCGAAGGACGCATTGGAGGGAATGAACGGCAAGTCTGTTGATGGCAGAACCATTCGTGTGGATGAAGCCGGCAAGGGTGGCGGTCGCTCAGGAGGCGGAGGCGGC…
TCONS_00123007	toe1	xm_005270413.5	XM_005270413.5 PREDICTED: Homo sapiens target of EGR1, exonuclease (TOE1), transcript variant X3, mRNA	2.34817	1.54017	1.51946	0.00170175	0.191143	1.50951	3.65858e-05	0.0020813	CACGTTGGTTGGATGTTTACAGCTGCGCTTCATTCTTGCCAAGAATTTGGGTCTTCCTCACTGAAAACTATTGTTGAGAAACGAATCAATGCAATCCGACAAACGAAGAATAACGCATAGTAGTGAACTGGAAGCTTTCACTGGACAACCGAAAACCTCCTGCAATGAGCTCCCTGACCATTCAATAAGTATAGTCACTCCCAGTGTTCACTTAGCTAACACTAGCTAGCTTACACTGAGTTGAACATTTTGGTTGTGTTCCAAATATTAACTAGTTAACTATGACATCCTCCATGGTAGTCCCTGTTATTGATGTGCAAAATGATAATTTCAAAGAACTGTGGCCTGCTATGGTCCTTGCAATCAAGACTGCCTCCTTCATTGCACTGGATACAGAAT…
TCONS_00063900	cl032			2.67219	1.75516	1.51829	0.000312673	0.116462	1.51315	1.69627e-06	0.000169839	AATCCGCGTTAACCATTATGTTAACGGCAAGACTTGAGGAGGACAGCGAAGCAAATGCAAAATGTTTGCCCTTTCTGATTCTGACATTATTTCTTCAAAACATTGATAGCTAGCTACTTCTGACATGCAGTTTACACCCAGTTCCTCAGCCATGATCTCTGATGCCCCGTAAAACAAGAAAGAAATCTTTGCCAAAATCACAGAAGCCGTCGCTGTTGTTTTTTGAGCCACCACTTGATGACGCCAGATACCACAACGTGCCTCAAGTGAGAGGCGCACTCAATCCCAAGTCATTTCTAGTTGAGGAGCAGCAACAGAACAGCTGTACAGCCTGTAGTTCTTGGGTGAGTCCACAGTTTGATCAGCTACCCTCCCCTGCACCCAGAGGAAGGCGAGGGA…
TCONS_00104540	ube2v1	nm_001257399.1	NM_001257399.1 Homo sapiens ubiquitin conjugating enzyme E2 V1 (UBE2V1), transcript variant 11, mRNA	8.78766	5.75541	1.52496	8.36292e-05	0.0617825	1.51404	5.57665e-06	0.000448684	CAGGTGTCAAAGTACCCCGTAACTTCCGGCTGCTGGAGGAGCTGGAAGAGGGCCAGAAGGGCGTTGGAGACGGGACAGTGAGTTGGGGACTGGAGGACGATGAGGACATAATGCTGACTCGCTGGACAGGCATGATCATAGGGCCTCCCAGGACAATCTACGAGAACAGGATGTACAGTCTAAAGGTAGAATGTGGACCCAGATACCCAGAGTCTCCCCCTTTTGTCCGATTCGTGACCAAGATCAACCTGAATGGCGTACACAACTCAAATGGTGTGGTGGACACACGGGCAGTGGCGGCACTGGCCAAGTGGCAGAACTCGTACAGCATCCGTGTGGTGCTGCAGGAGCTCCGGCGGCTCATGATGTGCAAAGAGAACATGAAGCTCCCCCAGCCAC…
TCONS_00087111	LOC106561081	xm_024448545.1	XM_024448545.1 PREDICTED: Homo sapiens nucleobindin 2 (NUCB2), transcript variant X19, mRNA	23.7139	15.3459	1.53736	0.0040118	0.21975	1.5152	0.00124439	0.0306785	CCCTGGTTTATCCCACAGACACATGTTGTGGAGTAAAGCCTTCTGCCGCTGCCCTGTGCTCGTCCTGAGCTTGTGGTTCTGTGTGGAAGCAGTGCCCATCGCTGTGGACAAGACTAAAGTGGAAACCCCAGAGCAGAAACTAGAGGCGCCACAGAGTGTGGACACGGGCCTTCACTATGACCGCTACCTCAGGGAAGTCATTGATTTCCTGGAGAAGGACCAGCATTTCAGAGAGAAGCTCCACAACACAGACATGGAGGACATTAAGCAAGGCAAGCTGGCCAAAGAGCTGGACTTTGTCGGCCATCACGTGAGGACCAAACTTGACGAGTTGAAGAGGCAGGAGGTGAACAGGCTACGGACGCTCATCAAAGCTAAACAAGACGTTGAGGGAGGGCA…
TCONS_00042214	LOC106604362	nm_006517.4	NM_006517.4 Homo sapiens solute carrier family 16 member 2 (SLC16A2), mRNA	7.17706	4.64684	1.5389	0.0308947	0.385335	1.51794	0.000603601	0.0181893	CGTAATCTCGTACTGCAGGAATTTTTAATCCATCCCTGAGCTCGGTCATTGGTGACGGAGGTCGTGGAGGAGGGGGTTATTTTCTGTGTTGGCACGGTGGTCCTGAAAACCCCGGTTCGAGAGATTCACATATTCCAATGTAACATTAAACCCATGAAAGAGGAGGAGCCGACACACATTTATTTACAGATTAGGCTACACGATGTGGACAGCGGTGACTCTGTGCAGCGCCAGGACGAGATTCAGTTGAGGTTGGCGAGCAGCAGACGTTTTCACAGGTTGATTTACATTTTTCACGGAGCAGGAAAGCAAAAGTGAAATATTTTCTGGCGTCATCATTTCCCCTGTAAATAGGCTTCATGGACACCTGCTTTATACCATGATAAATAAATAAGACGT…
TCONS_00179858	LOC106582975	nm_000983.3	NM_000983.3 Homo sapiens ribosomal protein L22 (RPL22), mRNA	34.5917	22.6671	1.53829	0.00247484	0.195825	1.51832	0.000254413	0.00943586	ACAAGAATCGCCGGCCAACATGGCTCCGATTAAGCAGGTCGTCAAAAAGACCAAGACGGGTGGCAAGAAGAAGAAGCAGGCCCTGAAGTTCACCCTGGACTGCACTCACCCAGTGGAGGATGGCATCATGGATGCTGCCAACTTTGAACAGTTCCTGCAGGAGCGCATCAAGGTCAACGGTAAAGCTGGGAACCTAGGTGGTGGCGTGGTGTCCATTGAAAGGAGCAAGAGCAAAATCTCTGTGAATTCTGAGGTGCCATTCTCCAAAAGGTACTTGAAATACCTGACCAAGAAGTACCTGAAGAAGAACAACCTGAGGGACTGGCTGCGTGTGGTGGCCAACACCAAGGAGAGTTATGAACTGCGATACTTCCAGATCAACCAGGATGAGGAAGAGGA…
TCONS_00186791	LOC106585113	nm_025069.2	NM_025069.2 Homo sapiens zinc finger protein 703 (ZNF703), mRNA	1.0188	0.668124	1.52123	0.0100997	0.277276	1.51923	0.00051066	0.0160549	CGTCCTTAGATCTTTAGTATGTGAAATGAGCATGGTACTAGCTGTTGTGTGAACGGAGAGAGACAGTGGGACATCGACGGAGCAGCCTGACCATATCCTCTACGGCGATATTCGATTTAGTCCTTTTTTATTCTGTTCTTGTGATAACTGACTACTGATGATCTTTCTGCTCCATTCTAAGGAAAGTATTTTGAAGGGACAGAAGAGCGGATCAAGGAATGATGACATTTGAGATAAATCTTCCTCTTTAAAGACAATAATTTGATCTGATTCAGGGAACCCATGCTAGCGTTGGTATATTTGGATTAAACAAACCGGGTACTTATCATTGATTATTGATTTGCGCATAATACGGTGTGTACATAAATGTATTTCGACTTGCACCAACACGTTCGCTGC…
TCONS_00172266	LOC106581904	xm_017028359.1	XM_017028359.1 PREDICTED: Homo sapiens NADH:ubiquinone oxidoreductase subunit V3 (NDUFV3), transcript variant X2, mRNA	21.7159	14.1421	1.54456	0.00191767	0.191143	1.52208	0.00134228	0.0325034	AAGGCTCTCCAGAGAGTAAGCTGGGGCCTTTTGAGGTGCCCCTCTGTGGCTGCATTCTGCACCAAGGTGGAGGAGCCAAAGAAAGCTGTTAAAAAGGCGAAGGCTGCAAAGGCGGCAGCGGCACCTCTAGCGCCAGCCCCCGAGCCTTTCGACAACAGTACTTACAAGAACCTCCAGCACCACAACTACAACCACTACACCTTCGCAGACCTGGACCTGGAGATGGCCAAGTACCGTCTTCCCCAGCCCTCCTCCGGCAGACCCTCCCCCAGGCACTGAGATGGACACCAGGCCACATGACCCCAACCCCATGTCCCCAGACACCATGTCTCTGATCCCACTGCCCAACATACCTACCCTGGGTGTCTTTTAAGAATTATTACCCCCTCTACTTTACGA…
TCONS_00153620	habp2	nm_004132.4	NM_004132.4 Homo sapiens hyaluronan binding protein 2 (HABP2), transcript variant 1, mRNA	4.23841	2.73324	1.54653	0.0026536	0.197232	1.52507	0.000474407	0.0151504	ATTAAATGTGTTTTAAGGTAAGCTCTCTTTAAATGAAAAAAAAAACTCTGACTGACACCCCCTTAGTCAATAGAACAGTAGTGTGCGGTGAGAGACCTAGATGCCAAAGCACTCTGAACATACAAAGGTTAGTCTTCCCACACAAATGGTTGGGAAATGATGTGGGTGATCTGACAGCATTACTCTTCTAGCCGCACACAATCACTGCCATCATGAACTCCAAGCCTCTTCTCTTCTGCCTCTTCCTTGTATTGCTCATTCTACCTGTTCAATTACGTAAACAAGAGAAGCATGGAAAACATCCGAAACAGGAAAAACACAACAAAAAACCTGAAAGAAAGTACAGAAGACATGAGGATATTCTGAAGGGCCAATGCAACCCAAACCCTTGCCTCAATG…
TCONS_00114033	LOC106567035	nm_079423.3	NM_079423.3 Homo sapiens myosin light chain 6 (MYL6), transcript variant 2, mRNA	13.5547	8.82052	1.53525	0.000149395	0.082688	1.52572	9.70613e-08	1.4253e-05	GCAGATGCAGCACAGAGGAGCTATGACGAGCAAGTAAACACTGCTGTGCTAGTACTAGTAGGGCTTTTCCTTTTCCACATTCCTCCAGCTTCGGACGTCTTCGACACACTCCAACGGCCACAGATATGTCTGACTTCTCAGAAGATCAAATCATGGAGTTTAAGGAGGCTTTCCTCCTCTTCGACAGAACCGGCGATGGGAAGATCAGTTACAGTCAGTGCGGCGACGTCATGCGGGCGTTGGGCCAGAACCCCGTCAATGCAGAGGTCCTCAAGGTCCTGGGCAACCCCAAGGCTGAGGGTGAGGAGATGAACCACAAGATGCTTGACTTTGAGCAGTTCCTGCCCATGCTGCAGGCCATCGCTAAGAATAAAGACCAGGGCTCCTTTGAGGATTTCG…
TCONS_00127402	LOC106571096	xm_005254668.4	XM_005254668.4 PREDICTED: Homo sapiens katanin regulatory subunit B1 like 1 (KATNBL1), transcript variant X5, mRNA	1.11875	0.717551	1.55432	0.0106875	0.279419	1.52841	0.000178916	0.00716897	TCAATCCCATAATCCTTGCAAACGGTGTATTCATTTGAATGGCTCTGAACGTGAATTCAATTTGAAAAGCTAGCCAGACATTTGTTGCAGATTTATACTTTACAGGTATCTCCTTACTACTTCCACCTGGACATACATTGCTGAGGAGAGTCCTGACATTTCGCAAAATGTGACGTGTCTCTTACTATGGCCTCTGGAAGTCATGATGGGCAAAGCAGGGAATTCCAACAGCTCAACCAGGACAAACCTCATGAATTTCTCCATCACATCAGCAACCACTCTGCAGCTGACAAGAATATGAAGGAGATTTCCCGTGAGTCGCGGTACACACATCTCTGGCAAAGCGAAACAAGTGTCTGTGTGCTACAAGAGGAAGTGTTCGTTGTCGCTTCACAGTGT…
TCONS_00195782	LOC106587139	nm_001360.2	NM_001360.2 Homo sapiens 7-dehydrocholesterol reductase (DHCR7), transcript variant 1, mRNA	25.9007	16.7132	1.54228	0.000281871	0.110222	1.52886	1.08583e-05	0.000769105	GAGCTGTTGTTAATATAGAACCTTTTATTCGTTATATCGTAAGCATCTGGGCCAAGAGTTTTCCCATAGGTCCTAGAGGTTGTTTCCCTAGAGATGTCTTCTGCAGTGGCCATGGAGGCCACCCGGAGGCGCCAGAGGCTCAGCTCTAACGGGGAGGCGTCTGAGACGACAGAGGAACCTGCAGGGCAGTGGGGAAGAGCATGGGAGGTGGACTGGTTCTCTCTGAGCGCTGTGATCCTGCTACTGTGCACAGCTCCCTTCCTGGTATTCTTCTTCGTCATGGTGTGTGACCAGTACCAGTGCTCGGTCAGCCAGCCCCTGGTGGAGCTCTACAGTGGAGAGGTCACCCTGCGCTCCATCTGGGAAAAGGCCCCCTCCTTCACCTGGACCGCTGCTCAG…
TCONS_00023625	thap4	nm_001164356.1	NM_001164356.1 Homo sapiens THAP domain containing 4 (THAP4), transcript variant 2, mRNA	7.88394	5.06847	1.55043	0.000508878	0.14191	1.52943	0.000587036	0.0178122	GCCGATAAACCTCACCGAAGAAGATTAATCTGTGAAAAAGGGGGCGTCAGTAATATGACAGCCTGAGAATAATATTGTCGCAGTATTATAGGCACCATTTCACTGCTTCGCGAAATATTGGTATTCCTTTCTAACATAATGATATACTTTGACTAAGACAACCCTGCAATGGCGTGCCCTTTTCACCAGTCAGCTGAGCTGAACCCCACGCTGCTGGCGTTGGACTGGCTTCTCGGGGTCTGGGAGTCCGATGAGCCAGGAGAGGGCTCCTTCTCCTCCATACCACCTTTCCGCTACAACGAGAGACTGCACTTCTCCCATGTGGGCCAACCAGTCATCAACTTCATGTTTAATGCATTCCATGCTGAGAATAAGAAACCTATGCACAGGGAGTGTGGC…
TCONS_00051408	LOC106607035	nm_024038.3	NM_024038.3 Homo sapiens telomerase RNA component interacting RNase (TRIR), transcript variant 1, mRNA	3.4466	2.23896	1.53736	0.000131726	0.0777429	1.52989	5.41161e-08	8.80582e-06	GACGTAAATGATAAATCGAAATTCAACATGGCCGATAACAAGTGAAAGAAGATCACATCTGGACAAATGCAGCCAATATATCAGTAATATACTTCACTTTGAGAATCGTTTGAAGAAAAATATTATTATATATAGCTAATGTGGTTGATTTGTGTTTTGCAATGGTTTAGCTACTCGTGACACAATTGTTTGGTCATTAGCTAGTTGACATTTTTCGAATAGCTAGTTAGCTACAACGCTGACGGGGCTAACGTTAGCTAGCCTCCAACAACAAGTCTGAGTTTTTTTCGCCGCGAGTACGTGCTAGCACGCTGGGAGGCGGACAAGTGTCGCTCCGATTAATTTATGGATTTCCACGTTTTAAATTAGATGGCTTCGTATGCTAGCGCCTTTGCCTCG…
TCONS_00008133	LOC100846972	xm_017010383.1	XM_017010383.1 PREDICTED: Homo sapiens estrogen receptor 1 (ESR1), transcript variant X16, mRNA	32.689	21.0086	1.5518	0.000431981	0.134936	1.53232	0.000299084	0.0106207	GCTGGACAGAAACATCTGCTCTACCTCTCCGGAGAGGGCAGAAGATCTGGAGAGTAGGGGGAAGCTGCTGCGTCTGCTGGACTCAGTGACGGATGCCCTGGTGTGGGCCATCTCCAAACGAGGCCTGTCATTCCAGCAGCAGTCATCCCGCCTGGCCCACCTCCTCATGCTGCTCTCACACATTCGCCATGTCAGTAACAAAGGCATGCAGCACCTCTCTAGCATGAAGAAGAAGAATGTCGTGCTGCTCTATGACCTGCTCTTGGAAATGCTGGACGCCAACACAACCCACAGCAGCCGTATGTCCGCAACTCATGACCCCTCTAACAACGACCCCACAGAGCCCCCAGCAGCACCAGCTCCTGCTGTAGACACTCAGCTCCAGCTACCATTCCAAAA…
TCONS_00104600	LOC106565230	nm_001417.6	NM_001417.6 Homo sapiens eukaryotic translation initiation factor 4B (EIF4B), transcript variant 2, mRNA	4.21109	2.6992	1.55559	0.00193622	0.191143	1.53342	0.000424452	0.0139137	GAGGGATTTGAGGCTCGAACCCAAAGATGCGCGTTCTCGTTTATAAACTTCTGACGCCTTCATCCGGGAATCTGGTACGAACTCGCTCTCCAACATGGCGGCGGCAGCTAAGAAAAAGGGGAATAAGAAGGGGAAGACCCTGACCCTCACTGACTTCCTCGCAGAGGACAGTGGGAGTGGGGGCAACGCTCCACCACCGCAACCGAGCTACGCCAAGTCCACCAGCTGGGCTGACGAGACCGATGACCTGGAAGGAGATGTGTCCACCTCCTGGCACACAGGGGAGGACAGTTACCGGGCCCCCGCAATAGACCGTAACATCCTGCCCACAGCTCCACGGTCGGCCCGTGAGCCCAATGTGGACCGCTCACGCCTCCCCCGCAGCCCCCCCTACACTGC…
TCONS_00010653	plcd	nm_020133.2	NM_020133.2 Homo sapiens 1-acylglycerol-3-phosphate O-acyltransferase 4 (AGPAT4), mRNA	20.4006	13.1312	1.55289	0.000221084	0.100643	1.53513	9.44203e-05	0.00451169	GTAGATGGGTCTGGTACAGTGGTTGAAGGGTCAGTTCTTGTGTCACCTGATCATCTGCTATGGGTTCTTGGTCAGCGGTCTCCTGGTCAACCTATTACAGATCTGCACTCTGCCCCTCTGGCCAATCAACAAGCAGCTGGCCCGGCGGATCAACTGTAAACTGGGATACTCCCTCACCAGCCAGTCTGTGGCTCTCCTAGAGTGGTGGTCTGGCACTGAAGTAACTTTCTACACAGACCCAGCGAACTACCAAATCTACGGCAAAGAGAACGCCATCGTCGTCCTTAACCACAACTTTGAAATAGACTTTCTGTGTGGCTGGACCTTCTGTGACAGATTCGGAGTCCTTGGGGCCTCCAAATGTTTAGCCAAGAAAGAGCTGTCATACCTGCCTGTGAT…
TCONS_00020024	LOC106580864	nm_000396.3	NM_000396.3 Homo sapiens cathepsin K (CTSK), mRNA	3.2645	2.08901	1.55886	0.0195883	0.332837	1.53576	0.000657214	0.0193018	AAAACTTTTCCCCCCTCCTAAACTCCGAGCTCCCGTCGCACTTCCTCAAACTCCAGACTATATAACTACTCACACAGCGACCTACTTCATCGCAGGAAAACAACTGGTCCAAGGAATTCATCCGACACCTTCTCTCCAAGTCTACAACTAAGAATGCTGCTGTGTGGTTGTGTACTGTTGCTCTTGGGCTCAGTCCTAGCCCATCCCCTGATTGAGATGTCACTGGACGCAGAGTGGGACTCCTGGAAGACCACCCACCTGAGAGAGTACAACGGCCTGGGTGAGGAGGCGATCCGTAGAACCATCTGGGAGAAGAACATGCGTTTGATCGAAGCCCACAATGAGGAGGCCGCTCTGGGCATTCACTCGTACGAGCTGGGCATGAACCACCTGGGAGAC…
TCONS_00037411	LOC106602389	nm_001130689.1	NM_001130689.1 Homo sapiens high mobility group box 2 (HMGB2), transcript variant 3, mRNA	28.9534	18.7564	1.54358	6.0515e-05	0.0535309	1.53622	1.75796e-10	6.04805e-08	TGAAATACGTAATTTCAGCCAACCGTATATGACAAGCGGGAGGAGCTCTAAAAAAAACATTTAATCAAGTTTGTGCGAACTGTGTCCCACTCACAAGACAGTGCGAAGGACTTTACGTTGGCACTCATTGTACTTGTGTGGCTGGATAATAGAATATAGCCGCCATGCCGGGTAAAGATCCTAATAAGCCGAAGGGAAAGACTTCTTCCTATGCGTTCTTTGTTGCGACGTGCCGGGAAGAACACAAGAAAAAACACCCAGGAACTTCAGTGAACTTTTCCGAGTTCTCAAAGAAATGCTCAGAGAGGTGGAGGACCATGTCTGCAAAAGAGAAGGTGAAGTTTGAGGACATGGCCAAGGGTGACAAAGTCCGTTATGACAAGGACATGAAGGGATATG…
TCONS_00179187	LOC106582736	xm_024448966.1	XM_024448966.1 PREDICTED: Homo sapiens family with sequence similarity 19 member A2, C-C motif chemokine like (FAM19A2), transcript variant X6, mRNA	3.10892	1.99405	1.55429	0.0152768	0.306869	1.53757	3.12554e-05	0.00182403	CGACCCCTCATCTCAAATGCCTCGTCTGGAACGGCGAAGAAACACACCCACAACAAGTTAACAAAACAATACTGGGTGAATTGCAACAATACTAATATGTTCTGGAGAAACAATGATTGACTATACGTTTTTGCTTCCAAGCTGTCGCCCTTTTGCGGTTGGGAAGTTCTGAAAAAGCGCAAAAGGACCTGGAACTTTAGAAGACCTCCAGTTGCTTTCCACTCTACTGATCAAGCCGGGGGTCCGGTCGAGCTTTAAAGTCTATGCAATACATTTTAGACTTCTCTCGACTCAGGGATTCGTGCGCTCGGAAAGCTTGATTTCTACATAATTGTCCTAGGTTATGTTTTGTCGTGGTGGGCACCTTCATGCGATAAGGATATGGTATTTCTTTAACAT…
TCONS_00175422	hacd2	nm_198402.4	NM_198402.4 Homo sapiens 3-hydroxyacyl-CoA dehydratase 2 (HACD2), transcript variant 2, mRNA	29.9706	19.3234	1.54851	0.00221319	0.193887	1.53914	1.68253e-08	3.18218e-06	AGAATACTAGTACCATCTGGCACACTTATCCGGCAGCGCCAAGTGGGGTTCAGTCATGTCGGCACCTGCTATGGGGACCACGAAGACAGCTCACAGTGATGTGGCCCCGAAGAAAAAGAGGGGACCGGGTGCACTGGCTACGGCGTATCTGGTTATATATAACGTGGTTATGACAGCTGGGTGGCTGGTCATAGCCGTGGGCCTGGTGCGGGCCTACTTGGCCAGAGGCAGCTACCACGGCCTGTACTACTCTATAGAGAAACCACTGAAGTTTTTCCAGACCGGAGCTCTTCTGGAGATATTGCACTGTGCAGTAGGGATCGTGCCATCCTCAGTAGTTTTAACAGGGTTTCAGGTCTTGTCACGAGTCTTCCTCACCTGGGCCGTGACACACAGTGT…
TCONS_00160022	elovl2	xm_011514717.3	XM_011514717.3 PREDICTED: Homo sapiens ELOVL fatty acid elongase 2 (ELOVL2), transcript variant X2, mRNA	54.1837	34.4708	1.56706	0.0179948	0.324464	1.54004	0.000781098	0.0217719	TACCATAATTCGTGGGGTTTGTGGATGCATGCCAGAGCGAGCTAAAAGCAGATACTGAGATACCCTGGACAGCGCAGCTTCTGTCTCCTCTAGCCCACCTCTCTCTCTCCAGGGTAACGTGCCTCACAATCTCAACGCTATTTGACCTCCGCGGTACAAATTACAGGGCTTTTTACATCCAGCAAAAAGAGATGAACCATTTACAAAGTTTGGACGAGCGGTTAAACAAGCTTTTTTACTTCCTGTTTGAAGACAGAGACTCCAGGGTACGAGGATGGCTCCTGTTGGACTCATATCTCCCCACCCTCTCCCTCACCATCCTTTACCTCCTCTCAGTATACCTGGGATCAAAATACATGAGGAACAGGCCAGCATACTCACTCAAGGGTGTCTTACAAG…
TCONS_00062572	clcn3	nm_001243374.1	NM_001243374.1 Homo sapiens chloride voltage-gated channel 3 (CLCN3), transcript variant c, mRNA	2.67282	1.70073	1.56456	0.00227606	0.193888	1.54454	8.58869e-05	0.00414413	TCCCCCCCAGCCCAGTCGTCTCCCCTAGCAACCAACCAGGCTTGCAGCTCGTCGTGCGATGACATCACCGGCTCCTTAGCAGTCAGCTGCTGCAGTGGAGAGGGAGGGGAAGAGAGCGAGAAAGTGGAGAGGGAGGGGAAGAGAGCGAGAAAGAGAGGGAATTAGGGAGGGAGGAGAAAGACTAGGGGGGGAGAAAAGACAGAGGGAGCTCAGCTTGTCTCACACACACGCACACGCACATACAGCAAGTCTCTCCGAGGCTGTTCGAAACATGGAGGCTGCTCCCGGATTTAGCAGTTAGCCTAGCGACGAGGAGCTAACAAGCGGCGAGACAGCTACATTAGTTTAGCGACCGACTGTCAGTCAACCATGGATGATATCTCAACCGAGGCCGACCCC…
TCONS_00097910	ubl5	nm_024292.3	NM_024292.3 Homo sapiens ubiquitin like 5 (UBL5), transcript variant 1, mRNA	1.90843	1.21092	1.56877	0.000913435	0.164672	1.54455	0.000131872	0.00574638	ACGACTACGCAGGCTGAAGCGATTCTGATTTTCGCTAACATTTTGGGAACGACTAGCGGTCAATAAGGATGATTGAGGTGGTTTGCAATGACCGGCTGGGCAAGAAGGTCCGGGTGAAGTGCAACTCAGAAGACACTATAGGAGACCTGAAGAAGCTCATCGCTGCCCAGACAGGCACACGGTGGGACAAGATCGTACTCAAGAAATGGTACACCATATTCAAGGACCACGTGTCTCTGGGAGACTATGAGATCCATGATGGGCAGAACCTGGAGCTGTACTACCAGTAGAAGACTGAGGACACACACGAGACACACACACCACGCCGCACACACCACGCACAATTCTATTTAATAACAAGGCGTGAGTTTGTTGATCATTGGATCAGGGTTTGCAGCA…
TCONS_00117833	LOC106568944	nm_002911.3	NM_002911.3 Homo sapiens UPF1, RNA helicase and ATPase (UPF1), transcript variant 2, mRNA	4.34942	2.77793	1.5618	0.000119331	0.074256	1.54508	5.33827e-05	0.00282047	AGGTGGACGAGACGTGCGCCAGAGGAGCCGTGGTATGGCGAGCCATGGCGGGGGCAACGGGCAGCACGGCCACATGAGTGGCAGCCAGGCCAGCCAGGACCTGGGCTCCCAGCCCTTCTCCCAGGGACCTCTCACCCAGGGTTACATCACCATGAGCCAGCCCTCCCAGATGAGCCAGCCTGGCCTGTCCCAGCCTGAACTCTCCCAGGACAGCTACCTTGGCGATGAGTTCAAGTCCCAGATTGACGTGGCCCTCTCCCAAGACTCCACCTACCAGGGTGAACGAGCCTATCAACATGGTGTGACTGGATTGTCCCAGTACTAGAGTGTTGTGGGAAAAGGAGCTAAGCCTGTGCTGAGCTTAGTTCGCCTGCATTTTAATCTGGGTAAAATCAAAAA…
TCONS_00059110	LOC106608682	nm_001290091.1	NM_001290091.1 Homo sapiens UDP glucuronosyltransferase family 2 member B10 (UGT2B10), transcript variant 3, mRNA	1.27332	0.809516	1.5669	0.00123149	0.180219	1.54597	0.000524902	0.0164027	ACCGGATAGAAACTGGTCACACAGGTGCCTTCCTAAAACTACTTTGGGCAGACAGCTCTTGCGGTCAGAAGTAAGCAAATAAAGATCCAACAAACTTCGATTCTAATACCCCATTGTAAACTTGAAACCCTGTTCTTTTATACTGCTCTGGAAAAAGTTACAAAAACCGAAAGGTGAACGAGTATAGGTCGTTTTAGACATGCACTTTTGCCTCATTGAAGAAAGAGGGTTCAGGTTCTGAAGTCCAAGGTAAATTGTCAGTGGCAGATTTTACACAATTGTGCAGTGTGCAAATGTGCACCATGGTTATCTCTGACATAACCTATAGACTTTGAGACTGCAGAGGAGAACACATAACTCTTTTATAGTCAGGTTGATCTTACACAATTCTAGTCAAAA…
TCONS_00073146	rbbp4	nm_005610.2	NM_005610.2 Homo sapiens RB binding protein 4, chromatin remodeling factor (RBBP4), transcript variant 1, mRNA	3.21178	2.03572	1.57258	0.000803892	0.159022	1.54954	0.000628132	0.0186632	CGCCAAGCTAGCCCGGCTGCGTGCTTGTTCTCCGCGAAGCGCTATTTCTGAAAACAAAGCTACTTGTGTAATATTACCAACGCCATGGCTGATAAAGAAGCAGCGTTTGATGATGCTGTGGAGGAGAGGGTGATAAATGAGGAGTACAAGATATGGAAGAAGAACACGCCCTTCCTCTATGACCTGGTGATGACACACGCCCTGGAGTGGCCCAGCCTCACAGCACAGTGGTTGCCTGATGTCACCAGACCTGAGGGGAAGGATTTCAGTGTACACAGGCTGGTTCTTGGCACACACACATCAGATGAACAGAATCACCTGGTCATTGCCAGCGTGCAACTGCCCAATGACGACGCGCAGTTTGATGCTTCTCACTATGATAGTGAGAAAGGCGAATTT…
TCONS_00225199	LOC106595163	nm_001286458.1	NM_001286458.1 Homo sapiens ubiquitin specific peptidase 7 (USP7), transcript variant 3, mRNA	5.14665	3.27037	1.57443	0.00259791	0.197086	1.55052	0.000505217	0.0159217	GACTGTTGGAGATAGTAAGCTATAAGATCATCGGGGTTCACCAGGAGGACGAGCTGTTAGAATGTTTATCTCCCGCCGCCAGCCGTACCTTCAGAATAGAGGAACTTCCTCTGGACCAGGTAGACCTGGATAAGGACACTGAGATGTTGATTCCCGTGGCACATTTCCACAAGGAGGTCTTTGGAACGTTTGGAATCCCTTTCCTGCTGAAGATCAGACAGGGTGAGCCGTTCAGAGACGTGATGAGGAGGATTCAGAGCATGCTGGAAATCCAGGAGAAAGAGTTTGAGAAGTTCAAGTTTGCGATAGTGATGATGGGCCGGCATCAATACATCACTGAGGATGAGTACGAGGTCAACCTGAAAGACTTCCAGCCACAGCCAGGTAACATGTCCCACC…
TCONS_00029392	LOC106599714	nm_015482.1	NM_015482.1 Homo sapiens solute carrier family 22 member 23 (SLC22A23), transcript variant 1, mRNA	1.36107	0.86397	1.56886	0.000914187	0.164672	1.5513	4.78706e-05	0.00258722	TGTGTTACCTGTACGTGCAACCGTGTAAGGGGCAAGGTTGTATTCCCTCCCTTGGTTTACTACTTCTTCCGGCACAGCTCACACAGATAGGTTGATCAAATTCTATGCAAACGAGATGTATCCAGCAGATGGGAAATATTGGTGATTAAAAACTTCCCTCGCCGCATGTTCTCGCGCTTGTCTGTTCTAATATAGGACATTTGCCAGCCTGCATTTAAACCTGCTTGCTGTCAGCAAATAAGCGCTCTTCCTTCAGTGATAATAGTGCGTGGAGTCCACCTAAACAGGATCACAGGGAGCGAGCAGCTTCCTGGTCATAAAGAAGTGCGTCTTGCTTCAATTTCAGTGAATGCCTACGCACCGCAGTCACCACCAGAGCGGGGTTATTGACGCAGTGTG…
TCONS_00077604	LOC106612923			4.37471	2.76544	1.57662	0.00121385	0.179523	1.55464	0.00034779	0.0119095	CCCCTGGGTCCTCTCAGTCACACACCCAGAGAGACCCAGAGAGACCGACAGCATGAGGCTCGGGCTGATACTCCTGCTAGCCAGGCTAGCTACTAAGTTTGCTGCAGAGGAGTCATGCGTGGACCGCTGGGAGAATGGCTTCGACTCCAAAAAGAATTACCAGTGTGACACCATGTGTCGGCACTACAAGAGCTGCTGCTCAGACTACGAGACCGCATGTCGTATGAAAATCCCCAACCACCACGGTGGGCATCGGTTCATCAACAAGGACTGGATCAGCATCAAGTCCCCAGTGGACGCTGTCTTGACAGGGAGACTCTACATCACCCCCAGGCCACTGGCCGCACCCCTACCCCTACCCCCACCACCTTTACCCCCTTTACGGGACCGCAATGACGG…
TCONS_00115095	kct2			7.32732	4.64059	1.57164	0.00822163	0.272445	1.55742	2.74414e-06	0.000248444	CCACCCCCATCAAGGACGCTGCTGACACCCCCATCAAGGACGCGGCTGACACCCCCATCAAGGACGCGGCTGACACCCCCATCAAGGACGCGGCTGACACCCCCATCAAGGACGCGGCTGACACCCCCATCAAGGACGCGGCTGACACCCCCATCAAGGACGCGGCTGACACCCCCATCAAGGACGCGGCTATCGATGGTGTAATAGCACGTGATGATGCACCATACGCCAAAGAGGAGGTTATAGCTGAATCCACTGCCATTATTGCTGAAACAACTGTTGGCAAGTATGCAATAACTGCAGACAAGAACAAAACCAAATTGGATAAAGCAGGACTGACTCCTGAAAAACTACCTCCCAAACCTGCTGCTTCAGATGCTGCCCCGGCCATGACTGCAG…
TCONS_00010267	LOC106609454			2.69406	1.69189	1.58891	0.00623221	0.253977	1.55911	0.00237751	0.0498173	CCTCATCAGGAGCATGCCCAGGCGTTGTAGGGAGGTCATACAGGTTTGGAGTCAGGTTTTGCCACTCTGCCCCGCCTCTCCCGTTCAGTAGAGCGTCAGTCGCAACAGGGAGGATCTATTTCCTGTACCCCCAATGCCCACGGCTGCTCGCTCACCGATGTCTCCGCCCTCCTGAAGTCCTCCGCATACCCCACCCTGACTTCTGACCCCGGTCACATGACCCAGTATGAGTCCCTGACCTCCATGGCCTCCTTCACCTTTGACCTGGGGCCCTCCCTCATGAGCGAGGTGTTTGGTTTGATTGACAGCCCCAACGGCCACCTAGAGCCCAGCCATGCCTGGATGGCAGAGGAGCCAAGCTGCTCTGCATTCGGGTTTGTGACCAATGAAGGCTCGGAG…
TCONS_00042369	LOC106604461	xm_017005492.2	XM_017005492.2 PREDICTED: Homo sapiens ATP binding cassette subfamily C member 5 (ABCC5), transcript variant X6, mRNA	7.66987	4.80086	1.59055	0.00293349	0.202534	1.56017	0.00162054	0.0373821	GCTTCAGTCTGAGCCTGCCTGTTGGGGACCTTTGCCTTGATGTGGAAGCTGTTTATAGCCTGTTCCTTGCAGTAACCCTGTCGTACAGCTGATGCAATAGGGCTGTGTCTGCGTCCCAAATGATTCTGGCTTCACGTCTCACAGCGTATTTCCGTAAGAAGTGTGTGCTAGTGACTGACCAGCGCGTGAGGCTCATGAATGAGATCCTCGGCTGTATCAAGTTCATCAAGATGTATTGCTTGGAAAACGCTTTCGCTCAGAACATCCACACGGTGCGATCTGAGGAGAGGAGGATACTGGAGAGGGCTGGTTGTGTCCAGAGCCTCACAGTGGGCGTGGCCCCCATCGTCGTGGTGATCGCCAGTGTCTGCACATTCACTCTACACATGGCCCTGGGTT…
TCONS_00069079	LOC106611800			5.40564	3.44204	1.56805	0.000228259	0.10153	1.56147	1.01021e-07	1.47148e-05	AGGAGGCTGCCATTAAGCAAATGGGAGGTGAAAATAATGCCATAAGACTGCAGGAAATCCAACAACAAATGATTGAAAATCCTGTCATCTTCCATAACATCAGAGTGAGCTTATCAACCATAGCCTGCATCCTTAAGAAACACCATCTCCGGATGAAGCAAATTTACAGAGTCCCATTTGAAAGGAATTCCCTAGGATAAATGGTACGAATATGTGCAAAATCATGGAGTTGGATGCAAGTCCCATCCCCCAGGAACTCATGTTCATACAGTTGATGAGGCTGTATTCAATTTAGCGAAGACGAGGAGGAGAGAAAGGAACATCATTGGTCAATGCGCCATCATTGATGTACCTGGCCACGTTGGGGGAAATTTCACCATGTGCACAACTATGAGCCAC…
TCONS_00132896	ubr7	nm_175748.3	NM_175748.3 Homo sapiens ubiquitin protein ligase E3 component n-recognin 7 (putative) (UBR7), transcript variant 2, mRNA	1.60195	1.00957	1.5835	0.00152876	0.19043	1.5624	0.000514419	0.0161365	CGGGTTTGAGAATAACATAACGTCCTGTGCGCTCCAATCTTTTTTTGCTTATTGTGCCTAATTTATTGTATCTTTTGGTGAACAGAGCATTTTGATACATCTTCTCGAGTCATGGACGTCCCTGTTTAGATTTATCTGGCGCTCTACATTTTACCCTGGAACAGGAACTTGTATTCACACTTTTTTCACCTTCTATTTTCCAAGAATGGCGGCAAATGAGGGAGATGAGGCTACTGTTTCTTTGGTAGATGTTTTGGAAGAAGATGAAGAGTTGGAGAATGAGGCATCTGCTGTTTTAGCTGGTAGTGATTCTGAGAAGTGTTCCTATCCCGAGGGCTATGTGAAGCGACAAGCCCTCTATGCCTGCAGCACCTGCACACCAAAGGGGGGCCAGCCAGC…
TCONS_00078571	stim1	nm_003156.3	NM_003156.3 Homo sapiens stromal interaction molecule 1 (STIM1), transcript variant 2, mRNA	0.837	0.529148	1.57726	0.0219765	0.346862	1.56619	0.000990548	0.0258724	CGGCTGTAGCGGACATGTAGCTAGTGAATTACAACCGCTCTGTGTTTCAATTAATCATAAATACTTTTTTCTTACTTGAGTGTATTTTATCCAGTAAATTGACGTAAAAGGACGGGGTTGCTAAGTTGCTCGCGTTCTGTCACTGTAGCTAGTTCGTGTGCGATGATTATCGGTTTAGCCATCTTCCTAGCTGCTGACAGTGCTCTGAAGGCTGCTGTCCTGTTGCGGTGGTGAGCTACCCGAAGAAGCGGCCCCGACCATAACGTTAGCTAGCTGGCTTTATCCAAGTGTCTGTTAGTCGACCACCTCGGCCATTGCATTGGATTGTCTGCGCATTGCTGGCTGGCTAGCTAGCTACCTAACGTTAGCTGGCTAAACAGAGCGGAAAGTCATCTGTCA…
TCONS_00076905	LOC106612700	nm_001291311.1	NM_001291311.1 Homo sapiens phospholipase D family member 3 (PLD3), transcript variant 3, mRNA	3.45724	2.16608	1.59038	0.000518731	0.14198	1.56721	0.000323905	0.0112833	CAAATGTCAGGTCAACCCTCGAGGGCATGAACGTGAAGTTATATCAGAATAGAGCCTTTTCTGAGCTGCATTTTCTGATCAGAATCCTGAAGAACTTTGTCCAAAGAGACAATACTCTGTAACAATGATTTCTGATATTCCATACGAGAAGATGTGTGATGTGGAGTCAAGGAGAGAAGAGTCCTGCAGGAAAGGACAGATGTATTATAGATGTCTGCTGGGTCTCACTGGGGTGGCCACTCTGCTATTGGCTGCCCTGTTCCTCCAGACCCTGCTGCTTCCCGTGGTTAACTCCTCCCCAAACAAGCCCGGCTTCAAGGTCCCACTTCCTCTCACTGACACCTGCACCGACCCCTGCAAAATCGTTCTGTTGGAGAGCATCCCAGAGGGGTTAGAGTT…
TCONS_00084625	LOC106613461	xm_017001808.2	XM_017001808.2 PREDICTED: Homo sapiens DNA methyltransferase 1 associated protein 1 (DMAP1), transcript variant X3, mRNA	4.03751	2.51283	1.59877	0.00810426	0.272171	1.56812	0.00159492	0.0368618	CCTACATAGGACGCCGCACATTAAAGGCGTTGCAACATGTAGGAGTCTAGGACTAGCAATGCATGCATCTCCTATTCAATGTCATTTGAGCATTCTGAAGAAACGAAACTCATGAATTTGGCCAGCCCTCGAGGACAAGCAGGGAGGGGATTATGTAGAAACAGTGATTATCAACTTCAACGGGGGTATTTATTCAGAGGTACCAGAAACTAACTGCAAGGCACTGCGAGGCAATTTAGGCAAGCAATTGATACTTATCACCTGGAGCCTGGCTAGAAACATGTCAGGGGAGTATTGCCTAATTTCCTGTGTCCTTCTGCTCATGGTCAGCTTGTCTGTGGGGGTACAGAATGGGGACATGAGGCTGGTGGGGGGTGAGCTGGCCGTGGAGGGCCGTGT…
TCONS_00053789	LOC106608118	xm_011544308.3	XM_011544308.3 PREDICTED: Homo sapiens CDC42 binding protein kinase alpha (CDC42BPA), transcript variant X8, mRNA	0.487074	0.302312	1.59971	0.00266806	0.197471	1.57152	0.00121721	0.0302485	TAGCAACGGCCAATGGGACATCAAGCCAGACAACATCTTGATGGACATGAACGGTCACATTCGCCTGGCTGACTTTGGTTCCTGCCTCAAACTCATGGAGGACGGCACGGTCCAGTCGTCAGTTGCCGTGGGGACCCCGGACTACATCTCTCCGGAGATCCTGCAGGCGATGGAGGATGGGAAGGGGAAGTACGGTCCAGAGTGTGACTGGTGGTCCCTGGGGGTCTGCATGTACGAGATGCTGTACGGGGAAACTCCCTTCTACGCCGAGTCACTAGTGGAGACCTACGGCAAGATCATGAACCACAAGGAGCGTTTCCAGTTCCCCCTGCAGATGACAGACGTGTCCGAAGACGCCAAGGACCTGATCCGACGCCTCATCTGCAGCCGGGAGCACCG…
TCONS_00014833	LOC106578012			4.16314	2.59755	1.60237	0.0914205	0.553769	1.57164	0.000951336	0.0250684	AAAGCATGCATCCTGTTTGCAGCAAGGCAGAAAATAATGTTCATTTGACATTTATTTTTATTTTGAAATTGTGAAGGTTTTGCAGAACACTGAGCAGTGAAAAAAGTTAATTAATTCCAGGATGTAAGACCACAGAAAACGAATGTGAAAATTCCAAAAAATTGCCACATTCTACAAATGGTATGTGTTCGGCAACAGAACTCAGCTCAGATATTGAACTCATTGGATTTCGATAGCTCTGTGAGTGAGCGTGGATGCTTATCGACAAACATACCACACCTCTAAATGATAACAGATAAATGCTGTAACTCGACACAGCCTTTATCATTTCACCTCCTTCTGCTTCAAGTCAAAATGTACCTTATTGTACCCATCCTCGTGAGCGTGCTTCTCCCCAAA…
TCONS_00037436	LOC106602441	xm_005262778.3	XM_005262778.3 PREDICTED: Homo sapiens dCMP deaminase (DCTD), transcript variant X1, mRNA	5.26003	3.29778	1.59472	0.000260027	0.107291	1.57447	6.1292e-05	0.00314504	TACAGTGGCAGAGAGCACACATTTCGCAGGTTTTACATGTTGTACACAGAAGTCCACCTTGGAATACTAACTGTAGTTTGTCGCGCTACAGATGTTTGTTGAACAAGACAACCACGTGGACTTACACGTTCCCTAATATAGGCTGGTGGTTGGACCTCGTGACATTTTCAAGCGCGGGAGATTTCCATGCTTGTGTTGTGTCCTACGTCCTATCTGTGACGCAGTATGCAAGTATCAGCTAGGCGCCACATCACATGTAGCTTGCCAGCACAGAAACAAAGATGAGCCAAGAAATTAACAACGAGACATCTCAACTGAATGGGACCCCGGCCTCTGATCCTGCTCAGACGAAAAAGCGTGAGGACTACCTGGAGTGGCCTGAATATTTCATGGCTGTAG…
TCONS_00091872	LOC106563228	nm_001291921.1	NM_001291921.1 Homo sapiens retinoid X receptor alpha (RXRA), transcript variant 3, mRNA	1.7799	1.11038	1.59352	0.0168322	0.316996	1.57544	6.81777e-05	0.00345166	ACTTAAACGGAGGGGTTGACCAGCGAGAAAAGGGAACTTGGTGGCTGTAGGAGAGCTGTGACTTCCCCCTAGTGGAAGAGATGCACAACTGCTACATTACTTGAATTTTGTACAAGTATTTAATCAGAAAAGGCACTTTTTCATGACATTATCAATATTCATTTTCCTCTTTGGTCAGACAAAACCTCAATTGAATAAGTAGCAATAACCACAGCAGGATTGATTGACAAGTCCTTAGTCCAAATCTAGTTCATGTATTTTAGTGAGGTGGATGAATTTTCATTAGGTCTTATTTTAAACTATTCTGGAAACAGAGAAATTACTGCCGTGTTCAGGCCAATTCTGTCTAAACAGTATTTTTAACTGGACTAAATGGTAATTGTCAGTCAGGAAGAAACT…
TCONS_00094570	LOC100380768	nm_003870.3	NM_003870.3 Homo sapiens IQ motif containing GTPase activating protein 1 (IQGAP1), mRNA	0.718947	0.448076	1.59706	0.0140145	0.299004	1.57774	7.89635e-05	0.00388092	ATGGAGGCGTGTCTGGATGAGGAGCTCCCGCCCACCACAGAGCTGGAGGAGGGGCTTAGGAACGGGGTGTACCTGGCCAAACTCGGGAACTTCTTCGCCCCACAAACCGTTTCCATCAAGAAAATCTATGACCGCGAGCAGACCCGCTACAAGGCCACTGGGCTTCATTTTAGACATACAGACAACGTCATCCAGTGGCTCAACGCCATGACAGAGAAGGGCCTGCCAAAGATCTTCTATCCAGAGACTACAGACATCTACGATAGGAAGAACATGCCGCGCTGCATCTACTGCATACATGCTCTCAGTTTGTACCTGTTCAAGCTGGGTCTAGCCCCTCAGATCCAGGACCTGTATGGCAAGGTGGACTTCACAGAGGAGGAGATTAACAACATGAAG…
TCONS_00118009	LOC106568897	nm_000110.3	NM_000110.3 Homo sapiens dihydropyrimidine dehydrogenase (DPYD), transcript variant 1, mRNA	1.79082	1.10224	1.61617	0.0125147	0.289251	1.58016	0.00108893	0.0279279	CCCTTATCAGTGTGACAACTTGTCTGGCTTCACCATTTCGAACGAACAAAATTATTATTCGTCCAAAAAAACACAACAATATTTATGGACAACATATGTGCAGCTGTGTTTAACTGGATGCACATTTTAAAATAAATATTTGATGTTTCAGACGGAGCATTCGAACTGAGAACGGAATAGTCTGGCTCTTTGGATTACTTTTTTTCTTCTTCCCGGAATAGGCTACTACAGAGCACGAGAGAAGTTTTGGACACACAGACCAAACGGTTTATTTGAGTTTTACCTGACAGCTAAATTACTAAAAGAGAAACATGCTGAGTAAAGACCTTCCGGACATTGAGAGTATCCTGTCTCTGAACCCGAGGGTGCAGACCCACGCTGCCATCCACTCAACGGGCG…
TCONS_00164339	LOC106579949			6.06582	3.7614	1.61103	0.00351569	0.21285	1.58301	0.000262732	0.00963547	TTAGCAGTCTTGTTTAGCAGTCGTATGGCTTGGGGGTAGAAGCGGTTCAGGGTCCTGTGGGACGTTCTCACCACCCTCTTCCAGAAGGACAACCATCTCTGCAGCACTCCACCAATTAGGCCTTTATGGTAGAGTAGCCAGACGGAAGCCACCCCTCAGTAAAGGCACATGACAGCCCACTTGGATTTTGCCAAAAGGCGCCTAAAGACTCTCAGACCATGAGAAACAAGATTCTCTGGTCTGATGAAACCAAGATTGAACTCTTTGGCCTGAATGCCAAGCGTCACGTCTGGAGGAAACCTGGCACCATCCCTACGGTGATGCATGGTGGTGGCAGCATGCTGTGGGGATGTTTTTCAGCGGCAGGGACTGGGAGACTAGTCAGGATCGAGGGAAAGA…
TCONS_00200152	LOC106588160	nm_002810.2	NM_002810.2 Homo sapiens proteasome 26S subunit, non-ATPase 4 (PSMD4), transcript variant 2, mRNA	4.20203	2.62253	1.59808	0.000334846	0.119679	1.58372	1.9085e-06	0.000187344	GTTCTATCACAGTGCCGCCAAGCAACGTTCTTACATTTTCGTCAGAGACCAGAAAGTTTTCGAAATGGGTCTCGAAAGTACTATGGTCTGTGTGGACAATAGTGAGTATATGCGCAATGGCGACTTCCTGCCCACTAGACTACAAGCCCAGCAAGATGCTGTCAATATCGTCTGTCACTCCAAAACTCGGGCAAACCCAGAGAACAATGTCGGCCTCATCTCGATGGCTAAGCTTGACTGCAGTAACTGTGAGGTTTTGACCACACTGACCCCGGATGCGGGCCGCATCCTGTCCAAACTGCACGCTATCCAGCCCAAAGGCAAGATCTGCTTCTGCACTGGCATCCGGGTGGCCCATCTGGCCCTAAAGCACAGACAAGGGAAGAACCACAAGATGAG…
TCONS_00046593	LOC106604536	nm_000320.2	NM_000320.2 Homo sapiens quinoid dihydropteridine reductase (QDPR), transcript variant 1, mRNA	2.86729	1.76679	1.61573	0.00614844	0.252856	1.58426	0.000639714	0.0189574	TCTCTCTCTCCCTCCCTTTCTCGATGTCTCTCTCTATCTCTCCGGTAGCTGTCGTGTAATGGTAGTGAAATAGTCATCATTGCTTGAAGCGCATAGTAAAGAAAGCATGGCTGCCAGTCGGGTACTCGTATACGGGGGAAGAGGTGCACTGGGTAGCAAAATTGTTCAGCACTTTAAATCTAAAGGATGGTGGGTAGCCAGCATCGACATCGTTGCCAGTGAGGAGGCAAACGCGAACGTGCTGGTGAAGTTGTCCGAGTCATTTACCGAGCAAGCAGGACAGGTGACAGCAGATGTGGCCCAGTTGCTAGGGGACCAGAAAGTTGATGCCATCTTGTGTGTGGCAGGCGGATGGGCTGGAGGAAATTGCAGGTCCAAAGACCTGTACAAAAACACAGA…
TCONS_00180180	LOC106583190	nm_002083.3	NM_002083.3 Homo sapiens glutathione peroxidase 2 (GPX2), transcript variant 1, mRNA	6.35274	3.9596	1.60243	0.000228293	0.10153	1.58568	1.1757e-05	0.000819907	GATAACGCATACTCGTGCGATTTTAATACAAAATATCCCAATATTTCTAGACCGTCCCTAAAATGTTCATGAAGTACCTCCCATTTCCGTGTTGATACCTTGTATAAAAAGTCCAATAGAGCATTTTCGCAGACAGAAGCGGGGAGTGACATTTACGAGGGTAAAGTGGTGCTGATCGAGAATGTGGCGTCTCTCTGAGGCACGACCACCAGGGATTACACCCAGATGAATGAGCTCCATGAACGGTACGCCGACAAGGGGCTAGTGATTTTGGGGGTGCCCTGCAATCAGTTCGGACATCAGGAGAACTGCAAGAACGAAGAGATCCTGATGTCCTTAAAGTATGTCCGTCCGGGAAATGGCTTTGAGCCGAAGTTCCAGCTCCTTGAGAAAGTGGAT…
TCONS_00184821	dhcr24	nm_014762.3	NM_014762.3 Homo sapiens 24-dehydrocholesterol reductase (DHCR24), mRNA	11.2045	6.91718	1.61194	0.000956258	0.166856	1.58694	0.000153336	0.00640358	GGGCTAGCCGACCACCCAGCCAGACTCGCATATCAGAGAGAACGACAGGAGTGGCTGGATTCTAACTTCAAAATTTACACACCTATCTATGTGTGTCATAGAAGATCGATTGTTCCTGGAAGGGATTTTCTCTCTGGAAAAGTCCAACTGGACCATCATCAGGCCAAGTAGACCAACAGAGCGGTAAAGATGGATCCGTTGCTGTATCTTGGTGGACTGGTAGTACTATTTCTGTTGTGGATCAAGGTGAAAGGCTTAGACTACGTCATCGTTCATCAGAGATGGATATTCGTCTGTCTGTTTCTGCTGCCGCTCTCAGTCATATTTGATGTGTATTATTACCTGCGCGCGTGGCTCATCTTCAAGATGTGTTCTGCGCCTAAACAGCACGACCAGCGC…
TCONS_00186389	cirbp	xm_006722637.2	XM_006722637.2 PREDICTED: Homo sapiens cold inducible RNA binding protein (CIRBP), transcript variant X3, mRNA	31.452	19.6636	1.60183	0.00074551	0.155016	1.58702	3.23891e-07	4.22391e-05	CGTGCCTCTCCAAGCAGCAGCTTTTCTCGTTCTGTTCGTAAAAGACAAAGAAACATGTCCGACGAAGGAAAACTTTTCGTCGGTGGCCTGAGCTTCGACACCACAGAGCAATCTCTTGCGGAAGCTTTCTCCAAGTACGGAAACATCGCTAAATGTGATGTCATCATGGACAGAGAAACAGGAAGGCCCCGTGGATTCGGCTTTGTGAAGTACGACAATGCCGAGGATGCTAAGGATGCAATGGAGGGAATGAACGGTCAGTCTCTTGACGGCAGAACCATCCGTGTGAATGAGGCAGGCCAGGGTGGCGGTCGCGGCGGCGGAGGAGGCGGTGGATTCAGAGGTTCCCGAGGCGGCGGTGGATATGGTGGTGGCGGTGGATATGGTGGCGGCGGTGGC…
TCONS_00111654	LOC106568366	nm_001142483.1	NM_001142483.1 Homo sapiens neuronal regeneration related protein (NREP), transcript variant 11, mRNA	2.07341	1.27034	1.62334	0.0901305	0.548085	1.58728	0.00186899	0.0416248	CCAGACAGAGGGGGACCTTGAGTTACCGCAGACTGCCGAGTAAGCACCGAGCAGTCTGACTGTACACTACTGCAGATGTAATGGGGGGCCTGGCCCCGAGCCAACAGCTAGCTAGTTAGTTAAAGACGGTGGCAGTTGGGTCAACGCAGCCGTGTATGGGGTTCTGTCCCCGCAAGGGTGCTTGCCGTTTTTACTAACTACACGTATGCAACATTGTGCCAGTAAAATTGAAACTTCATCAGCGCCAGCTAGCCGCGCCACCGCTAGCTGGCTAGCGAACTAATGGAAATGACTTTAGTATAACGGGGCTTCAATCTTCCCACACTTGCCCTGATGCCAGACTGACTATGCAGTAGAAATGCGGCTCTTGCAGATAATCAAGACTATAGGGGAACAGTA…
TCONS_00155681	ybx2a	xm_011520871.3	XM_011520871.3 PREDICTED: Homo sapiens Y-box binding protein 3 (YBX3), transcript variant X4, mRNA	5.65386	3.47676	1.621	0.00165736	0.191143	1.5897	0.000642888	0.0190202	GGTTAACATCGTGGATCCCGGGAGATTGTCAGGATAAAAAGTTTGCCGTGGCGGCCAGAGCAAAGTTTGGAGAGGGGGACATTATTGTAAACGTGCATCCGTGAGAGTATGACCGACGCAGAAGCGCAGAGCGCCCCACCGTCGGCTCCGGTGGAAGAACAGCCACAGCCGGAGAGAAAAATTATAGCCACCGCAGTCCAAGGCACCGTGAAGTGGTTCAACGTGCGCAATGGATATGGCTTTATCAACAGAAACGACACCAAAGAGGATGTCTTTGTTCATCAGACTGCTATCAAGAAGAATAACCCCAGGAAGTTCCTTCGCAGTGTTGGGGATGGGGAGGTGGTAGAGTTTGACGTGGTCGAGGCCGCCAAGGTAGGCAAACCTCTCTCTCTCTCC…
TCONS_00086964	ppib	nm_000942.4	NM_000942.4 Homo sapiens peptidylprolyl isomerase B (PPIB), mRNA	185.294	114.63	1.61416	0.00330815	0.20956	1.5922	3.65356e-05	0.0020813	CACTTTTCCCCCGGCACATATACGTACATTAGGGCCGCCACGGCTACACTTTCCTTGTTCATGGTTCGAATCTGCGAGAGAAGGATGAAGTTTTTGGTTGCGGTCACGGTCATCGTTGGGTCGGTGATATTTCTGCTCTTCCCGAGCGGATCAGACGCTGACGAGAAACAGAAGGGCCCAAAAGTCACGGCCAAGGTTTATTTCGACATCAGAATTGGAGATGAGGATGTTGGACGAATTGTCATTGGTTTGTTTGGGAAAACGGTACCCAAGACAGTTGAGAACTTCATTACACTAGCAACTGGAGAGAAAGGATTTGGCTACAAAAGCAGCAAGTTCCACAGAGTTATCAAGGATTTCATGATCCAGGGTGGTGACTTCACCAGAGGAGATGGCACT…
TCONS_00110716	LOC106567917	xm_024452071.1	XM_024452071.1 PREDICTED: Homo sapiens high mobility group nucleosome binding domain 1 (HMGN1), transcript variant X12, mRNA	21.8288	13.4939	1.61427	0.000923549	0.165585	1.59478	1.80812e-05	0.00118973	AGCGCTGTAATGAATTGAATAAGGGGGGTGGAATCCAATCCGGTTTGAGCTAGTTTTGTTCCAATGGAACATTAACGTCTCGCTACGCTGTAATAGAACGTACTGTTTGAATCTTATACCGAACAGTATTTTTCTTGCTCCGTTTTGGAACATTGCCCTCTTTTTTTTCTTTTAACAAATACGCAAAACAGCCATGCCTAAAAGGAGCAAAGCAAACGCTGATGCTGAGGCAGCAGAGCCCAAGAGGAGATCTGAGAGATTGGTAAACAAACCAGCCCCTCCAAAGGCAGAGCCCAAGCCAAAGAAGGAGAAGGCAGTACCTAAGCCCAAGAAGGCTAAGGAGGTGAAGAAGGCTGCACCTGAGGAGAAGGAGGTGCCTGCAGAGAATGGAGAAGCCAA…
TCONS_00116437	idd	nm_001184781.1	NM_001184781.1 Homo sapiens DiGeorge syndrome critical region gene 2 (DGCR2), transcript variant 4, mRNA	1.06108	0.652128	1.62026	0.00920294	0.275217	1.5973	0.000240662	0.00904648	CTGTGTGGAGTGTTTTGGATTGTTGTGACTGGAGAATGGAGCCATCTTGTTTTATTTCTGTCCTGGAATACATTGGGAAGGCCGAACGAAAAACAGGGCTTTCGAATAATGATGTAGCTAGTTAGCGCGCTTGCTAACAATATTGCGTATATTTGTATGTTTAGCGCTCTCACCACTCTAAATGTCTTTGAATGACTAGGTAAGGTTACCGTCTTTGGCGTTTATAGGGTCGAAGCAAACGCGTTGGTCCAGGTGTCAGTTTATTTTATTTCTGAGTAGAGGAGTTACTATGAATGGAGGATAAATGTTGCCAAAGGCTGACAGCAGCAGTTACGTCCTCCTCTCTCTTTTCGTCCTCACATTAACAGACCCACCACGGGCAGAACTGCGCTGCAGCCC…
TCONS_00046195	LOC106604294	nm_003945.3	NM_003945.3 Homo sapiens ATPase H+ transporting V0 subunit e1 (ATP6V0E1), mRNA	9.84969	6.14046	1.60743	6.76644e-05	0.0555522	1.59954	2.42752e-09	5.76919e-07	ACGCCCAGTTTACTGTGGCGACATCATGTGATCCATACTTCCTAGTCCGGCAACACTTCGCTATTTTGGCGTTGAGTCGCGTTGCCAAGTGTATACGTTTACTTTCTCTACTTTTAAAGCTATTTACAAAGACAGACATGGCGGCGCTTAGTTTTGTAATTCCCATGTCGGTAATGACTCTGTTTTGGGGGATTATTGGTGGAGTTGTGCCGTGGTTTATCCCCAAAGGACCGAACAGAGGAGTGATAGTTACAATGTTGGTGCTAACTGCTGTCTGCTGCTACCTGTTCTGGCTGATAGCGATCCTGGCCCAGCTCAACCCTCTGTTTGGACCAGCTCTAAAGAATGATACCATCTGGTACATTTACTACCACTGGCCCTAGTCTATGAGTCTACCAG…
TCONS_00053562	esr1	xm_017010383.1	XM_017010383.1 PREDICTED: Homo sapiens estrogen receptor 1 (ESR1), transcript variant X16, mRNA	29.3913	18.1153	1.61494	0.00207473	0.191948	1.60121	7.88431e-07	8.84512e-05	GATGCGAAGCCAGATCTCAGAAAGAGGGATGAGAGCGAGAGGACAGGGAGAAAGAGGAACAGTCCCTATAGCCACTCAACACAACAATGCTCATGATTAGACCCAAAGAGCTGAATATTGATCCATAACGTCATTAAGATCCCGAACGACCCTGGAGAGCCACGCCATCTCCCCCCCAAAACTCTCACCACAGCAGCCGACCACCCCCAACAGCAACATGTACCCTGAGGAGACACGCAGAGGTGGTGGGGCGGCCGCCTTTAACTACCTGGACGGAGGGTATGACTACACAGCCCCTACCCAAGGCCCGGCCCCCCTCTATTACTCCACCACCCCCCAGGATGCTCACGGACCCCCCTCGGATGGCAGCATGCAATCCCTGGGCAGCAGTCCCACCGG…
TCONS_00220747	LOC106593618	nm_017460.5	NM_017460.5 Homo sapiens cytochrome P450 family 3 subfamily A member 4 (CYP3A4), transcript variant 1, mRNA	20.1119	12.3391	1.6257	0.00356538	0.214195	1.60122	0.000102163	0.00478667	AAGAGGGTCGCCAAGAAGACGGTGGAGATCAACGGCATCGTCATCCCCAAAGACTGCGTTGTCCTGGTTCCCACGTGGACCCTCCACCGTGACCCAGAGATCTGGTCAGACCCTGAGGAGTTCAAACCAGAGAGGTTCAGTAAGGAGAACAAGGAGTCTATTGATCCGTACACGTACATGCCGTTTGGGGCAGGGCCCAGGAACTGTATCGGGATGCGTTTCGCCCTGATCATGATCAAACTGGCCATGGTCGAGATCCTCCAGAGTTTCACTTTCTCCGTCTGCGACGAGACCGAGATCCCATTGGAGATGGACAACCAGGGTCTGCTGATGCCAAAACGACCAATCAAACTGAGGCTGGAGCCCCATAGCAACACCCCTAGCAACACCACCGCCACC…
TCONS_00210318	LOC106590302	xm_005252333.4	XM_005252333.4 PREDICTED: Homo sapiens abl interactor 1 (ABI1), transcript variant X2, mRNA	5.23821	3.1861	1.63912	0.019778	0.333799	1.60169	0.00123004	0.0304135	AAGGAGTTTCTTTTTTTTTTTCTCTCCTCGAAGCAGAGCTGGTGGTTTCAATCAAAGGGAAGGCGAAGAAGCTATGCGGGGCGATGTAAGATGGCAGAGCTGCAAATGTTGTTAGAGGAAGAAATTCCAGCCGGCAAAAGAGCTCTTATAGAGAGTTACCAGAATCTCACGCGGGTAGCAGACTACTGTGAAATCAATTATGTTCAGGCCTCAGACAAGAGAAAAGCTCTGGAGGAGACCAAAGCCTACACCACCCAGTCTCTGGCCAGCGTGGCCTACCAGATCAATGCCTTAGCCAACAATGTGCTGCAGCTGCTGGACATCCAGGCCTCGCAGCTGCGCCGAATGGAGTCCTCCATTAACCACATCTCTCAGACGGTGGACATCCACAAGGAGAAG…
TCONS_00070666	LOC106612721	xm_011526799.2	XM_011526799.2 PREDICTED: Homo sapiens NTPase KAP family P-loop domain containing 1 (NKPD1), transcript variant X1, mRNA	0.833305	0.511524	1.62274	0.000431972	0.134936	1.60412	3.67181e-05	0.00208554	TTTGAACGGATTTAACAGGCATCTGGTTGTAATTTGTGAATTTGTGCAGTACTTAGTTTGGGCCAACCCCCGTGAGTGAGCGATTTCCGGCTACTTCCGTGTGCTCATGTGATTCTTTTTTTTGCACGACTGTGGAGGTGGTGTGGTGGAATGGCAAGTGACAAATACCAGATAGTGGTGCAAGGAGAGGCGTCAGAGACCGACTCAGATGATGAGGTATACATCACCTCCCTCTCTCCACATTCAACTGCCGGAGGGCAAAAGGTACCAGGGGAAGCATCTGAGACTGACAGTGAGGGGGAGGTTGAGAAAGCACGGAAATGTGTCATTGCTGCAAGCTCTGAAAACCCACAAATATTACGCAAGGACTTAACTCCTCTGCTTGTGATCAGAGATAAC…
TCONS_00006671	reep5	nm_005669.4	NM_005669.4 Homo sapiens receptor accessory protein 5 (REEP5), mRNA	23.3224	14.4049	1.62251	0.000867164	0.161972	1.60458	3.87151e-06	0.000330146	CATTTACTCTGAACAGCGAGAAGAAGCAGGATAGAGTTGTATGGGGTGTTCAGCGTGGCAGAGTTCTTTGCTGACATCTTCCTGTCCTGGTTCCCATTTTACTACATGGGAAAGTGTGCCTTCTTGGTGTGGTGCATGGCTCCAACTCCTTCTAACGGTTCCATCCAGATATACACGCGGATCATCCGCCCCATCTTCCTCAAGCACGAGGCTAAGATTGACAACATAGCCAAGGACCTCAAGGGCAAGGCGGCAGAGGCTGCAGACAAGTTCAAAGATGAAGCGAAGAAAGCGACGGCGAACATAATGTGGGAGGAGGGGATGAAGAAGGACTCCTAAAGGCGCCACGAGGACAAAGTTCCCAAAGTTCAACAGCATTGTCATCTCTGGAGTGGACTG…
TCONS_00074990	LOC106611635	nm_032219.3	NM_032219.3 Homo sapiens solute carrier family 49 member 3 (SLC49A3), transcript variant 2, mRNA	1.25493	0.771685	1.62333	0.00669749	0.260823	1.60958	0.00041877	0.0137867	AATACCCGTCCTCACTAAAACACTGGGCGGTGTTGTTGATCTCAAACCGGCTGGTTGTGTTGCTTTATCGGAATGACAATGTAGGATATGTTTAAATCAACGTTTTAAAGGCACTATACCCTTGGCTCAAATATGCACGTTTGATATTTGAAAGTCTACTGCATCAGGCTGGATACAACACTACTCATGGAAGATGTTGATGAATTTCGGGACGACGTCATTCCGATTAAACCCAATCCAGTACTCGAAATATGTATTGTATTCAAAGTATACAAGAGGAGATGGTTCATTCTGTTCGTGCTGTGCTTGCTAAATTGCTCAAACTCCATATTATGGCTGACCTTTGCTCCAGTGGCAGACCATTCAGCCCAGTTCATGGGTGTCACCCTGGACCAGATC…
TCONS_00100454	LOC106565421	nm_001171660.1	NM_001171660.1 Homo sapiens cytochrome b5 reductase 3 (CYB5R3), transcript variant 5, mRNA	2.45649	1.50015	1.63054	0.000655864	0.148744	1.61214	4.29861e-06	0.000359451	AGTTGGACAAATTTGGTGTAACCGCTAAATACGCCCTCCCATCAACTCAATTCTTTGGGTGTGCCTTCTCTGATAAATTATAGCTAGCTAAGTACATCTTCGCTACCACAATTTAACCTTGCTCTGGGGAATTCAGAATCGCCATGAAGTACGCATTGTCCACGACAGTAGCTGTGACTGCTGGGGTGGTATTGCTGTCCACTGTGGGCATAATTGTAGCCCTCTATCTAGGCAAGAAGAAGAAGCCTCCTGTCACCTTGCTTGACCCTACTCAAAAATACCAGCTAACACTCATCGATAAAGAGGTGATCAACCATGATACTCGCAGGTTTCGCTTTCGACTTCCCTCAACAGAACATATCCTGGGACTCCCTGTCGGGAATCATGTATACCTCTCTG…
TCONS_00021952	LOC106590471	nm_016641.3	NM_016641.3 Homo sapiens glycerophosphodiester phosphodiesterase 1 (GDE1), transcript variant 1, mRNA	3.69987	2.25984	1.6332	0.000817252	0.16015	1.61585	4.3356e-05	0.00238023	CAATATGACAGTTATGAGGCAACAATGTTGCTGTTTGATCATGTGAATAGGATGTTGTGAAACTACGCTAACGATTTCAAATATAGCCACTGAATTATCTTGTGTGTTGCTTCTGCATAGACTGAAGAAGGAAGGTCAAGACAATCTTCGGTGGAGTCCTGAGTGCCGATCTTCCAAAGAAGTGTCACTGCTTGCATCCAACTGGAACAATATTGAGACATCTTTCTAAGCTTCGTTGGCTATTAAGAAATGGTAACTTTATGACAGTGTTAATGCACTGTTGTCTGTCCAACAGCATAGCAGAATTGTGAGTCAGTGACCGTATGGACTCGGCGCAAAAATGCTGCAACTCGGAGACGAAATTGCCCTATTCTCTGTGGTGTTCGCGTTCGTTCTCCT…
TCONS_00084361	prkacb	nm_002730.3	NM_002730.3 Homo sapiens protein kinase cAMP-activated catalytic subunit alpha (PRKACA), transcript variant 1, mRNA	1.14309	0.692279	1.64564	0.0107512	0.279633	1.61753	0.000960925	0.0253006	AAAATATATTTCTATTTTTTTTTTTGCGCTGGTGGAACGACAGGCTGAGGTGAAAAGCCTGACTATGTCTTTGTCAGTGACATAGAGGTGTTACACTAATTTGCATCTAACGATAAAGTAAACTGCAAAAAAAGGTAAAAGGGGTTGGCAGAGTCCCATTCGGTAGTGCAACTAACGGAGTAAATGTTAGTTAGCCATCCAGCTACAGTAACGTTGGCTAATAAGCAGAACATTAAGTATCTGTCTGAAGACTAATAGCTTGTTAGCTACGGACCCATCAACACCACCATCGTTTCAAATATATCGCCGTGTCTTCATTTTAGTACGATGGGAAATGCTGCTACAGCTAAGAAAGGCAACGAACAAGAGAGCGTGAAAGAGTTCTTAGCCAAAGCCAAA…
TCONS_00161116	enosf1	nm_001354067.1	NM_001354067.1 Homo sapiens enolase superfamily member 1 (ENOSF1), transcript variant 12, mRNA	1.25561	0.750596	1.66271	0.0261889	0.369319	1.618	0.00156766	0.036418	CGATAGTACACTGGCGGGCTAACTTTCCTGTCAAAAAGTTTGCGCAAAATGCATAAAAAAATTGTAAGGTTGACTGTCAGCGATGTCAGATTTCCAACGTCTTTGGAGCAACATGGTTCAGACGCAATGCACACCGACCCGGACTACTCTGTCGCCTATGTTGTCATCGAAACTGATCAAGGAATGCATGGATATGGGTTGACTTTTACTGTGGGGAGAGGCACAGAAATTGTTGTGTGTGCTGTGGAAGCCCTGTCAGCCCTAGTTGTGGGGAAATCTCTAGAGGAGATTGTGAGTGACTTCCGTGGATTTTACCGTCTCCTCACCAGCGATGGACAGATGCGATGGATTGGACCAGAGAAAGGAGTCATTCAGTTGGCCACTGCGGCGGTCCTGAAT…
TCONS_00182776	LOC106584322	nm_022371.3	NM_022371.3 Homo sapiens torsin family 3 member A (TOR3A), mRNA	2.274	1.37624	1.64568	0.00119358	0.178515	1.61821	0.000114589	0.00522654	ATAAACCAATGCGAATGACATTCCATATAAATTCAGCCTCCACCGTTTGGTCAGTCTCCTTCTCCTCTCCGATCCTGAAGAAAGGTATTGCTGAGAAGCAAAGCACAAGTTGGAGGACTCAAAATGAGCTGCGGACAAGTTGTGGCATTGGATGGCCTACTCTGTGGGAATGCCAATATCTGAACTTGATGCCATGAAGCCAATGGAAATGAGTCATGTGATTAACTTTGACAAAAGAGCCTTCTGACCTCATGCTATGATGGGATGCTGGAGTCTCAAGTCTAGCTTGGCTGTTGATCTAGGACCCGGTCGATGCAGAACAAGGATCTGGTGTGGCAAGAAGGATGACTGAACTGCAGTGGATACTGGCATGAAGGATTGGAACTAATGTGGAGCTGT…
TCONS_00205566	LOC106589653			4.42187	2.67854	1.64621	0.00149177	0.190378	1.6219	0.000168711	0.00687868	CTTTTTTTTTTTTTTTTTGTGCATTGGAATCATGATAGAAGTGATGGGTTAAATAGGTCATGGATCAAACTATTAGACACTCCTGGTTACCAGATTCCCGGGAAGTTCAGACAATTTGGAGAGAATAGGGTGACGTCAGCAAAATAATACAAACCTGGGTATTCAGATTTCCTTAAATAAAACACCACAGGCAGAAACATCCCCAGACGACTAGGCCAAAATAATACAGAGATAATAGAGGGCTGACTGCAGCTGAGTCAATGTTAACTGATCTTAACTACCATACTCTGGTAGCTGTTATTAATGACAATGAGCCAATCAAGTCATTTAGTATCTTTCTGCAACCAATACCCTGGAAAGAGCGTGTTTACTGTCCCGAGCCAGCTTAACGGCACCATC…
TCONS_00175137	LOC100136409	nm_001079862.2	NM_001079862.2 Homo sapiens diazepam binding inhibitor, acyl-CoA binding protein (DBI), transcript variant 3, mRNA	939.452	563.449	1.66276	0.00146115	0.189597	1.6234	0.000915342	0.0244208	TTCAACTATTGTTGCTCACGCTGTTGCTCACGACACACACATTAGGAACGGTCTACTCTCCTTTCCGTTAGTTCTGGGCTGTGGACGCCAGCAGTGTTCTGTGACTGTGTTCTGTGACTGTGACTTTCAAAAGGAATTGAAAATCATGTCTGAGGCAGACTTTGATAAGGCTGCAGAGGAGGTGAAGCAGCTGAAGGCCAAGCCAGCAGATGCAGAGATGCTCAGGGTTTATGCTCTGTTCAAACAGGCCAAAGTGGGCGATGTCAACACCGCTCGTCCTGGAATGCTTGATTTCACTGGGAAAGCCAAGTGGGACGCCTGGGAGAAGGAGAAAGGAAAGAGCCAAGAGGATGCCAGGAAGGAGTACATTGCCTTGGTAGAGGAGCTTAAAGGGAAGTA…
TCONS_00087836	LOC106561184			18.3921	11.1506	1.66136	0.00910006	0.275217	1.62657	0.000441636	0.0143339	GTGTATTTACTATGAAGAGGAGGAGAGGAGGAGGAGGAAAGGAGATGAAAAGCCTGCTCCCAAGGGCAGGTCACTGGGTCCCTGGCCATGTCCTAGTGGGGGGTGTTGGGAGTCTGTCCCCTAGCAGGTACTGACCGTCAGCATGACCTCGCAGGACCTGGTCAGTCGGGCCTGGTGAGCAGAGCCAGGAGCTGCAGATTAACTGATCCGCAGCGACCTTGACGCACCGACGAACCCAAGCACCAGACACCCGAAGACACCTGAGACGACTAGATGAAGCTCATCCGAAGCACAAAGCTTATATTACTTACCTGAATACTTAAACGAAATGTACCCTAGAATGCCGCCAGATGAAGAACCATTCTTTTCTTTTTTTGGTTGGCTTCTGGTTGTCTGCGT…
TCONS_00127002	LOC106570911			44.2797	26.5108	1.66611	0.000526942	0.14198	1.63408	0.000236402	0.00893282	ATCATCTTCTAGGCCCTGTGCATTGTCCACAACAAATATGGAGACCGCATTTTCAAGGCCAAGAAGATGATCCAGTACAGTCAGAAGATGCCTCAGGCATCGTTCCAGGAGATGAAAGGCATTGTAGACAAGATCGTAGCCACTACTGCCCCCTGCTGCAGCGGAGACATGATCACCTGCATGAAGCGAAGAAAGGTGCTGGTAGACGAGGTGTGTGGTGACCGTAGTGTGTTGTCTCGCACGGCGGGTCTGAAAGCGTGCTGTAAGGAACATGCAATAGACAGGGGCTCCTGTGTTGAGGCCATGAAGCCAGACACTAAGCCAGACAGTCTGTCTGAGCGCTACGACCTGCATGCTGACATAGCTGCTGTCTGCCACACCTTCACCGAGAACCCTGAT…
TCONS_00203296	LOC106588618	nm_031286.3	NM_031286.3 Homo sapiens SH3 domain binding glutamate rich protein like 3 (SH3BGRL3), mRNA	6.70808	4.06128	1.64646	0.000965942	0.166913	1.63509	1.80812e-09	4.47374e-07	TATAGGCTTTTCAGTCGCAGGAGGGAGAGGCGATTGATTGTAGGCTACGTACGGCAAGAGAGCTGCTCTTGTGACCAACACACAAAGGGATATCGAGAATCGCAACTATGGGCGTCAAATTATATTATACCACCGTTACTGCATCCAGAGAGGTGAAGTCTCAGCAAGCGGAGGTGATGAGGATCCTGGAGAGTAAGAGCATCCAGTATGAGCTGATTGACATCTCAGTGGGCGGAGAGGTCAGGGATGAGATGAGAAGCAAGGCAGGGAACCCCACGGCTGTCCCGCCACAGATCTTCAACGAGGACCAGTACTGTGGGAACTATGACATGTTTTCGGACGCAGTGGAGGAGGACAAAGTGGAACAATTTCTGAAGATGGCGTGATGAGGAAGAGTTG…
TCONS_00043922	LOC106605280			2.80332	1.69565	1.64946	0.00286571	0.200896	1.63541	1.79243e-06	0.000177397	AACTATTGTCATTAACTCGTGACCGTAAGCCCGCCCCGTGACATCATACTTCAAAACAAGGATGCGTCTCGACTTTAGAAATGGAATAATTCGCCACAATCAAAGATCACGCGGATACAGAAAAGCTGTAGAATCAGCGTACTTGTCAAGTTCTTATCTACTCAAAGATGTTGTCACTTGTTGTCCTGCTGATCCTGTTTCAACCAGGAGAGGGAGGCACCTCACCTATCTCCTGTTACAATGATCAAGGGGAAGCTGTAGACTGGTTCTATCTCTACAAACTCCCCCATGTTGATCGTGAATTTCCCAACGATGGACAGAGTTATCTACTGATGGACAAAGGGAGCGAGGGATGGACGGATGGAAACGTGTTGGTGAATGACAGCACTGGAGCCCTGG…
TCONS_00043688	LOC106605123	xm_017001627.1	XM_017001627.1 PREDICTED: Homo sapiens eva-1 homolog B (EVA1B), transcript variant X1, mRNA	13.7921	8.27926	1.66223	0.000426297	0.133995	1.63841	1.58103e-05	0.00106356	CTCATTCCTCCTTTTTTCTCTCTCTTTCTGAGAGGGATTGTATGACAGCTTTTCCTGCTGCTGGCAGAGAGAGTGGAGACCGTGAGGGAGAGGGAAAGTCTGTTATTCAGAGCAAGCTACCACCTCTTCCCCATAGGTTTCTCTACACGCTCCAGGACTGGAGAACAGCAGTAGTCACACACAGGGAATCGGCAAGATTGACAAAGTCAGGATTGCTTGTTGTGTTGATTTTCCCAACCTGGAGGCGAGAAGTGGACTGTTTTGACTGAGGCCAGCATCGAGCCTTACCTTATCTTGACAGGAATTAACTTTCCTAAGAGGACACTTTGACAGTACTACTTACTTGAAACTGACAGAGTAATTCACATCTGACAACTTCTTAGGGGCGGCCAAATGAAC…
TCONS_00030351	amdhd2	nm_001145815.1	NM_001145815.1 Homo sapiens amidohydrolase domain containing 2 (AMDHD2), transcript variant 2, mRNA	2.80998	1.69721	1.6514	0.000121608	0.0742747	1.63869	3.04442e-07	3.98466e-05	GAAACTATGCTCTCTGCAAGGTAAGTCCAACATTGCTTTTATTCTGTCATGGAAATAGATTTATTTCCTGTTATCATGTCATTTACGGTGTCTTTGCCTCCCTACACACTGTTGTTATTCATTAATAGACTAACAACACTGTATTCAAATGGTTTTAGTGTTAGATTCTTATCAGATCTGTTTTAGGGTGAAATAAAATGCAATGACAACATGGGGGTCAAAGTCAAATGTTGCACCTTCAGCATTGTACAATGTTGTTATAGGAAGGTTCTTACATTGGCGTGTCTGTTTATGGTGGTGGGTTGGTATACTGATTATCCCAGATGTGATATGTAACCTGAAGAATAAAGACGGAACAGTTGGCTATTCAAGGTTTTACAGAGAGAGTCTGCCTGAAGT…
TCONS_00016009	rpa2	nm_001355129.1	NM_001355129.1 Homo sapiens replication protein A2 (RPA2), transcript variant 5, mRNA	5.28976	3.16402	1.6662	0.000233196	0.10231	1.63954	0.000121813	0.00545951	CAGGGCGCATGCGTTCTATACTGTCAACTTTCCAGCGCGCGGAATTGTACAGGGCAGGGAATCGTTGTGAATACTTTTTACACTTTATTGTCTTGCCACCTGTTTAAACATTATTTTATCCTATAACGTAAACTAACGGTACCATGTGGAACCAAGGGGGATCATACGGTGAATCAAACATGGGTGGTGGATACACTCAGTCCCCGGGAGGATTCTCATCACCTGCTGCCTCCCAGGGAGGAGAGAAGAAAGCGAGACAACGTGCCCAACAGATTGTCCCCTGCACAGTGTCCCAGCTCATGTCTGCTGCCCAAGCGGAGGATGTCTTCAAAGTGGGAGAGGTAGAGGTTGCCCAGGTTACAATTGTGGGCATCATCAGAACCACTGACAAATCCATGA…
TCONS_00074253	LOC106611349	xr_001739023.1	XR_001739023.1 PREDICTED: Homo sapiens solute carrier family 5 member 6 (SLC5A6), transcript variant X6, misc_RNA	0.405714	0.241814	1.67383	0.0451537	0.41117	1.64079	0.000877158	0.0237174	ACGTCATGGTACCGAGAAGAAGAAGAAGAAGTCATCCTTATGTGTAGTTTTTTCCAGATAATCGTCTTTATTAGCTATAGCTTTACAAACATAGCTTGAGTATCAGAAGCTTGAGACAGGCTTTTGATTTCCGCTGATCACCTATGTGGCAATTATCGTCAGATTTAGAGATGATGCCTGGTCTTAAGCAAACCACGTTTTGAGCGCATAACTAAATTAAGCAATCATTGTCGCCATGGATGATGCAAGACACAGACAAATAAAAGTGCTGGATTGGAAGTTGGACTACTCTGCACCACACCGTTGCCAAGTAAAGACACAGATAATAAGTGTTGGATTGGAAGTGGAACTACTCTGCACCACACCTTATCCGGAATTTCACTCACAGGCACCGAGATA…
TCONS_00083420	LOC106561493	xm_011520454.2	XM_011520454.2 PREDICTED: Homo sapiens neuron navigator 2 (NAV2), transcript variant X26, mRNA	1.84203	1.0815	1.69071	0.00290287	0.201715	1.64102	0.00219056	0.0471303	CACTGGGGTGTTGAGGACTGGGTCTCTGGCTCGGATCTCAGAGTACACAGACAGCGAGGCGGAGAAGGTGATGGGGCTCCGCAGTGAGCTCCGAGACAAGGAGATGAAGCTGACTGACATACGCCTGGAGGCCCTCAGCTCCGCCCACCAGCTGGACCAGCTCAGGGAGTCCATGAACCGCATGCAGGGCGAGATGGAGAGGCTGAAGACCGAGAATCACTGCTTGAAGATGGAGAGTCAGGGCAGCTGCAGCAGAGCAGCCTCACAGGCCTCAGTGGCCTCACCCTCAGCCGGCCAGTCAAAGCACGGCCTCGCCCTAACAGAGTCCACCAGCCTCGACATGCTGTTGGAGGACAACGGGGACGGTAGCTCACGGAAAGAAGGACAACACGTCAAGGT…
TCONS_00179064	rs23	nm_001025.4	NM_001025.4 Homo sapiens ribosomal protein S23 (RPS23), mRNA	18.726	11.2756	1.66865	0.00221382	0.193887	1.64471	1.65853e-05	0.00111155	CGGAGGAGTCTGGGATTCTTCCTTTCTAGCCTGGGCTCGTAATCTGCAAACATGGGAAAGTGTCGCGGTCTGCGTACAGCCAGGAAACTGCGTAACCATCGTCGTGAACAGAGATGGCATGATAAACAGTACAAGAAGGCCCATCTCGGCACTGCACTGAAGGCTAACCCCTTCGGAGGCGCTTCCCACGCCAAGGGAATCGTACTTGAGAAAGTAGGTGTTGAAGCTAAGCAGCCCAACTCTGCCATTAGGAAGTGTGTCAGGGTCCAACTCATCAAGAATGGCAAGAAGATCACTGCCTTCGTCCCAAATGATGGTTGCTTGAATTTCATTGAAAAACGACGAGGTTCTGGTGGCAGGATTCGGTCGTAAGGGACATGCCGTCGGTGATATCCCCGG…
TCONS_00053563	esr1	xm_017010383.1	XM_017010383.1 PREDICTED: Homo sapiens estrogen receptor 1 (ESR1), transcript variant X16, mRNA	8.03627	4.77572	1.67449	0.00180462	0.191143	1.64751	6.94023e-05	0.00349663	AGTGTAGATAGTTAAGGGAGAAGAGAAAAGCTCTGCCTCTCAAAAATAAGTGGGAGGGAGGAATGTTTTTGGGCTGTCTCCAGGCGGAACCTGGGAGGGAAAGAGAGAGCAAGGAGGGAAGAGAAAAGAGAGAGAGAGAACCTAGTGAACGCCTCTTCCCGTCCTCTTCAGCCCAACAGCCAGTATTGAGTTGCTTAGCACAGGCTGTTAAGGAAGAAACAGAGCAAGAGAGGGACGAGAGAAAAGAGAGAGAGAAGACAGAACAGAGACCTTCTCCCCTCCCACCCCTTAGTGAGCCAGTCTAAATCAAGCTGCTTGTCACTGCTGTTGTTCTGTGAATGTGATGCTGGTCAGACAGTCCCATACGCAGATTTCCAAACCTCTCGGAGCTCCTCTCAG…
TCONS_00053097	abracl	xm_017011151.1	XM_017011151.1 PREDICTED: Homo sapiens ABRA C-terminal like (ABRACL), transcript variant X1, mRNA	8.04257	4.75706	1.69085	0.000889132	0.162908	1.66378	2.87134e-05	0.001723	GACCCTCTTCTCTTCCTGTTGAATTCTACTCAGGCATCGTGTTATATCTGGATATCGCTCTTACTCAGTGGCAATGAACGTCCAACATGAAGTATCTCTGCTTGTTGGTGAGATCCAACGGCTTGGCAGTAAAAATGCAGATGGACAAACTTGTGTAAAATTTGGTGTCCTGTTCAATGACGATAGGTGCGCAAATATCTTTGAGGCTTTGGTTGGGACTCTGAGGGCTGCCAAGAGGAAGAAGATCATCGCATTTGAAGGGGAGCTGCTCCTGCAAGGTGTCCATGACAATGTTGACATCACACTCCTACAAGAATGAAGCTGATAGCTATCGTTATTCAGATGAAAAGTCAAGTTTCTTTGAGGCGTTACTATTACATCTACCAACCAGGGATCACA…
TCONS_00090149	LOC106562356	nm_006391.2	NM_006391.2 Homo sapiens importin 7 (IPO7), mRNA	1.55416	0.907222	1.70476	0.0336252	0.391906	1.66443	0.000623435	0.0185663	AATTGATCAGGGTGTTCCCTTGTTTGTGGCGGCTGCGCTGGAGAGGCTGACGAGGGAGGTGAAGACCAGTGAGCTGAGGACCATGTGTCTGCAAGTGGCCATCGCAGCCCTGTACTACAGCCCCCCTCTGCTGCTCAACACCCTGGAGAACCTGCGCTTCCCAAACAACACTGAGCCCATCACCAACCACTTCATCTCCCAGTGGCTCAAAGACGTTGACTGCTTCCTGGGGCTCCACGATAGGAAGATCTGTGTGCTTGGCCTGTGTGCCCTCATTGACTTGGAGCAGAGGCCTCAGGCTGTCAACCAGGTGGCCGGCCAACTGCTCCCCGCAGCCATCCTGCTCTTCAACGGCCTCAAGAGGGCCTACGCCTGTCAAGCAGAGAACGAGAATGAGGA…
TCONS_00119323	LOC106569552	xm_006722637.2	XM_006722637.2 PREDICTED: Homo sapiens cold inducible RNA binding protein (CIRBP), transcript variant X3, mRNA	11.9025	7.01149	1.69685	0.0005655	0.144297	1.67163	9.88802e-06	0.000715821	TTCGCTAACAGTCGTCACAGACAGAGTGTGCGGTTCCATTTCTTTTGTGACGACGTGCCTCTCTAAACACCAGCTCTTCTTGTTCTGTCCGTAAAAGACAAAGAAACATGTCCGACGAAGGAAAACTTTTCGTCGGTGGCCTGAGCTTCGACACAACAGAAGAATCTCTGGCTGAAGCTTTCGCTAAGTATGGAAACATCGCAAAAGTTGATGTCATCAGGGACAAAGAAACGGGAAGGTCTCGTGGATTCGGCTTCGTAAAGTACGATAATGCCGAGGATGCGAAGGACGCTTTGGATGGCATGAACGGCAAGTCTGTTGACGGCAGAACAATTCGTGTGGATGAGGCAGGCAAGGGTGGTGGATTCAGAGGGTCCAGAGGCGGTGGTGGATATGGCG…
[truncated: 336 more rows]
