# Supplementary material for: RNA-Seq Analysis of the Growth Hormone Transgenic Female Triploid Atlantic Salmon (Salmo salar) Hepatic Transcriptome Reveals Broad Temperature-Mediated Effects on Metabolism and Other Biological Processes
Source: Front Genet. 2022 May 23;13:852165. doi: 10.3389/fgene.2022.852165 (PMC9168996; doi:10.3389/fgene.2022.852165)
Supplement: Supplementary file 2 [file Table3.XLSX]

## Sheet: Sheet1
Supplementary Table S3. Differentially expressed transcripts (DETs) comparing the 13.5 °C treatment against the 16.5 °C treatment. Transcript IDs are highlighted based on whether they were found signficant (q-value < 0.05, fold change [FC] ≥ 1.50 or ≤ 0.66), either by both DESeq2 and edgeR (green), only DESeq2 (yellow) or only edgeR (red). The RefSeq mRNA Assession identification and annotation i…
Transcript ID	Associated Gene	RefSeq mRNA Assession	Annotation	FPKM: 13.5 °C	FPKM: 16.5 °C	edgeR: FC	edgeR: p-value	edgeR: q-value	DESeq2: FC	DESeq2: p-value	DESeq2: q-value	Contig Sequence
TCONS_00108206	LOC106566849	nm_001242891	NM_001242891.1 Homo sapiens cold shock domain containing E1 (CSDE1), transcript variant 4, mRNA	0.0215897	3.66281	0.00628026	1.46364e-07	0.00282404	0.174332	2.87453e-08	1.08438e-05	TCCTGTACCGCTGTCATATGAAATCTCGCGGTAGGACTCCACTTAGATCACTACGTAATGTGCCGTGCTGCTTCTAGCGGCGCTGGTGACAGTGCTGAAAGCTGTTGGGTATGAAGTGAAACGGAACTGAATTTTTTTTGTACTATCCGCAACTGCTTCTTCAAGTTCAGATCACAACGAAGAAACAAATTCAAGAGAAACATCCCAAAATGAACAAAGTCGCAACAACTCAATAAAAGGAAAGGCTCACTTCAAAGGAAAATATAGAAGCAAACAAAACGAAGAAACAACCAAAGTCAAGATACACAGCTGCCCAATCGAAACGCGCTCAAGAGAAACAATCCTTTGCCAAAATTGCAAACCCGAGAACATAACTGATCTGAGACCAGAAGTTTGTGC…
TCONS_00169162	LOC106580530	xm_011543909	XM_011543909.3 PREDICTED: Homo sapiens A-Raf proto-oncogene, serine/threonine kinase (ARAF), transcript variant X4, mRNA	0.013548	1.08745	0.0122874	2.58508e-06	0.0147367	0.230044	2.73293e-06	0.000382492	GAGCATTCAAGATGGCTCCCTCAGGTAAGACTATTCCAAAACCAAATTTGCGGTTCCAGGTAAGGGCACACTCCCCCGGATCCCCAGTGCATGAAGTTCACCTGCGGTTGAAGGATCTCAGTGCTGCCTCCCCTGCTCCTCCAGCCTTTCATCATGTCCTCCAACTCCTCCTCTTGCTCCTCCTCTGGTGAGACCAGTCCAGAGGATGTGCCCCGAGGTGGGGGCACCATCCGCGTCTACCTCCCCAATAAACAGAGGACTGTGGTGAATGTTCGCCCTGGCCAGACCGTTTATGACAGTCTGGATAAAGCCCTTAAAGTGAGGGGCCTGAGCCAGGACTGTTGCGCAGTGTTTCGACTCCTAGAGGGTCGCAAGAGACTAACTGATTGGAACACTGAC…
TCONS_00127520	LOC100136579			18.299	73.9402	0.246318	1.47046e-06	0.0116675	0.266793	1.27687e-19	4.70982e-16	ACATTGTGCTGGGGTTAAGGAATCAGTCTCGACTGAGTACTCTCAAACCTTAAGGAAAAGAGCTTCAACGAACCCATCATGGGGGACGCAAAGCTCTGCCTTTTGCTACTTCTGAGCACCCTTGCCTTGGCCTATGCCCAAGACAATGCTGAAGAAGAAAATCCAACATGCTTACTGGCAAAAAGGTATAAGAGCCTTCACAAATATGAATACCAATATGAAGCAGAGTCCCTGAATGCCGTGAATGGAGCTTCCAGCCTCAGGAACGGACCAAAGGGCTCTTGCAAGGTTGAGATTGAAGTTCCTCAGTCTTGCAGCTACATCCTGCGTACCACAGGCTGTAGCTTGAGTGAGGTTGTCAATATGGACGCAGAGGGCAACCCTGTGTTCGGACCTGCA…
TCONS_00117594	LOC106568718	nm_001172818	NM_001172818.1 Homo sapiens phosphoglucomutase 1 (PGM1), transcript variant 2, mRNA	0.00966193	2.54386	0.00502993	1.16009e-05	0.0387996	0.307657	0.000113209	0.0077489	GACTTCACAGCTACGACGTCGACGTGCAGTTGGAGTATATGCAGTATTCAGAGACACACTCGACTGGCTCGGCAAGATTAGGAGTGATGGGTCCCTATGTGAAGAGGATACTGTGTGAGGAGCTAGGCTCCCCTGCGAACTCTGCCATTAACTGTGTCCCCCTGCAAGACTTTGGGGGCCAGCACCCTGATCCCAACCTCACCTACGCAGCCGACCTGGTTGAGACCATGAGGGGTGGCCAGTACGATTTTGGAGCTGCCTTTGATGGTGACGGTGACCGTAATATGATTCTGGGTAAGCATGGCTTTTTCGTCAACCCCTCGGACTCGGTGGCTGTCATCGCTGCCAATGTCTTCAGCATCCCCTACTTTCAGCACACAGGGGTGAGAGGCTATGCCC…
TCONS_00120132	LOC100136485	nm_001958	NM_001958.3 Homo sapiens eukaryotic translation elongation factor 1 alpha 2 (EEF1A2), mRNA	36.7277	92.3902	0.395395	8.3779e-06	0.0318398	0.42208	7.65884e-08	2.44471e-05	TTGAGGGTTCGAGTAGGGAGGGGGAAGGGAAGCGGGGACGCAACCCAGTCTAGCCACCTCCCAGTGTATAAAAACTCAAACTCAACCAGCATTCTTTCTCTTTTTGTTACCTGGGTAGGGGCATCAGCAGTGGTCGAGTGAGCGCACAGTAACACCGAAACGAATTAAGCAACCATGGGAAAGGAAAAGATCCACATTAACATCGTGGTCATTGGCCATGTCGACTCCGGCAAGTCAACCACCACAGGCCATCTGATCTACAAGTGCGGAGGCATTGACAAGAGAACCATTGAAAAGTTCGAGAAGGAAGCAGCTGAGATGGGCAAGGGCTCTTTCAAGTATGCCTGGGTGCTGGACAAGCTGAAGGCTGAGAGGGAGCGTGGTATCACCATCGACATT…
TCONS_00185413	ef2	nm_001961	NM_001961.3 Homo sapiens eukaryotic translation elongation factor 2 (EEF2), mRNA	37.8757	87.4542	0.43077	6.05615e-09	0.000614067	0.439028	9.60884e-22	5.31641e-18	GAGGTGGGCAGTATAACATTTCGTGACTCTTTTTCCACGAAGGGAATCCATAACCATCCGTCAAAATGGTGAACTTTACCGTAGACCAAATCCGTGCCATCATGGACAAGAAGTCCAACATCCGTAACATGTCTGTGATTGCGCACGTCGACCATGGTAAGTCCACCCTGACAGACTCGCTGGTGTCGAAGGCTGGTATCATCGCGGGATCCCGCGCCGGAGAGACCCGTTTCACCGACACACGAAAGGACGAGCAGGAGCGCTGCATTACCATCAAGTCTACTGCCATCTCCATGTACTACGAACTCTCGGAGAACGATATGGCCTTCATCAAGCAGTGCAAAGATGGCGTTGGGTTTCTCATCAACCTGATTGACTCTCCAGGCCACGTTGACTTCT…
TCONS_00185416	ef2	nm_001961	NM_001961.3 Homo sapiens eukaryotic translation elongation factor 2 (EEF2), mRNA	8.76869	19.9492	0.437302	1.12556e-05	0.0386747	0.447825	2.26228e-16	5.00672e-13	CCTGCCTATGCCCTCGTGAGGTGGGCAGTATAACATTTCGTGACTCTTTTTCCACGAAGGGAATCCATAACCATCCGTCAAAATGGTGAACTTTACCGTAGACCAAATCCGTGCCATCATGGACAAGAAGTCCAACATCCGTAACATGTCTGTGATTGCGCACGTCGACCATGGTAAGTCCACCCTGACAGACTCGCTGGTGTCGAAGGCTGGTATCATCGCGGGATCCCGCGCCGGAGAGACCCGTTTCACCGACACACGAAAGGACGAGCAGGAGCGCTGCATTACCATCAAGTCTACTGCCATCTCCATGTACTACGAACTCTCGGAGAACGATATGGCCTTCATCAAGCAGTGCAAAGATGGCGTTGGGTTTCTCATCAACCTGATTGACTCTCC…
TCONS_00079739	LOC106613766	nm_001961	NM_001961.3 Homo sapiens eukaryotic translation elongation factor 2 (EEF2), mRNA	77.4056	161.684	0.476045	2.86344e-07	0.00448897	0.484464	8.58537e-17	2.19237e-13	TCCATCTTGTGTATCATCGCAGGATCCCGCGCCGGAGAGACCCGCTTCACCGACACACGAAAAGACGAGCAGGAGCGCTGCATTACCATCAAATCAACCGCCATCTCAATGTACTACGAGCTCTCGGAGAACGACATGGCCTTCATCAAGCAGTGCAAAGATGGCGTTGGGTTTCTCATCAACCTGATTGACTCTCCAGGCCACGTTGACTTCTCCTCTGAGGTCACAGCCGCTCTCCGTGTTACTGACGGGGCCCTGGTCGTTGTGGACTGTGTGTCAGGTGTGTGTGTGCAGACCGAGACTGTGCTCAGGCAGGCCATTGCTGAGCGTATCAAGCCTGTGCTGATGATGAACAAGATGGACCGGGCCCTGCTGGAGCTGCAGCTGGAGCCAGAAGAT…
TCONS_00212900	serf2	nr_037672	NR_037672.1 Homo sapiens small EDRK-rich factor 2 (SERF2), transcript variant 6, non-coding RNA	4.7925	9.93705	0.47975	5.16449e-06	0.0223346	0.485458	4.73111e-26	7.85294e-22	GCGAGATTTCTGTACGGTGTTGTTGTGACGTCAGGTTCAGGAAGGTAGCTACTAGCTGTCGGCGGCCCTTTGGGTGAGCTTATCTACTATTCTGAAAGCATCAAAATCGGAATAATGACCAGAGGAAACCAGCGTGAACTTGCCCGAGCGAAGAATGCCAAGAAGCAAGCAGACCAGACCAAGGGCAAGAAGAGTGAGGATGGGTTGTCTGCTGCTGCACGCAAGCTGAGGGATGCAGAGATAATGCAGCAGAAGCAGAGAAGGGCAGCTGACAAGGAAGGTCATGACCCCAAGTCCAAATAACGTCCAGAAGACAGACACCCGTCCCATTGTGTCACAGGACTTCTTCTTGATGTTATGAGAACGGATCTCTACATTTTAGATTCCTACATTCTTCCC…
TCONS_00162189	LOC106579249			5.12967	10.8046	0.472403	1.09005e-05	0.0379746	0.488814	8.5577e-08	2.65505e-05	CACTTCCTCAACTGCAAAATGTAGGCTATCATGTTTTGCCATACACCTATAATATCACACAAATGATGGCAATTACCATATTTTTGGGAAAACAAAAGGTTTCCAGTGATTTATCCTTAGTTGTATGTGATCGATCTTGCACATGATTAAACTATCTCAGTCATTCCAATGTGACCTGCGTCCGCCATACTGTTTTGATAGGACTGCACGGCTACAACATCCACAAGACCAGCGCGCGCGCCAGGGCGCACTCCAGTCATCAGCCAAGAACTAAAAATGGCAGAGGATATTGCGACTAAGCTCCAGAACTACCGCACTGCTCCCTTCGATGCCAGATTCCCCAATCAAAATCAGACAAGGAACTGCTTCTACAACTATCTGGATTATCATCGCTGCCAA…
TCONS_00157114	LOC106578327	nm_001286478	NM_001286478.1 Homo sapiens eukaryotic translation initiation factor 3 subunit C (EIF3C), transcript variant 5, mRNA	13.2133	26.5355	0.494804	1.7082e-06	0.0129838	0.502807	1.82418e-16	4.32551e-13	GACGTCACGTCCCTGGAACCACGTTATACCTCTTTCCTGAAGCCAGTGCCTGAAAGAGGTTTTGCACTCGAGTGCTGTACCCGTAAAATTGCAAAGGTGGAGTAGAAATCATTCCCAAGTGATCAGACACACAACAGAAGATTTTTCCTGGACATAGATTGACGGCAGCCTTAAGCAATGTCACGTTTCTTTGCCACCGGGTCCGACAGTGAGTCTGAATCCTCCTCGTCGGCTGACGAGATCACCCCTAAAGCACCTGGAACTACTTTCACCAAGCAGTCATTGCTACTTAGTGACGATGAGGAGGACACCAAGAGAGTGGTGCGCAGTGCCAAGGACAAGAGGTTTGAGGAGCTGACAAACCTGATCAAGACGATCCGCAACGCCATGAAGATCCGA…
TCONS_00129310	LOC106572248	nm_000983	NM_000983.3 Homo sapiens ribosomal protein L22 (RPL22), mRNA	9.63712	18.5682	0.515708	1.12977e-06	0.0104956	0.52609	4.65737e-10	3.03158e-07	TGTATCGACTCAATCAGCGATTGATTTAACAGGCCGAAATATAACGCAGGCGCAAACCTAGTTCTTCCTTTCTGCTAAATTCTTCGCCATGGCTCCTGTGAAGAAACAGAGCAACAAAGGCTCCAAGGGTGGCAAGAAGAAGAAGCAGGTCCTGAAGTTCACTCTGGACTGCACCCACCCTGTTGAAGATGGCATCATGGATGCTGCCAACTTTGAGCAGTTCCTTCAGGAGCGCATCAAGGTGAACGGGAAAGCTGGCAACCTGGGTGGCGGTGTGGTGTCTATTGAGAGGAGCAAGAGCAAGATCACTGTGTCCTCTGAGGTCCCCTTCTCCAAAAGATATCTGAAATATCTGACCAAGAAATACTTGAAGAAGAACAACCTTCGCGACTGGCTGCG…
TCONS_00211685	LOC106590833	xm_005250861	XM_005250861.3 PREDICTED: Homo sapiens poly(A) binding protein cytoplasmic 1 (PABPC1), transcript variant X1, mRNA	40.6624	76.7435	0.526165	2.93412e-09	0.000614067	0.530987	7.12205e-25	5.91077e-21	CCCACTGCCTGTGCTCTCCAATGTCCTTTCTCCAAGGTGGTTTGTGATGAGAATGGCTCAAAGGGGTATGGCTTTGTGCACTTTGAGACCCAGGAAGCTGCTGAAAGAGCCATTGAGAAAATGAACGGCATGCTGCTCAATGACAGAAAAGTGTTCGTCGGACGCTTCAAATCCCGCAAAGAACGTGAGGCTGAGCTTGGAGCCAGAGCCAGAGAGTTCACCAATGTGTACATCAAGAACTTTGGCGAGGATATGGATGATGAGAAGCTGAGGGAGCTGTTTGGGAAATATGGACCGGCCCTGAGCATCAGGGTGATGACGGACGACGGCGGGAAGTCCAGAGGGTTCGGCTTCGTCAGCTTTGAGAGGCACGAGGATGCTCAGAGGGCTGTAGATGAG…
TCONS_00025805	LOC106600931	nm_004959	NM_004959.4 Homo sapiens nuclear receptor subfamily 5 group A member 1 (NR5A1), mRNA	45.4147	85.0537	0.530678	1.59512e-08	0.000666839	0.53592	5.66194e-20	2.68513e-16	AGTCCACTATGGAGCACAGTCCAATAGTGGGTCCTTAGACAGACAGCAGAGGTCCTGCTGTGGCTGCCTGCCTCTCTGTCTGTCTGTCTGTCTGGGCTCCTGCTCCCTCCGGCTATGAGGAAGTAGTTAGGGTGATTTAGGCTATCTCCTCTTTCAAAATGTACGTACCCCAGGGCCACTTCCATGCGGACCAGGGCCAGGCCCTATGCCAGGCCCAGCCTCCGGATCTGTTGTCTTCGGAGGGATCGTCGACATCTCAGGAGCTGAAGACCGAGCCAGAGACCAGGCCAGATCAGGCGGAGGTCTGTCCAGTCTGCGGGGACAAAGTGTCTGGCTACCACTATGGGCTGCTCACCTGCGAGAGCTGCAAGGGTTTCTTCAAGCGTTCGGTGCAGAACA…
TCONS_00081182	LOC106560590			8.03573	14.8216	0.538264	5.72588e-07	0.00624444	0.543624	8.70956e-16	1.52174e-12	GACTTGTGGAGGTCTACAAAATGTCTTGGCTGATTTCTTTTGATTTCCCCATGATGTCAAGCAAAGAGGCGCTGAGTTTGAAGGTTGGCCTTGAAATTCATCCACAGACACACCTCCAACTGACTCAAATAATGTCAATTAGCCTATCAGAAGCTTCTAAAGCCATGACATAATTTTCTGGAATTTTCCAAGCTGTTTAAAGGCACAGTCAACTTAGTGTATGTAAACTTCTGACCCACTGGAATTGTGATACAGTGAATTATAAGTGAAATAATCTGTCTGTAAACAATTCTTGGAAAAATTACTTGTGTCATGCAGAAAGTAGATGTCCTAACTGACTTGACAAAACTAAAGTTTGTTAACAAGAAATTTGTCGAGTGGTTGAAAAATGAGTTTTAA…
TCONS_00110580	cenpv	nm_181716	NM_181716.2 Homo sapiens centromere protein V (CENPV), mRNA	3.30461	5.88731	0.557845	1.71599e-05	0.047299	0.567924	1.08822e-07	3.28414e-05	AAGGTGGCAACACTGGCAGACTCGACGTGATTCCACGTAAGCAAGTGAAGTTGTTTCGCAATAATGCCGCGTTCAAAACTGGAAGCTCGGAACTGGTAACTCGGAAATCTTTGACCTCCAACTTCAGTGCGTTTAAAACAACTGGGAACTCGGTAAAAACGAGCTCCTACTGGGAAAAACGATTTGACCGGTCATCCAACGCAGAATTCCAACTCGGGAACTCCGGCCTCTTTCTAGAGCTCTGACTTTCCGACCTGAAGATCACCGAGGTCATGATTTGATCTAGTATTTCTCTGAGTTCCCAGTTGTTTTGAACGCGGCATAACCTTGTTAAACGACGCGTCACTATCATGGTTGGTGGAATATTTTACGGAATACAATACACTGGAATTCGCTTTC…
TCONS_00006656	LOC106571564	nm_213674	NM_213674.1 Homo sapiens tropomyosin 2 (TPM2), transcript variant Tpm2.1, mRNA	6.99892	12.2785	0.565608	1.08799e-05	0.0379746	0.574077	2.36569e-09	1.18991e-06	CCTAGCTACTGAACTGTGATAACGCATTAGCAGGCAGGAGACTGCAAGCATGTCGCTGAATTAACAAGATCGTTTAGGCTTGCATATGGATACTAGTGGCACAAAATAACTGTATTGTAGACTATCACTGGGCCGTCGCTATTTACAAGCCGCGTGACTCATCAATCAAGGTGCCTCTGTAGCGTTCTAAGCAACGCGACAACGTCGCATTCATAGCAGCTTTGTCTATTGAATATAAGTGTTACATATAGATACAGTTGCAATGGCTGGAATAACATCTATTGAAGCCGTGAAAAGGAAAATTCAGACATTGCAGCAACAAGCTGATGATGCGGAGGACCGTGCGGAAACGCTCCAGAGAGAGGTTGATGCGGAGAGACAGGCCAGAGAGCGGGCAGA…
TCONS_00079746	LOC106613766	nm_001961	NM_001961.3 Homo sapiens eukaryotic translation elongation factor 2 (EEF2), mRNA	96.7519	167.411	0.574731	1.32298e-06	0.0116675	0.579207	1.35686e-18	4.09487e-15	TGATGTCCTTGTGGCCATGTGGAAGGGAGAAAAAAAAGTGAACTTTACCGTAGACCAAATCCGTGCCATCATGGACAAGAAGTCCAACATCCGTAACATGTCTGTGATTGCGCACGTCGACCATGGTAAGTCCACCCTGACAGACTCACTGGTGTCGAAGGCTGGTATCATCGCAGGATCCCGCGCCGGAGAGACCCGCTTCACCGACACACGAAAAGACGAGCAGGAGCGCTGCATTACCATCAAATCAACCGCCATCTCAATGTACTACGAGCTCTCGGAGAACGACATGGCCTTCATCAAGCAGTGCAAAGATGGCGTTGGGTTTCTCATCAACCTGATTGACTCTCCAGGCCACGTTGACTTCTCCTCTGAGGTCACAGCCGCTCTCCGTGTTAC…
TCONS_00205978	pbld2	xm_017016514	XM_017016514.1 PREDICTED: Homo sapiens phenazine biosynthesis like protein domain containing (PBLD), transcript variant X4, mRNA	16.7274	28.3988	0.58475	9.64676e-07	0.00930653	0.590004	1.14065e-14	1.51465e-11	TAACACTATTGTGGAGAGATGTACGCTTGGATTCTTTACCTACGATGGGAATAAGATGAAACATTTTTATCACAGGTCTACTCTAGTAAGTCATGGAGATTCCAATATTCACTGTTGATGCGTTTACCAACTTACCATTCAAAGGAAATCCTGCAGCAGTTTGTCTGCTTTTACATGAATTGCAGGATGATATGTACCAGAACATTGCTGCTGAGATGAACCTGTCAGAGACTGCCTTCATCATACGGCTCAATTCAAAAGATGACTTCAGCTCAGGAGCACGCTTCCGTTTGCGTTGGTTCACCCCCACCACTGAGGTTCCTCTGTGTGGCCATGCCACCCTGGCTTCAGCTGCAGTACTGTTTTACAAAAAAAAAAATGTCAACTCAACAGTGATCT…
TCONS_00161785	LOC106578980			6.67925	11.1576	0.594351	2.54709e-06	0.0147367	0.600637	2.13063e-10	1.6449e-07	TGTATTCACGTGAAGCAGTATGCAAATCGTCCGTTGTAGCCTACCGATTGAAAACGCTGAGGCCATTAACAGTACAGCTGGACTGCAGAGGGGAAGGGGGCGTGCCACGCAGCATTCAGGAAACTCAACCATATTTCATCGGAATGGCTAAATAACATTTTTTTTCGATTTAGTTCTTAAAAAGTTAGTCCCTTTATTCACCAGCAACATTTAACGTTTTTGTCTTTCCAATGAATTGCACAAGGGTCCTCCACATGTTGAACCCCAGGCCAATGCCAGGTCCTATCATGCCAGTAGATGTAGCCATGAGGATCTGCCTGGCAAGCTCTCCACCCCTCCGCAGCTTCCTCAGCACGTACGAGGACTGCCGATCGCGAAACCTGGTCAACCGCTACAAAC…
TCONS_00132081	hsp90ab1	nm_007355	NM_007355.3 Homo sapiens heat shock protein 90 alpha family class B member 1 (HSP90AB1), transcript variant 2, mRNA	388.984	637.005	0.607089	6.18304e-07	0.00646204	0.611642	1.21115e-15	1.9146e-12	TTTCTATTTTCCTGCGTCAGAGAGCAGAGGGGACTTGAGATATTGGCAGCATTTTATTCAAGAGAAGTCAACGGAACAAATAAAGATGCCTGAAGAAATGCGCCAAGAGGAGGAGGCTGAGACCTTTGCCTTCCAGGCAGAGATCGCTCAGCTCATGTCCCTGATCATCAACACCTTTTATTCCAACAAGGAAATCTTCCTCAGGGAGTTGATTTCCAATGCATCTGATGCTTTGGACAAAATCCGATACGAAAGTCTGACGGACCCCACCAAGCTGGACAACGGCAAGGAACTGAAGATTGACGTCATCCCCAATGTGGAGGAGCGCACCCTGACCCTAATCGACACTGGAATTGGCATGACCAAAGCTGACCTCATCAACAACCTGGGAACCATCGC…
TCONS_00132078	hsp90ab1	nm_007355	NM_007355.3 Homo sapiens heat shock protein 90 alpha family class B member 1 (HSP90AB1), transcript variant 2, mRNA	66.6844	105.827	0.626467	1.25796e-05	0.0399256	0.630993	7.46202e-13	8.54195e-10	GGATGGATACGTCCGCACAATCAAACACACAAGAGGGTATAAAGATATCGGTCTTTTAAAAGGAAATCCCTTTCTATTTTCCTGCGTCAGAGAGCAGAGGGGACTTGAGATATTGGCAGCATTTTATTCAAGAGAAGTCAACGGAACAAATAAAGATGCCTGAAGAAATGCGCCAAGAGGAGGAGGCTGAGACCTTTGCCTTCCAGGCAGAGATCGCTCAGCTCATGTCCCTGATCATCAACACCTTTTATTCCAACAAGGAAATCTTCCTCAGGGAGTTGATTTCCAATGCATCTGATGCTTTGGACAAAATCCGATACGAAAGTCTGACGGACCCCACCAAGCTGGACAACGGCAAGGAACTGAAGATTGACGTCATCCCCAATGTGGAGGAGCGCA…
TCONS_00161519	pno1	nm_020143	NM_020143.3 Homo sapiens partner of NOB1 homolog (PNO1), transcript variant 1, mRNA	33.9519	51.6919	0.652568	3.38799e-06	0.018081	0.657997	1.43994e-08	5.69067e-06	CCTTTCCAAAACACGGGAACAACCTCGTGTATAACTTCATGTACCTCTCCTAACATTTTGGCTTTATTTACTGTTAAAAAAAGGAATTCGTTATGGACACTGATAATAATCCAACAACGGAGGTAGTTGCTACTACTATGGACAGTGAAGACACAACAGAAGCGTTCGTAAAGGTGAAATCAAAGAAGACATCGAAGCGAAAACGCGAGATGGATGGAGTCGATATGGAGGCTGAGGACTCCGTAGCATGCAAGCGGCCTCAGTTTCCACCTATTTCAGGCGACAAACTTAAGGGTGGTTCTGATGAGATGCGTAAGGTTGCTGTCCCGGCCCACAGGTATACCCCTCTGAAGGAGAACTGGCTGAAGATATTCACACCCATCGTCGAGAACCTACAGC…
TCONS_00104757	LOC106565161	xm_024453512	XM_024453512.1 PREDICTED: Homo sapiens inter-alpha-trypsin inhibitor heavy chain 3 (ITIH3), transcript variant X2, mRNA	143.515	217.044	0.657975	2.44618e-06	0.0147367	0.66273	1.40294e-09	8.02988e-07	TTTTGTGGGGCTTCATTTCTGCGGAGATCATGATGAAGGGAGCCTCTGTAGGAGTCGGCCTCCTTGGGCTGCTGCTGGCCTGCGTTACCACAGCACCAACCGATAAGAACAGGGACTGGGACATCTACAGCTTTCACATCAACTCCACAGTGACCAGTCGCTATGCAACCACTATCATCACCAGCCGGGTTGCCAATCGGATCGACCAGTCACAGGAAATAGAATTCCATGTTAAGATTCCCAAGAATGCTTTCATCAGTAAATTCAAAATGACCATTGAGGGGCAGACGTATGATGGGGTTGTGAAACAGAAGGAGGAGGCTCAGCAGCAGTACACTCAGGCAGTGTCTCGTGGTCAAAGCGCTGGCATAGTCAGTTCAGTGGGGAGGACCCTTGAGG…
TCONS_00127525	LOC106571178	nm_000384	NM_000384.2 Homo sapiens apolipoprotein B (APOB), mRNA	359.026	235.038	1.51793	2.25638e-06	0.0147367	1.51554	3.85961e-10	2.66932e-07	GTGAGAACTATAAAAGCAGATAGCCAAAGCAGAGGAATCAAACTTTACTGAAAGAGTGAAGAGTCCTCCTCTTCTATCCCGAAGGCTTACAGAGCTTCTTCCAACCCATCATGGGGGATACTAAGCTCTGCCTTCTGCTGCTGCTAGGCACCTATGCCTTGGCCCAGCAAGATATTGGGAATTCTGAGGGACAATCTCCAACTTGTCTCTTGGCAAAGAGGTTCAAGAACTTCAGAAGATTTCTTTACCAGTATGAAGCCGAGACCCTTAATGGCGTAAATGGAGCTACCAACCTCAAGAATGGCCCTAAAGTAACCTGCAAGGTTGAAATTGATGTGCCCCAAACATGCAGTTTCATCCTGCGCACCCCAGAGTGCTCCCTGAGCGAGGTCATCCACG…
TCONS_00103982	LOC106564884			454.35	294.129	1.53467	4.80489e-06	0.0214245	1.52806	1.42256e-07	3.93538e-05	CATTTTTCACCGTCCACTGCCGGGAGAACGGACCAAAGTTGTATCCACCACTTTGTGTTTAGTCAAATCTAGAAGATGAACCCAAACCTGGCTTTGCTGCTGCTCTGCCAGCTTGCCTTGTATACGTCAGTGACATCCAAGAACGTATGTGGCCACCCGCCCGTGACCGACGGTATGGATACACTGGGCCTAAAGCATGTGTATGAGATTGGAAAAGAGGTGACCCTGGCGTGTGAGCGTGGATACACACCTGTGAAAGCCAAGACTGCCAGTATCACCTGCTCAGCCTCGGGAGAGTGGACCAAACTGGACCTTGTGTGTTCTCCAAAGATGTGTCCTCTCCCCAAGCCTATGCAAAAGCCAGGGATGATTGACGTGCCATTCAAGAGTGTACTCAAC…
TCONS_00153687	LOC100196663	nm_001123	NM_001123.3 Homo sapiens adenosine kinase (ADK), transcript variant 1, mRNA	152.688	99.0918	1.53152	3.99574e-07	0.00506901	1.53223	1.11897e-23	7.42928e-20	GCTATCTTTACTCGAGGAGGTTGCAGCGTGTTCCTTAAGAATCATGGCGTCAGGCGAACCAAGAGCGAAGAAACTCCGACTGTCAGATGAGAAAAAGGAGAAGAAAACCCCAGAAAAGAAGACCCCAGAGAAAACTCCAGAGAGTTCAAGGAAAACCCCGACCAAACTCGGCCCTAATTCTCTGTTCGGGATGGGGAACCCCCTGCTGGACATCTCAGCCGTCGTGGACAAGGACTTCCTGGAGAAGTACGGTCTGAAGCCCAACGACCAGATCCTGGCAGAGGACAAGCATAAAGCATTGTTTGATGAGATTGTCAAAAAGTTTAAAGTAGAGTACCATGCCGGAGGAGCTACACAGAATTCTATAAAAATCGCCCAGTGGATGATCCAGGATCCCCA…
TCONS_00042438	LOC100136484	nm_000852	NM_000852.3 Homo sapiens glutathione S-transferase pi 1 (GSTP1), mRNA	224.22	142.355	1.56396	1.01868e-05	0.0370311	1.55819	2.48057e-09	1.22907e-06	AGTTTAGAAAGGGACAACCCCCCATTCAATTTTCAAACGTGTTCATTTCACTGATCACTGTCAGAGCCACCTAGAAGTCCCTGCAACACTTGCGTCACAAAATGGGTCCCTACACAATCACTTACTTTGGAGTCCGAGGGCGCTGTGGAGCTATGAGGATCATGATGGCCGACCAGGGCCAGGAGTGGAAGGAGATCCTGATAGACTTCTCTGACTGGATGAAAGGAGATCTGAAAGCCTCTTGTGTATTTGGTCAGTTGCCCAAGTTTGAAGATGGAGGATTGGTCCTGTACCAATCCAATGCCATTCTGAGGCACTTGGGCCGCAATCATGATGCCTATGGGAAAGATGGAAAGGAGGCCGCCCTCATTGACATGATGTGTGATGGCGTTGAGGACC…
TCONS_00138866	LOC106574406	nm_002765	NM_002765.4 Homo sapiens phosphoribosyl pyrophosphate synthetase 2 (PRPS2), transcript variant 2, mRNA	30.9168	19.2577	1.59435	1.41637e-06	0.0116675	1.58914	3.05999e-12	3.07825e-09	CCATGCAAAGACGATTCTCGTATCCTTTTCAGTTTTAGGTCTCCTCTCGTGCTGATCTGCTATGCGTGGGCTACAGCGATAATAAGTTAACTTGTTAGCTAACTTGCCCCTTGAGGGATAATTGTTGCATCAAAAATCTCCTACTCGCATAACCAAATTGCACAGAAATATTTAGGACATGCCGAACATCGTGCTTTTCAGCGGGAGCTCCCACCAAGACCTATCACAAAAAGTGGCTGATCGCCTCGGACTGGAATTGGGGAAAGTGATAACGAAGAAATTCTCCAACCAAGAAACATGCGTGGAGATCGGGGAGAGCGTGCGCGGCGAGGACGTCTACATTGTGCAGAGCGGCTGCGGGGAGATCAACGACAACCTGATGGAGCTGCTGATCATGAT…
TCONS_00085145	LOC106613741	xm_006722637	XM_006722637.2 PREDICTED: Homo sapiens cold inducible RNA binding protein (CIRBP), transcript variant X3, mRNA	45.6005	28.3513	1.59706	7.99098e-09	0.000614067	1.59867	7.42159e-29	2.46375e-24	TTTGTGAACAAAATGTGCAATTCACACTCTGACCTGTGAAAGGCAGCAATACGCAACAAAGCGTCTATTATAACGGAAGACCACACGAAGAAGAAGAAGAGCTCATAAACAGGAGCCATTTTAACATCTTTCTCAGACGGCGCCAAACTACACAGAGATAATCCAAGATGTCTGACGAAGGGAAGCTTTTTGTTGGAGGACTGTGTTTTGACACCGATGAAACTTCACTGGAAGAGGCGTTTTCAAAATATGGAAACATTGCTAAAGTCGACGTTGTCAGAGACCGAGAGACACAGAGATCCAGGGGTTTTGGCTTTGTGACTTTTGAAAACCCAGAAGATGCCAAAGACGCAATGGCTGCAATGAATGGCAAGTCGGTCGATGGCAGGATGATTCGTG…
TCONS_00022626	LOC106594168	xm_017012544	XM_017012544.1 PREDICTED: Homo sapiens cytochrome P450 family 3 subfamily A member 43 (CYP3A43), transcript variant X2, mRNA	27.9863	16.737	1.66065	3.53178e-07	0.00492153	1.65312	9.12327e-11	7.97014e-08	AGATGTGCTTTTCCGACGGGATACAATAACCACTTGTAACCTGCACGGTCTCAAACAGAGTACGGAGAAGAGCAACGGTCGGTAGTTGAGATCTGCCGCGTGCACAGAAGAACCACACTAGAACCGGACAGACTCAAAACTTGTCAGACCATTAGACAAGTGAACTCAAACGAACCTGAGAGAAAACGGAGCCTTTGTTTTCAGAAGCGGCAGTGAGCCAAACCGGAGGAAAGATGATGAGTTTTCTGCCATACTTCTCCGCTGAGACGTGGACCCTCCTAGCCCTCCTCATCACCCTAATAGTAGTGTACGGGTACTGGCCCTATGGTGTTTTCACTAAGATGGGTGTCCCTGGTCCCAAACCCCTACCTTACTTTGGCACAATGATGGAGTATAAAA…
TCONS_00145426	LOC106575565	nm_001313990	NM_001313990.1 Homo sapiens insulin like growth factor binding protein 2 (IGFBP2), transcript variant 2, mRNA	22.6053	13.37	1.67965	4.52124e-06	0.0214245	1.66725	5.03147e-09	2.28808e-06	TGTGTGTGTGCGTGTGTGCGCGTGTATGCATATGTGCATGTGTGTGAGTCTGTGCATGCATCTGTGTCTGCATGCGTGTCTGTCCCTCAGGGGAGGTGGTGGACCTCCTGGACACAGGCCTGACAGAGATCCCCCCGGTGAGGAAGGCCACTAAGGACAACCCATGGCTGGGGCCCAAGGAGAACGCTATGCGCCAGCACCGACAGGAGATGAAGACCAAGATGAAGAGTAACAAGCCGGAGGACCCCAAAACTCCCCGCGGCAAGCAGGTTCAGTGTCAGCAGGAGCTGGACCAGGTGCTGGAGAGAATATCTAAGATGCCCTTCAGAGATAACCGAGGCCCACTGGAAGACCTGTATGCCCTGCACATCCCCAACTGTGACAAGAGGGGGCAGTATA…
TCONS_00022583	LOC106594168	xm_017012544	XM_017012544.1 PREDICTED: Homo sapiens cytochrome P450 family 3 subfamily A member 43 (CYP3A43), transcript variant X2, mRNA	34.0792	20.2008	1.67558	2.68297e-07	0.00448646	1.66756	9.67148e-11	8.21337e-08	AGATGTGCTTTTCCGACGGGATACAATAACCACTTGTAACCTGCACGGTCTCAAACAGAGTACGGAGAAGAGCAACGGTCGGTAGTTGAGATCTGCCGCGTGCACAGAAGAACCACACTAGAACCGGACAGACTCAAAACTTGTCAGACCATTAGACAAGTGAACTCAAACGAACCTGAGAGAAAACGGAGCCTTTGTTTTCAGAAGCGGCAGTGAGCCAAACCGGAGGAAAGATGATGAGTTTTCTGCCATACTTCTCCGCTGAGACGTGGACCCTCCTAGCCCTCCTCATCACCCTAATAGTAGTGTACGGGTACTGGCCCTATGGTGTTTTCACTAAGATGGGTGTCCCTGGTCCCAAACCCCTACCTTACTTTGGCACAATGATGGAGTATAAAA…
TCONS_00157108	LOC106578327	nm_001286478	NM_001286478.1 Homo sapiens eukaryotic translation initiation factor 3 subunit C (EIF3C), transcript variant 5, mRNA	39.3438	23.3461	1.67525	5.10299e-08	0.00145913	1.67185	1.05756e-19	4.38847e-16	GAGGAAGTGACGTCACGTCCCTGGAACCACGTTATACCTCTTTCCTGAAGCCAGTGCCTGAAAGAGGTTTTGCACTCGAGTGCTGTACCCGTAAAATTGCAAAGGTGGAGTAGAAATCATTCCCAAGTGATCAGACACACAACAGAAGATTTTTCCTGGACATAGATTGACGGCAGCCTTAAGCAATGTCACGTTTCTTTGCCACCGGGTCCGACAGTGAGTCTGAATCCTCCTCGTCGGCTGACGAGATCACCCCTAAAGCACCTGGAACTACTTTCACCAAGCAGTCATTGCTACTTAGTGACGATGAGGAGGACACCAAGAGAGTGGTGCGCAGTGCCAAGGACAAGAGGTTTGAGGAGCTGACAAACCTGATCAAGACGATCCGCAACGCCATGA…
TCONS_00022627	LOC106594168	xm_017012544	XM_017012544.1 PREDICTED: Homo sapiens cytochrome P450 family 3 subfamily A member 43 (CYP3A43), transcript variant X2, mRNA	41.2258	24.3793	1.67989	1.10774e-07	0.00252595	1.67257	1.96492e-12	2.10417e-09	AGATGTGCTTTTCCGACGGGATACAATAACCACTTGTAACCTGCACGGTCTCAAACAGAGTACGGAGAAGAGCAACGGTCGGTAGTTGAGATCTGCCGCGTGCACAGAAGAACCACACTAGAACCGGACAGACTCAAAACTTGTCAGACCATTAGACAAGTGAACTCAAACGAACCTGAGAGAAAACGGAGCCTTTGTTTTCAGAAGCGGCAGTGAGCCAAACCGGAGGAAAGATGATGAGTTTTCTGCCATACTTCTCCGCTGAGACGTGGACCCTCCTAGCCCTCCTCATCACCCTAATAGTAGTGTACGGGTACTGGCCCTATGGTGTTTTCACTAAGATGGGTGTCCCTGGTCCCAAACCCCTACCTTACTTTGGCACAATGATGGAGTATAAAA…
TCONS_00011574	lcn2			70.2378	41.2502	1.69104	5.23548e-08	0.00145913	1.68908	6.88305e-19	2.28497e-15	CACTGTAGTCCAGCTCCAGTCCAGCTTTTCACACATTTACAGTTCAGTTTGGTTCCAGAACAGGGTACTTGTCTTTCTCTCCTCCTCTCTCTCTTTCCTTCTCTTCCTCTGCAACCAACCATGAGGATCACCTTTGTGACAATGGCCACGGCGATGGTGTGTTTGATGGGTGTCCATGGAGACGTGCAGCCTCAGAGAGACTTTGACCTGCAGAGGTTTGCAGGGAAGTGGTACCGTGTGGGCCTGGCGTATGACTCCCCAGGGTTTACTGCCCTATACAGAGACAAGCTGAGAGTGTCCATGGGCATCCTGAATCCACAGACCAACGGCAACGTCAACCTCACCATGTGGACCCAGAGATCATCAGGTTGCCGCAGTAAGCTTTACACGTATGAGAAG…
TCONS_00232596	LOC106598229	nm_017460	NM_017460.5 Homo sapiens cytochrome P450 family 3 subfamily A member 4 (CYP3A4), transcript variant 1, mRNA	71.2949	40.8849	1.72637	1.44638e-08	0.000666839	1.72117	3.75125e-16	7.78315e-13	TACTGATGTGTGTGTAACCCTGGTGCCAGATGTGGTGAGGTACTGATTTATATGTAACCCTGGTGCAGGCTCCAATCCAGTACGAAGCTCTGATGCAGATGGACTATTTGGACTGTGTGTTGAATGAGTCTCTGAGACTGTACCCCATCGCCCCACGACTGGAGAGGGTCGCCAAGAAGACGGTGGAGATTAACGGCATCGTCATCCCCAAAGACTGCATTGTCCTGGTTCCCACGTGGACCCTCCACCGTGACCCAGAGATCTGGTCAGACCCTGAGGAGTTCAAACCAGAGAGGTTCAGTAAGGAGAACAAGGAGTCTATTGATCCGTACACGTACATGCCGTTTGGGGCAGGGCCCAGGAACTGTATCGGGATGCGTTTCGCC
TCONS_00022624	LOC106594161			29.7696	16.8498	1.75049	1.36679e-06	0.0116675	1.74649	1.07677e-14	1.4894e-11	TTGTAACCTGCACGGTCTCAGACAGAGTAGGGAGAAGAGCAACGGTCGGTAGTTGAGATCTGCCGCGTGCACAGAAGAACCACACTAGAACCTGACAGAGAAAACAACTCAAAACCTGTCAGACCATTAGACAAGTGAACCTGAACGAACCTGAGAGAAAACGGAGCCTTTGTTTTCAGAAGCGGCAGTGAGCCAAACCGGAGGAAAGATGATGAGTTTTCTGCCATACTTCTCCGCTGAGACGTGGACCCTCCTAGCCCTCCTCATCACCCTAATAGTAGTGTACGGGTACTGGCCCTATGGTGTTTTCACTAAGATGGGTGTCCCTGGTCCCAAACCCCTACCTTACATTGGCACAATGATGGAGTATAAAAAGGGTTTCACTAACTTTGACACAGA…
TCONS_00115844	LOC106567894	nm_004313	NM_004313.3 Homo sapiens arrestin beta 2 (ARRB2), transcript variant 1, mRNA	12.1437	6.74225	1.78994	1.05656e-05	0.0378594	1.75774	1.45043e-06	0.000253421	GCGCCTTCTGCTAGTGCGTAGGTATTGCGCAATGCTACAGTACTCTTCCCCAAAGCGCATCTTTATTGCTGCACGGATCGGATGAGTTCCTGCTTTTGCGGAAGCGAAATTGCTAGCGCTAGAGAGCAAATAAGCTTGGAAGGGTGGAGGAAAAGACACCATAAAATTAAGTGAAAAAATAAGAAAAATACATCCATCTACCGAAAGCCCGTCGAGGAGATGGGGGATAAGGCCGGCACCAGAGTCTTCAAGAAGTCAAGCCCCAACTGCAAGGTCACAGTATACCTGGGAAAGAGAGACTTTGTGGATCACCTTAACCAGGTGGACCCAGTCGATGGTGTGATCCTAGTGGACCCTGAGTATCTGAAAGACAGGAAAGTGTTTGTGACCCTGACGTGT…
TCONS_00063664	LOC106609355	nm_024701	NM_024701.3 Homo sapiens ankyrin repeat and SOCS box containing 13 (ASB13), transcript variant 1, mRNA	1.81181	1.0172	1.76959	2.30401e-06	0.0147367	1.7632	5.59643e-11	5.16069e-08	TCCATCAAAGGTCATGTCAAAACCAGTCACGTGATGTCAGTGCCGCATGTAAACACAGCTCAAATGTGCTTGTTTACTTCTCGTGGGACATAATTGACCGTTTTTCAACATAAAACGGGATTTGACCAAATTATGGAGGTTGAAACTGCCAGACCGTACTTCTTTGGAGACATAGGCTGCTGGTCGGAGAGGACCGAGGTGCATAAGGCGGCCTCCGAGGGACATGCTGCCCAGCTGCAGCAACTCATCCAGAGCGGAGCCTCTGTCAACATAGTGGCTGTGGACTCCATCACCCCCCTCCATGAGGCATGTGAAAGGGGGCAGACCCAGTGTGTCAGGCTGCTACTGGATGCTGGAGCACAGGTGGATGCCCGGAACACGGACGGTAGCACCCCTCTG…
TCONS_00145485	-	nm_000597	NM_000597.2 Homo sapiens insulin like growth factor binding protein 2 (IGFBP2), transcript variant 1, mRNA	2.42411	1.33329	1.80338	1.23946e-05	0.0399256	1.7799	6.64431e-08	2.19623e-05	GTTAGGGTTTGCCTGCTGCTCTTCCATACGCACCACTGGTCTGACGAGCTGTCAGTTAATCCTGCCGTTGGTAGGACCCTGCAGAACTCAACCCAGCCGCTGGCTTCACCTGTTCGCATGCACAGTTATTTTTACCTGGAGTTGCGTTCCAGCGCCTCACTAAATGACAAGAAGTTCCATGCCGAGAATGATATCGTATTCAGGCTGCAGCTTGCTGCTGCTGTCGGTGGCTTTCGTGGGCGCTTCTTTCGCGGAGATGGTCTTCCGTTGCCCGAGTTGCACCGCCGAACGTCAGGCTGCGTGCCCGAAGCTCACCGAGACCTGTGCAGAGATAGTGCGCGAACCGGGCTGCGGTTGTTGCCCGGTGTGCGCCCGGCAAGAGGGCGAGTTATGCGGCGT…
TCONS_00129717	LOC106572089	nm_030789	NM_030789.3 Homo sapiens histocompatibility minor 13 (HM13), transcript variant 1, mRNA	6.31828	3.48704	1.79863	9.76764e-06	0.0360297	1.7807	9.26144e-10	5.69355e-07	GCAACATAACGTTGGATGCCAACCGCCGATAAACCCCACCGAAGAATAAGAACAAGGAAGAGGTGTTTCAATTGGCAAAGAGATAGGGAACGTGGCCTTAGCAAAAGAGAACGTTCTTAAGTGAGAAACGACCAGTCTTCATAGATCGAAAACAGTGTACACGTCTCATTTGGGTTGGACAACTTGCAAACATGGCGGATGTTGATCAAGGATCGGTCTTACCCAGCGAAACTTCACCTCTTATTCTGGACGGCCTGAATGCTACCGACTCAAATGGTACCGACGCTGTCAACGCGACTGTGGCCAAGTTTGTGGCGACACCGGAGGGAACGGCACTGGCATATGGCAGCCTTGTTTTTATGGCTCTGTTGCCAATCTTCTTCGGTGCACTGCGGTCAG…
TCONS_00081180	LOC106560590			3.85178	2.04842	1.86458	5.86814e-06	0.0246221	1.83671	4.94135e-09	2.2783e-06	TCTCAGTCTGCATATAGTACGGCCCTGGGACACAGCCCAGGCGTCTTTAGCCTCGTTTCCTCATTAGCATTTGCGACCAGGCTAACACGGGGTGCTGTGTACAGTAAGGATGTGGGTCTGTGTGTGGCTGGTGGCCCTGTGTGTGTGTTGGCATGGGGGTAGCCCCACCCCGGTGACCCCTGCGGTGGGGTGCCAGGGCCCGGAGGTCCTGAGGGCGGCGGAGGAAGGCCTGGACCAGATCAATTCTGACCTCACCGAAGGATTCATCCTCAGCCTCAACAGAGTCTATGATGTCAGCCAGCAGACAGGGGAAGGAGCAGTGCTGTTCAACCTGACCATAGACGTGCTGGAGACAAAGTGTCATGTGATCAGCAGGAAGCCGTGGAAGAAATGTGAAGT…
TCONS_00184467	LOC106583994			1.99516	1.00464	1.96666	1.40381e-05	0.0424237	1.91738	3.3978e-07	8.11487e-05	ATAGGACTCGTTTTACTGTGGATATAGATACTTTTGTACCTGTTTCCTCCAGCATCTTCACAAGGTCCTTTGCTGTTGTTCTGGGATTGATTTTCACTTTTCGCACCAAAGTACGTTCATCTCTAGGAGACAGAAGGGCGTCTCCTTCCTGTGCGGTATGACAGCTGCGTGGTCCCATCATGTTTATACTTGCGTCCTATTGTTTGTACAGATGAACGTGGTACCTTCAGGCATTTGGAAATTGCTCCCAAGGATGAACCAGACTTGTGGAGGTCTACAATTTTTTTCTGAGGTCTTGGCTGATTTCTTTTTATTTTCCCATGATGTCAAGCAAAGAGGTACTAAGTTTGAAGGTAGGCCTTGAAATACATCCACAGGTACACCTCCAATTGACTCAAA…
TCONS_00003136	LOC106608436	xr_002956985	XR_002956985.1 PREDICTED: Homo sapiens pyrophosphatase (inorganic) 1 (PPA1), transcript variant X1, misc_RNA	5.33132	2.60687	2.02837	3.22149e-06	0.0178678	1.97976	1.8076e-08	6.97755e-06	CAGGAGATGGTGCAATGACTGTCTGATGGCCTGGAGATAAAAACTGTTTTTTCAGTCTTTCGGTCCCGGTCTTGATGCACCTGTTCTGTCTATCTGCTAAATGGTAGCAGAGTGAACAGACCGTGACTCGGGTGGCGAGGTCCTTGATGATCTTCTTGGCCTTCCTTTGACACTGAGTGGTGTAAATGTCCTGGAGGGCAGGCAGTGTGTCCTCAGTGATGTGTTGGGCTGACCGCACTACCCTCTGGAGAGCCATTCGGTTGAGGGCGGTGTTTGCAGAATCAAACATTTTCCACATGGTTGTTGAAGTACCAAGATGGACAAATGCAAAGATGGAGATTGCAACCAAAGACCCCCTGAACCCGATCAAGCAGGATGTGAAGAAGGGGAACCTGCGTT…
TCONS_00010653	plcd	nm_020133	NM_020133.2 Homo sapiens 1-acylglycerol-3-phosphate O-acyltransferase 4 (AGPAT4), mRNA	13.1312	6.13707	2.12516	4.04179e-07	0.00506901	2.09588	1.57318e-13	1.93425e-10	GTAGATGGGTCTGGTACAGTGGTTGAAGGGTCAGTTCTTGTGTCACCTGATCATCTGCTATGGGTTCTTGGTCAGCGGTCTCCTGGTCAACCTATTACAGATCTGCACTCTGCCCCTCTGGCCAATCAACAAGCAGCTGGCCCGGCGGATCAACTGTAAACTGGGATACTCCCTCACCAGCCAGTCTGTGGCTCTCCTAGAGTGGTGGTCTGGCACTGAAGTAACTTTCTACACAGACCCAGCGAACTACCAAATCTACGGCAAAGAGAACGCCATCGTCGTCCTTAACCACAACTTTGAAATAGACTTTCTGTGTGGCTGGACCTTCTGTGACAGATTCGGAGTCCTTGGGGCCTCCAAATGTTTAGCCAAGAAAGAGCTGTCATACCTGCCTGTGAT…
TCONS_00103916	LOC106564904	nm_004396	NM_004396.4 Homo sapiens DEAD-box helicase 5 (DDX5), transcript variant 2, mRNA	4.73115	2.04187	2.29876	6.08608e-06	0.0246221	2.23185	9.03016e-11	7.97014e-08	ATGCGCGTTGATATGTTCCAATGTGTTATGAGCTAGTACACCGTTTTGACTGACATTTGTCTGCCGGTATTTCGATTTTCGTGTCGCACTTGTAGATTATCCACTTGTATTTATCACAGATTGGTTTAGAGATATAGACGTGGTTACCATTTGTTACTTTCATACTCTGCTAAACCATGCCTGGATTTTCAGACAGAGATCGTGGCAGAGACAGGGGGTATGGAGGTGCACCTCGTTTTGGAGGCGGCGGTGGTGGCAGTAGGGGTGGACCACCTCAGGGGAAATTTGGCAACCCAGGCGAAAGGCTGCGCAAAAAACACTGGAACATGGATGAGCTCCCAAAGTTCGAGAAGAACTTCTACCAGGAGCACCCGGATGTGACCCGCAGACCACCTCAAG…
TCONS_00155681	ybx2a	xm_011520871	XM_011520871.3 PREDICTED: Homo sapiens Y-box binding protein 3 (YBX3), transcript variant X4, mRNA	3.47676	1.36626	2.52775	1.8789e-06	0.0134653	2.42033	4.58499e-10	3.03158e-07	GGTTAACATCGTGGATCCCGGGAGATTGTCAGGATAAAAAGTTTGCCGTGGCGGCCAGAGCAAAGTTTGGAGAGGGGGACATTATTGTAAACGTGCATCCGTGAGAGTATGACCGACGCAGAAGCGCAGAGCGCCCCACCGTCGGCTCCGGTGGAAGAACAGCCACAGCCGGAGAGAAAAATTATAGCCACCGCAGTCCAAGGCACCGTGAAGTGGTTCAACGTGCGCAATGGATATGGCTTTATCAACAGAAACGACACCAAAGAGGATGTCTTTGTTCATCAGACTGCTATCAAGAAGAATAACCCCAGGAAGTTCCTTCGCAGTGTTGGGGATGGGGAGGTGGTAGAGTTTGACGTGGTCGAGGCCGCCAAGGTAGGCAAACCTCTCTCTCTCTCC…
TCONS_00151956	LOC106577488	xm_005248041	XM_005248041.5 PREDICTED: Homo sapiens KIAA0232 (KIAA0232), transcript variant X6, mRNA	0.363372	0.128003	2.81917	4.06704e-06	0.0200763	2.62969	4.06276e-09	1.8996e-06	ATACATTTTCTTTACAGAGAGTAGTGAGACACTGGTGAGTCAGGCTGCAAATGAGATGCAGAGAGAGAGAGAGGTTGTGCCGGTGGAGTGAGCCGCAGCCCAACATGATCCCCTCCGATTGATGCGCAAACACGTCAAGTGTTTTGCCAAGCAGCTGATCGCTTTCATCAGTTAAAGCCATGCCTGACGAGTAAAGATCCCTACTTGCTCAAGGCAATAAAACATATATTTTTTAAAACAGCCCCCTACATGTCTCTGCAAGTAGACTCCCTCTTGTCCGTCCTGCTGGAGTAAATACCCCCCTTTCAGATAGGGCAGTAGGGCCTCTCTCCGCACCGCCCCACTACTGCCCCTCCACATCCACCTGTCACAATGCCGCTCCACCTCAGAATGGTCAAC…
TCONS_00111506	LOC106568312	xm_024449101	XM_024449101.1 PREDICTED: Homo sapiens phosphatidylinositol transfer protein membrane associated 2 (PITPNM2), transcript variant X4, mRNA	2.96003	1.02659	2.8666	5.54815e-07	0.00624444	2.67813	4.14058e-10	2.8052e-07	GGATTTGAATCAGTAAAGGATTTGAATCAGTAAAGGATTTAAATCTGTTTAGATCAGCAAACAACACATATATACAGTCCATGAATACCATTACCATGTAACAAGAGATGGCAGGACAAATATGGAGAGCAGGCAAAAGATTAACATTCACAGTGAAGAGAGGATGGATGAGAAAGAGAGACGATAATAGTGAGAGGGAGGAAAAGGGAGAAGTGGGGTGAGAAAGATAGAGAAAGAAAGAGGGAGAGAGGAATGAAGGAGTGCAGTAGTGTTGATTAACCAGTGGGCCGTCCCTCGGACTCGATGCATCATAAGAATGCCGACCAATCACATCACAGCCTCGTGCGTCTCCATGGTAACTGGGCTTCCTAGCTCCAGAGGAGGTGGAGACAAAGGGAG…
TCONS_00178253	LOC100380867	nm_001417	NM_001417.6 Homo sapiens eukaryotic translation initiation factor 4B (EIF4B), transcript variant 2, mRNA	3.94665	1.15167	3.39389	1.39406e-07	0.00282404	3.14006	6.92852e-13	8.2145e-10	TTTGAGGCTCGCGACCAGATGCGCGTTCTCGATTATAAACCTCTGACGCCTTCATCCGGGAATCTGGTACGAACTCGCTCTCCAACATGGCGGCGCCAGCTAAGAAGAAGGGGAATAAGAAGGGGAAGACCCTGACCCTCACTGACTTCCTGGCAGAGGACAATGGGAGTGGAGGCAATGCTCCACCACCGCAACCCAGCTACGCCAAGTCCACCAGCTGGGCCGACGAGACGGATGACCTGGAGGGAGATGTGTCCACCTCCTGGCACTCAGGGGAGGACAGTTACCGGGCCCCGGCCATAGATCGCAACATCCTGCCCACGGCGCCACGGTCGGCCCGCGAGCCCAATGTGGACCGGTCACGCCTCCCCCGCAGCCCCCCCTACACCGCCTTCCTGG…
TCONS_00056136	LOC106607166	nm_138481	NM_138481.1 Homo sapiens chondroadherin like (CHADL), mRNA	1.00148	0.269438	3.68123	4.27421e-08	0.00145913	3.43056	1.57199e-15	2.26894e-12	GCAGTGTTTGTGAGACCCCTCACTGTTGCAAGTTCTCAGTCATTCTAGCAATGTAGAAGTCTAGTATGTACGTGAACCCCTTAGCGCTTATATTCTCCGTTGCGCGCAGATCCTCCACAGTGGAAAAATTATATACAGACCTACACTTTTCCTTGAGTAGGAAACTTTATAAAGCTATTTGGGAAGGCTACATACTAAAAGCATTGGATGTCAAATTTGACAAATTCAACCATAAAGATGTGTTCCTTTGCGGATTGCCTCTCTAGGTGGCTGGTTGCGGTTTTGATGCTCTTGGTCATACTTTTACCAGCTCAAGCGGGAAGGTGCCCAAGGTTCTGCATCTGCGACAACTCCAAACTCACAATGGCCTGTATCGGCAAGAATCTGACTCAGGTTCCC…
TCONS_00077693	LOC106612831			0.0101709	0.402433	0.0270365	0.00131399	0.244453	0.182138	6.08153e-08	2.08132e-05	GCAACACCAGACATAGGGGAGGGAAAAAAGCGAAGTGATCCATTGAACCAAAAGTCTTTGCCCTCTCTTAATTACGTAGTGGCCCATATCTTTTCTCTTTTTTTCCACTTTAAACATTTTTTTTTCTTTCTTCTGTACTTGAAGACCTCTGGTTGTTGGTAATTAGCTTGAGGAGAATAAAAACAACCGATAGGGAGAGGGGTGGTGCATTGTGGAGCGAGATGGCTAACAGAATGGTTCTATCACTCCTTCATGGTTTCTTCTACCTATCTCTGATTCAGCCCTCTCTTCAAGGAGGTGTGTACGTGCCGGCTGGTGCTGGAGTCGGACCAGGAGCAGGAGGATCTGGACCAGGTGCTGGTCTCTACCCAGGAGCTGGTGGGATACCCTCAGGAGCAG…
TCONS_00070276	-			4.05949	21.3514	0.189179	0.00118655	0.244453	0.207283	2.60654e-25	2.88431e-21	GTTTTCTCCCCCTCTCTCCCTCTCTCTCTCTCTCTCTCTCTCACTATCTCTTTTTATTTCTCTTACTCTCTCTCTCTCTGCCTTTCTCTCTCTCTCTCCTCTCTCTCATTTTTCTCTCTCCTCTCTCTCTTTCTCTCTCTCTCTCTTTCTCTCTCTTCTCTCTCTCTCTCTCTCTCTCTCTCTCCTTTTCTCTCTCTCTCTCTCTCTCTCTGCAGCCTTTACAGGAGCTGTGGTAGGGTTGGACAGATCACACCAGGGGACAGTGGTTCTGGACAGATCACACCAGGGGACAGTGGATCTGGACAGATCACACCAGGGGACAGTGGTTCTGGACAGATCACACCAGGGGACAGTGGTTCTGGGCAGATCACACCAGGGGACAGTAGTTCTGGACAGATC…
TCONS_00009256	eif3a	nm_003750.3	NM_003750.3 Homo sapiens eukaryotic translation initiation factor 3 subunit A (EIF3A), mRNA	0.695629	7.93115	0.0870435	0.000218497	0.171653	0.216199	3.9601e-07	9.25799e-05	GTTCACGTGGTTCATTCCTTTCCTAGGAGCTTGTCGGAACGGGTGAATGCCTGGCGCGGATGGACCGGTGAAATTAGTCAAATTCACCCAAACCAACCTTCTCTTCATTCCGCGAGAAAGTCAGAAAAATGCCGGCATATTTCCAACGACCGGAGAATGCTCTCAAACGAGCAAATGAGTTTTTGGAGGTGGGCAAAAAGCAGCCAGCTTTGGATGTTTTGTACGATGTCATTAAGAGCAAAAAGCATCGAACATGGCAGAAGATCCACGAGCCCATCATGCTCAAGTACCTGGAGCTCTGCGTGGACCTGCGCAAGAGCCACCTGGCAAAGGAGGGTCTCTACCAGTACAAGAACATCTGCCAGCAGGTGAACATCAAATCCCTTGAGGATGTGGTTC…
TCONS_00181952	LOC106583939			0.00214412	2.98619	0.000931925	0.000756677	0.229801	0.262339	1.49069e-05	0.0016067	ATAACTCTACCTACATGTACGTACTACCTCAACTAACCGGCACCCCCCCTGTATGTATTGTTATTTTTTACTGCTGTTCTGTAATTATCTCTTTTTCTCATCCATATTTTTGGGGGAAACTGCACTGTTGGTTAGGGCCTCGTATATAAGCATTTCACTGTAAGGTCTGCACCTGTTGTAATTTGGCACATCTGACTAATACAACAAATTTCAGTTGGACTTTTTCAAATTTAACCTTTAACTCAGCAAGTCAGTTGAGAACAAATTCTTATTTACAATTACGGTCTACACCGGCCAAACCCGGACTACGCTGGGCTAATTGTGTGCCGGCCTATGGGACTCCCAATCACTGCTGGTTGTGATACAGCCTAGATCTTTTCAAAGAGCTCTTACACCAAA…
TCONS_00070219	LOC106612301			7.37403	32.3422	0.225994	0.0103877	0.309434	0.270804	2.63225e-10	1.94184e-07	CAGGTTATAAAACAGCCTTCATCCAGTGGAGTTGACACAGTAAGGACTGGCGTGTACAGCAGTCAACCCAGAGATGAGTGTGTCAACGTGTCAGATGAAGGAACGTTACAACCAGCAGGGATTCCTCTCTGCTGTACCGGTCCTCAACGACACAGAGCTGAGGGAGGCCAGACAGGCCTTCAACCACCTGGAGAGAGAGTTCGGTGAGGAGTACACCCAGTACAGTCTCCACAACGTGCACCTGCAGTACCCCTGGGTGATGGGCCTGGCCAAACACCCCCACATCCTACAGGTGGTACAGTCCATCCTGGGCTCTGATGTCATCCTGCTAGACTCACGCTTCATCTGCAAGTACCCAACAACCCCCACACCCCACCCCACAGCCACACAGGCAGGAAA…
TCONS_00070222	LOC106612301			9.07922	36.3499	0.247756	0.000462206	0.219647	0.280398	1.30336e-12	1.44226e-09	ATAAAACAGCCTTCATCCAGTGGAGTTGACACAGTAAGGACTGGCGTGTACAGCAGTCAACCCAGAGATGAGTGTGTCAACGTGTCAGATGAAGGAACGTTACAACCAGCAGGGATTCCTCTCTGCTGTACCGGTCCTCAACGACACAGAGCTGAGGGAGGCCAGACAGGCCTTCAACCACCTGGAGAGAGAGTTCGGTGAGGAGTACACCCAGTACAGTCTCCACAACGTGCACCTGCAGTACCCCTGGGTGATGGGCCTGGCCAAACACCCCCACATCCTACAGGTGGTACAGTCCATCCTGGGCTCTGATGTCATCCTGCTAGACTCACGCTTCATCTGCAAGTACCCAACAACCCCCACACCCCACCCCACAGCCACACAGGCAGGAAATGATGC…
TCONS_00172514	pou2f1	nm_001198783.1	NM_001198783.1 Homo sapiens POU class 2 homeobox 1 (POU2F1), transcript variant 2, mRNA	0.0201403	0.34047	0.0593491	0.00898748	0.307256	0.289379	8.17451e-05	0.00615509	GTGCACTTGCACATGAGTCGCGCAGGGTGTGTAGTTTTCTCTCTTTCCTCCTACCAGGGATGGGATTTCGGGTTAAATATTCAAAATGGCGGATGGAGGAGCAGCGAGTCAAGATGAGAGTTCAGGACCAGATTCTAGAATGAGTAATCCATCAGAAACTAGTAAATGTGCAATGGAGAGTCAGAGTGGGGACGGAAACACAGGAGTCCAAACGAATGGACTGGACTTTCAGAGGCAGGCGGTGCAGGCCACAAACGCAATCACCAATGCACACGCACAGGCTCTGCTCCAACAGTTGACCCTGTCTCCAGCGCAGCAGCAGATGTTTTTGCAGCAGGCCCAGGCCCAGCTCTTGGCAGCAGCCATGCAGCAGCAATCAGCCAGCCAGCAGAGCAGCAC…
TCONS_00070218	LOC106612301			0.948663	3.95052	0.23836	0.00122285	0.244453	0.289917	1.23243e-08	4.9894e-06	TTCCAGGTTATAAAACAGCCTTCATCCAGTGGAGTTGACACAGTAAGGACTGGCGTGTACAGCAGTCAACCCAGAGATGAGTGTGTCAACGTGTCAGATGAAGGAACGTTACAACCAGCAGGGATTCCTCTCTGCTGTACCGGTCCTCAACGACACAGAGCTGAGGGAGGCCAGACAGGCCTTCAACCACCTGGAGAGAGAGTTCGGTGAGGAGTACACCCAGTACAGTCTCCACAACGTGCACCTGCAGTACCCCTGGGTGATGGGCCTGGCCAAACACCCCCACATCCTACAGGTGGTACAGTCCATCCTGGGCTCTGATGTCATCCTGCTAGACTCACGCTTCATCTGCAAGTACCCAACAACCCCCACACCCCACCCCACAGCCACACAGGCAGG…
TCONS_00070217	LOC106612301			0.493087	1.93964	0.252177	0.00550972	0.280268	0.290583	1.48807e-10	1.20486e-07	CTGGGCACAACTCAAAGACACACTCACTTTTTCTCTCTATTTTCTCTCTCACCCACTCTCTCTTTCTTTCCAGGTTATAAAACAGCCTTCATCCAGTGGAGTTGACACAGTAAGGACTGGCGTGTACAGCAGTCAACCCAGAGATGAGTGTGTCAACGTGTCAGATGAAGGAACGTTACAACCAGCAGGGATTCCTCTCTGCTGTACCGGTCCTCAACGACACAGAGCTGAGGGAGGCCAGACAGGCCTTCAACCACCTGGAGAGAGAGTTCGGTGAGGAGTACACCCAGTACAGTCTCCACAACGTGCACCTGCAGTACCCCTGGGTGATGGGCCTGGCCAAACACCCCCACATCCTACAGGTGGTACAGTCCATCCTGGGCTCTGATGTCATCCTGC…
TCONS_00004285	LOC106560439	nm_022172.2	NM_022172.2 Homo sapiens pyruvate carboxylase (PC), transcript variant 2, mRNA	0.617543	2.90579	0.210706	0.0116305	0.31433	0.300784	5.52215e-06	0.000691769	CCCCAGGTGTTCCAGGAGTACAAGGAGTTCACAGGGAGCTTCGGTCCCGTCGACTGCCTCAGCACACGGCTCTTCCTGGACGGGCCCAAGATAGCAGAGGAGTTTCAGGTGGAGATAGAGAGAGGGAAGACGTTACACATCAAGGCCCTAGCGGTGGGAGACCTGAATAAGACAGGTCAGAGAGGAGTGTTCTTTGAGCTCAACGGTCAGCTGCGGTCAGTCCTGGTCAAAGATAACCTGGCCATGAAGGAGATGAAGTTCCATCCTAAGGCTCTGAAGTCCGTCCGGGGTCAGGTGGGGGCACCCATGCCCGGAAAGGTCATCGAGGTCAAAGTTGAGCCTGGTCAGAAGGTGGAGAAGGGTCAGCCGCTTTGTGTTCTGTCAGCTATGAAGATGGAG…
TCONS_00217558	LOC106592434	nm_022172.2	NM_022172.2 Homo sapiens pyruvate carboxylase (PC), transcript variant 2, mRNA	5.16945	19.5487	0.263773	0.000270495	0.187547	0.303138	9.83009e-09	4.18371e-06	TGATTGGTTGACCGGTTATGTTAACAGGAACTGGAGGAGAACTACCACAGGGCCTACTCTGAGGCTCAGACAGCGTTTGGGAACGGAGCTCTGTTTGTGGAGAAGTTCATCGAGAAACCACGACACATAGAAGTTCAGATCCTGGGTGATAAGTATGGGAACATAATACATCTCTACGAGAGAGACTGTTCCATTCAGAGAAGACATCAGAAGGTGGTGGAGATTGCCCCTGCTGCCGACCTGGACCCTCATCTAAGAGACCGACTGACTTCTGACTCTGTTAAACTGGCCAAACAGTGACCCAGTCCTGCAGGTT
TCONS_00127393	LOC106571089	nr_073137.1	NR_073137.1 Homo sapiens MYC associated factor X (MAX), transcript variant 9, non-coding RNA	0.359324	1.30948	0.273536	0.0106549	0.309553	0.312859	7.06361e-09	3.12654e-06	CTGGACACCTCCCCCTCCCCTGCTAAAGCCCACTGTGACTCTCTCATTGCAGGCTGACAAACGGGCACACCACAATGCACTGGAGCGCAAGCGTAGGGATCACATCAAAGACAGCTTTCACAGCCTGCGAGATTCCGTGCCCGCCTTGCAAGGGGAAAAGCAATCTATCAAACAGGCATCCCGAGCTCAGATCCTAGACAAAGCCACGGACTACATCCAGTACATGAGAAGGAAGAACCACACACACCAGCAGGACATCGACGACCTGAAGAGGCAGAACGCTCTGCTGGAGCAGCAAGTGCGTGCCCTGGAGAAGGTGAAGGGTTCGACGCAGCTTCAGGCCAGCTACAGTTCATCAGACAGCAGCCTGTACACCAACCCTAAAGGCAGTGCTGTGTC…
TCONS_00070273	-			12.3485	46.8211	0.261402	0.0156857	0.336709	0.312867	6.68191e-08	2.19623e-05	GCCTTCTACTACCACAGTTTCATACTGACCTACAGAGCCTCTGCTGTGACCACCATCCACACATCAGACCACCGTCCAGACAGACGGAGACCTCTGAAACTCCTGCAGAAGCAGACAGAGCCTTTACAGGAGCTGTGGTAGGGTTGGACAGATCACACCAGGGGACAGTGGTTCTGGACAGATCACACCAGGGGACAGTGGATCTGGACAGATCACACCAGGGGACAGTGGTTCTGGACAGATCACACCAGGGGACAGTGGTTCTGGGCAGATCACACCAGGGGACAGTAGTTCTGGACAGATCACACCAGGGGACAGTGGTTCTGGGCAGATCACACCAGGGGACAGTAGTTCTGGACAGATCACACCAGGGGACAGTGGTTCTTCAAGTCTGACCCA…
TCONS_00004418	LOC106560733	nm_022172.2	NM_022172.2 Homo sapiens pyruvate carboxylase (PC), transcript variant 2, mRNA	2.40835	8.71235	0.274374	0.000668034	0.226147	0.314192	1.00421e-08	4.1962e-06	CCTGTCTCTCTCTCTCTCTCTCTGTCTCCAGGTAACGCTGATGTGTATGAGAATGAGATTCCAGGCGGTCAGTACACCAACCTTCACTTCCAGGCCCACAGCATGGGGCTGGGCAACAAGTTTAAACAAGTCAAGAAGTCCTACTCAGAGGCTAACAAACTACTGGGGGATCTGATCAAGGTGACTCCCAGCTCTAAGATTGTAGGAGACCTAGCTCAGTTCATGGTCCAGAACAACCTGACGAGAGAGGAGGTGGAGGAAAGAGCTGATGAGCTGTCCTTCCCTCTGTCCGTGGTGGAGTTTCTACAAGGACACATTGGGATACCGCATGGAGGCTTCCCCGAACCATTCAGGACCAAGGTTCTAAAATCCCTCCCCCGTATCGAGGGGCGTCCCGGC…
TCONS_00006716	LOC100136365	nm_000239.2	NM_000239.2 Homo sapiens lysozyme (LYZ), mRNA	0.557114	8.50739	0.0650242	0.00898359	0.307256	0.320047	0.000285012	0.0156889	TGTGTTATCAATGTCTCTTTCAACCTGAGCCTTTATAAGGAAAGCTGAAGTTGACTTGATCCCACTTTTAGAGACACAGTTCTTCTTTTCATCCAAACCGTTAGACATAGCTGTCTGTCTGTTCAGAATGAGAGCTGTTGTTGTTCTCCTGCTTGTGGCTGTGGCCAGTGCTAAGGTGTATGACAGATGTGAGCTGGCCAGAGCGCTGAAGGCATACGGAATGGATGGCTACGCTGGAAACAGCCTGCCCAACTGGGTGTGCCTGTCTAAATGGGAGTCGAGCTACAATACCCAGGCCACCAACCGCAACACCGACGGCTCCACCGACTATGGCATCTTCCAGATTAACAGCCGCTACTGGTGTGACGACGGACGTACCCCGGGGGCTAAGAACGTCTG…
TCONS_00070215	LOC106612301			1.28434	5.06205	0.252065	0.026405	0.396291	0.320732	2.86341e-06	0.000397727	GTTTAAGAGGATAAACAGAAATACCTATGTTAGGACGACTGTTTAAGGCCTGGGCACAACTCAAAGACACACTCACTTTTTCTCTCTATTTTCTCTCTCACCCACTCTCTCTTTCTTTCCAGGTTATAAAACAGCCTTCATCCAGTGGAGTTGACACAGTAAGGACTGGCGTGTACAGCAGTCAACCCAGAGATGAGTGTGTCAACGTGTCAGATGAAGGAACGTTACAACCAGCAGGGATTCCTCTCTGCTGTACCGGTCCTCAACGACACAGAGCTGAGGGAGGCCAGACAGGCCTTCAACCACCTGGAGAGAGAGTTCGGTGAGGAGTACACCCAGTACAGTCTCCACAACGTGCACCTGCAGTACCCCTGGGTGATGGGCCTGGCCAAACACCCC…
TCONS_00130751	LOC106572760	nm_000224.2	NM_000224.2 Homo sapiens keratin 18 (KRT18), transcript variant 1, mRNA	0.614943	3.12331	0.196584	0.000716286	0.229302	0.330118	0.000156105	0.0098897	CCATCCTCCTCACGCTCGGTAGAATCAATCTGTGCCAGTGTTAGGTGGTTCTCTGTTTCTTCTTCTCTTCTTCTTGGATTTCCTCTCTGAAGACATGGAGTCTGTATGTATCAGTAAGCATCCTGGATTTACTGGGCATCGTGCTGAAAGTGGCAGTGGAGGCCTATACGCAAAGCCATGGAGCTCACAGAGTGCCCATGGCGGTGCCGGGGGACATGGGACCAGAATCTCCTCCGTCCACACCAGCAACAGGCTCGGGGGCTTCAGAGGAGGGGCAGAGCACCAGGTGTACACAGGTGTTACAGCTGATGGTGGCTTCACTATGGGTAATGAGAAGCTCAACATGCAGCACCTGAATGACCGTCTGGCCACCTACCTGGAGTCAGTAAAGAACCTGGA…
TCONS_00047107	LOC106604762	nm_004615.3	NM_004615.3 Homo sapiens tetraspanin 7 (TSPAN7), mRNA	0.448681	1.4648	0.305097	0.00024601	0.183464	0.335596	1.70217e-09	9.57744e-07	AATGTAATTTCTTCTCATGGAATGTGAATCTGGGTCAATGACGTCACTTCACTTCTCGGATTCTGTTTAGTCGAGAAAAGTTTTCCCAGCACCGCGCCTTGGACATTATTTTCTTCCCCTTTTTGCAACAACGATACTTTTTGACTGACCATTTCTACGGAATAGCCATCATGTCTCCCCCATCAAGAAGGCTTCAAACGAAGCCTGTGATCACATGTCTCAAGACCTTTCTTATTTCTTACAGCGTCATATTTTGGTTTACAGGGGTTTTCCTTCTGGCTGTTGGCATATGGGGGAAGGTGAACCTGGAAGCTTATTTGAAGCTGACCTCTGAAACGAGCACCAACATGCCATATGTCCTCATCGGAACTGGAGCCATCATTGTTATTTTTGGCCTTT…
TCONS_00003227	LOC106608943	nm_175709.4	NM_175709.4 Homo sapiens chromobox 7 (CBX7), transcript variant 1, mRNA	0.24633	0.845101	0.290338	0.000320491	0.20249	0.336286	3.00665e-07	7.33909e-05	AGTGTCATTTGCGTGCGCGGACCCATGTTACGGGCGTTTCGCTCGAGCTGAGCGTTGTTTTGGCACTGTGGAACGAAGAGCGCGCGTTTGGAAGTACGGGGACGCGCCAAACGGTGCAGATGTGTCGCAGATTTGAGAAGTCACTATCAGTTTATTTCAAAGAGTGAGCAGAACGTTCTATATCGGACCAATGGAGCTGTCAGCGATTGGTGAACAAGTGTTTGCAGTGGAATCAATAATCAAGAAAAGAGTTAGAAAGGGGAATGTGGAATATCTATTGAAGTGGAAGGGATGGCCCCCCAAATACAGTACATGGGAACCAGAGGAGCACATCTTGGACCAGCGTCTGGTGCAGGCCTATGAGGAAAAAGACCAGAAGGACAGAGCTCTAGGGTACCG…
TCONS_00198590	LOC106587191	nm_001282659.1	NM_001282659.1 Homo sapiens ubiquitin specific peptidase 47 (USP47), transcript variant 1, mRNA	0.0284978	0.530339	0.0543732	0.00210453	0.244453	0.34069	0.000543447	0.0249873	ACCTCAGAAATCTCGGGAAACTGAAGGCTGTCCATTTCCTCCCCATTGATAGCTGTGTGTTTGTGCTTAGGTGGTGTAACAGAAAGAAACTATCCGATATAATTTTCATACGAGTTGTTATTAGTTTCAGTTTAGTTGTATAGACCCTGGGGTTGAAAAAACACTATGTTTTTTTTCACCGTCGTAAAGTTTTCCCGTTGACATCGAGCTCGGGTAGATGGCTGTATAAATTGTCACACAAATGGAAATGGTGCCCAGCGAAGAGAACCAGCTCGTACCGAAAGAGATAGAGAATGCGGCAGAGGAGCCCAGAGTGCTGTGCATAGTCCAGGACACTACCAATGCTAAGACGGTCAACGAGAGGCTCACCCTCAACCTTCCAGCCTCCACTACCCTCTC…
TCONS_00217625	LOC106592454	nm_022172.2	NM_022172.2 Homo sapiens pyruvate carboxylase (PC), transcript variant 2, mRNA	2.53014	8.2868	0.303229	0.00378502	0.258621	0.342705	4.92674e-08	1.78208e-05	GAGCTACATTTGACGTAGCCATGCGTTTCCTCTACGAGTGTCCCTGGAAGAGACTCCAGGAGCTGAGAACCTTAGTACCCAACGTTCCCTTTCAGATGTTACTAAGAGGAGCTAACGCTGTAGGATACACTAACTACCCTGATAACGCAGTGTTCAGGTTCTGTGAGGTGGCGAAGGAGAATGGCATGGATATATTCCGTGTGTTTGACAGTCTCAACTACCTCCCTAACATGATACTGGGCATGGAAGCTGCAGGCAGGGCAGGAGGGGTGGTGGAGGCTGCAATCTCCTACACAGGAGATGTATCAGACCCCATGAGACAGAAGTACTCTCTGGAGTACTATGTTAACCTGACTGAGGAACTGATGAGGGCTGGGACTCACGTGCTATGTATCAAGG…
TCONS_00202549	LOC106588247	xm_017027546.1	XM_017027546.1 PREDICTED: Homo sapiens lysine methyltransferase 2B (KMT2B), transcript variant X5, mRNA	0.000707872	0.232161	0.00421741	0.000330757	0.203943	0.344013	0.000389359	0.0196736	TTTCCATCTTGTTTCACCAGAAGCGCTACAGACACAGCGCACTACCACCGTTGTTGTTATAGTAGTGAATAATGGCGGCAGCGGGAGGGGGATTATCATCTCCCGCTAATGGCGCGGGTTCCAGCACGCCGGCCGTAGCCCGGGCCCGTTTCCCGGGCCGGCCATGGACATCTCGTATTCGGCTACGATCGGAGAAACGTCCGCAGCGGGGAAGGTTGGGCTCGGAAAGTGGAGGGATAGTCACTGGAGGCCGGAGGCCCATCAACATTGGACTAACGTTGAGCGAGGACCCGTCGCTGCTGCGCTTACTTGGGATTGCTGATAAACATAGGCGCCAGAGAGACGCGGGTTTCTACTCAAGCGGGAGTGGAGAGGATGAGGATTTCCCTGGGTTTGGGA…
TCONS_00156791	LOC106578137	nm_022172.2	NM_022172.2 Homo sapiens pyruvate carboxylase (PC), transcript variant 2, mRNA	3.69946	11.9983	0.306704	0.00340963	0.254438	0.344035	8.53921e-08	2.65505e-05	AAAGTAGCTAAGGAGAATGGTGTAGATGCTATCCATCCAGGTTATGGGTTTCTATCTGAGAGATCAGACTTTGCCCAGGCCTGTGTTGATGCAGGAGTCCGCTTCATCGGGCCCTCCCCAGAAACTGTGCGCAAGATGGGGGACAAAGTGGAAGCTCGCTCTCTGGCTATCAGCGCTGGTGTACCAGTGGTTCCTGGGACAGATGCTCCTATATCTTCTGTGGGGGAGGCCAGGGTGTTTTCTGAGACCTATGGGTTCCCTATCATCTTTAAAGCTGCCTATGGAGGAGGAGGACGAGGCATGAGGGTGGTAAAAGAGTACAAGGAACTGGAGGC
TCONS_00121949	fam134b	nm_019000.4	NM_019000.4 Homo sapiens reticulophagy regulator 1 (RETREG1), transcript variant 2, mRNA	0.27228	1.13535	0.239742	0.0345685	0.420833	0.347549	0.000141164	0.00911713	GCTGTGTGACTTGTGTTATTTTTAGATGGGCCTGGTTGAAATAGTCAAGCTCAGGCTTCATTGAAGATAAACACTAGCTGGTCTCGCGCCGTGTGGCACGTCAACTGTGTCTTGACTTGACCTGAACAATTTGTAGAGCTTTGCTGTGACAGACAAGTACTTATATCCAAAACCACATCTTCTCCGGACTACCTTAATATCGTAACAGAACCAAACTAGGGCTCCTAAGATGTCTCCTGAAGATCGTGGGGCAGGAATGAGCTGGGAGATCATTGATGCGGACCAGGACAGCAGATCTGGAGCTGGGCTACAGGTCACAGACTCCTGGACAAGCTTCAAGCTCTTTCTGCAGGAGACCTCCTCCTTCAAGCAGCAGAATCCAGGCAAGTTTTGCTTGCT…
TCONS_00004289	LOC106560439	nm_022172.2	NM_022172.2 Homo sapiens pyruvate carboxylase (PC), transcript variant 2, mRNA	2.71123	8.70704	0.308961	0.000638175	0.226147	0.349257	5.5783e-08	1.92899e-05	GTGTTCCAGGAGTACAAGGAGTTCACAGGGAGCTTCGGTCCCGTCGACTGCCTCAGCACACGGCTCTTCCTGGACGGGCCCAAGATAGCAGAGGAGTTTCAGGTGGAGATAGAGAGAGGGAAGACGTTACACATCAAGGCCCTAGCGGTGGGAGACCTGAATAAGACAGGTCAGAGAGGAGTGTTCTTTGAGCTCAACGGTCAGCTGCGGTCAGTCCTGGTCAAAGATAACCTGGCCATGAAGGAGATGAAGTTCCATCCTAAGGCTCTGAAGTCCGTCCGGGGTCAGGTGGGGGCACCCATGCCCGGAAAGGTCATCGAGGTCAAAGTTGAGCCTGGTCAGAAGGTGGAGAAGGGTCAGCCGCTTTGTGTTCTGTCAGCTATGAAGATGGAGACTGTG…
TCONS_00052350	LOC106607477	nm_001199899.1	NM_001199899.1 Homo sapiens pyruvate dehydrogenase kinase 2 (PDK2), transcript variant 3, mRNA	0.211982	1.06238	0.198109	0.0815139	0.537844	0.350599	0.000507803	0.0238242	TCATAATGTTTACATGTAGACTACAACGTTACCATGGTTTTCAGGAACGATATGAGATACTGAAGGAATAGGCTGTCTGCATAGGCCATAGTGTGGCATGTACAGGTTCTACAAATGCCTGCGAGAAGACATCCTTCGCCTTCCTTAGACAAGAACTCCCCGTCCGGTTGTCCAACATCATGAAAGAGCTCAACCTCTTGCCGGACCGGTTGTTGACCACACCATCGGTGCAGCTAGTACAACGCTGGTACATCCAAAGCTTTATGGAGATCTTGGACTTCCTTGACAAGAGCCCAGACGACCACAGTGTCTTGGAATCGTTTGTTGAATCCCTGGAGACCATTAGGAACAGGCACAATGATGTGGTGCCCACTATGGCGCAGGGCGTCATCGAGTACA…
TCONS_00139211	igfbp-2a	nm_001313990.1	NM_001313990.1 Homo sapiens insulin like growth factor binding protein 2 (IGFBP2), transcript variant 2, mRNA	0.0865107	3.36145	0.0256255	0.00685643	0.300538	0.351635	0.000612524	0.0269324	GCCATTTAGCAGGTTTGTGGTGGACCTCCTGGACACGAGCCTGACAGAGATCCCCCCGGTGAGGAAGGCCACTAAGGACAACCCATGGCTGGGGCCCAAGGAGAACGCTATGCGCCAGCACCGACAGGAGATGAAGACCAAGATGAAGAGTAACAAGCCGGAGGACCCCAAAACTCCCCGCGGCAAGCAGATTCAGTGTCAGCAGGAGCTGGACCAGGTGCTGGAGAGGATATCTAAGATGCCCTTCAGAGATAACCGAGGCCCACTGGAAGACCTGTATTCCCTGCACATCCCCAACTGTGACAAGATGGGGCAGTATAACCTCAAACAGTGTAAGATGTCTCTGCACGGCCAGAGGGGGGAGTGCTGGTGCGTCAACCCACACACCGGTCGGCCCAT…
TCONS_00046912	LOC106604665	xm_011545322.2	XM_011545322.2 PREDICTED: Homo sapiens solute carrier family 43 member 1 (SLC43A1), transcript variant X9, mRNA	0.393031	1.34593	0.291117	0.0435994	0.437122	0.361647	2.28494e-05	0.00230557	GGAAAAATGTGACCAAGTGACAAAGGGGGCGGATGGCTACGATTCTAGGAAGAAAAAAATACAGAGGGAGCGAATTACGAAGTCAAATTTGGAGGGGGGGAGAAAATGGAGAGAGAGGGAGTAGACGAAAAAAAGTGTACATTATGCGGTGCAAGTAACTACACGCGAAGATCACGGGGTAGGCTTGATATGAATTAGAGTCGTATTTTGCTTTAGGAGGGGAAGAGAAGACATCGAAATAGTAGAGAAGTGTTTCTACAGCTACAAGAAACGTTCTGTCAACGTTGTGTTATTTATTTTTCAAAAGAAAAACAGCTGAAAGCAGCAATGGTGCCCTCTCTCCTCCAGGCCTATAGTAGACGCTGGTGGATAGCTGTGACGGCGGTGTTGGAGAACCTG…
TCONS_00221264	LOC106593804	nm_002098.5	NM_002098.5 Homo sapiens guanylate cyclase activator 1B (GUCA1B), mRNA	0.427657	1.50605	0.282854	0.000291011	0.193966	0.362246	5.14786e-05	0.00439146	TTTGTATAGCATATGAGGTCCCTAGCTTGGGTATCTAGCCTACCTGACTGTTTCAGCATTCAGACACATTACATTGCCTTGACAGCAGCTAATGGGGCTCCATAATAAATACAAATACCAATTCCAGAAAACAACTTCAAAATGTGTGTGTGACCACCGGATATAAATGACTATCAACATTGTTGTTCTATGGCTGGCCTAGGTTGTATTCATTAGGGCATAATGTATTTGACGTAGTAAAGTGTTTTACAACAGAAAATTAAAACAAGCCTTTCTTATTGGACAAGTTCAGGCAGTCCCTCCCTGTTTCAATCTGTTTTGTTCCCTTTGGTGCCCAATGAAAATGACCCAGGCTGGTTGTGAAAGGCCTGGCATTCACTCACCTAATTGACTTCTCTG…
TCONS_00144931	LOC106575303	nm_001199145.1	NM_001199145.1 Homo sapiens xin actin binding repeat containing 2 (XIRP2), transcript variant 5, mRNA	0.39704	2.9359	0.136013	0.010286	0.309434	0.362827	0.00127072	0.0450292	TCAGGATTAAGCTGAGAGTCATACAATAGACTTCCCCTGTACGCTCCTGCCCAGAAGAAAGAACGGGGGGATACGGTTTCCACAACAATGGAAATTCAATCAGGAAATGGAGTGGAGTTGGAGGTGGTGAGTGGCGAGTCATTAGCGACCTCGGGCTCCGTTTCCTCCTCGCCGTATCTCTCTGGCCCTCAGGCAGACGGCACGGACGATCAAGTACTCCGGGAGGACCTCCAGGCTGCCAAGACCATTGAGAGGTTTGACATCCCTCTGAGTAACTTGAAGAGGATGTTTGAGAAGCCCCCAGGAGCAGCCAACACTGAAGTGAGAGCTGTACAGTCCAGCCCATCCAGAAGAGCCCCAGCCAGTAGCTACCAGCTGGACCAGAAGAGGGACCCATCA…
TCONS_00059178	LOC106608644	xm_006716807.4	XM_006716807.4 PREDICTED: Homo sapiens DENN domain containing 4C (DENND4C), transcript variant X6, mRNA	0.0939918	0.70556	0.133287	0.00437453	0.263639	0.363341	0.0012997	0.0455246	GAAGAGCTATTTCCCTCTGATAAAGGCAACGACAAAGGCACTAAGGTGGAGGGTGAGTCCTCAGAGGACACTAAGCTCATGGAACTAGACGAATCACAGAGGAGCGAGCATACAGTCTTCGTCATGCCCCCAGAACCTCCCACCCCCGAGGACGAATCTGATCCCCCTACCCGCTACAGTTATAAGAGTTTCCCTCGGTTGCGTATAGACCTGTTTGACCGTCCCAGAGAGGTGATACCAGCGCTGAGGAGCAGTACACCAGGGGCCAGCCTGTCCAGCAGCCCTGCACTGCTGGCCAAGAGGACCAAGCAGGAGATCAAGCTGGCCTACAAGATGGCCAAGCGCTTCTACTCCGACCCTCCGCTGTGGGCCAAGTGTCTGTTCAGCCACTGCTACAGT…
TCONS_00174708	prmt2	nm_001535.4	NM_001535.4 Homo sapiens protein arginine methyltransferase 2 (PRMT2), transcript variant 2, mRNA	0.5062	1.45656	0.346556	6.3191e-05	0.100957	0.368498	6.92759e-10	4.33916e-07	CAATTGGACAAATTCAGGTAGGTCCCTCCCATGTTTCCAACGGACACATACGTAGACATGAAAGCCTGAAACCGGAAATAAACACAGCTGGCTGTAGGCTATAGTAAATTAACATAAAATATGAAATATCATGCTGCTTTTTATTACCTTTAGGTCGCAATACCAGAATATCTCTGCCCGAGACTAGCAAATTAAATTAATGACTGACTATAGCCAAGTTATTAGAAGTTTGTGGACACAACCTCCAGCCTGAAGTTTTGATGTTTTAGAAAGTTGATTCTATCAGGATGCATCAGGAGGATGAAGATTACACCAATCCACCAGAGGAGTTTATAGGACTGTCTGATTTCACGAGCTGCGGCAGCGACCAGCTGAGTTTCAGAGCTGGAGACAGGTTAC…
TCONS_00049243	LOC106605827	nm_001012478.1	NM_001012478.1 Homo sapiens U2 small nuclear RNA auxiliary factor 2 (U2AF2), transcript variant 2, mRNA	0.179858	1.17074	0.154646	0.0316905	0.412504	0.36868	0.00146475	0.0490532	AAGTAAAATGTGTATATCAACTTCCGGTGTCAAGGGGGGCCTGGGAGACGAAACGCAAAAAGCGGGCATACCGAACATATCCCGTATTTTCTCCTTGTATACATTTAATTGAAAAACATATATTGGGACGATGCCAAACATCGTTGCAACATCAACAGGACGAACAGCATAACATTGGATGTGCAATTGTACCAGCATATCCTTATTCACTCGACTTGCTAGTTAGCATTAGCTCGCTACCACGACTCCTTCAAGAACAGGCCCCAGCCTGGACTTTGCTTTATCTAACTAGCACATGATAACACGTTTTCTTCGTCAATGTTATTTTCAGTTCTTAGTGTAAACTAGAACCACATCTTTAACTCACCTGGAGTTGTTTATTTTTATATTTCTAAACCG…
TCONS_00220065	-			2.31819	7.00793	0.328755	0.000893534	0.23483	0.369551	1.94716e-06	0.00030635	CTCCCTCTTTCAGTGTAATCCTCAGCTCTCTGATTGGTTGTGAGGGGAAGGGGGTTTGTACTGTGTACCGAGAGAGAGAGAGAGAGAGAGAGAGAGAGAGAGAGAGAGAGAGAGAGAGAGAGAGACTTAACTGTTCAACAGTCAGCCAACAGAATAGCAGCAGGTCGTTCTGTCTCAGCCAAACCAGCATAGAGTCAGATAGAAACACGGAAAGGTTCTACAGGTTACTCAAGGTGTGTGTCTGTCAGCCACATGTAAAAGGAGTCCCTCATCCATCCCGTGTGAAAGGAGTCCCTCATCCATCCCGTGTGAAAGGAGTCCCTCATCCATCCCGTGTGAAAGGAGTCCCTCATCCATCCCGTGGTCAGGTGTCTGTGTCCACTCCCCTGTCTGTTCAGT…
TCONS_00003159	LOC106608565	nm_206922.2	NM_206922.2 Homo sapiens cysteine rich protein 3 (CRIP3), mRNA	1.55932	5.0655	0.305527	0.000495704	0.222769	0.370006	2.22279e-05	0.00225657	CCGCAGATAGAATTTGAAGGCATTTGAAGTTAGGGTTGATCGTCAGCTGGACAAAGAATTGCTGAAGAATGACGTCGAGGTGCCCCAGATGCACAAATGATGTGTTTTTTGCTGAGAAGGTGAGCTCGCTGGGGAAAAACTGGCACCGGTTCTGCCTGAAATGCGAACGCTGTAACAAGACCCTGTCGGCTGGCAACCATGCTGAGCATGATGGGTTGCCCTACTGTCACAAACCGTGCTACGGAACTCTGTTCGGACCCAAAGGTGTGAACATCGGAGGGGCAGGCTCCTACATCTACGACACTCCTCAACCCGCCTTTGACAGCCCCTCAGAAGGATCTCCTACCACACCATGGACCACCGTGCAGGTCACCCGGAACCAACCTAAAGTACCTCCCC…
TCONS_00042936	hnrpg	nm_002139.3	NM_002139.3 Homo sapiens RNA binding motif protein, X-linked (RBMX), transcript variant 1, mRNA	0.593136	1.80517	0.327722	0.0597292	0.448931	0.378326	7.39585e-06	0.000883165	TCCGGATGCGTGATACCACGTGATCAGTATACGTTAACCTTCGTCGTTTCGTATTTTCCTGTAGGAAGCTTCGAGCGTGTCGTGAAATCTTCAAAGCTTAAACCGACCCAAATATGGCAGAGGCTGACCGACCAGGGAAGCTCTTCATTGGTGGCCTGGACACTGAAACTAACGAGAAGGCCCTTGAGAAGCATTTCAGCAAATATGGCAGAATAGTAGAAGTTCTGTTGATGAAAGACCGTGAAACGAACAAATCACGAGGTTTTGCTTTTGTGACCTTTGAGAGTCCGGCTGATGCAAAGGATGCTGCGCGTGAAATGAATGGGAAGTCACTTGATGGTAAGCCAATTAAGGTTGAACAAGCAACAAAACCTCAGTTTGAGTCAGCAGGCAGACGCG…
TCONS_00135598	LOC106572701			0.34907	1.12308	0.310944	0.00363908	0.257052	0.383936	0.000121701	0.00819497	CCCGGAGAGAGAGAGAGAGAGAGGGGGTAACTAACTGTATGTTCTCTTTAAAGGGGCATAACTTTTCACTGTGAGGTTTTTAAAGATACGGTATGACAAATGGCGTGTACCCCAAAAGGCACCCTATTCCCTATATAGTGCACTACTTTAGACCAGAGCCCTATGGGCCCTATTCCCTATATAGTGTACTACTTTAGACCAGAGCCCTATGGGCCCTATTCCCTATATAGTGCACTACTTTAGACCAGAGCCCTATGGGCCCTATTCCCTATATAGTGCACTACTTTTGACCAGAGACCTATGCACCCTATTCCCTATATAGTGTACTACTTTTGACCTGAGCCCTGTGGGTCCTGCTAGTGCGCTATGGGCCCTGGTCAATAGAAGTGCACTATATAG…
TCONS_00087661	LOC106560831	xm_017024925.2	XM_017024925.2 PREDICTED: Homo sapiens arachidonate lipoxygenase 3 (ALOXE3), transcript variant X7, mRNA	0.457721	1.3539	0.336802	0.000630911	0.226147	0.391982	2.1986e-05	0.00224575	AGACCAACAAGTGTCTTTCGAAAAGGAACACACTGGCAGTTGCAGTATGCTGTGTTTGTGTTCTTCATAGGAAAACAGTAGTGCCATGGAGGAATTTCAGGTGATCGTCCATACCTTACCAGCCCCCACCTCTGGAACATACAGCATCCTACGGCTCACTCTGATTGGCTCAGAGGGTGGCGAAACCCCGCCCATCTCAGTGAACGCCGGGGCCAACCAGCACCACCTCCTACCTGGAACAGCCTGTGTGGTCAGGGTGTGGTCAGAGGTGGCACTGGGTCGAGTAGTTCTGGTCCGGCTACGGTTGGAGGCTCGGACGGGTTTCCCGGACCTGGACTGGCACTGCAGGGGGGTGGAGGTCCGGAGGCTGTGCGACAGACAGGAGGAAGGGGCGGGGCT…
TCONS_00144868	steap3	xm_006712615.1	XM_006712615.1 PREDICTED: Homo sapiens STEAP3 metalloreductase (STEAP3), transcript variant X3, mRNA	0.341023	0.893477	0.379989	0.0714504	0.49294	0.403019	1.30613e-08	5.22403e-06	GCCTACTGTAGGCCAACTCTCATGTCAGTTTGGGGAAGAACGTATCTTCTTCACACAGAGGAGGCGGGGACGGAAGTTATGAGCACAAGACAAAAATACACAGACGTCAAGAAAGGAGAACAGGATGCCCCAGGAGGAGATGGAGAAACCTCTTATACTTGGTGGTGCCAGCCCCAGACACCTCAAAACCTCAATTTCCGATCCAGGTACCCCCTTGGTTGGCATCCTGGGCACAGGTGACTTCTCCCGCTCCTTAGCCACCAGGCTGGTAGCCTCCGGGTACCGGGTGGTGGTGGGCAGCCGCAACCCCAAGCGCTGTGCCTCCCTCTTTCCCGGGGAGGTTGAAGTGACCACCCAGCACCAGGCTGCCACCCAGGCCGACCTGGTATTCGTGGCCCT…
TCONS_00023497	LOC106598526	xm_024448796.1	XM_024448796.1 PREDICTED: Homo sapiens regulator of G protein signaling 16 (RGS16), transcript variant X1, mRNA	0.701189	2.0375	0.341803	0.000798875	0.232966	0.407814	0.000180606	0.0111235	AGGGGTGTTGATGAGACTGTCAAAACAGATACACTTTGACAACTAGCAGAGAACTACAACACTGAGTACTACATACACAGAACCCAACTATTGTTCCCCCAAACATGCCTGTCTTAGTCACGTCACCATCAAGGGAACTGCCTTCACACAACATGGACATGGACGACAAGAGGAGAAAGCAGACAAAGGGAAGCGACTTGAAATCCCGACTACAGCGCAGATCTTCCCAATCCCCCAACACTGAACGACTTAGCCCTGAGGAAATTATCCTGTGGTCCCAGTCTTTGGAGAGACTTCTCGCATCGAAATATGGCATGACAACATTTCAAGCCTTCCTGAAGTCAGAGTTCAGTGACGAGAACATTGAGTTCTGGCTGATCTGTGAAGACTACAAAAAGA…
TCONS_00079745	LOC106613766	nm_001961.3	NM_001961.3 Homo sapiens eukaryotic translation elongation factor 2 (EEF2), mRNA	18.1147	48.3806	0.372061	0.124253	0.711758	0.408064	5.16149e-07	0.000114231	CACAAGCGATTACTCTTTGTTTGATTTCTGGATGTTGATTCGGCCTAATTTCGTAGCAGTATAAATATTTCGTCAAAGCTTGTAGGACCACCGGCGTCAAATGCTAGCTACAAATGTTAAGCAGAGAAGTTGTCTCAAAATACCTCGCTGTGTACAGAGCTTGTCACCGTACGTCGTCACGAAGCACGCCAGCAGTATAAAACCGTTCCTGTTGACGTAACCCAGTCTCTTCCCTGCCTATGCCCTCGTGAGGTGGGCAGTGTCATATCGTGTGTCTTCGTTTCCACAAAGCGAATCCACAACCATCCGTCAAAATGGTGAACTTTACCGTAGACCAAATCCGTGCCATCATGGACAAGAAGTCCAACATCCGTAACATGTCTGTGATTGCGCACGTCG…
TCONS_00200346	LOC106588242			1.60224	4.2686	0.372797	0.000867337	0.233494	0.409138	1.88647e-06	0.00030379	TTTTTTTTTTTTTTTATACGCAAGTTTTCTTTACTGACCATAATTTTCACTTGTCTGACCGCTTCCATGATGACGAGTTTCTCACACGACTGGCCGATCTGGGTCATGTTTTTTCTCACCTGAATGATCTGAATCTAGGATTACCGGGACTCTTCGCAACAATATTCAATGTGCGGGACAAAATTGAGGCTATGATTAAGAAGTTGGAGCTCTTTTCTGTCTGCATTAACAAGGACAACACACAGGTCTTTCCATCATTGTATGATTTTGTGTGCAAATGAACTCAAGCTTACGGACAATGTCAAATGTGATATAGCGACGCACCTGAGTGAGCTGGGTGCGCAATTACGCAGGTACTTTCCCGAAACGGATGACACAAACAACTGGATTTGTTATCCC…
TCONS_00045900	LOC106604170	nm_004089.3	NM_004089.3 Homo sapiens TSC22 domain family member 3 (TSC22D3), transcript variant 2, mRNA	2.14699	7.02754	0.302188	0.00234959	0.244453	0.413629	0.00139883	0.0474815	CATAACGTGGCTCACATCACTGGCATTAACCTACCGCACTACACTCAACTCACTTCACAACAGAAGCAACCGAGTCGAGTCAGTCGAGTGATTAAGCTGAATACAGTAACCTAGAATTGTATCTAGAATAGGTAGATTTATCTACTCAACCAATCGCAAACGTGGCGAGAAGCATTATCCAAACGAGTCTGCTGCTAAATTTGACTACGGAGATCTTCAAAACGCCAATGGAGGTTGCTGTCTATCAGTTGCATAACTTCAGCATCTCCTTCTTCTCCTCGTTAGTAGGAGGAGATGTGGTGTCTGTAAAACTTGACAACAGTGCCTCGGGTGCTAGCGTTGTTGCCATTGACAACAAGATAGAACAGGCAATGGATCTGGTGAAGAACCACTTGATGT…
TCONS_00113931	LOC100194660	nm_004559.4	NM_004559.4 Homo sapiens Y-box binding protein 1 (YBX1), transcript variant 1, mRNA	5.74744	14.9646	0.3821	0.000495817	0.222769	0.415123	8.48952e-07	0.000171845	TTTTCTCATTCCTCCCAGTTCGATCGGCAACGGGAGCGGAGAGAGGAAAGTTGAGAGCCCGAAGGCAGCAGCCCCCACCACCGCCGGCCCAGGTTACCATCTAGAACCGGGAAACACACTAGAGAGCCACCGCCGGCAAAAGCCATAACCAACCAGAAAACATGAGCAGCGAGGCCGAGACACAACCGCCGGAGCCTGCTGTCGTCGACGCGGAGAGCCCATCCAGCCCGGCGGAAGCAGCCGTTTCCGCGGGGGATAAGAAGGTCATCGCAACTAAGGTCTTGGGTACAGTCAAGTGGTTCAACGTCAGAAATGGCTACGGTTTCATCAACAGGAATGACACGAAAGAAGACGTCTTTGTCCACCAGACGGCCATAAAGAAAAACAACCCAAGGAAAT…
TCONS_00219152	LOC106593013	nm_001128848.1	NM_001128848.1 Homo sapiens SWI/SNF related, matrix associated, actin dependent regulator of chromatin, subfamily a, member 4 (SMARCA4), transcript variant 7, mRNA	0.574005	1.43171	0.398697	0.032924	0.415115	0.415268	3.64661e-10	2.57567e-07	TTTAACCTAATCCAAATGCAGCCTCCTTTACCTGCGCCTCAACAATGTTTTCACCTGTTTTCATCAGTTTATAACAGGTGTATTGAAGTGCAGTGCTTGTGGTATGTGTTGCTCTGTGTTGTAGGCACCACCAAGTCTGAGGACCGTGCAACGCTGCTGAAGAAGTTCAATGAGAAAGGTTCCCAGTACTTTGTGTTCCTACTGAGTACCAGAGCCGGGGGACTGGGCCTCAACCTGCAGGCTGCGGACACTGTGGTCATCTTTGACTCTGACTGGAACCCTCACCAGGACCTCCAGGCCCAGGACAGGGCTCATCGTATTGGTCAGAAGAACGAGGTACGTGTTCTGCGTTTGTGTACAGTCAACAGTGTGGAGGAGAAGATCCTAGCGGCTGCTAAG…
TCONS_00053090	LOC106607816			0.929318	2.43337	0.379961	0.000103425	0.125987	0.415944	4.01253e-06	0.000528588	TTCTGGAAAAGTCCAAAGCCACAGGGCGTGAGTCACAGTGTCAACATCACCGCTAGGTTCTGTATAAATACCTAGCGGAAGACAGCCTCACTGCAATTCATCCGCTCTGAAGAGGCAAGATCAACAGGGAGGTGTGTACTGCATCAGTCGCTTGGTATCTAAGAAACAGTAATGATGAGAGTCTTTGGGTCACTAGTGGGCCTTGCTTTGCTTCTGGTATCTACTGAGTGTCTGCTGCCTCCATCCAAGGAGGATCTAAGCCAGATTTCTCTCCTGGGGGTGAAGTACCTGGACAAGCAGATAGAGAATGCCATCAGTGGGGTGAAGGAGATGAAGACAGTGATGGAGAGGTCTGGAGATGATCACAATAAGTTCCTGAGTGCCCTGGAGAAAACTAAA…
TCONS_00143657	LOC100136390	nm_001256213.1	NM_001256213.1 Homo sapiens ATPase Na+/K+ transporting subunit alpha 3 (ATP1A3), transcript variant 2, mRNA	0.520575	1.32829	0.388832	0.00010421	0.125987	0.417282	4.98849e-07	0.000111143	TGTACCTCCCCTTGGGCAGGTAAACCAGTCGGGTATATAAATATATTCAAACCTGAGTTAGCTATCCAGGGAGCTCTGGGGTGACTCGAGACATCGAGAAAGTGAGAGAGAGAAGTGTAAACGTGTAACAGGTGGAGTTTCTCAGGATAAGGAGGAAGTATATTCTCTTTACAAACCACTGGGATTGAGAGTTCTAGGACAGCAGTGCAAGGATGGGGCTCGGAAAGGGGAAAGATGATTATAAGCTGGCGGCGACCTCAGAGGACGATGGAAATAAAAAGAATAAAAAGGAGGTGAAGAAAGCAAAGGAGAAGAAGGACATGGACGATCTGAAAAAGGAAGTTGACCTGGATGACCACAAGTTGACCTTGGATGAACTTCATCGGAAATACGGCACAG…
TCONS_00114000	LOC106566993	nm_022047.3	NM_022047.3 Homo sapiens DEF6, guanine nucleotide exchange factor (DEF6), mRNA	0.357235	0.939864	0.377902	0.0130827	0.321635	0.420034	2.12624e-05	0.00218529	ATGGACCTACGCTCAGAGCTCCTCAAGTCCATTTGGTATGGTTTCACAGCCTTGGATCTAGAGAAGAGTGGGAAAGTCTCAAAGTCTCAACTTAAGGTCCTATCACATAACTTGTGTACGGTTCTGTCCATCCCTCACGACCCGGTGGCTCTGGAAGAACATTTCAGGGATGATGACGATGGACCGGTCTCCAGCCAAGGGTACATGCCTTACCTCAACAAATACATACTGGACAAGGTAGAAGAGGGCTGTTTTGTGAAAGAACAGGTTGATGAACTGTGCTGGACTCTCACTGCTAAGAAGAACTACAAACCGGCGAAGGACAATAACAATGTGTTGCCAGGGAAAGATGCCTTTCATCTCTGGAGTCTGTTTAACTTTCTGTCAGAGGATAAATAC…
TCONS_00066916	LOC106610680	xm_017007083.1	XM_017007083.1 PREDICTED: Homo sapiens SH3 and cysteine rich domain (STAC), transcript variant X5, mRNA	0.277429	0.779727	0.355668	0.0390057	0.437122	0.425184	0.000415778	0.0206008	CAACTCTAGACCACCTTTGCTCCACACACTGAGATGCGTACAAAGCTCTCCCTCGCCCTCTATTTGAAAAATCGGACCATAATTCTATCCTCCTGATTCCTGCTTATAAGCAAAAACTAAAGCAGGAAGTACCAGTGACTCGCTCAATACGGAGGTGGTCAGATGATGTGGATGTTACGCTACAGGACTGTTTTGCTAGCACAGACTGGAATATGTTCCGGGATTCTTCCAATGGCATTGAGGAGTATTCCACCTCAGTCACCGACTTCATCAATAAGTGCATCGACAACATCATCCCCACAGTGACCGAGAGGAGACTGCTGCAGAAGGACATACTGCAGCTCAACACCTATGTGGCTTTGTTCACATTCACACCCCAGGAAAGTGAAGACCTGGAGA…
TCONS_00002486	LOC106605349			0.32681	0.824446	0.394144	0.00226946	0.244453	0.425458	2.10859e-06	0.00031963	TGAGGATGATGTGGATGGGGTGGATAAGGACAGGGCCACTGTTTAGTCCAAAGACCATTCAGATTATCGTGGCCTTAGTACCTCCAAGACAACCCCCAGGCCAACACAAATTTACCCCCCCCTCCCCCCTCCAAACTGCCAAACATTGAGGCGGGGATACTGTTTGGGTCCAGAGTCTTGCAAGCGATATAAAAGGGCTGTCAATACATTTTGGGAGACAGAAATCTTGAGAGACTTCATGAAGGAGCATCTATACCTACACACAGACCACCTACAGATTCCTACACCTCTTGGATACCATCAACCAAACGGGACCATGTGGAAGGACACCAGCATCGATGTCCCAGGACAGGTGGCCATTACCGGAGCCTCGTCCCGCAGTACCAACCGTAGAAAGAG…
TCONS_00117885	LOC106568934	nm_002899.3	NM_002899.3 Homo sapiens retinol binding protein 1 (RBP1), transcript variant 1, mRNA	1.01691	2.88959	0.353323	0.00616648	0.290195	0.431903	0.000862502	0.0345386	TCAAAGTATGCGAAACGGAGCACGGAGGGAACTTCTCGAATGTGTACTCCCCCGTTTGCCTGTTAAACTATCTGATGTAAATGTTGCCATTAGGAAAATTGCCACCTTGTTGAAGCCTGACAAAGACATCAGTCACGACGGTGACCACATAGTCATCAAGACCCTCAGTACCTTTAAGAACTACAACATGGATTTCCATGTTGGCAAGGAGTTTGAAGAGGATCTGTCAGGGGTGGATGACAGGAAATGCATGACCACTATCTCATGGGAGGGAGACAATCTGGTGTGTGTGCAGAAGGGAGAGAAAGAAGGAAGAGGCTGGACCCATTGGGTGGAGGGGGATGAGCTTCATCTGGAGCTGAGAGCTTGTGGAGCTGTGTGCAAGCAGGTCTTCAAGAA…
TCONS_00011552	jak2	nm_001322204.1	NM_001322204.1 Homo sapiens Janus kinase 2 (JAK2), transcript variant 5, mRNA	0.223037	0.548107	0.406032	0.000148854	0.148814	0.435663	1.09638e-06	0.000206118	GACACACACACTCCAGTGGCTTGTAAAGGAATGGAATCTTTGGAAATTACACTTTGCTTGGTTTTGTCACGGTCCAGCCATGAGTAATATACTAAAATATATATGTCAACGTTCGCGTACTAATTTATCAGCTATAGAGTAAAAACCTCGTGCAAGATAAAAAGTTTGTTAGAAATATATTTAGATTGCTGTCAAATGTCAAACTAGCGTTCTACAAGGAGTTACCTCGCACCCAGAATGAATCGGAACAAGAACCTTTCACGAAGGAGACGAAATTAATGGGGAAGCACGCGGACTGCAACGTTAATGGTTTTGACTTCTGCAACAGTCATAACTGTCATTCGGAAAAGTTACTTCCCGGTAGCTACAACATTCAGAACGGACAACGTCCAGGTGGAT…
TCONS_00021817	LOC106590030	nm_002133.2	NM_002133.2 Homo sapiens heme oxygenase 1 (HMOX1), mRNA	17.1578	44.5928	0.383508	0.0156458	0.336313	0.444833	0.000400948	0.0201597	AGTATAAAGAGAGGTAGAGACCAGAGAGGAGGCACACAAAGTAAGGATTGTACACTTAGGGAGAAAGAGAGAGAAGGAGAAGACAGTCTCTCATTGTGGGAATATAACAACAAAGAAAGGACCAACTATTGTATAACTTGTGAACTGATATGGAGACAGAGAAGAAGATGCAGACACAAGTGGAGCTCACAGACAGTGATCTGTCTGAGCAGATTAAAGCTGTAACCAAGGACAGCCATGTCAGAGCAGAGAACACTGAGCTGATGCTGGCCTACCAGAGAGGAAACGTCAGTCTGCCACAGTACAAGCTTCTCCTGTGCTCCCTCTATGAGATCTATCAAGCACTAGAGGAAGCTCTGGACAACAACTCCAACCACCCGAGTGTCGCGCCTATATACT…
TCONS_00165390	LOC106580620	nm_000436.3	NM_000436.3 Homo sapiens 3-oxoacid CoA-transferase 1 (OXCT1), mRNA	2.15678	4.9005	0.43746	0.000120064	0.135656	0.444992	2.71683e-18	7.51588e-15	CTGTGAGTTCCTGCAAAGGCTGATCACACATGCACGCCATAACTCAACCGCCTCACATTGCTCATCATTTAGAAAAGCCTGTTGGTTAGCTTCAAAAACATGGCGGCCCTTAAAGTATTATCACGAGCGGATAATGTATTCTTCAAAAACCTATCTGCCACCTGCAGACCCAATTTGAACTTCACCCATTCCTTGATCAAGATGTGTGGCTGCTCCTTCTCCACCTCCAGTCAGAGAAAGTCACAGTTCTACACAGACCCGACAGAGGCTGTGAAGGACATCCCCAGTGGAGCCACCATCCTAGTGGGAGGGTTTGGTTTGTGTGGCATTCCAGAGAACCTTATCAACAGTTTATTAAAGACTGGCGTGAAGAGCCTTACAGCCGTCAGCAACAATGCT…
TCONS_00207725	LOC106589793	xm_005249034.4	XM_005249034.4 PREDICTED: Homo sapiens glutathione S-transferase alpha 1 (GSTA1), transcript variant X1, mRNA	0.195052	0.487642	0.39856	0.169531	0.878292	0.445458	0.000118746	0.00806185	ATTCAATTATGCTTGTGTTCATTTGTGTTTTTGAGACTTATGTAATAACGGAATGACAATCAAAAGCTTTTGGTATTTTCTTTGTTCGTTTCTTTTTCGTAATTAATTTTTTTAAATATATTTTTTAGTGGGCTATTGAAGACAGGTTGAAAGGGAAGTGATGCAGCTGTGAGCGCGCATGCGCACTTTCACATAACACTTCCTAGTGCCACTGGGCTAGTTAGTTTTGCATGGACCGGTACCCGGGTGGGTGAAGATTTAACCTAAGCACCAATGGAATGGTCGCAAATGTAGTACCTCCACTCATCCTGGACACCGGGGCATGCAAAACGAACAAACCCATTGGGACAACAGCCGTACATTTTTACTCATTTATTTTACGTTTAAATTAGCAAATAC…
TCONS_00053879	LOC106608164	nm_004926.3	NM_004926.3 Homo sapiens ZFP36 ring finger protein like 1 (ZFP36L1), transcript variant 1, mRNA	1.21887	3.26396	0.369266	0.10346	0.634428	0.447625	0.00115672	0.042446	AGCGTTTTAAAAGGATCTGCGTTCAACTTCTGCAGGACAGAGGGGCTCTCTGCAGGGCAGAAAGGACACGTAAATCTGGACTAACCACCAGCCCTGTGTTTTAGGGCAGCAGCCTCTAAGGTGCAGGGTTGAGTAACCGGGCAATCCCCACTCAGTACGAATTGTAAGCAGCTGTGCCTCAGTTTGAAAACATATTGGATCCCGAAGAACAATAAGATGTTGAACTACAACAACAACACTTTCGGTGGGCCCCACAACAACGGCTCCTCCTTGCTGGACAGGAAGGCGGTGGGGGGCAGTGGGCTGTTGCAGCGCTGTGACTCAGTCACCCTTCCCAACGCTAAATTCAACCAGAACCAGTTCATCAACAGTCTGAAGGTGGACCCCTTCTCGCTCCTG…
TCONS_00009842	LOC106608780			1.2308	2.88017	0.425472	0.000980075	0.24054	0.45196	2.02401e-06	0.00031107	TCTCATGGAAAATGCATTCCGCTCAGGTCATTGGCCATCAGACAATCCACAACTGCCATACGGAGAACAAAGCAAGGGAACTTTTTTTAACCTGTTTTATAAGGAACATTCATCTGTGGTCAATATAACCACATCAACCTGTTTCATCTGTGGATATTGGTTGGAGAGGAGAAGGAGACGAGGGACAGTGGAGGAGATTGTGGAATATCAAATAAACACCTAATGTAAAAACACCATAATGGAACAATTCAAACTCAGTGGGAGTGGAGGAACGATGGCTCTCTACCTCCATTACCTGCTGCAGTAGAGGGGTTGATGAGAGGCAGTTGGAATATGAGAATGGACCCCAGGGATACCTACCCTACTACCAGGGTCTGTCTCCTGACAGAATGTCCTTGG…
TCONS_00192914	LOC106586910	nm_018471.2	NM_018471.2 Homo sapiens zinc finger CCCH-type containing 15 (ZC3H15), mRNA	0.207097	0.536726	0.382973	0.146072	0.796296	0.452843	0.00112879	0.0417753	ATCCATCCGACAGTATCTGCTGTGGTTAACCCGATTTGCTAACAATAGCAACAACATCACGTTTAATTAATTAGCGGCGGTTGGATTCATTTCTTTAACATTTAAAAAAAACGACATGCCTCCGAAGAAATCGGTCCAGGCATCAGGGGCAGCAGGTAGTAAGAAAACACAAGAGAAGAAGAAAGAAAAGATTATCGAGGACAAGACATTTGGACTGAAGAACAAGAAAGGAGCAAAGCAGCAGAAGTTTATCAAAACTGTCACTCATCAAGTCAAGTATGGACAGCAGAACGCACGACAGGTTGCAGCTGCTGAAGGCGATAAGAATAAGAAGATCGACAAGAAGAAGGAGATGGAAGAGTTGAATGAGCTTTTCAAGCCTGTTGTGGCTGCACAGAA…
TCONS_00005448	LOC106566971	xm_011519172.3	XM_011519172.3 PREDICTED: Homo sapiens far upstream element binding protein 3 (FUBP3), transcript variant X2, mRNA	0.733114	1.67924	0.433657	0.000583192	0.223345	0.461945	4.53426e-06	0.00059029	GAATCTCGCGGTATCGTGTAGATGGGGTGGTTTAGCTTCCTCTTCCTAAGGTCGGTGCGTGCGCTGCTTGATTTGCTCGCCAGTCCGAAGTTTTTTTTGGTGTGTTGCTGAGAGCTGCTGTAGGGATGATGATGATGGCGGAGCTGGTACAGGGACAGGCCTCGGTGGCTCAGCCTGGAACGAAAGCAGATGGCTTCGCCGACGCGTTACACCGGGCCCGACAGATTGCAGCTAAGATGGGAGGTGACCAGATGCCCCACATGAACAACTCCTCTCCAGTCCTAGACCCCTCTCTCTACGGCTACGGAGGCCAAAAGCGCTCAATGGATGATGGAGTAGGTAACCAGCTAGGTGGAATGGTACATCAAAGGGCTATTATGACAGAAGACTTCAAAGTGC…
TCONS_00105441	LOC100380707	nm_003363.3	NM_003363.3 Homo sapiens ubiquitin specific peptidase 4 (USP4), transcript variant 1, mRNA	1.15988	2.86703	0.402513	0.0209213	0.367473	0.463928	0.000719802	0.0304787	CTTACATCTCGTACACCTATTGGTGAGGAGGAGGCCATGGATCAACAGGTGAGTCCGGAGCCAGAGAACGGCCAGTCAGAGGAGGAGGACACCTCAGACCTGGAGAATGGCCCTAAAACCAAGCCGTGCTCCAGCACCCCGCCCAAACTGTTCTCCTTCAGCATGGTCAACTCTTACGGAACGGCCAACATCAGTCCACTGCCTTGTGACGGAAACATCCTCAAACTAAACACACATTCCACAGTGGCGATCGACTGGGACTCGGACTCAAAGAAACTGTGTTATGACGATCAGGAAGCAGAGGGCATATGAGAAGCATGAGAGCATGCTCCAGGCCCCGAAGAAGAAGGCCACGGTGGCTCTGAGGGAATGCATTGAGCTCTTCACTACCATGGAGAC…
TCONS_00144312	LOC106575067	xm_005257412.4	XM_005257412.4 PREDICTED: Homo sapiens nuclear factor, erythroid 2 like 1 (NFE2L1), transcript variant X3, mRNA	0.6783	1.51323	0.445111	0.000852124	0.233494	0.465305	6.66337e-07	0.000139914	CCGTTACCACCTTGTCAGTCAGGCTGCCGCTGCTAGTGGGCAGGGCCGTTTAGCGGCTGGGGTTTCTTTACGCTTTCATTATTTCTAGACCTCATTTTTTATTTCTATACAAGTGAACTATGTTCATATTCAGGACGCTGTTCGGTAAGATTTCATTTGATTTGTGTTAGTGTAAGGGACTTTAAAGATAATTGCGGCTCTGGGCGTTTAAGAGCAAATTCACAAGGGAATATCAACTGCGCAATGATGGAGGTAGAATTGTCAAGTGCACATCGAAGTCAACAGGATATGAACTTGATTGACATCCTGTGGAGGCAGGACATTGATCTGGGTGCCGAGCGGGAGGTGTTTGACCTGAGCCTGCGGCAGAAGGAGGATGAGCTGCGCAGGCAGAGGGAA…
TCONS_00180463	ssra	nm_003144.4	NM_003144.4 Homo sapiens signal sequence receptor subunit 1 (SSR1), transcript variant 1, mRNA	9.03483	20.4911	0.439195	4.32359e-05	0.0840687	0.466296	2.52257e-06	0.000365114	GTGTTTTTGTTGTTGTTCATTCAATCAATTTCTCCTAAACATTTTGACAATACCTATACGTGCATAGTATGGGCGTGTCTTAAAACTGTTGTCCCACGTCTTCTCTAACTTTTCTTCCTTTTCCTGAGTGCTGATGTGTATGTAGCAAGCTACGAACTTGACCGCAGCAAAATGTTCAATTTCGGATCAAAAATACTTGTACTTTTTCTCGTGGCTTTCCCATGTGGCCTGATATCCTTCGGCCAAGTATCTGCAGACTCTGAGTCTGCGGAAGACATTTCCCCAGATTCAATAGTCGATGAGGAGGAGGAGGAGGAGGAGGAGGAAGAGGATGAGGTGCTGGTGGAAGAAGATCAGGAAACAGAGGATGACATAGATGAAGATGCTGCAGTTGGAGAT…
TCONS_00029318	LOC106599662	nm_013245.2	NM_013245.2 Homo sapiens vacuolar protein sorting 4 homolog A (VPS4A), mRNA	0.506214	1.16294	0.434337	0.00918832	0.307256	0.467692	5.18556e-05	0.00439146	CAGTCTATGACTTGGGTGGCTGGAGTCTTTGAAGCTTTTTAGGGCCTCTGACACCGCCTGGTATAGAGGTCCTGGATGGCAGGGAGCTCGGCCCCAGTGCTGTACGCACTACCCTCTGTAGTGCCTAGCAGTGGGATGCCAAGCATTTGCCATACCAAGTGGTGACGCAGCCAGTCAAGATGCTCTCAACGGTGCAGCTGTTGAGTTTAATTTGTAACACTGCAAATTACATTGTTATTGAAGGTACGAGGGCCATCGAGAGACAACCCCAACATCGTGGTAGATGACCTTTTGACCCCATGCTCCCCAGGAGACCCGAACGGCATCGAGATGACATGGATGGAAGTCCCTGGGGAAAAGCTATGTGAGCCAGTTGTTTGTATGTCTGATATGCTGAGG…
TCONS_00084642	erich3	xm_017000275.1	XM_017000275.1 PREDICTED: Homo sapiens glutamate rich 3 (ERICH3), transcript variant X2, mRNA	0.594028	1.37042	0.430934	0.133244	0.746902	0.470812	9.97993e-05	0.00706404	ATGGGAACATGCAGGAAGGGAGAGACGTTCCAGTTTGTGTCGCGGCGCCACCGTGGCTTCCCCTTCAGCCTGACGTTCTTTCTCAACGGGCTGCAGGTGGAGCGCCTCAGCTCCTGCTGTGAGTTCAAACACCGGAAGGGTTCCCGGCTAGGCGGCCGCCACGGACATTTTGGATTCTCCAGCACGGAGGGAGCCTCGCCCTGCTACAGGTGTATCATAGCCATGGGGTTAGACAAGAAACCCACCCCTCCTCCAAAGAGAGTCAAAGAGGAAATCATAGTCACCCGCCCTCTAGACACTGGGAAGGACACTGCAGAGGTGGAGGAGGAGAAGATTGGTAAAGACAGTCACTCTCAACCAGAGCCTGAGACAACTCAGCCACAGGACATGGAGACAGAG…
TCONS_00176298	LOC106582720	nr_029483.1	NR_029483.1 Homo sapiens microRNA let-7f-1 (MIRLET7F1), microRNA	0.203734	0.453757	0.448182	0.000519174	0.222769	0.471315	2.20315e-06	0.000329451	GATGGAGCACACCTGGTCCAGCGTATAGTACAGAACACTAATGTTCCCTAGTAGAACTCCTAAACCTCATCTCTGGGTCGACGCCAGACTAAGCACCTGTCCTTGAGGCTGAGGTAGTAGATTGAATAGTTGTGGGGTATATGTCCTCCCTCTGAGATAACTATACAATCTACTGTCTTTCCTAAGGAGACAGACTGATCGTCAATAACCCTGAAGATTGACTGTTCTCCCCTGACCGTCCCACCCATCTTCCCAGCCTGGACACCTGCCTGCAGCCTGTCTCTGCTCAGTGGGGAAGTTACGCCATTAGCATATCACCTCCATTTACACCCATTCACAGACTGTTGCAGGACAAAATGAGAACGGGCAACATTTCCTTTGTTAGACCACCCAATGCTT…
TCONS_00110678	LOC106567948	xm_011545304.2	XM_011545304.2 PREDICTED: Homo sapiens diacylglycerol O-acyltransferase 2 (DGAT2), transcript variant X1, mRNA	26.6612	60.1257	0.441506	0.000145393	0.148247	0.471337	1.18582e-05	0.00132099	CCCCCTCCCATACTGACTGTGACTGGCTCCTCCCATACCGGTTAAATGCGCGCTCGGTGCTTCAATTCAGTACAGTGGAAGGCAGTCATGATAGAGGAGCTGTAGAGTTTACAAACTTTAAAGCAGCAAGTATTTCCAAGTCTTGTAATCTGTTTATTCCCGGGGCCACAGTTATGAAGACCATACTTGCTGCCTACTCCGGTGCCCTAAAAGGCACAGGCTATAGCATCCTCTCGTCCCTGCAGGACCTGCCCTCCCCTCCATGGCCTGCCCTTCGATCCAAGATGGAGAAACACCTTCAGGTCATCGCAGTTCTTCAGTGGGTCATCTCCTTCCTTGCCATGGGCATCAGCTGCACTGTGCTGTTAATCTACATGTTCTGCACAGACCTCTGGGTGA…
TCONS_00035370	LOC106603351	nm_198896.1	NM_198896.1 Homo sapiens RAB6A, member RAS oncogene family (RAB6A), transcript variant 2, mRNA	1.12731	2.61572	0.427737	0.0603719	0.45113	0.472302	0.000237901	0.013807	TGCGAACACACCCGTAATTTACGCCACTGCATCGGAATGCCACAATCGCTTTGGATTGGTTGAGCCTTGTGCCAGTCGTCGAACATATTAGGTCGTGACAAACATCCTCTGAAACAACTAGCTAGCAGCGATGGAGTGGGAGTGCTGAGGTAGTTAGTCAGCTGAGTGTTCAAGAAGCCAGTATCTACTACCTAGTTATTTAGCTACTAAACTCACCGACTGCCAGTCAAGCCAAGAAATTGCAGTTTAGAAGCATTGCTGCTAATGTTAGCTAGTTAGTTCTTACGGCACAACCCCCCTCAACTTGTCAACTGGGCTGGCTAGCTAGTAGGGATTTAGCTAGCTCACTAAAGTAAGGGGTAGTGTGTTTCCCCCCCCCCCCACACTGTGGGCCACAGT…
TCONS_00188046	hnrnpk	xm_005251965.3	XM_005251965.3 PREDICTED: Homo sapiens heterogeneous nuclear ribonucleoprotein K (HNRNPK), transcript variant X4, mRNA	0.978234	2.24238	0.434393	0.00231561	0.244453	0.47483	0.000181352	0.0111488	TGCTTGCTCTTTATTTCCAATTCAATCGAAGCGGCTACATCTTTCTTCAGTGCACTTTTTCAGAGCCATTTTTGTGCTTGCGTTCTTCGTCAGAGTGAGAAGGGTCGAAAACGAGTAGCGCAGGTTAGCAGCGGCTCTGAGACTTGTTACGTTCCGCCCATAACACGCCCATCTTCTTCCAATAAATAGCGCCAGTCAGACCGAGGAGCCCTCTCCTTTCTCCCCACTCTTACCTGCTCCCAGGACCGAGGTGCCTGGCCTACCCTGCCCGGTGTTAACTGACAATGGAGACAGAAATTGAACAACAAGAAGAAGATACGTCATTCAGCAACACAGAAACCAACGGTAAGCGTCCTGCTGAGGACGCTGATGAGGAGCAGTCCTATAAGCGCTCCAGGA…
TCONS_00009969	LOC106608059	nm_178313.2	NM_178313.2 Homo sapiens spectrin beta, non-erythrocytic 1 (SPTBN1), transcript variant 2, mRNA	0.522416	1.22823	0.422505	0.169831	0.879251	0.477484	0.000848824	0.0343317	CGCAAAACCATGTAAACACCTGCAAGACTTCGGCTGCAAGACTATGCGTGCATGTACTTCCGTCTCGTGCGCGTGCTTCAGCCCAAGCCCACTAAGGGGCGCATGCGTATCCACTGCCTGGAGAACGTGGACAAGGCCCTGCAGTTCCTCAAGGAGCAGAGGGTCCACCTAGAAAACATGGGCTCCCATGACATTGTCGACGGCAACCACCGCCTCACCCTTGGCCTCATCTGGACCATCATCCTCCGCTTCCAGATCCAGGACATCAGAGTGGAGACGGAGGATAACAAGGAGAAGAAGTCGGCTAAAGATGCTCTGCTGCTTTGGTGCCAGATGAAGACCGCAGGATATCCCAATGTAAACATTCACAACTTCAGCACCAGCTGGAGGGATGGCATG…
TCONS_00017099	LOC106586723	xm_005260733.2	XM_005260733.2 PREDICTED: Homo sapiens Ras and Rab interactor 2 (RIN2), transcript variant X19, mRNA	0.275332	0.642961	0.42591	0.00113258	0.244453	0.477639	0.000801677	0.03306	AGAGGGTTAAGCCTGAGCGAGGTGTACAGAACTGAACTGGAGTTGTGCAATGGAGACGTTTTGGCAAGAATGAAACTATACAATATAATGCTAAACTATATGAAACAAAAGTAAAACTTTATGAGTTCGCGTTGCACCACGCATAGACCACTTGGAGTTGTGTGGTGTCTGCCACAAGAAGACTGGACTTTGTCTTTAGGATTCCAGCCGACGTGAACACAGACGTCTAGACCTAAACACAGGCGTCTATACCTAAGTATGGCGGCTACGCTGCCGTCTACACTGCACTCTACGCTGCCCAGACCAGACTGTCATATGGACAGGAGTGGGAGCTTCTTTAAGGACTCAGACGGACTCACAGACTCAGACCTAAGCATGTCTGCTACGCTGCCCAGACCA…
TCONS_00076358	LOC106612300	nm_004649.7	NM_004649.7 Homo sapiens chromosome 21 open reading frame 33 (C21orf33), transcript variant 1, mRNA	1.59188	3.68724	0.429116	0.00451228	0.264898	0.478433	0.000555716	0.0253408	TAAAGACAGTTGACTTCCAGTTACACTACAACAGGAATCAGCAGGTAGGAGAAGACGACCCAGACTGCACAGACCATATACTACTGTAGTTTACCTTTACAAGGAGCCATGGTGAAGTGTGTAGCCATAATTCTGTCAGGGTGTGGGGTCTACGATGGGACTGAGATCCACGAGGCGTCGGCTGTACTGGTCCACCTCAGCAGGGCTGGAGCTCAGGTAAAGATGTTTGCCCCCAACGTGGACCAAATGCATGTGGTGAACCACTGTGAGGGGACACCCACGGTTGAGAAACGCAACGTCCTGGAGGAGAGTGCTCGTATCGCCCGCGGCGATGTGTATGACCTTGCCAAGCTAGAGGTCACCGCCTTCGACGCCCTCGTTATCCCAGGTGGTTTTGGC…
TCONS_00185417	ef2	nm_001961.3	NM_001961.3 Homo sapiens eukaryotic translation elongation factor 2 (EEF2), mRNA	7.60231	16.0492	0.470585	0.0230264	0.37871	0.479714	1.43764e-15	2.16933e-12	TTCCCTGCCTATGCCCTCGTGAGGTGGGCAGTATAACATTTCGTGACTCTTTTTCCACGAAGGGAATCCATAACCATCCGTCAAAATGGTGAACTTTACCGTAGACCAAATCCGTGCCATCATGGACAAGAAGTCCAACATCCGTAACATGTCTGTGATTGCGCACGTCGACCATGGTAAGTCCACCCTGACAGACTCGCTGGTGTCGAAGGCTGGTATCATCGCGGGATCCCGCGCCGGAGAGACCCGTTTCACCGACACACGAAAGGACGAGCAGGAGCGCTGCATTACCATCAAGTCTACTGCCATCTCCATGTACTACGAACTCTCGGAGAACGATATGGCCTTCATCAAGCAGTGCAAAGATGGCGTTGGGTTTCTCATCAACCTGATTGACTC…
TCONS_00025868	LOC106600890	nm_001909.4	NM_001909.4 Homo sapiens cathepsin D (CTSD), mRNA	0.613869	1.30444	0.467466	0.000446918	0.218519	0.483035	7.07075e-07	0.000145794	TCTCCATCTCTCGTGATCCTGCGACAGCGACTTGTCAAGTGCGCAGTAGGGTGTCTGATTTAAAATGACCAGTGCTATCCGCGATTCCCCACAATCGGTACCCCAATTGGTGCAGGTTTTTTTTTTTTTTTTGCCCTAGAACTACACACCTGATTTAAATAATCACTAATCTTTTATAATTTCAATCAACTGTGTAGTGTTAAAGAAAGAAAAAAAAGATGCACTTTAGACGTCCAAAGGATACCAGCTTGCAGTGACCAATTTAAAACGATGGACATTATTCAAGCCAATAAGACCATCTAATGTATGTGCTCTCTCCAATCAGGACTGGACCGAGTGAAGAAAAGCGAGTGTGTACGGAAACCACCGAAAGGCATACTGATATAACTGGGTTTACTG…
TCONS_00184984	LOC106584289	xm_017013881.1	XM_017013881.1 PREDICTED: Homo sapiens ring finger protein 170 (RNF170), transcript variant X2, mRNA	1.22011	2.69122	0.450638	0.112271	0.662219	0.485063	7.90662e-05	0.00601914	CAGGCAGGCAGCCCTCAGCTCCCAGATCGAAAGGCCTAGTTAATGATTAACAATACCAGTCAGATTTATTGTGTACAGTGATGCTGTCAGGAAGCATTTCCTTCTCTAGCCTGTCCGGGAAACACACACTCTACAGACACACTCTCAGGCTCTCTGCCTGTGTACAGCTACCATACCTATACTTCTAGCTCTAGATCAGACAGCTGCCAGATGAATCAGACCATGCAACCCTCCCACAGCTCTCATCCCAGGACACCTCTCAGATCTGTCCATCTGCGGACCACAGAGACTGGCTCTGCCCTGTGTGTCTGCAAACTGCCAGCTTTCCTGTACAGACCAACTGTGGCCATCTCTTCTGTGCTCCCTGTCTGATCTCGTACTGGAGACTTGGGTCCTGGC…
TCONS_00189113	LOC106585128	nm_020130.4	NM_020130.4 Homo sapiens transcriptional and immune response regulator (TCIM), mRNA	1.90962	4.3625	0.436777	0.00200503	0.244453	0.489742	0.00118545	0.0429621	CTTTCTGAAGGCACTGTAAGTAGCTTACTGTTGCAGTCGGTGTAGAGTCAGTCGTTCCCTGGAACCAGTGATGTCACTTCTGTAACTGGGGCTGGACTGCATGAGCTTCCCTATAATCCCTTTAAATAGCGCAGGCAGCGCTCACTCACTACAATCCCTCTCAGGCGAGTAGTACTCTCTCTCCCTCCTACAACACCAGTCAAAGGAGTTGCTGGACCAGTTTCGGAGACTGCACCGCAGCCGTTACAAGAGAGTCATCAAGATGACTAGCTACATTGTATCCTCCGACTCTCGCCGTGTCAGCCCATCGGTCCACGGGAACAAATTCGACACTGCCTACCGCAAGAAGGCCGTGCCCAACATATTCGAGAACGTCAACCAGGACGCGGTGATGAGGCT…
TCONS_00010297	LOC106609622	nm_001169.2	NM_001169.2 Homo sapiens aquaporin 8 (AQP8), mRNA	1.34351	3.08402	0.434719	0.0199952	0.36173	0.490163	0.00137691	0.047136	CATATCCTGAGACCACCCTAATGTGACGGTCCTGTCTGCACTCTTATCAGTGCATGTGTCACACTCTGGCTGACCAGTTGACAGAGCAGGTGTAAGTGACACAGAGAGCAGCAGTAGTCAGCAATATGTCTGTGATAGAGTCAAAGACGGAGCTCTTCACCGTGGCTGGGGCTGACACTGGGGACTCAGGGCCAGGTTCAGGGGTAGTCAACCCCAGGAAAATAGTCACCACCTTTGAGAGATATATCCAGCCGTGCTTGGCTGAGGTGTTAGGATGCACTCTCTTCATCTTCGTGGGATGTGGGTCTGTTATTGAGAATGCTGGCGTTCCAGGGAGCATCCAGCCCGCTCTGGCTCATGGGCTGGCGCTAGCAATTGTTATCGCTGTATTGGGAGAGA…
TCONS_00125198	LOC106569947	nm_148919.3	NM_148919.3 Homo sapiens proteasome subunit beta 8 (PSMB8), transcript variant 2, mRNA	0.632669	1.41716	0.443962	0.0602485	0.450725	0.491784	0.000796616	0.0328921	TATAAATGGCCTTGCCAAGACGGAAACGTATTTTCACTGTGGTTCTGAGGTGTGGTGGAACAAATCAGTAATATGGCCAATTTAAATTGTAATACAGTTTAAATTGGCTATATTACTGCATTAGATACAAACAGTTCCTGAATTCGGAAAACGGTCATGAAAACCAGACTCATCAGCGCCATGAAGATATATTTTGTTCTCCTCAGTTGTATTCATGGCGCTTTATCAGTGATCCATTCCCTGCGCTACTTCTACACATCCTCCTCAGGAATCTCAGACTTCCCTGAGTTTGTGGACATGGGGATGGTGAATGATCAGGTCATTAGCCACTATGACAGCATCACGAAGAGGAAGGTCCCAAAGCAGAGCTGGATGGGGAAGGTTTTTGACCAGCAGTAT…
TCONS_00124372	LOC106569753	nm_003902.4	NM_003902.4 Homo sapiens far upstream element binding protein 1 (FUBP1), transcript variant 2, mRNA	0.34034	0.73864	0.458623	0.00422272	0.262399	0.496176	0.000239192	0.013825	GCGATAATCTTTTTCAACGAGAACGGCCATCTTCTCTCTCCGGGTTTGAGAAGAGAAGTGTTATAACAGATATGGCCGACTACTCGAACGTTGCTCCGCCGTCGGGAAATGGCGCCGGAATGAACGACGCTTTTAAAGACGCACTTCAGCGAGCTAGACAGATCGCCGCTAAGATTGGTGGTGACGGCGTACCCTCGGCGCCCTCGGGTAATGAGTTTGGCTACGGAGGCCAGAAGCGGCCCCTAGAAGATGCCGACCAACCAGAGACCAAGAAGGTGGCACCAAATGACCCGTTCTCAGCAGCGATGGGTATGGGAGGAATGGGAGGTGGTGGACCGCGATCGTCATCAGAGGAGTTCAAGGTTCCTGACGGGATGGTTGGATTCATTATTGGAAGAG…
TCONS_00120351	LOC106569944	nm_004381.4	NM_004381.4 Homo sapiens activating transcription factor 6 beta (ATF6B), transcript variant 1, mRNA	0.334169	0.738023	0.451047	0.0868857	0.558079	0.499379	0.00124373	0.0444354	AATTTCGTTTCGGTATCTGGATGTAATCATATGCGAGATGGTGCTGTGGACCGAATGGATATTATGAAACAAAATAAACACAAAATCTAATGTTTTGATGGACCCAATCGCAAATTGAGCATCATTCGCTGTAAAATCGATTTCGTGGGTTTATCTTTTTTATTTGATATAATTTATCAGTGATTACACCCCCCCCCCCCCCCCTAACAAACGCCTTTGGCTGTGGCTATGACTACGGATTTACTATCTGATTTGGATAGTCGTTTCTTCGCTGATAATCTTCTGACAAGCGACGATTGGGATGCCTGTCTGTACCAGTGTGAGAGCATGGAGGAGGGAGAGGACGGGGAGTACACGAGAGGACCGAAATATGAAACATCGTTTGACAACGATCTCGTG…
TCONS_00180373	LOC106583273	xm_005269052.3	XM_005269052.3 PREDICTED: Homo sapiens RAB5B, member RAS oncogene family (RAB5B), transcript variant X2, mRNA	0.413787	0.877402	0.46983	0.00227533	0.244453	0.499591	9.21497e-05	0.00664578	AGCTTACATCTCTTCCCCGAAAGTTTCTGTGGAGGAAGGATAGACTTTTACCAGTAGACAATTGGGTAAAAAGCTGTCAATCTGTTACCGCCCCAAAACACCGGAATTACGAGATGGGACAACGCAGTCTTTATCTCAACTAAAAAGACAAAGGATAAACAGCAACATTTGCCAGATTTCCATTTTACATCTGGCAGACGGGTTCCATTGTCCTTGAGAGCGGTACCCCCCCACCCCCCGCACACTGCTCCTCTCTCCAGCTGTCACTTGAACCTCCTTTTCCTTCTGTCCCCCCACTCTCAACACCCCCCCCACCCTCAATTTCCCCAACAACCCCCTCACGGACACACAGCCCCGATGGCAGGGCGCCCATCCCGACCCAGTGGCCAGCCCCAGTCC…
TCONS_00055794	LOC106606968	nm_145214.2	NM_145214.2 Homo sapiens tripartite motif containing 11 (TRIM11), mRNA	0.717601	1.52628	0.467814	0.0254679	0.392279	0.503646	0.000455287	0.0219682	ATTCAGAAAACGGAGAGAGCCGAACCATCTTCGTTCCGAGGAAAATCTTGTATGTAAACAAGGTCAGTCATACTGCAGCATACAGTGAACTTGTTCTCCAGTAGAATTACTCCTGTGTATAGAAGACACCAATCGGCTTACATTACAACATTGTGACAGAGTCTCAGCACAATTTCCAAGATGATGCAGTGTTTCCACTTTATAGTCGAGCCGGTCAAGAGCATCACAGTCAAGCTTAAGGAATCTCGCAAGAGGGCGAAGAATGAGAAGAGAGAGCCACTGGAAGAGAATCAGCTGTTTATAGTGGAGCTGGCTAGAGATCTCAATCGAGTGTGCCAGAGGTCTGAGGTGCTGGGGAACATCTGGAAACTAGAGGACATCTGGCCCACTCCTCTTTGC…
TCONS_00026612	LOC106601356	nm_003216.3	NM_003216.3 Homo sapiens TEF, PAR bZIP transcription factor (TEF), transcript variant 1, mRNA	1.2391	2.65374	0.461239	0.110231	0.653864	0.504166	0.000500907	0.0236202	CACCATTGGTTCAAGTGAGGATAGGAAACGTCCTCGGCTGAACTTCGCCGGGAAAGAAACAAATAGGAGCTGCAGCAATCCAAGTGGAGCAGAAACGCGAGACACAAGGTGTCAGAGAGACTAGTAGCCTAATATTGAGTAAGCTATCAGTAGCCTACACGGTGCAGGAAACAAAGTATCCTGTGTATTCGATGACCCAGTGCTGAATCGAAGCTGCTGAATGATTACGTGTCACGATTACACGTTTCTTTAATTGAAAGATCGGCATTTTTCTGAGACAACGAGAATCCAACTCAAGCTAGGTGGGGCTATTGCAACAATTTATGGCCATACCATTCCACGACATTGGATTTTGAGACACTATCTAAAGAACAGAAATTCTCAACACAGCAAAACCAT…
TCONS_00164781	dao	nm_001917.4	NM_001917.4 Homo sapiens D-amino acid oxidase (DAO), mRNA	1.284	2.6087	0.488158	0.0356966	0.42439	0.505259	1.20926e-06	0.000221788	GGCTCAACATTCGCCTCTCTCCCCTACAGGCCTTATGGGTTCACGTACGGTGAAAGTTTTAAATGTAACATAGTAGAAGTATATGTCATTTTTTTTCATTCTATTAGTTTTAACAAAATATTTTTCTACAGTCGGTCAAGGCTAATGGAGCCGGTCAAGGCTAATAGAGTGGGATTTTTTTTCTTCTTCATATTCAAGCCTTTATCTGCCATGTAGAGCCTAGACGACTTCTGTACCTTGGACCGACCATGTGACGCTACATTTGGAGGCGGATTGTCAGCTCGAGGGCAAGGCAACAGAAGACATGCGTGTGGCAGTGATCGGAGCTGGGGTCAGTGGCCTGTCCACGGCTCAAAGCATCTATGAGCAGTACCACTCCATAGTCAGTCCACTGACCAT…
TCONS_00104758	LOC106565161	xm_024453512.1	XM_024453512.1 PREDICTED: Homo sapiens inter-alpha-trypsin inhibitor heavy chain 3 (ITIH3), transcript variant X2, mRNA	3.2235	6.54395	0.489223	0.000262846	0.186671	0.506738	3.52463e-07	8.3388e-05	TTTTGTGGGGCTTCATTTCTGCGGAGATCATGATGAAGGGAGCCTCTGTAGGAGTCGGCCTCCTTGGGCTGCTGCTGGCCTGCGTTACCACAGCACCAACCGATAAGAACAGGGACTGGGACATCTACAGCTTTCACATCAACTCCACAGTGACCAGTCGCTATGCAACCACTATCATCACCAGCCGGGTTGCCAATCGGATCGACCAGTCACAGGAAATAGAATTCCATGTTAAGATTCCCAAGAATGCTTTCATCAGTAAATTCAAAATGACCATTGAGGGGCAGACGTATGATGGGGTTGTGAAACAGAAGGAGGAGGCTCAGCAGCAGTACACTCAGGCAGTGTCTCGTGGTCAAAGCGCTGGCATAGTCAGTTCAGTGGGGAGGACCCTTGAGG…
TCONS_00019642	LOC106579409			1.04911	2.13065	0.489968	0.000189614	0.165717	0.508079	3.41474e-06	0.000457094	GGAGGAGAGGGGAGGCCAGACAGAGATGAGGAGAGGTTTGCCAGGAGGAGAGGGGAGATCAGACAGCGTGCTGATGAACGGAAGGTGGAGAGGAAGGTGAGGCATGATGACATCCGTAAGAAGTATGGTCTTGTCCCTGACTCTGACCACCCATACAGCAAGTTTGAAAATGAGTAAACCAGAAACCTATGTGAAGAGAAGTTGTTCAGATGGCCCTGCTCTACTCTGCTCCATCCTGTTTGGACTGACTATCATCCTGTCCTGCTGACTGTTTTAGCTTAGAGAGCAGAGACACCCTACTCTGAGAGACACACAAACACCTATATATCAAGACCGGTCTATCATCATGATTCATCTAAATCAAACCTTTGCCTATAATTATTAAATGCAGTTTTTATT…
TCONS_00128954	LOC106571849			1.25664	2.56284	0.487375	0.0010978	0.244453	0.512234	5.44908e-05	0.00457957	AGTTTTTTTTTTTTTTTTTAACTTTTTTTCAGACCAAATCCTATATATAGTTCTATCTGTTAGACAGTCCTATAGAGCAGACAGGGTTGTATCGGAAAGGAAAAAAAGACTACAATATTTCAATATCACAAGCTACGCTTCTATCCAATTTGTGACAGGTTTTCATGTGAATATTCTACAATCAGCGTAAATACAATATTTATGCTGATTGCGTTTCCATCAAATTGACTTGAGGATGAAAGTCTGTGCGTGATGCCATAGTGCACATAAAAATTACTTCCAGTTGAATTCCCATGTACCAAATAAAAAATACTAGTTAAATGGGTTTTCATTGCATTTTCAACTCCGATGGTTTTGTCAGAAATGTTGCGTTATATAGCGCATGTTTCTTCTCTGATC…
TCONS_00165015	LOC106580452	nm_006744.3	NM_006744.3 Homo sapiens retinol binding protein 4 (RBP4), transcript variant 1, mRNA	0.692967	1.43341	0.482748	0.00163729	0.244453	0.514379	0.000247141	0.0141698	CACCTGGCGTCAACCCTCTTGTAATGCGCTTCAGCGGTCTCCTGTCCAAGGACATTATGTCTGGGATTACAGAACCAAACTGGTGCAACAGATCATGTTACTTAACCCAGGGGCAGGAACATAAAGTCCCACGTGGACTGTTCATTTCATAAAGCGTGTATCCTTACAATTGAATAATTGTTTACTCTTACAACTGCATGAACTTGACATCCAATCCCTCTTTATTTATAATTGTTCAATGAATATGTTTTATGAGTTCAAAGAAAGTGATACCAACTGATAAGAAATGCATGTAATTTATTTCCATTTAATTTCCATGTCACTAAAGAACTATCTAATACCTTGGTGTTGCCATGCCCATGTGTAAACAGTACTTTGGCTTGGCTAAGGTAAACTTAA…
TCONS_00069258	srpx2	nm_014467.2	NM_014467.2 Homo sapiens sushi repeat containing protein, X-linked 2 (SRPX2), mRNA	1.78047	3.57225	0.496067	5.73005e-05	0.0956302	0.51502	2.69311e-06	0.000378827	CGTCCGTTGTGGCTAATCGGATGAGACAGTATACACATGACAAATACAAATGCTACAAGATACAAGAGTAATGACGCTATACACGTGCAGCAATAACAAAGCGTTTTTCCTCACCCGTTTCGGTAAAACGCTGAGGGATGGGGCTGGAGAAATGCAACCACTCTCAAATTCATAGATATAACTATGGATGCCAGGACTTACCATCCATGATATCAAAATTATAGTTTTGAGGTGGTATAGTTTTTGTTTACATTAATTTGTTTAAAAACATTGGAGTGAAACAAGCTTATATTTTGGGTTCTGATTGGGTGCAACAGTTGAACTAAGCTCATGGGTCATTTATACGTTATATTATTCAAGAATCAAATGGGCAAATATCATTAATTCAGAAGTCCAAAA…
TCONS_00117589	LOC106568718	nm_001172818.1	NM_001172818.1 Homo sapiens phosphoglucomutase 1 (PGM1), transcript variant 2, mRNA	9.602	18.7473	0.507908	0.000259861	0.186286	0.515237	1.05638e-15	1.75343e-12	AATGTGCAAACTAAGGAGCGTCTTCAGTTACCATCTGTCTCTGCACACACATTAGTCTGCCTGGTTTATTTTTGGACCCATAACTACCCCCTACCAGCCTGTGAAATACTGGGAGTGGCTAAGACTTTTCCCTCCCGTTACGCCTGTACACCCTTTTTAACTGTCAGGGGATCACGTCTACACAACAGGTTACCCCTTTTTCCTTGTTTTTTGTTTTTGTACCACATTGAAACAATGGATGATAGTCCACTGCAAGTTCTGACTCTACCCACAGCCCCTTACCCAGACCAGAGACCAGGTACTAGTGGTCTGAGAAAGAAGGTGTTCGTCTTCCAGTCCAAAAGGAACTACCTTCAGAACTTCGTCCAGAGTATATATTCCTCCATCGATCTGCTAGAC…
TCONS_00170698	LOC106581115	xm_011535146.1	XM_011535146.1 PREDICTED: Homo sapiens TNF receptor superfamily member 19 (TNFRSF19), transcript variant X2, mRNA	1.57636	3.129	0.499991	4.53864e-05	0.0862444	0.515588	2.92446e-07	7.19136e-05	AGGGAATGTTGAGGGCTGTGCTCAACTTCAAACCCAAGCCTGGCATCAAACAGCGAACCCTCAGATAAACCAAACAAACAGACCAGGGATCGCATAGAGGGAGGCGGCGCTGGAAGCGCATTTCAAAGCAGAATAACAACACAACCAGATCTCGACGCCTTGCACTTTGCAAACTCTTTGCATTTCCACATTTTAATGAGCCCTCTATCTTATATGCAATTGTATCGACATGAGGTTATTGTCATATGATCATAATGACCTGTTTGTAGCTGTAGTGTCCACCCTGTGGTTGCGCTTTGATGTAGGCCTAGTGGCCGATCAGAGATCAGATTACATGCTTTAGATCGCAGCTATCCCTGCCTTTGATCTCCGCTCTGATTTTGTCTTCAATCCGGGGAT…
TCONS_00170877	LOC106581250			2.48678	5.18827	0.475334	0.00085539	0.233494	0.518936	0.00131779	0.0458966	AAAAGCATAAAAATCAATCGGCCCGCATCGTCTCTTGATTAGTCTGTGTGTAGGCCTACCGATTAGGGCAAGACCGATATTTCAAACTGCAGCATATTTCGATAGAGGTATTCGTTAGGGGGAAAACTATGTAGGGGAATTGTAAACTAGGCTACATTGTTACTTACTTACTCACTCTTCCCACCCCTTCAATTCACGAAAAAACGAAACTACACATTTCTGAAACGACAAGTCATCCCCGAGAGGAGAGCGTTGAGCAACTGAGAAGACGTTTCGATTTACAGTGAGATTTAGAGAAATGGCATTTTATAACCAGGAACCTTTTTATAATCCAAGTCTCCCTTTCACCGGCTCTATCCACTGTGGGCTTCAGGAGGGAAAGACCATCATTATCACTGG…
TCONS_00137804	LOC106573930	nm_015675.3	NM_015675.3 Homo sapiens growth arrest and DNA damage inducible beta (GADD45B), mRNA	0.799269	1.63161	0.488567	0.00223868	0.244453	0.52052	0.00054526	0.025036	TTTTGCACTGTTGTATCAGAAACAACTGAGCCACAGTCAGAGCTAATAGAAGGACTTTGCAATTCAACAGCGAGCGAGTTTACACTGAAACATTGCAAGGGAACCTATACCGTATTGGATTACTGATTTGCCGGACGCGCTGGAAACCTCGATTCGGGAATATACTCATTGGAGATTATCCTTGTGGATTATACAATTAACGAACTTCAATATGACTCTGGAAGAACTGGGATGCAATATCACTGAGAAAAAGATGGAGACCGTGAGTCAAGCTCTAGAAGAGCTGCTGGTGGCAGCGCAGCAACAAGACTGCCTGACTTTGGGAGTCTACGAGTCTGCAAAACTGATGAATGTTGATCCTGATAGTGTAGTCTTGTGTGTTCTGGCGACTGATGAGGA…
TCONS_00129122	LOC106571933	nm_014294.5	NM_014294.5 Homo sapiens translocation associated membrane protein 1 (TRAM1), transcript variant 1, mRNA	0.335274	0.657521	0.505542	0.00312082	0.251057	0.522158	1.25449e-05	0.00138357	TGACGGTTTCCTCATTACCATACAAAAGAGACGTCAGCATTTGTGCAGCTGGCAAAAATACTGCTGGACGTTTAACTGGCTTAGGAACAAATTGCGTGTTGTGTTTGGTAGATCTTTTGTCGTTTCTTACCTAACACATGACCTGCAATTTACCCAGTGTACTGGCAGTGGTGGAGGGAGCAAAAGAGGAGAGTTTGCGTCCGAGTGCAAGCGGGGCGGCGAGTGACTGAAGTGCGCCAGGGAGGGAGAGCTGTATCGGTCAGCCATGGGTTTCCGAAAGAAGAACAAGAGCCCGGCGGTGCTGAGCCACGAGTTCGTGATCCAGAATCACGCTGATATGGTTTCGTGTGTGGCTATGGTCATTCTCCTCGGCCTGATGTTCGAGGTGACAGCGAAGTT…
TCONS_00011405	ppef2	xm_011532039.2	XM_011532039.2 PREDICTED: Homo sapiens protein phosphatase with EF-hand domain 2 (PPEF2), transcript variant X1, mRNA	0.533505	1.08133	0.490852	0.00985255	0.308184	0.522928	0.000383227	0.0195332	TAAATCGGGTACGTTTTTTATCCAGCCGTGAAAATACTGCCCCCTAGCCATAACAGGTTAACTAATCTACAACTTCACTCAGTTTACATCCCTACTAAAGAATATAACCTCAAAGTTTTACAATCCTAACCGATCTCCCCATATCCTGATTTTATCATCCCATTATTCTTAAACATATCTCCCTACTCTATAATAACAGAGTGGAAAAATGTTGTCATTATTCTAACACATACAAATTATTCTAACAATAACTGTACCTCACCGTGATTTGATTGAGACCTCGATAGTCAATGCACGGACGCAGACCTCCCTCCTTCACAAAAAAGAAACTCGAGGAGGCGGGTGAAGTGGAGGACCGAATGTACCCCTGACGCAGGGATTCAGAGACATATGTCTCCA…
TCONS_00052963	LOC106607616			0.139028	0.281108	0.491477	0.0113723	0.313202	0.524151	0.000982697	0.0378452	AATCGTTCCGTTGTAATGTATGTAGTTTCTACAGTACTGCTAATTGGTAAAGTTGGCTAGCTAGCTGTGGTGTTATGGTGTTGACGCCGTTTCAGTGCAAGAGGTGTCACTACAGTCCCTAATTCGAATCCAGGCTGTATCACATCTGGCCGTGATTGGGAGTCTCATAGGGCAGCGCACAATGTAAATAAGAATTTGAATTTGTTCTTAACTGACTTGCCTAGTTAAATAAAGGTTAAAAAAATATATATATATATAAATAAATAAATAAATGATCATTTCATATTTAAGTTAACTGCCACGTGATTCTCCGCCCATGCAGGCAGCCTACTCTATTTCAATGAGACCACACATACTAGGGGCACTTAAATTCTAGTATGTGAACTAAGAGAGGTAGGA…
TCONS_00047208	LOC106604865	nm_181876.2	NM_181876.2 Homo sapiens protein phosphatase 2 regulatory subunit Bgamma (PPP2R2C), transcript variant 2, mRNA	0.792624	1.58819	0.497836	0.00242635	0.244453	0.529765	0.000447024	0.0216171	AACAGTAAATACTGCCAGCTGTTATGGCCAGAGAAAATAACAGACTATCATTTTCTCCACAAGCGATATCACATTTTTACAGGTGCCGGTGTTGAAGCCCATGGATCTGATGGTGGAGGTGAGTCCTCGGCGTGTGTTTGCCAACGCCCACACCTACCACGTCAACTCCATCTCCGTCAACTCCGACCACGAGACCTACATGTCAGCTGACGACCTGAGGATCAACCTCTGGCATCTGGGCATCACCGACCGCAGCTTCAACATCGTGGACATTAAGCCAGTGAACATGGAGGATCTGACAGAGGTGATAACAGCAGCAGAGTTCCACCCTCACCACTGTAACCTGTTGGTCTATAGCAGCAGTAAGGGAACTCTACGTCTCTGTGACATGAGAGAGGC…
TCONS_00116775	hnrpdl	nr_003249.2	NR_003249.2 Homo sapiens heterogeneous nuclear ribonucleoprotein D like (HNRNPDL), transcript variant 3, non-coding RNA	1.97965	3.89889	0.505572	0.00037998	0.211943	0.530082	5.18495e-05	0.00439146	CCACCCAGTCCGCCCTTGATGTCAGCCATTTTACATAGCAATCGCGACTGAATTCGTCCCAAAAAGTATTTAGCAATCAGGCCTAACGTTAAATACACATTTCTATTTAATAACAAGGTGACATTCGAAAATGGAGACCGAAGGCCAGGTTGACTTCAGTACAGACGAGTTTCCAGAGGGCTCCAAGATAAATGCAAGCAAAAACCAGCAGGATGACGGCAAGATGTTCATTGGAGGGCTCAGTTGGGACACCAGCAAAACAGACCTCACAGATTACCTGTCGAAGTTTGGAGAGGTTCTGGACTGCACCATCAAAACAGACCTGATGACGGGCCGGTCCCGGGGCTTCGGCTTTGTTCTCTTCAGAGACTCAGAGAGTGTAGACCGGGTGTTGGAGCT…
TCONS_00205801	LOC106589759	nm_000290.3	NM_000290.3 Homo sapiens phosphoglycerate mutase 2 (PGAM2), mRNA	1.21002	2.42081	0.498556	0.00159422	0.244453	0.530733	0.000526481	0.0244722	GGATCCTATTAGACTGCTGTAAAACAAAGAGCGAGAAAAAAAACCAATCGCATCACTCGTATCTGCTAGCGTCAGAGATATCTGTCCATGTCCATCCATTCTGTTGCTGTTTTTTCCGTTTGAACAGTGCCGTTTATTCCTAATTTTCGGAGCTTAATCAACGCAAACGAATATATCAGTTATGGCCGCCTACAAGCTGGTGTTGATCCGCCACGGAGAGAGCAACTGGAACCAGGATAATCGATTCTGCGGCTGGTTTGACGCTGATCTGAGTGAGACTGGAGAACGGGAGGCGAGGAGAGGAGGACAGGCCCTGAAAGATGCTGGCTATGAGTTTGACCTGTGCTACACCTCAGTCCTAAAGAGGGCCATCCGCACTCTGTGGCTGTGTCTGGACAG…
TCONS_00193519	LOC106586187			0.547841	1.076	0.505336	0.00833877	0.306733	0.53367	0.000713815	0.0303479	GGTGCAGAGGGGATCTGGCCAGCAGCAAAAGCAAATACCACAGATCAAAACCAACCATGGAGGAAGAGAGGAGCGCACAGCCAAAGTCATGGTCGAGCGCTAATGTTTACTCTTTGGTTTGGAGGGCTTTTGGATGGACTCCATTTTGAAGAGCTCACGTCAAATTGACTCAAGCCCCTCCGCTGCTAGCTAGCTACCACCGCTAGCCACTCTTTATTGTTCATCTACCTGCAGTAATGTGGACCTCTCCTGTCTTTTAAACCTGCCACTGCCACTGGTCTCCGGGATCAGACATGGTGTCGGGGGAGAGAGATGAAGACAGGAAAAAAAAGGCTCAGCTAATGACTAGCTCTTATGCATCAGTGCACTTACTAATGAGCTTCCAGGGAGAGGCTGAAG…
TCONS_00104950	LOC106565100	xm_017000691.1	XM_017000691.1 PREDICTED: Homo sapiens pleckstrin homology domain containing A6 (PLEKHA6), transcript variant X23, mRNA	1.46623	2.80648	0.519218	6.86976e-05	0.104433	0.535605	2.1683e-06	0.000325706	TCCGCAACAGAGGAAGGCTCTTACATCTACGCAGTACAGCTCTGCTTAGAGAGATAGAGTGAGAGAGGGATCAGCCGAGAGAGAGAGAGAACGAGAGAGGGATCAGCCGAGAGAGAGAGAGCAAGAGAGCCAGGCAGAGCGAGAGAGAGGGAGCGAGAGAGAGGGAGCGAGAGAGAGAGGGAACGAGGGAGAGAGAGATAAGGAGGGCAGCAGCTACTACTGTGGACTCCCTGTCAGCCTCATCGCCAGTCCTCGAAATTGTCATCATCTGCTCCATTATTTAATCAGCACAAGTACCGCTCTCGCACTCCTCTTTCTTCCCCAGCGCTCCGCTCATTTAAAAAAAAAAATATCTGACCGCCGTTGGATTTTACGCGAGTGTGTGTGTGTGTGTGTGAG…
TCONS_00122265	LOC106568752	nm_001967.3	NM_001967.3 Homo sapiens eukaryotic translation initiation factor 4A2 (EIF4A2), mRNA	8.12672	15.4285	0.523361	0.000153658	0.149388	0.536423	1.70856e-07	4.64686e-05	GCCGTATAAAATCGCTTGTCCTCCTCGCTGTAGATCTTTTCCAGTCGCATGTTGAAGTTTGAACTGATCATGTCTAGCGATTCTCCTGATTACAACAGCTCAAGAGATCGTGAGCATGACGCAGGGCCAGAGGGGATGGAGCCTGATGGTGTCATCGAGAGCAACTGGAATGAGATTACAGACAACTTTGATGACATGGCCCTGAAGGAGACACTCCTTAGGGGTATTTATGCGTATGGTTTTGAGAAGCCATCGGCCATTCAACAGAGGGCAATCATTCCTTGTATCAAAGGCTACGATGTCATTGCCCAAGCCCAGTCAGGGACTGGCAAGACTGCCACGTTTGCCATCTCTATTTTGCAGCAGCTGGACATGGAGCAGAAAGAGACCCAGGCTTTG…
TCONS_00159086	LOC106579244	nm_018032.4	NM_018032.4 Homo sapiens LUC7 like (LUC7L), transcript variant 1, mRNA	0.40586	0.812815	0.498501	0.0194241	0.358168	0.536885	0.00108936	0.0407706	ATTTCCTTAGCAAAGAAAGAAGGGGCTGACGAGATCGTTGAAGAAGCTTGTCCAAATAATACACATATTGCATTAATAATATAGGATACCATAGATCGTGGAACCTTCTGTTTTGTGTGAAGCTTTGAAGAATTAACCCACAGCAATGTCGGCCCAAGCTCAAATGAGAGCTTTGCTCGATCAACTAATGGGGACAGCGAGGGATGGGGACGAGACGCGGCAGAGGGTCAAGTTCACCGACGAGCGGGTCTGCAAAAGCCATCTCCTGAACTGCTGTCCCCATGACATCCTCTCTGGAACTCGTATGGATCTGGGAGAATGTGCGAAGACCCACGACCTGGCGCTCCGGGCCGACTATGAAATTGCCTCCAAGGCGAGGGAACTCTTCTTTGAGCTTGA…
TCONS_00117827	LOC106568949	nm_005027.3	NM_005027.3 Homo sapiens phosphoinositide-3-kinase regulatory subunit 2 (PIK3R2), transcript variant 1, mRNA	0.536772	1.02014	0.523913	0.000304312	0.198421	0.541249	5.8703e-06	0.000721765	ATGTAAAATAAGCATATGTGTCCTGTCCTGCAGGGATTCGTGCTTTTCCGACTGTGTTCGTTTATTTTCGCGCTGTTCATATTAGTTCCCACGCATTCTCCTTTTATGCGCGGTGCTGTGCTGGAAATGGCTGTGTAGGGAGCTGAGAGTTATGTGCTGCAAAAGAAAGAAAGGGAGAAAGAAAGAAAGCGGATCAGGAGTGAACAAAGCAGGTGGAAGACTTTAAAGCATCGAGGGAAAGAAACGGTGAAAGATAAGGAAATTAGCTGTCTACATTTCGACGTGTTGAACAGTTAAAGTGCCGCCACAGCGAGATTTGGAAGAAATATATGCGGGTTGTCACTGTCCAGAACGTGAGGAGCCTAAGAAAATCAACGACTGTTGGACTGTCCTACTATG…
TCONS_00066662	LOC106610526			1.04803	1.96869	0.529193	9.42983e-05	0.122205	0.543383	1.10762e-06	0.000206571	TATTCTCTCTTTTGGGTTACTACTGCAACAGAGACAGGGAACGAGGAAGAGATCCAACTACGCTCAAATAACCTGAGAAGCCCAGCCCATCATTTTAACTCTGAGGCGTTTGCTGAGGGCCGGCGCCTTATAACTGATGGGGTGGCCAGCATCAAGGCCAACATACAAAAGGAGAACTTCCTGGCTGCCAGAGAGACACTGGGGAGAGTACTACACACACTACAGGACTTCTACAGCCACAGTAACTGGGTGGATCTGGGATACACTGAACCCTACGCCAACCTGATCCGCCCCGATCTCCCACTGGAAAACCTGGCAGATGTCAGCACCCCGACCTGCAGTGACTGTGCCAATGGGGGGTTCTGTTCCAACTCCATCCTGCCTAACATTCTTAATGAG…
TCONS_00131357	LOC106570873			2.26851	4.25429	0.53046	0.00145393	0.244453	0.544252	2.51015e-07	6.26537e-05	ATTAATCTATCCTCAATATCATTACTCTATCCTCAATATCATTACTCTATCCTCAATATCATTAATCTATTCATAATTTCTTTAATCCTTAATATCTTTCCTTACTGTGTTTTTCTTTTCTCAGGAGAAAGCAGTTTTTGTGAATGTCACATAGCCACCATGAGGCCCACTGGACTTTCCATTTTCATTGTCGTCCTCTCAGCCTCTGTCCCGGGGTGCGGCTCCATGTGGCCTTACTCCACACCGGAGTGGCAACAGGTTAACAATAATCGGCCAAATGAAGCGGAAATTCACTTAGTGCTTGGGCCACCCGATGTCTTCACCACTGACCAAGCTTACATCAATTACGAAACTTCTTACTTCAAAGGGAAAGAAACTAAGGTGTTGGTTTTAAAATTA…
TCONS_00109420	LOC106567257			0.339018	0.656638	0.513243	0.0195305	0.358679	0.546894	0.00137834	0.047136	CAGAGAAGTTTGAAGTCTCATCATGAGAAGGTGCTTTCAAGTAGGGTACTGCTGTTGTCTATTCCATTTGGATTATTATTACTGTCAAGCAACTGCACTGCTGTCACCTGGGATCCATAGCCCTTCTGTGTTCCTAATTGTCTGTGTGAATTGGAGGGCAGCGAGAGAAGATGCATCTGTTCCTCGAGGTACTGTGTATCTCTATGCTCACACGGTGTTGCCTGAGTAGCACGGGTGAGAGAGGTTGTCAACAATGGACAACCTCTGCTCCTTCTGATGTCTGCTGTGAAAGGTGCAATCCAGGGAACCGTCTGGTGACACGCTGTGGACCAGACCCAGAAAAGCTCTGCGTTCCATGTAGGAATGAGACCTACACAACTGATGGTACATCACACACCT…
TCONS_00011686	-			0.447656	0.841202	0.529599	0.0129459	0.320688	0.54708	0.000261292	0.0147268	TATATATATATACATATACATATATACATATATATATATATATATATTAGTCCACACAAGTTTCTTCAACTGTCTTCTGAGTGTAATTAGAGCGAAAAGACACACCTACAACTATTTTAGCACCGTTTCGCACTGCTCTGAGGCAAGCATGGGGACTGGTCTTGATAAATCAATTAGATTTGTATTTTCACTTAATCTCCGTTTGGGTATTGGTATGACAATAATTAGAAAATTAGGGTGCAGAAATGTTATGCTCTTAGTGTAACCTTTATTTAACTAGGCAAGTCAGTTAAGAACAAATTGTTATTTACAAGGACAGCCTACTCCTTCCTCGTGCCCTGCAGGGATTCTTTAGCTAAATAGCCCAGTACTGTACTGCCGACCGTCACGTTGTACAGC…
TCONS_00003166	LOC106609185	nm_198391.2	NM_198391.2 Homo sapiens fibronectin leucine rich transmembrane protein 3 (FLRT3), transcript variant 2, mRNA	0.230579	0.426044	0.538373	0.176075	0.899087	0.54728	1.01706e-06	0.000192933	GAAGCGCTAGAGGCTGATGTAAGTTCACACTTGTAGTGCGCTCTGCCCAAGCGATCTGTCCTGCCATTCCTGGGCTCTTTACCACAGCCAGCGGACTGGAGTGTGTATGTGGTGTGTATGTGAGGACCAATAAACACACACCAGACCAGTACTGCTGCTACAGCTTCAGACAGACTACAGAACTGATACCAGAGCTATACTGTAGCATTCGGTTGGTGTTCAAGACTGGGCTTTTTGGATCTGAAGACATTCTCTATCTGTTTTGGATTGGAATATATTCTGTTTTACAGACTGCTTTTCTAGGGAGGATGTATATTTGTTTTTTACTTCTTGGTTCATTCAGGAGAGAACCAACCAATGCAGAATAGTGTGGGTACAGGAATAGAAGCAGGACACAGC…
TCONS_00208536	LOC100194683			174.696	330.933	0.524154	0.00403693	0.260816	0.547299	0.000115906	0.00790092	CTGTGCACAGAGTTGCCTTAGTCAGACTGCTCCACACACACTAGGAGGAAGATGGCTGCTCTACTGCTGCTGTTGTTTAGTGCTGGAGTCCTGCTGCCTTCTATTGAGGCTCAGGAGGCTTATAGTAAACTCCCTGATAAATACAGGAAAGGAGTGGATCTGGCCCTGCAACAACTCAACTCTCATTCTGGAGTCCAGCACCATTTTCTCTTCTTCAAGAGTCTCCTGAAGTCCGACATAGAGTCTGGGTTTAATGTACAATACATCTACCACAATTTCTACTTGAAAGCCACCACATGTGCCAGGGGAACCGTTAATCCAAGCCATCAGCGATGCCAATTCAGGAATGACCGACCACTGATGGACTGTGGAATTTGTTACAAAACATTTGCCGGAGAG…
TCONS_00077493	LOC106612879	nm_001311199.1	NM_001311199.1 Homo sapiens chloride nucleotide-sensitive channel 1A (CLNS1A), transcript variant 2, mRNA	1.80531	3.45588	0.518936	0.000936189	0.237315	0.54786	0.000576973	0.0259889	CACTAGTTTCCACAGCATCATAACCATCGCCTATTTCAACAATTTATCTATTTGAAACACTATCTCTGAGCTATAATAAAGAACCCTAACCTAAAAAAATAAGACCAATAAGCGCTTTAAAAAAAATAATTACGAGCCATATTTACTTTGTCGCAACTTATTTTCTTGGCGGGGATGCGTAGTTGTTAGCACTGAGGTATAATAAGAACGGTGACGTTAGCTACCTAGCAGTGAAAGCAGCGTGGGAGCTGGGTCGAGTAAATGCTACCGAGCAAGCTAATGGCACTAACGTTTCAGGGGAATGTCTACTAAATAAATATTCTGACTCATTAACTCTTCAGGCTATCGATAGCTATATCGTCTTTTTGTTTGTCTTGCCTGCACAGACATCTAACTATC…
TCONS_00092486	LOC106563587	nm_006406.1	NM_006406.1 Homo sapiens peroxiredoxin 4 (PRDX4), mRNA	2.14677	4.06285	0.52612	0.000181418	0.163387	0.548075	8.80887e-05	0.006419	AAGGGAAAGTATCTTGCGAAAAGGTTCTATCGATCGAGGCCATTAACTGCGCGTTCACGTGAAATAGCGCCCCTGCACTTTCCTAGAAGCTAGCTAGCTACGTGCTTTTAGCAAGACAGTGTAATGGACGTCATGCTTCATATGAAGATGTTAAAGGACATTTTAAGTGTGTTTTGCACAATTTGTTTTGTCACCAATTTTTCCACTGCAGCCCAAGACGGCTCTAATGGGAAAAAGGATCAAGAGTGTCACAACTACGCTGGAGGACACGTCTACCCTGGAGAGGCTTTCCGTGTGCCCGTCTCTGACCATTCCCTGCACCTCAGCAAGGCGAAAATTTCAAAGCCTGCACCTTATTTTGAGGGATCAGCTGTCATCGATGGAGAGTTTAAGGAGCTA…
TCONS_00018967	LOC106575444	nm_080429.2	NM_080429.2 Homo sapiens aquaporin 10 (AQP10), mRNA	2.06049	3.89139	0.526372	0.0105872	0.309434	0.54997	0.000106311	0.00740812	GTCAGCAGTGTGTGTGTGTGTGTGTGTGTGTGTGTGTGTGTGTGTGTGTGTGTGTGTGTGTGTGTGTGTGTGTGTGTGTGTGTGTGTGTGTGTGTGTGGTTGACGTGGATTTGATGAGGGGACAGGTTGGACACTGATAAAGACGGTAACTCGCTAGTAAAGGAGTGCACGGGGAAAGATGATGACGAACATTAGGTGACAGACAGGTGAAGATGACAGCTGTTATTGACTGAATGACACTTTTTATTTTTGACTTTGACAGTGTATGAATACCACTTTGACTCCAAGATTCTGCAGAAACCCGTTGGTCTGCGTGGGTATCTGATCTGCACAGAGCATCATACACACACATAATCTGTGTGCTGGCCAGGTGTAAGCTACAGGTTTAGGCACAGATGC…
TCONS_00044287	LOC106605437			1.48397	2.82441	0.522431	0.00151712	0.244453	0.551612	0.00121543	0.0436672	GACTGAAGTCGGATATTCCCGAGTTCCCAATTGTTATGAATGCGTTATAAATGAAAATAGCAGACGCAACAGGGATCTGTAAACGTTGAAGAAGTATCTTAGATTATATCCTTGTATTTCCGTGTTTGTACATTAGCTGTTCCCGCACCTGGAAAAAGTGGAGAAGTGGTGTTTGTTGTCGTCAACCACCCAAATAAAGATCATCAACCATGTCCACCTCTATCACAACTGCAAATGGAGTTGTGGTAGTGACACAAGTGTTCCCCTTGGTGGAGAGTGGCAAGGCTTCAGTGCCACTTCTGAATGTCACTCCCCAAATCCAGAGTGCGCCCCCCGCTGTGCCACTGCCTACCACTAAAGTGTCAGAGATGACAAGGGTGTTCCTGCAGGTTCAGCCAC…
TCONS_00177559	LOC106583349	nm_014255.6	NM_014255.6 Homo sapiens canopy FGF signaling regulator 2 (CNPY2), transcript variant 1, mRNA	12.3437	23.6124	0.519568	0.00227186	0.244453	0.552894	0.000920827	0.0360055	CTGGCATAAACTTGGACACCTCTTGGTAGCGTCCCTGCCGTTGCCAACGTCACCAGTTTTTACCGAATCCGATTGAACAGCGTGGAATTAACATTTCCAAATCGTTGTAGCGGTGGCTGAAATTAACGAACAACAGATGAAGATGTGGCATTCCTTACAATCACTTGCTCTGTGTGTGCTACTTGCTCTCCTTGTAAACCACTGCCAAGGAACCAGGCAGGGCCAGGATCTCAAATGTGGAGCGTGTAGGGCCATGGTGGATGAGATGGAGTGGGCAATATCTCAGGTGGATCCTAACAAAATGATCCAGACCGGGTCCTTTAGAATCAAACCAGATGGTAGCCAGTCTATTAGAGAGGTTCCTCTCGCCCGCTCTGAGGGTAACCTCCTGGAGCTAAT…
TCONS_00034714	LOC106603067	xm_005262287.4	XM_005262287.4 PREDICTED: Homo sapiens DMRT like family C1 (DMRTC1), transcript variant X1, mRNA	1.00832	1.87725	0.533886	0.0149008	0.333116	0.552898	3.03791e-05	0.00290172	CCGTGCTTGGTCATTCTGATTAATACATTTTGTTATTGTGCTGGCTCCATCTGTGTGTATCTCCATTTGCCGATACATGTCCACATCTTTTATGTGTTTGAGAGGAAGAAATGAAAAGGAAGAGCAGGGATATAGATAGGAGGAAAAGATGGAGCACATTTAAATGGAGAGATGTTGGCAATGGCTTTGTCTCCTGCTCTGTTGGGCTGTGTACTATGGCAACACTGTGGGTGGGGAAGGGTTAACTAGCTTGGAAGGAAAATATTTTACTCGGGGAAGTCTGAGTAGAACAGGCAACCAGAAAAATAAAAGGGGGAGGGGGGGGATATCAGATAAAGGAAAGGGGAGCTATTCTCCAACCTGTCGATACTGTTGCTTGCTGTGAGAATGAATGTGTCA…
TCONS_00025054	LOC106600026	nm_006914.3	NM_006914.3 Homo sapiens RAR related orphan receptor B (RORB), mRNA	0.958161	1.81068	0.525469	0.0232114	0.379673	0.553557	0.000499908	0.0236066	ACCTATATATATGCAAATTGGACTGACTGCTCAAATCACTTCAGTTCTTACAGGACATAGATGCACTGATACGCAAAACCAGGCGGGCATGTTTACACAGATAATTCTTTCTGTGTGACATGCACACTCTCTCTTACACACACACAGTTACATATGCAAACAGCCATTATTTCAAACCGTATACCATAGAACCACGTGAACATTTCTGTAATGTGAGTGAAGAAATGGTGTAAATGCTTTATCTTGCTAACTTTGGCTCTTGTACTTCTTTTCTCCAACCTTCTTCCTTTTGTGCTCTTTTTATTTGTATTGGTTTGTTTTTTTACAAACCACACATCACTGCTCTGACCATTTAACCATCTCTGGAACCTACATTTATGTATATCATTTTATCACTGC…
TCONS_00079309	LOC106613571	nm_005684.4	NM_005684.4 Homo sapiens G protein-coupled receptor 52 (GPR52), mRNA	0.680487	1.259	0.537018	0.00186166	0.244453	0.553806	9.29145e-06	0.00107561	TTCCCAGCCATAACAAAGAGCCCGGACAGGGGCCTGCCTGCTTGTCCCAACACAGTAGCCATAGTGGCTGGGATCAAAAGGCTCAGAGGGGGTGGGACAGGGAAGGGGGTTACTACCGTTGTTTTTACAGCCCTTCCTTTTTTTCTCTCTCTCTCTCTGCGAAATAATTATTAACGTACAGTAGCCTGGTTGTGACCGTTTTTCACCAGTAGTCCAAAAGGTGAAGGACATCAGGTTATCCACTTCACCATGCCACTTTGTCGTCTGTTCTTATCTTCTTGGGAATCTCCGTGTTCAGTTTTCTAGAGCTTACGCAAGTAGCTTTAAAAGCGTCCCTTTCTTGTGTATACTAGTGTTTCATTATTGTAGAGGTTAGTTGAGCCTGAACTCTGCAATGGT…
TCONS_00045267	LOC106605997			5.02019	9.18724	0.543301	0.000805833	0.23322	0.555603	6.56663e-07	0.000139415	TGTTCCTTGGTCAAACTTCACGGCATGATGAAGACGCAGGGTGTGTTGGTGGGGGTGTCTCTACTGACTAGCGTAGCTCTACTGGGACTGATAAACGTGCGGCGGAAAGAAGAGGTGAAGGAGCAGAAACATGTATCGTTCGAGACGATTAAACTGCGTGTGACCAGAGACGTACTGGGAGAGTACCAACACGAGGTAATCAGAGCCCACAACCTGCTGGACAAGACTAAGGCTCAGGTGGATACTCTGGGGTCAGAACTCCCCCCACTGCAGGCTGCAGAGGCCAAGAAGAAGAGTGAACTGGAGGCATGCCAGGGAGAAAAGCTGAGTTTGAGAAGCAAAAGGCTGCCTGGGTAGCAGAGGTGACATCTCTCAAACAGCAGGTAGAGAAGCGCAGCA…
TCONS_00096676	sympk			0.909922	1.64534	0.549153	0.000183651	0.163387	0.558755	1.67057e-07	4.5833e-05	AAAAAATGTCTGCAGCATTGAAGGTCCCCAAGAACACAGTGGCCTCCATCATTCTTAAATGGGAGAAGTTTGGAACCACCAAGACTCTTCCTAGAGCTGGTCGCCCGGCCAAACTGAGCAATCAGGGGAGAAGGGCCTTGGTCAGGGTGGTGACCAAGAACCCAATGGTAACTCTGACATAGTTCTAACGTTCCTCTGTAGAGATGGGAGAACCTTCCAGAAGGACAACCATCTCTGCAGCACTCACATGATGGGAGAACCTTCCAGAAGGACAACCATCTCTGCAGCACTCCACCAATCAGGCCTTTATGGTAGAGTGGCCAGACGGAAGCCACTCCTCAGTAAAAGGCACATGACAGCCTGCTTGGAGTTTGCCAAAAGGCACTTAAAGGACTCTCA…
TCONS_00208709	penk	nm_001135690.2	NM_001135690.2 Homo sapiens proenkephalin (PENK), mRNA	3.31475	6.14433	0.536355	0.000986324	0.241452	0.559078	0.000229743	0.0134357	CAGAGAAGTCCGCGCATTTATAACAAGCCCACATTGAAACGTTTCGGTGCTCCTATAGTGACTGAAGTGGCAGGTGCTTTCCCTGCGTTCTCTTCCAAGATTCGAACTCAGAAATTAAAGTGATAAAGTTTGTTTTAGGGCTCAACTAGCCACGCAGTGAGTGACTATATAGCAGTTCGCTACATTCAACAGTTTTTTCCTCGATATAACTGCAACAGAATAACTTGGAACATCAGTATTATTATTGAATTAGTAGGAGGCTACACGACAAACGAGAAAGCCCATGGCGGTATCGATGCGTTCCTTCTGGACGCTGGCTTTAAGCGCGTGCCTTGTGTTGACGGTGAGTGCGGACTGCGGAGCAGACTGCGCATATTGTATTCATCACCTCCAACTTCA…
TCONS_00134694	vdr0	xm_024449178.1	XM_024449178.1 PREDICTED: Homo sapiens vitamin D receptor (VDR), transcript variant X1, mRNA	1.4655	2.68387	0.543028	0.00236763	0.244453	0.559186	6.38026e-06	0.000775844	TACTTACAGATATGCCTTTCTGCTGAGCTGTGGGGCGGGACAACGCAGAAGTGGTGGTTGTAGCTATTTATGGATAGATTAAAGATTTGCCTCCGTACGGATTAATTTTAACACCAGAAAAGTTTCCATTGAACGAAGAATACGTTCACCAGCTACCAAACATTTGGAAAATTCTCGACCTGGCTACAAGTTTAACAGTTCCCGAGACCCTACCCAGCAAAGTAAAGAAACGTGACATGCCACATCAGTGATGGAGACCATGGCTGTGAGCACGTCTGTGGTGGGGCCTGATGAGTTTGACCGCAACGCGCCGCGCATCTGTGGCGTCTGTGGCGACAAGGCCACAGGCTTCCACTTCAACGCCATGACCTGTGAGGGCTGCAAAGGCTTCTTCAGACG…
TCONS_00219876	-	xm_017002480.1	XM_017002480.1 PREDICTED: Homo sapiens BCAR3, NSP family adaptor protein (BCAR3), transcript variant X1, mRNA	1.0658	1.9952	0.532886	0.0310378	0.410826	0.55947	0.000411356	0.0204854	CTAGTCCATTCACTGTCTACTGTCTGTCTGTCTTTCTGTCTGTCTGTCTACTGTTCTAGTCCATTCACTAACAACTGTCTGTCTGTCTGTCTGTCTGTCTGTCTGTCTGTCTGTCTGTCTGTCTGTCTGTCTGTCTGTCTGTCTGTCTGTCTGTCTGCTGTTCTAGTCCATTCACTAACAACTGACATGGTGCTGACAGACCTAACTAATAGAAGGGATTTGGTTTGGAATCAGCTGACTGGTGGAATGAACCTGGATTTACAGTAAGAGGAGGAGTGTCACTGCATACCTGAGTCAGCTGAAGGTGTTTGGAGGTAGCAGGGAGATGGATTCTCTGAAGAAGGAGTTGGAGGAGGAACTGAAGCTACCTGCTGATGACCTGAGGAGTCACGCCTGGTA…
TCONS_00208710	penk	nm_001135690.2	NM_001135690.2 Homo sapiens proenkephalin (PENK), mRNA	4.85602	8.81879	0.547423	0.000453599	0.219277	0.561236	2.3889e-06	0.000352464	GTGAGTGACTATATAGCAGTTCGCTACATTCAACAGTTTTTTCCTCGATATAACTGCAACAGAATAACTTGGAACATCAGTATTATTATTGAATTAGTAGGAGGCTACACGACAAACGAGAAAGCCCATGGCGGTATCGATGCGTTCCTTCTGGACGCTGGCTTTAAGCGCGTGCCTTGTGTTGACGGTGAGTGCGGACTGCGGAGCAGACTGCGCATATTGTATTCATCACCTCCAACTTCAACAGACAGACATCAACTCTCTCACATGTACGTTAGAGTGTGAAGGAGCTCTCAGCCCCAAGAAGTCCTGGGAACTGTGTGAGGATGTCCTGCAGGCTAGAAATGCCGACAGTTCAACAGAGGGAGACAAGGCTACCACAGAGACCTCCAAGCCGGA…
TCONS_00153862	eif3a	nm_003750.3	NM_003750.3 Homo sapiens eukaryotic translation initiation factor 3 subunit A (EIF3A), mRNA	4.57577	8.18704	0.55551	0.0091455	0.307256	0.56163	6.52741e-16	1.27465e-12	GAATTTTCTCGAACCTGGCAACCCAGCTCACGAGGTTAATTCCTTTCCCAGGAGCTTGTAGAGTGGGTGAATGCCTGGCTCGGATGGACCGGTGAAATTAGTAAAATTCACCTAAACCAACCTTCTCTTCATTCCGCGAGCAAGGCCATAAAATGCCGGCATATTTCCAACGACCGGAGAATGCTCTCAAACGAGCAAATGAGTTCTTGGAGGTTGGCAAAAAGCAGCCAGCTTTGGATGTTTTGTACGATGTCATCAAGAGCAAAAAGCATCGAACATGGCAGAAGATCCACGAGCCCATCATGGTCAAGTACCTGGAGCTCTGTGTTGACCTGCGCAAGAGCCACCTGGCAAAGGAGGGTCTCTACCAGTACAAGAACATCTGCCAGCAGGTGAACA…
TCONS_00186570	LOC106585180	nm_152625.2	NM_152625.2 Homo sapiens zinc finger protein 366 (ZNF366), mRNA	0.241063	0.436088	0.548641	0.00851235	0.307256	0.562239	9.64134e-05	0.00688309	TAAGTCACTTCAAATGCTGTCCGTGGACGGGTAGCTCATTGTCAGGACAGCAGCAGGGCGAGAGTGGAGCAGAGTGGCCAGAGAGATAGGTACAGGAGCTGGTACCTCAGCCTAATACACAGCTACTGCACTACTGCAACAGTACAGAGGAGAGGACAGACAGGCAGAGCTACACTGAGCTGGTAAATGATGGACACAGACATCCAAGGTTTCAGACCAGACAGGAGGAGTCCTCTTAGGGAAGACCTGAGACCTGTCTCTCATCCCAGTCTTTACCTGAGCCAATCTCCACTCTGCCTGAACCCCCCCAAACGCTCCCTCTCCCCGACCAGAGAGGCCTACAGCACCACATTCAGCCCTCTGACTCACCATCGCCCTATGGGCTCTGAGGGTTTTCAT…
TCONS_00108175	LOC106566858	nm_001013641.2	NM_001013641.2 Homo sapiens transmembrane protein 82 (TMEM82), mRNA	1.03376	1.8597	0.552604	0.000251111	0.18538	0.56424	1.77017e-06	0.000293821	AAATTACTTGAAGGAATGATACAGTTTATAGTGAAGGTTTCATGAAATCTAATGGACAGTTTGAATAAAGATTGATAACGAATTTTGAAAACGAATTTGCCTTCTATTAGTAGGCATGCGCTGCAATGCGGTAAAAAAAGGGATCTGCATTTTGGAACAAGGACGCATGCGTATGGCATGCTACCAAGGGGTCAAGAGAGACATTTCTAGAAATAGGCTACAGTAGAGTCCAGCCGTCAGAGGAGGTACAGGAAAATTATAATTCCCACTGTTTTTTTGTTGTTTAAAAAAAAAAGAAATCCATACTTGAGCCCTGTTGGAAATAATCGTGTCCTTCCAGTAAACTCAACGAATTCATCGTTCTGATGTAAAAAGGAACAGCTTAATAAAGTCTACCAA…
TCONS_00012263	LOC106564518	nm_213595.3	NM_213595.3 Homo sapiens iron-sulfur cluster assembly enzyme (ISCU), transcript variant 2, mRNA	1.40796	2.54124	0.549901	0.00326628	0.25296	0.564416	0.0001319	0.00871322	TATTGTTTCAGCGTTCACAGTTGTCTTGAAAGCACCATAAAGGTAGGCGCTCGCTCGCATGGTTTCAGAGTGCGTCATTTCAGACAAACCGTGAACATGGCGGGTCTAATAGCAGCAAAGAAGTGCATCACCCCTCTTGTTGTGATCAAAAGGCTTTCTTCCCCGGAATATAAAGCCCAAGCCGCCTACCACAAGAAGGTAGTGGACCACTATGAGAACCCAAGGAACGTTGGCTCCCTGGACAAGACCTCCAAGAATGTGGGTACAGGCTTGGTGGGTGCCCCAGCTTGTGGCGATGTGATGAAACTGCAGATTGAGGTAGACGATCATGGGAAGATTGTGGACGCCAGGTTCAAGACGTTTGGCTGCGGCTCAGCCATCGCCTCCAGCTCCCTGGTA…
TCONS_00121593	LOC106570689	nm_023009.6	NM_023009.6 Homo sapiens MARCKS like 1 (MARCKSL1), transcript variant 1, mRNA	14.4724	25.9163	0.553902	7.9111e-05	0.112174	0.565876	4.63415e-07	0.000104653	TCATAAAGGTGCTCATGATTGGATAGAGTCGTGTGACCACGCCTGTTGGTGGTATCTTGGTGTATATTGAAGCGCTGCGTTCAGCCACATCTGAAACTAGTGGGTATCCTTCTACGGGAGCGACAGGTTGAAGTGCGAAGAAACGAGCTATTCTTGCTTCAAAGGATTCCCCCCTCCCCCCCTCCAAAATTACACGATCGCCTTTCTTTTCTGTTGCCATTGGATCCATAACACTGCGCGGGGCTGGATTAAATTGAGACCACTTTTTGTTTTTGTTTTTCCCTTTGAAATTTTCTTTAAAAACACCGAACAACGATGGGTTCCCAAGCGTCCAAAGGAGAGGTAGTAGTGGAGGCGAAAGCTGCTGCCGCGGACGCGGTTACCGTCAAAACTAACGGA…
TCONS_00123289	LOC106569139	xm_024450921.1	XM_024450921.1 PREDICTED: Homo sapiens serine and arginine rich splicing factor 11 (SRSF11), transcript variant X16, mRNA	1.22919	2.28067	0.536778	0.0143437	0.329202	0.566873	0.00141752	0.0479687	CAGTGCGCATGCCGTTTTTTTTATGTGTGTATTCACGCTTACAACATGGCGACGAAACACATTGGGATGAACGTTTGAGTTTATAAAACGTCTTCGGCTAGGATAGCAAAGAAGTACATTTCTGAAAAATCCTTCTCAAATCGAAGGGTAATTGTTTATATATTTCTTTTTAAAATTGTATTGTGAAAAAATGAATTGTACCACGAACGTAGTGCAAGTGACGAACGTGTCGCCAAGCACAACATCCGAGCAGATGCGAATGCTGTTCGGGTTTCTTGGAACCATTGAAGAACTCAAATTGTTTCCACCAGATGAATCGCCTCTGCCAGTGACGTCGCGTGTGTGTTTTGTGAAGTTCCAAGAGTCGGAGTCCGTGGGGGTTTCTCAGCATCTGACTAA…
TCONS_00053654	bmp2	nm_001347914.1	NM_001347914.1 Homo sapiens bone morphogenetic protein 4 (BMP4), transcript variant 6, mRNA	0.783969	1.39295	0.559889	0.000565656	0.223229	0.567145	1.51384e-08	5.91234e-06	CTAGTGTGCTGCGCACAGGAGAGAGAGATTAAGCTACACACTATACAGTCTGATATTCTACACCCGGTCTCTGCTAAACTTTATCTATAAATTCGCATTTGAAGATGTTCAACGACTTAGATCGGTCCTGCCTACACCAGTCTGCTTCCACCTCATAGATATAACTTTAGGCGATTTTTTATTCTATTGACCAAGACGTCTCCAGATTCCCAGCTGCGGAGATATGTGCGAGAGAAAGGGGTCGGAGCAGTGCACGGACTGTCTTTCGCCCGCAGAGGAAAAGCGTGGAATAAACACGAATTAATGTGGAATTTATTGGAGCCCAAAGCTGGAAGGACGACTGGACACAGCGCTTCCTTATCAGGGACTAACTGACCATGGTCGCCGTGTTTCGTTCTC…
TCONS_00035615	LOC106603571			5.6993	10.2329	0.552979	0.000801467	0.233216	0.567856	8.35996e-06	0.000987635	TGGATGCGCCTTGCGCTCAAAACAGCCATCCAGATTCTTGCCACACCCAACAGGCTACGTCAGAGAAGGGCGGGTAAAAGTTGGCTTCACGGCTGTGTGCATCGTCCTGGTACATTCTGCACTCCACTGGAGACACGACTGCTAGAGACATACGTACGGACGACGTGGACCCATAATCGCTTGGAAAGGATAATGTGGACGACCCCATTGCTGTGCCTGGGGGCCCTCCTCTCCCTCTCTTATGCTCAGTTGTCGGAGACAGAGGGGGCCGGAGGGGAAGAGGAAGCTGTGGAGCTCTTTACCACGCCCAGAGCCAAGATGGCTGCCGCCACCTCTGACTTCGGCTACAACCTTTTCCGGGCCCTGGCGGGTCGCGACCCCAAGACCAATGTATTCCTG…
TCONS_00089443	LOC100380690	nm_001346354.1	NM_001346354.1 Homo sapiens autophagy related 13 (ATG13), transcript variant 45, mRNA	4.70014	8.39392	0.557301	0.00100782	0.244243	0.568435	4.06253e-07	9.43103e-05	GTCATACCCCCAAAGAAAATAAACAAGAAATGGGCCAGGTGGTCAAGGCTGGTGTCCAAATAACATAATGCGACGGTGTAATTTAGCCAATATAAGAATATATAACATTTAGACATATAGGTAACCAGATCTACGTTTTCCAGTACGCTATCAGCGCAACATTCAAATACATGTTGTGAATTTCTGATGTGATGAGCTAAGGCATTCCATGATGGACAGTGATCTAAGTCCTCAGGATAAAAAAGACTTGGACAAGTTCATAAAGTTTTTCGCCTTGAAGACGGTGCAGGTGATAGTCCAAGCTCGACTTGGGGAAAAAGTATGCACACGCTCCTTGTCTTCACCTACTGGCTCTGATTGGTTCAACCTGGCAATCAAAGATATCCCAGAAGTTACACA…
TCONS_00029500	cebpd	nm_005195.3	NM_005195.3 Homo sapiens CCAAT/enhancer binding protein delta (CEBPD), mRNA	14.6791	26.8778	0.542304	0.00132517	0.244453	0.571048	0.00120711	0.0434204	AAATGGGAGCTAGGGAGACCACGTGATTCAAACTTGACTCTACTGGCTTGTCAAAGGGGGAGGTAAACCTTTGACGTAAGCAGAGGAAAGATACAAAATACACTCCGCGAAATACAGAGACTTCAGAGAAGTTACAGACCTTAATATACCGCCACTATTTTAGAATAAACCTAAACACCACTTAAAAGAAGCAACTGTGGGGGAAAGGGAAGAGGAAGCTCCAGTAATACAGAGTGAGCGTGATACATTGTATCAAGCTTGTTCCAACTACCTGGCTACTAAGTAACGAAATCTATTGACGTCCGATCCCACGAGGGCAGAAAGCAGAGTTCATGTGTGATATATACAGCCTGGATTCTCAGTGCGTGTCTCCACAATGCAACATGAGTTGGGCGATGG…
TCONS_00164054	LOC106580076			0.367326	0.665499	0.548893	0.0116748	0.314604	0.575047	0.00119978	0.0432925	ACAACAACAACGAGGGCTTTAAAAAGATCCACAATGTTCCGTCCATCAGTAACATCTGGTCATCAGACCGGTGCTACTGTTACAGTCTCCGCTTTTCCGACGCACACTTTCTCCGGGGAGGACAGATATCAAAGTTCTTAATTCTTTCTTGTAGCTTCAACCAAAAACACGAAAATGCCCAGCAAAAGAAAGAAGAACAAGCGCCGCATGAGAAGGGTGCAGGCCCAGAAGAAAGTCCTTGAGGAGCAGCATGTTGCTGGCACTGGCAAAGGGACCCCAGGAGTGGCTGCTGTGGCGGCCCCCCCTGTTAAATTCAAAGAAGTGGCAAAGTGTCCAAAGCTTGTCCCCATACAGACTCAAGTAGTAAACGTCCCCGTTGTAGCGCCGCTGGCCCCAGTC…
TCONS_00216931	-			1.84742	3.26629	0.562247	0.00333253	0.253733	0.57522	8.81726e-05	0.006419	CACCACCATCACACCCGCGGCCAGGAACACTAGCGCAGACACAGCCCGCATACTGCTGGGACAGGACAGAGAGAAGGAAGGGGGCAGAGAAAGAGAGAGGGAGAGAGAGATGAGGCTCAAGTCAGGGAGGTAGGCCCGTCCCAAGGATCCCAGATAGCAAGGACCGTGACAGGTGGGCGGGCACGTGGATGGTTTTGGTGAAGCGCTCTCCAAAAGAAAAAAGAAGAAGAATAAGTGCGCTCCCCGCGGAGTCGACAGAAGCAGATGTTTCTGTTTTTCAGGGATATAGTGGATATAGTATTTTCAACCTGACTCCCGTTTCACCTGAAAACTGAAGTACGGACTCCGCTCAAGTACAGTGGGCGTCCACCTGTCCTTTCACACTCCATTGGTTCTTTC…
TCONS_00207037	pts	nm_000317.2	NM_000317.2 Homo sapiens 6-pyruvoyltetrahydropterin synthase (PTS), mRNA	1.62815	2.91188	0.554431	0.00180809	0.244453	0.576129	0.000694146	0.0297721	CGGTCAAACAGGGAAGTAGTTCCAATGGTTTTTCCACCCACCATTAATTGTTCCCATAGGGGATTTTTTTTAGAAACACTTAATAAGGGCAGTGTTTCGTGTAGGCTTACCCTGGCTTGACGCTTTGATAACCATGTAAATCTCTCTCGGATATGGTGACTTTGATCAATATAGTCGGCTGTGTTTACTCTCAGATTCGAAAACGCTAATTGGCATCATGCAAGACTACAAATCCCTGCAAGCTCCTGCACGTCATCTCTGACGGACACCTTTACTAACAGGTATTGTGCGCAGGAGGTTGGTGGCACCTTAATTGGGGAGGATGGGCTCGTGGTAATGGCTGGAGTTTTTTTTTGCGGGTAAATACAGGCGAATATATTGACAGTCTCCTTGGCCTAG…
TCONS_00096678	sepw1			0.723684	1.25958	0.570651	0.000119377	0.13549	0.57693	1.08895e-09	6.57268e-07	TGTGTTCTCTCCTGTGTGAACGGGGACCTCATGAAGATGATTCGTGGGTCGCTCCGCCTTATTTGTTTCATAACGTCAAATATCAAGGAAATAGCCTTACACCGACAACCTTTTTGCAACCACTACCTCTCTCAGAGAAGGGCTGCTGCGACTTGCGATATGGGAGTCAAAGTTCATATCACCTACTGCGGTGGATGAGGGTACGGGCCCAAGTTCACCAGACTCAAGACACAGCTTGAGGATGAATTCCCAGGTGATCTTGAGATTACTGGTGAAAGCACACCTTCAACCTCTGGGTGGTTTGAGGTGGAGGTGAATGGCAAGTTGGTCCACTCAAAGAAGGAAGGGTCAGGCTTTGTGGACAACGAGCAGAAAATGGCAACATTGGTTGATGCCATT…
TCONS_00090237	s18l2	xm_011526754.3	XM_011526754.3 PREDICTED: Homo sapiens glucose-6-phosphate isomerase (GPI), transcript variant X1, mRNA	1.90621	3.35185	0.564738	0.0016107	0.244453	0.577102	3.0132e-06	0.000416789	TGACGACCGAAAATCCCAGGCAGTTCTAGCAAAGATGGTGGATGTCCTATAGCTAGCTAATATTAGCCCCGTCGTAGTCACAGCACTGGCTAACGTTTGTCATTCAATGTAACTCAAAATGTCTGTTGCTTTTGTACCGAAAAGACATAGAGGAAAAGCTCAGATCAACCAAGAAACCATCCAAAGATTGCTGGACGAAAATGACCAGCTGAGTTGGTGATGTCAACCCTTCTCCTGGAGCTATTGGGTTTGCAAGTTTTTAACCAGCTCTATACGAACACACCTGATTCAGAGTGGTGCAGCATCTCAGTGCAAGATGTCACTACAGTCCCTGGTTCGAATCCAGGCTGTATCACATCCGGCCATGATTGGAGTCCCATAGGGCAGTGTACAATTGGC…
TCONS_00149080	pir	nm_003662.3	NM_003662.3 Homo sapiens pirin (PIR), transcript variant 1, mRNA	15.6159	27.8975	0.557562	0.00185351	0.244453	0.578195	0.000591903	0.0263121	GTGACCTACGTTTTGAAAGGCGTTTCAGCCCATGAGGATTTCTGTGGCCACTCTGGACTACTGAAACCAGGGGATTTACAGTGGATGACGGCAGGCCGAGGGGTGGTCCATGCAGAGATGCCTGTGTCTGAGGAGCCGGTCCAGGGCCTGCAGCTGTGGGTCAACCTGAGGAGGGAGGACAAGATGGTGGAGCCCCAGTACCAGGAGCTGAAGGACAGCCAGGTCCCCAAGCCCAGCAGGGAGGGGGTCACTGTGGCCGTCATCTCTGGACAGGCCCTTGGGGTACAG
TCONS_00200460	LOC106588478	nm_001958.3	NM_001958.3 Homo sapiens eukaryotic translation elongation factor 1 alpha 2 (EEF1A2), mRNA	1.75244	3.10495	0.560863	0.000246491	0.183464	0.579334	0.000204675	0.0122646	TGCAACCAATAGCACCCTATTTTTATTGGTGACAGCAGTGCTTCAGCGTTTGCTGTTCTCCCGCCCCTCACAGCACCGGTATAAAAAGAAATGTGAGATCAAATTCTTCCCTTTTTCTCCGGTCTAAAGCAGGGATAACCGTAAACCTATCGCAGTAAATCATAATGGGAAAGGAAAAGATCCACATCAACATCGTGGTCATTGGCCATGTCGACTCCGGCAAGTCCACCACCACCGGCCATCTGATCTACAAATGCGGAGGTATTGACAAGAGAACCATTGAGAAGTTCGAGAAGGAGGCTGCTGAGATGGGCAAAGGCTCTTTCAAGTATGCCTGGGTGCTGGACAAGCTGAAGGCTGAGCGAGAGCGTGGTATCACCATCGACATTTCCCTGTGGA…
TCONS_00135686	k2c8	nm_002273.3	NM_002273.3 Homo sapiens keratin 8 (KRT8), transcript variant 2, mRNA	29.7067	53.0813	0.555166	0.00121632	0.244453	0.579509	0.000520974	0.0242904	CCCGCACTCCAGACAAGCCCGCCTGCCACTCTATCTCCCCCCTCAGTGTCCTTCACTCACCAACCGCTCAAGACCAGCCAGCATGTCGGTCAGGAAAACTACCAGCTACACCGTCAAGTCCTCTTCCTCTGGGGCAGCCCCTCGCAGCTTCAGCAGCATGTCCTACTCTGGACCCAGCCAGGGGGCCACTCGCCAAAGCTACAGCGCCCGTAGCTCCTATGGAGGGGCCAACAGGGGCATGGGAGGTGGGTTCGGGGCCGGTGGTGGAGGCGGCAGTTACATCTCTAGCTCTTCTGCCTATGGTGGTGGCGTTCATGCCCCCATCACCGCTGTCCAAGTGAACAAGAGCCTGCTAGCCCCCCTCAATCTGGAGATCGACCCCAACATCCAGATCGTCCG…
TCONS_00058004	ubxn2a			3.44473	6.01391	0.56843	0.0237897	0.383022	0.580617	8.4999e-06	0.00100061	CGCATTGACGGCGCTGACGTCAAAGAAATTGCTCATCAGAAACTTGGCTGTAGCCTAGCAGCCCATGATTAAGACGAGAACACGAACTGATGGACAACAGCAGAACACATCATGAAAGACATTGACACGAGAGGGAGTGACAAAGATGATACCTGGTGTGATGGGACAGAGAACGAGGAAGAGGAGGTTCCTATAAGAAGAAGTTTCTCTGTGGAGGATCTTCTGGATGAGGTGGAGAAAATCAGCAATGTTGCCTCTGGAGGCTCAAAGGTGAAGGTGGTGGTGAGACTGTGGAAGGATGGCTTCACCCTGAATGACGAGGAGTTCAGGAGCTACTCTGTACAGGAGAACCAGGATTTCCTGGAAGCCATCAAACGAGGTGAGCTGCCTGTGGAGTTG…
TCONS_00112030	esm1	nm_007036.4	NM_007036.4 Homo sapiens endothelial cell specific molecule 1 (ESM1), transcript variant 1, mRNA	9.17456	15.9844	0.570328	0.0170692	0.346119	0.58247	9.82672e-07	0.000189844	AGCCGATATAACCATGCAACCTCGTGTATTAAGTCACTCCATCCAAGCAGCGACGTCGTGAGCCCAGAACAGCTCTTCTGAACATTCAAGTCGCCACTTGCTAAATCTTACCCAAAGATGTATTTTCTCCTTTTCACAGTATTCTCCATATTCATAGTGCGTAATGTTGACGCTTGGGGAGCAAGTGTCAAGTACGCGGTGAACTGCCCTGAGCGGTGCAATGTGGACCTGTGCGGCTTGACGCAGCGCTGCAGACGGACAGTGCTGGATGACTGCGGTTGTTGCCAGGTCTGTGCGGCAGACAGAGGGGAACATTGCTATCGCACTGTGTCTGGGATGCACGGAGTCAAGTGCGGACCGGGATTATTCTGCGAGTTCTACAAAGATGAGGACGACTAT…
TCONS_00132418	LOC106571336	xm_011535839.3	XM_011535839.3 PREDICTED: Homo sapiens mitogen-activated protein kinase kinase kinase 5 (MAP3K5), transcript variant X7, mRNA	0.258342	0.441563	0.580556	0.00337264	0.254438	0.585349	5.21565e-06	0.000660854	TCAACCTCCATCCAGTGTGCGTGAGCTTTTGCAGGGAAGATAGTGGAAATAGGGCAGGTTCGGGGACTGGATACAATTGTCTTGTTGGCATGAATTATTCTATGTGCATGATTTCTAAATGATAGGCTATTCATTGCGGTGCTGCACACAACCCTGATCTGCTTTCTAGAACGGTGGATCTACCAACAAGCTCACCGTGGGTTTGTAACCATTGCAACCTGCGCTCGTGCTTAACTTCGGAAACTATGAAGAGTCAATTTCGAGACGCACAAGATTTGTACAATTCAGTGGTAACTGTTCCTTGCCATAGGATCGTTAGCTGTATATGAGTAGCATATATGTCGTGACTTAACAGTAACACTGATTTTCAATGGTTGTAGTGCCCACTATCTTGGTTTA…
TCONS_00182671	rabggta			3.63947	6.33252	0.571825	0.000538189	0.223229	0.585714	1.95032e-05	0.00202997	GTACAGTTCAATCGAGTACAGGCTTAACTGAGTGAACAATAAAAGAGTAGAAGAAACAGTAGAAGAGGCTTTTTCCCCCAAGACGGCATAGCAGTGCAGACATGGTTTGTTGTCCTCTCGTTTACTTTTTTTATTTTGTCTTTTTTGTATATATTCCAATATATTTTTCAAACTCTTTTTCCATTTTTCAATTAAATATACCTTCTGGTAACCCGCCTCACTCAATGTGACACGGATCCGCTATTTTCTTTAGACCTTATAGCCAAAACTTTCATCGGAAGCTAGCCTGCTAATTAGCTACTAGCTATTTAGTCATTGTTAGCCACTGCTAGAGGCCTTTACCCTCTGCTCAGGCACCAGCCTTTTTTTAGCCTGGATAATACCTGCCAGCCTCGGACT…
TCONS_00010296	LOC106609622	nm_001169.2	NM_001169.2 Homo sapiens aquaporin 8 (AQP8), mRNA	38.4936	67.7631	0.565105	0.061212	0.453704	0.587201	0.000739393	0.0311888	CCTGAGACCACCCTAATGTGACGGTCCTGTCTGCACTCTTATCAGTGCATGTGTCACACTCTGGCTGACCAGTTGACAGAGCAGGTGTAAGTGACACAGAGAGCAGCAGTAGTCAGCAATATGTCTGTGATAGAGTCAAAGACGGAGCTCTTCACCGTGGCTGGGGCTGACACTGGGGACTCAGGGCCAGGTTCAGGGGTAGTCAACCCCAGGAAAATAGTCACCACCTTTGAGAGATATATCCAGCCGTGCTTGGCTGAGGTGTTAGGATGCACTCTCTTCATCTTCGTGGGATGTGGGTCTGTTATTGAGAATGCTGGCGTTCCAGGGAGCATCCAGCCCGCTCTGGCTCATGGGCTGGCGCTAGCAATTGTTATCGCTGTATTGGGAGAGATCAGT…
TCONS_00175229	estd	nm_001984.1	NM_001984.1 Homo sapiens esterase D (ESD), mRNA	0.363093	0.624823	0.578388	0.00172779	0.244453	0.587255	4.58881e-07	0.000104339	CGTCGAACCTCACGTTGGACTACTAAATCCAAGTAGCGGAGACGTAGCAGGAACCAAAGTGAAGTTATTCTCAATAATCGTGATTTAACAAGGTAACCAAACTATGGCCCTCGCCCAAGTGTCATCCAACAAGTGCAGTGGCGGCTACCAGAAGGTGTTCGAGCATGACAGCACTGAGCTGAAGTGTAAAATGAAGGTCGCTGTCTACCTGCCTCCTAAAGCCGAGAATGAGAAGTGCCCCGTGTTCTACTGGCTCTCTGGGTTGACATGCACAGAGCAGAACTTTATCACCAAGGCTGGCAGTCAGCAGGCTGCTTCTGAGCATGGAATCATCATCGTCGCCCCAGACACCAGCCCACGTGGTTGTAACATCGAGGGTGAAGATGAGAGTTGGGACTT…
TCONS_00055220	LOC106606639	xm_005257126.4	XM_005257126.4 PREDICTED: Homo sapiens centrosomal protein 112 (CEP112), transcript variant X14, mRNA	1.22787	2.16621	0.563572	0.00203344	0.244453	0.587659	0.00139478	0.0474759	TCCCTAGAAAGGTAGGAACCTAGGAAGAAACCTAGAGAAGAACCAGGCTCTGAGGGGTGGCCAGTCCTCTTCTACCCACAGAGAATGTAGTCACGTTACGACCAGGCCCTAGTTTTAGGCTATTACAGGCCAGAGTTCTTCCTGGTCAGGTCACATGGTCAGGAATAACTCCTGTAGATTCCACAAGCACCAACTCCATACCAAACCTCTCAGTTTGTCATTACAGCATGTCTGCCTACTGAACGTTCAGTACATGCACTGTGTGTGTTTGTGGGCATGGAGGAATGGCTAACCAAATGTTTTAAACTTTGTAATCAGACTATGGTTTTCTCCAGTGTAATTTAGCTCCAGACAGCCCTCTCTGTGCCCGACATAGGGAGGGCTGGTGTGTTTGATGTG…
TCONS_00006541	cssa01h5orf63	nm_001164478.1	NM_001164478.1 Homo sapiens chromosome 5 open reading frame 63 (C5orf63), transcript variant 2, mRNA	1.08505	1.86674	0.57715	0.00523838	0.275575	0.588719	3.13492e-05	0.00293885	TTTCCCTGTTTTGTCACGCCTGCTCGTCCGCTCAAAGAAGCAGCCTACCAACCTTCAGCTCTGGATAGACAACACACATTCACTCAGAAATAAACAGACAATGCATTTGGTCTTGCCAAGGACTCTCCACAGGACAAAGAGTTCTGCTCATCTGCTTAGAAGACTCTTCTCCCAAAAGTACTTACCTACTTTAACGCTTTTTACCAAGGATCCATGCCCATTGTGTGATGAAGCAAAAGAAGTCCTTGAACCATACAAACACAGGTATATTTTTCTGCAGGTAGATATCACACTGCCGGAGAACAAAGTTTGGTGGGACAGATACAAATACGACATCCCAGTCTTCCATCTGAATGGACAGTTTCTAATGATGCACAGAGTTAGCACTTCACTCCTGGA…
TCONS_00115441	dscr3	nm_006052.1	NM_006052.1 Homo sapiens VPS26 endosomal protein sorting factor C (VPS26C), transcript variant 1, mRNA	0.658181	1.13394	0.575932	0.044013	0.437122	0.592159	0.00137419	0.0471271	GACATTGCCGAGTTTCCCAGTTCCGACTAGCATATAAACTCGCCAAATTCTCTTAATTTGGGGGCGGACATAGCGGGTTGGCGTATCGGTCACATGACGTGTATGAGGAAATATCGCAGCTGAAGAGGAGAAAGGAGGTCCTTGCCGGTGTTGTGGCGATAGTTAGTAAGGAGGCGGTCCAGCACCAGGGCATCACTCTCACCATGGAGGGAATTGTCAACCTACAGCTTAGCTCCAAGAGTGTGGGAGTCTTTGAGGCCTTCTACAACTCTGTTAAGCCCATTCAACTTATCACAAGCAACATTGAAGTGGTAAAGCAAGGCAAGGTGCCTGGAGGCAAGACAGAGATTCCCTTTGAGTTCCCCCTGCACACAAAGGGCAACAAAGTGCTGTATGAGA…
TCONS_00040137	LOC106603626	nm_003508.2	NM_003508.2 Homo sapiens frizzled class receptor 9 (FZD9), mRNA	0.34431	0.598793	0.572818	0.0184906	0.353472	0.592516	0.000754751	0.0315466	GATAATGCACTCAAGCGATTGAGGGAGAGCAAGACAGACAGAGCTGGACAATTTGACTATTTTTAAACGACCCAGTATCCCTCCGTGCTGTGCGCTTGTGTGGTTACAAACAGGAGCCTACTAACATGGGATTCTGAATTGCCTGTCATCTAAAAATCTATTCGGAAAATAAGGACATTACCGAGGATTATTACGGCAAATAACGGTTCAACTCAACTGCCTGTTTTGAGATTGTAATATGCGTGCTACCAGTGGTATATTATAGACTCATTGTTTTCTATTCTAACTTTCACAGCATGTTGCCTTCAATTTGGTAAACATGTGAAGCGTATCGTGCTTTTAAAAAATCGACTGGATTTGGAACTGTAACAACAAGCACATTTTTATTCCCCTTTGTAA…
TCONS_00020446	LOC106583419	nm_014262.4	NM_014262.4 Homo sapiens prolyl 3-hydroxylase 3 (P3H3), mRNA	1.06898	1.84923	0.575529	0.00134087	0.244453	0.592749	0.00038833	0.0196736	CCTCATCACTACCATGCACGTCTTTCTTGCCCCCCTCCCCCTCCTTCTCAAAAATAACTATGGCGCTTTGCGCAAATCACAGCTCTGTCTACGTGGCGCTGCACATCTCTCTTATTCACTCTCTTTTCTCATTCTTCTATTTGACCTCTCCTGTTGCAGGCATCGGGGCTTCTGCAGGATCTGCGTCCGGACTCATAACCTCTTACGATGTTTTGTATTATACCGGGGTCCGTGCATACTTTAGCGAGGAGTGGGAGAAAGCTGCGGAGCTGCTCGAAAAGTCGATGTCTACCCGGGAGGCTCTATTTCGGACCCGACGGCAGTGCCATGAAGAATGTGTGCCAGCGGGATATGACAGGCTCTCAAAACTGGACACTGAGAAAGGGAATCTGTGGGACC…
TCONS_00180646	LOC106583545	nm_003017.4	NM_003017.4 Homo sapiens serine and arginine rich splicing factor 3 (SRSF3), transcript variant 1, mRNA	1.08846	1.86525	0.580055	0.00439052	0.263798	0.595019	0.000411596	0.0204854	TCGACAGTATGCTGGATGAGTCCTGTCTCTAATATTTCTGCCACAAGCTGGCTACCAAGACTTCTTCTGCTGCTAGCAAAGATTCTTCGGAGCTGTAATCGGAGACTTTGGCCAATACATAACTGTTGTATTTATTATTTCGTCAGCCCTTCAAAGGAAACCAGGATCCGTCGAGAGATGGGAGAACCTGCTCATCTCAGAGATTGTCCTCTGGATTGCAAGGTGTATGTAGGGAACTTGGGCAACAGTGGAAACAAGACTGAGTTGGAGAGGGCGTTTGGGTACTATGGCCCTCTGCGGAGTGTGTGGGTGGCCAGGAACCCCCCAGGTTTTGCCTTTGTCGAGTTTGAGGATCCCAGAGATGCAACCGATGCTGTGAGAGAACTGGATGGACGGACG…
TCONS_00166669	LOC106581329			0.665117	1.13333	0.584337	0.0137541	0.325943	0.597588	0.000238743	0.013825	GCACAGGAGCAGTATGATGACGCATTGAGCTCTGGACAGCAGGCCTTCCTATTGGAGGAGAGTGATGAGAGCCCGGACGTGTTCAAGCTGAGTGTGGGTAGTCTGCCTCCAGGGGAGAAGGCCTCTGTCAGCCTGGACTATGTGACAGAGCTGGCTGTACAGGCTGACGACGGCCTGAGGCTCTGCCTGCCCGCCGTGCTCAACCCCCGCTACCAACCCCAGGGGTCAGACAGTGGTAGTGGTGGCAGTGCCCAGGTGTCCTCGGTGCCCGCTGGTTCTGTGCCCTACAGTCTGTCCCTCAGTGCCCATGTGTCGTCCCCTCATCCCATCTCTAGAGTAGAGTCCAACTGTCCCCTGGACCCACTCAACTACCTCAACACAGAGAAAACCCAAGCCACG…
TCONS_00013266	LOC100194627	nm_001207.4	NM_001207.4 Homo sapiens basic transcription factor 3 (BTF3), transcript variant 2, mRNA	1.59661	2.71617	0.5852	0.0126467	0.318947	0.603465	0.00108528	0.0407185	ATTTTACTGGCTCATCCGCCCTTCTCACGGTTGCACCTCTGCCCGCACGTCACTTCCTCCAGCCTCTTTCGCTTCCATCTTGCTCCCCGCGTGTGCGCGCTGCTAGTGTGCAGGTCAGTTAGGAGCTCTAAAATACCTTCTTTCCTGCACTGTTTCTGCCATTCTTCAACGACACAAGATGAAAGAAATAATAATGAATCAAGAAAAACTTGCCAAACTTCAGGCACAAGTCCGCATCGGCGGCAAGGGGCACTGCTCGCAGAAAGAAGAAGGTTGTGCACAGAACTGCAACTGCAGATGACAAGAAACTTCAGTTCTCCCTAAAGAAACTAGGAGTCAACAACATCTCTGGCATTGAAGAGGTGAACATGTTCACGAACCAGGGGACAGTGATCCACT…
TCONS_00196016	casc4	nm_177974.2	NM_177974.2 Homo sapiens cancer susceptibility 4 (CASC4), transcript variant 2, mRNA	0.646254	1.09038	0.589796	0.0888691	0.567577	0.603588	7.77541e-05	0.0059338	CATGATTGGATAATTGTACTGTCACTTTAACCCAACCATGCACCTTGCACGCCTTGGCTACACTTCAGAAATCTGAAATTGGTGGTTTGACAAACTAGATTGTATTGTGTGTCTACATTAGCTAGTCTTTTGTCAATGTAACGTTAACTGTCTAACCTTTTATAACGATATAGCTAATCACTGAATTCAACATCGCTTGCGCTTCGTATCCACGAGTCAAGAGGCACCAACAACGGAGGATATGCCAGCCAAGCCAAGGTGGAAGTAGCTAAAGTAACCATATCAACAGACAAGACAGACTCGAGAGTGGGGACAGGGGTAAAACAAAACGGATCTGATTAGGAATATGACCGCAAACTAGCAAGGGAAATTGTTATCTATCGCTAAAATAAGCGTTTA…
TCONS_00155014	LOC106577245	nm_000429.2	NM_000429.2 Homo sapiens methionine adenosyltransferase 1A (MAT1A), mRNA	25.0623	42.4226	0.58749	0.00108404	0.244453	0.604039	0.000358238	0.0184952	AGGATAGGGAGGAGGGATATTTTCAAGATAACTCTTTGCTTTCTACAGCACAACAAAGGTTATTGGACTCCAGCAGCACCCCTGTGGAAGACAGAAGTGGAAGATTCCTTCCACCATTCTGGAGTGTGGAGAGAACTAAGGGTTAACTGGGGCTTTCTGAAAAGTTTCAATCCCCTCCCATCAACAACTCCCCCTGGAATGGTCTCACCCAGGGGTTCACATGACGTGTGTGTGCGTTTTTTTTAGTGGTTCTGAGCACCTGCCTGTGTCAAAATGAGTGACGCTCTGCTGGATGATGGGTCCTTCATGTTCACTTCGGAGTCTGTTGGAGAGGGACATCCAGACAAGATCTGTGACCAGATCAGTGATGCTGTCCTGGATGCTCACCTGAAGCAGGAC…
TCONS_00122931	LOC106569067	nm_002293.3	NM_002293.3 Homo sapiens laminin subunit gamma 1 (LAMC1), mRNA	2.65247	4.47519	0.588499	0.00940735	0.307256	0.604333	0.000272435	0.0152513	GTTCCCCCCCCCTTCTGAAGTTTCTCAATGGCGGTGGACACAAAGCACTGAAACCGTGGGAGTCTGGGAAACAGAAAGAAGGGTGCGCGAGTGCAAGGAGGAGAATTCGAAAAAAACTCATTTGTAAAAGAGAAGATATTGAAAGAGTTTAACGCATGGTTTTACTTGTTTTGTAAATATAAAAGTTCGAAGGTGTAGAGGGATTCGTGTAGCTGTAGTTAAAGTTTTGAACTTTTGCTTTAGACGGGCTGAGAATGCGTTGGTTTATTCAAGTTGTGTTTTCATTGACTTGTTTGGCTATATGTAGCCACAGTGCTATGGATGAATGCACTGATGATTCGAGTCGGCCTCAGCGATGCATGCCAGAGTTTGTCAACGCTGCTTTCAATGTCACTGTGG…
TCONS_00110441	-			0.155463	0.255661	0.604455	0.0017161	0.244453	0.604355	9.33022e-07	0.000183386	TCGTACTGCACATAGGTTGGGTATTTCCCCCCCTAAATTCAAGTATTTACTCAGAGCATTGTAATAACTTAAGCAAAATGGAAAATGGGAAAAGGTCGCGGATCTACAACAACAGCCCGTAACAAGACAGCAGAAGATATAATCGTCGATGAACCCGAGATGGCTAATGCTAGCGCAAATAAGATGGCAGCAGCAAAATAACCCTCATTTCGTGAGGCGCTCACAGGCTTACGAGAGGAACTTCGAGAAGATGTAAGAGCGGAACTAAGTGAGTTCAAGAAAGACATTAACCAGAAACTTGAAGAAAACTAATTAGAACTTCACAGCATATCTACAACGGGACGCAGAACAGCGCATTGGGGAAACGGATACATGGAACTCCGCAGTCAAGGGAATACT…
TCONS_00146725	LOC100136517	nm_001111285.2	NM_001111285.2 Homo sapiens insulin like growth factor 1 (IGF1), transcript variant 3, mRNA	2.44194	4.17072	0.582033	0.00700521	0.3029	0.604489	0.00137356	0.0471271	GAATAACTTAGGATGAGGAGAAGGCAAATGCTGCCCCAGCTGTTTCCTGTTGAAAATGTCTGTGTAATGTAGATACATGTGAGGGATTTTCTCTCTAAATCCGTCTCCAGTTCGCTAAATCTCACTTCTCCAAAACGAGCCTGCGCAATGGAACAAAGTCGGAATATTGAGATGTGACATTGCCTGCATCTTATCCTCTTTCTCACTGTTTTTAATGACTTCAAACAAGTTCATTTTTGCTGGGCTTTGTCGTGCGAAGACCCGTGGGGATGTCTAGCGGTCATTTCTTTCAGTGGCATTTATGTGATGTCTTCAAGAGTGCGATGTGCTGTATCTCCTGTACCCACACCCTCTCACTGCTGCTGTGCGTCCTAACCCTGACTTCGGCGGCAACAGGGG…
TCONS_00131356	LOC106570873			86.9045	145.155	0.595528	0.000209983	0.171376	0.604823	2.15779e-07	5.59625e-05	TGTTTTTCTTTTCTCAGGAGAAAGCAGTTTTTGTGAATGTCACATAGCCACCATGAGGCCCACTGGACTTTCCATTTTCATTGTCGTCCTCTCAGCCTCTGTCCCGGGGTGCGGCTCCATGTGGCCTTACTCCACACCGGAGTGGCAACAGGTTAACAATAATCGGCCAAATGAAGCGGAAATTCACTTAGTGCTTGGGCCACCCGATGTCTTCACCACTGACCAAGCTTACATCAATTACGAAACTTCTTACTTCAAAGGGAAAGAAACTAAGGTGTTGGTTTTAAAATTAAACATAGACCAAAACGGTCAACCTACATTTCAAGAGCTTAGCAGGCCAAATTGGATGAGCGATGAACTTATTCAGAATGCTAATAGAGTCAAGATTACCTTGATTTC…
TCONS_00131351	LOC106570873			94.7012	158.098	0.595916	0.00036207	0.209875	0.60587	7.87822e-07	0.00016045	AAGGACAACTCATTCTTTGCCCTCCATCAACCCGCAGCAGAGCAGCCTCCACCAGCTCCCTCAGACCCCTGCGCTTATGGAGGCCTGGATTTGGACTACGTGATCCGGAACTACCGCTACACCATCCACGGTCATGGGGGGGATGACATTTTCTTTCTCGGGTCTCAGGCTTCGGTGCTCTCTGGCGGAAAAGGGAAGGACCTTTACGTCTTTCCCACAGACGGAAGCATTTCCGAGATTGACAATTTCTCCCACGATTTGTTTAAGGATCACCTGTTGATAAAAGCACCTTTCAGCCGCATTGATTGTATCCGGAAACAAAACGATCTTCTCCTCGTTTACGGACAACAGAAGAAGCACCAGATCACCATTCGGAACTGGTTTAGCCACAGCAACGTT…
TCONS_00203407	LOC106588669	xm_024453736.1	XM_024453736.1 PREDICTED: Homo sapiens thyroid hormone receptor beta (THRB), transcript variant X6, mRNA	1.21149	2.01899	0.595598	0.0220402	0.374156	0.606506	1.26435e-05	0.00138982	CTGAATTAGCGCCATACTGTTAGCTACTTATTAAAACAGCTATGTAACATGTACAGTAGTAGATAGCAGATTGGCCTTGTAGTTGCATTGTTACTAATATAATTTTTCTCTTTTTATGTGAATGGACCCCTCCTTTCCTCTCCTCTCCCTCTACTAACAGGGCTCTGTCTGGCGGGGCTCGGCAGCTCCTCAATCCGGCCTGGAGACTCCTCGGCTCCCTCCCTCTCTCTATCCCTCTCTCCCTACCTCCCTCTGGCTCCAATGGTGTAAGCCGACGCATCACCGCGGGGGATTCTGACACGCTGCACACAGCCCAGTATCAGAAGGCAGGGGAGGGTATGAGAATGGTGTCTAGGCCCTGAAGCCCAGCAGCATGTCAGAGCAAGGAGACAAATGCAC…
TCONS_00206958	ogfod3	nm_024648.2	NM_024648.2 Homo sapiens 2-oxoglutarate and iron dependent oxygenase domain containing 3 (OGFOD3), transcript variant 1, mRNA	1.88624	3.12875	0.599834	0.000101052	0.125464	0.609364	2.36273e-06	0.000351728	CTTTGAGGACATGTATTTGCATTGTTAGAGCGGTCACTCGACTATCTTGTGCATATAATAGATCGTATTTGGCCACACCCACGAAACGGGAGCAAACGTACCTCAAAAGTTGATGAAGAGTGTGCACCGTTTGGTGGAAACGTGTTGTTCAGTACATACCGTCGCGCAACATAGCAAACGATGAACGCACCCAGGCTACATCGCACGAGCGACTACACACCCATCAATGTAAACAGATTGAGGTGCTGATAGTCAGTTGATTGACTTTGACTTGGCCTGCAGAGCAATAGACTTTCGTGATGTGGTCCAATTAAAACGCAGGTTTCATTCTTCAGGAGCCAACCAGATGGACTGTTACGCATTGACCAGGAAGCAATGCCGAGTAGTGGTAATCTGAAA…
TCONS_00183549	LOC106584651	nm_005313.4	NM_005313.4 Homo sapiens protein disulfide isomerase family A member 3 (PDIA3), mRNA	106.446	177.807	0.595079	0.000396374	0.213017	0.609409	4.19453e-05	0.00374317	TAATACACATCCTCTCCACTGACCCTTTCTCTTTCGAACAGTGCCTCCCACATTGGGCCTAGCGAGAAAGCCTTTGTACATTAGGAGGTTTTCCCATTAAAAACAAGCTTTACATTTCAAATTGCTCCAATTTTTTGTTGTTGTTGTTGCAGGATTGAAGACGTTGGCGCGTTTTACAATGTTGAAATTGTTTTTCTTTGTTGTTCTCGCCGGGGCTGCCCTGGCGAGTGATGTGATTGAATTCACGGATGACGATTTTGACAGTAAAATTGGAGACCACGGGATGATTCTCGTGGAATTTTTCGCTCCGTGGTGTGGCCACTGTAAAAAACTAGCTCCGGAGTATGAGGTGGCAGCCACACGTCTGAAAGGCATCGTCGGATTGGCCAAGGTCGACTG…
TCONS_00081520	-			0.881011	1.46943	0.596379	0.0445225	0.437122	0.611317	0.000302197	0.016419	GCCAAATAGAGTCAGTCACCCACAGAGTTCTATGTCCAACTTAAAAAATAACCAATAACCTGACTATTCGCTTCAGACTGTCCATAATGGTGCAAGAGCAGAGCTAGAATCCTGAATATCAAAATGTTTCAGAAACTTACCCCAACAGCAATTGACATCCTGAGCCGCATTCTGGAGGTCCAGGGCGTCCAAAAACATAAACAAAGGCTCCAAAAATACCCAAATACGTCCTTTTACAAATGGCAAAGCTCCCAGTATCGTGATGCAGGTCTTTAGATCTTGTGCACATTAAATTGTGTCATTTATTTATCTGGAACATTATAATGCATTTTGTTGAACTTGAGCGACAACTATTCCCCCTCAGGAGACTGAAAAGATTTGGCATGGGTCCTCAGATCC…
TCONS_00011413	LOC106560709			2.52419	4.13377	0.607156	0.00113126	0.244453	0.613411	1.79225e-09	9.75364e-07	ACCGTATTGACACACGTGTTGAAGGGACAACAGCAGACATTGCGTTGTGACCAATCAACATTCGCTTAGCGCACAAGCGCGACCTTCTCACTAACCTACAAATATCCACTGGCATTATTCATACAGTTTATTACACCGTCACCACCCCGGATTGCAGACGACCTCCTTTTATTGTGAAAGATCTCATTATTAACCAGGCAGCAGATAACTAAACTTAGCATACATCCCTTTTCTTGCAATGACTTAAAACTAAGAAGAGTAAAGAAGTGATTACCATGATATTCGATTAGAATAAACAGATAAAATCGGTAACTAATACAGAATCCAAGTTCTACCACTTTACAAGTTACTGAAAAACGGAAAACTGACCACAAACCACAAAAGCGGACAACAAGGTCA…
TCONS_00103970	LOC106564971			0.73226	1.2195	0.596607	0.00180869	0.244453	0.614137	0.00131896	0.0458966	TATGAAAGTAATTGGTGCTATGGAACAGAGTGGAGATGACCGCTGTCTCATGCGCTGAACTGTCAGTTTATTTGATTTTTGGAGCCTTTCATTTTGGGATTACCATATTCTAGTTCCGGAGGGTTCTTTCCTGGATTTGGAGTTAGCAGAAATGAGAAATATACAAGGGGGTTTGTCATCTGACTGAAAGAGCTCAACAAGACGGCATTCTTAGATTTTCTTTCTCAGTTGGTGGGAAATCTTTTTGTGAGTTGACTCTATCCTGGTGTGGTACATTGTCCTGGTTAAGGTTGTTGACATCCTTTTCGGAAGGTGGAAGCAAATTTCTGCTTTAACCTAAATAGACGTTACAACTTGAATTTGAGCTTGTCCAAACTGAGGTTTGGAGATTTATTAAAG…
TCONS_00100394	LOC106565386	xm_006719403.3	XM_006719403.3 PREDICTED: Homo sapiens musashi RNA binding protein 1 (MSI1), transcript variant X2, mRNA	0.892029	1.46779	0.604073	0.0262812	0.39559	0.614602	2.2083e-05	0.00224874	CTCAGCCACTGAGTCTGCAACTCTCACTGCCTTTCCTCACCTCACAGTCGGGAACAGAGGAACGGAATGGATACAGAAGGGAGCCAAATCAGCCTGTCCTCCGTGGACAACTCCCCCCACGACCCCTGCAAAATGTTCATCGGGGGTCTCAGTTGGCAGACAACACAAGAGGGATTGAATGAATACTTCTGTAAATTCGGCGAGGTGAAGGAGTGTATGGTGATGCGAGATCCCGTTACGAAGAGATCGAGGGGATTCGGGTTTGTAACATACATAGACCAGGCTGGTGTGGATAAAGTTTTGGCACAAAACAGACATGAGCTGGATTCTAAAACAATTGATCCCAAGGTGGCATTTCCTCGTAGAGCCCAACCCAAGTTGGTGACCAGGACAAAGAAG…
TCONS_00062517	LOC106608859	nm_003329.3	NM_003329.3 Homo sapiens thioredoxin (TXN), transcript variant 1, mRNA	12.5933	20.8503	0.598755	0.069297	0.483892	0.614619	0.000502255	0.0236502	GCTTATGAGCGGCGTTTATAAGCCCAGCCCGTCAGTTTTTTGTCACACTTCACCCAGGAAACTGCTAGCTTCTATAGTCGTGTGCTGTTACTTAGTGTACTGTCAACATGATTCTTGTCATTGACGATAAGGATGACTTTCTCAATGCCCTGAAGGAAGCAGGAGACAAGCTGGTGGTAGTGGACTTCACAGCCACCTGGTGTGGCCCTTGCAAGAACATTGCTCCCTTCTTCAAAGGGCTGTCGGAAAAACCAGAGAACAGTAACGTGGTTTTCCTCAAGGTGGACGTTGATGATGCAGCGGATGTGGCCCAACACTGTGAAATCAAATGCATGCCAACGTTCCATTTCTACAAGAATGGGGAAAAGGTAGATGATTTTTCTGGGGCCAACCAAGCCA…
TCONS_00043356	LOC106604908	nm_001145292.1	NM_001145292.1 Homo sapiens phosphodiesterase 6B (PDE6B), transcript variant 3, mRNA	0.503534	0.818155	0.611104	0.010869	0.310176	0.615725	0.000113651	0.00776311	AGAGCGGTCACCACGGCCCAGTCAACTGGACCATATCCTGACTCACACCATTTTACCCAGCCAGCTCCCTAGGAGTGTAATAGCATTTGTGTCAGAATGGGAAACTTTAGTTTAGGTTTATTTGATTGCTTAAGCTGGAGTAAGTAGAGCCCAGTTGTTGTTTCAGTACATTTGCACTACTAATCCCATGATTCATATCTTTCCCCACAGCCAATGATGGACAGGACTAAATCAGCTGATCTTCCCAAGATGCAGTGTGGTTTCATCGATTTTGTCTGTGCTTTTGTGTACAAGGAGTTCTCTCGTTTCCACGTGGAGATCACTCCCATGCTGGACCGCCCGCTGAACAACAGAAGGGAGTGGAATGCTCTGAAGGAGGTGCACGAAGCCAAGCTGGCC…
TCONS_00086734	LOC106560723	xm_017012852.2	XM_017012852.2 PREDICTED: Homo sapiens membrane associated guanylate kinase, WW and PDZ domain containing 2 (MAGI2), transcript variant X17, mRNA	3.84158	6.26399	0.609872	1.96964e-05	0.0517544	0.617112	6.30387e-08	2.11383e-05	TCTCCCGACGGTTGTCGTCTCTCCACCTCTCTCTCCCTTCCCCCGTCTCCATCACCGTTCCTGGGATGTAAATTAGCTGCAGCGGGGGCTGTATGTTGGAGCATTGGTAGAGAACCTGGGATAGAGTGATTTAGAGGCTGGCCAAGCCAGGGATGGAGGCACTGTGCCTGGGCACGTGGCTAGAGGACGGCTGGGAGGAAAGGGCTCTCTGGATGTATACCTGTGGAGGACGGCGCACCTCTTTTACCAGCTGGGCCAGCAGCAGATAAGGAGGCGTGGTGGATAAGGACCTTCGGCACTACCTCAACCTGCACTTCTCCAAGGGCTCCGTGGACCACGACCACCAGCAGATTATCAGAGACAACCTCTACCTCCGCACCGTGCCCTGTACCACCCGGC…
TCONS_00011068	LOC106611907	nm_018653.3	NM_018653.3 Homo sapiens G protein-coupled receptor class C group 5 member C (GPRC5C), transcript variant 2, mRNA	1.10149	1.81274	0.604709	0.00127541	0.244453	0.617232	8.77562e-05	0.006419	TGAGGAGAGGCATGAATAGATAGCCTAATTTATTTACAATGGTCTACATCTAGTCTTGATGACCCAATTGCATATAAATGTTCAATCCATGGAGCGGGGAAAAGACACTTTGAATACCTTCGAGGTCACCACGGTCAAATGCAGCAACTTGGACATGGAACTCACGACTGGCGCAAAGACCTTGAAAATAGACTTTGCAAATACTTTTCCTGGCAGTGCAGTAATTTAGGTGCAAGCTTACTTATTCGAATCAGACACCTTTGTAAATTGTCAATTAGAAAGTTGTTCACACATTCCCCTTCCTTTCGAAGTAATGCATTGTATTTGTTATCTTCGTAGAGTTAACAAGACAAAAAGTTCCATGTATTATTTTATTTACAGTAACACTCGACCCTGTTA…
TCONS_00200620	LOC106588446	xm_017026388.2	XM_017026388.2 PREDICTED: Homo sapiens D-box binding PAR bZIP transcription factor (DBP), transcript variant X1, mRNA	2.48159	4.05232	0.609302	2.11883e-05	0.0542313	0.618321	8.84986e-07	0.000175921	AGACTAGCCTAGCATAAAGAAGCAGAGAGATTTACATTGCAGAGATAACGCCACCATGTCACCATACCAGTGTTACACACTGAACAACTTTGTGACATAACATTTCAGAATTTCATGTTGTTGACAAGGACTGAGGGAAAGACTACTGTGAAATGAAAGGTTGCCAGGTCATGCCTCCAGACCTCTCGCCCTCCTCCACCACCTCCTCCTCCTGCCTCCCCGGGCCGCCAGGAGGCTCACTGGTCGCCAACGGCAGCGCTGACGTCATGGTGAACTTTGACCCTGACCCGGCGGACGTGGCGCTGTCCAGCGTGCCGGGCCAGGAGGCCTTCGACCCCCGGAGGCACCGCTTCTCGGACGAGGAGCTCAAGCCACAGCCCATGATCAAGAAAGCCCGCA…
TCONS_00219830	LOC106593297	xm_017016279.1	XM_017016279.1 PREDICTED: Homo sapiens ornithine aminotransferase (OAT), transcript variant X1, mRNA	8.11444	13.466	0.59956	0.00548638	0.280005	0.618565	0.00117954	0.0429621	CCTGCCAGGTATCTGCGGTGCTGTGTGATGATGAGGTGATGCTGACCATCAAGCCTGGAGAGCACGGCTCTACCTACGGTGGAAACCCTCTGGCCTGTGGCGTTGCCATGGCAGCTCTAGAGGTTCTGGAGGAAGAGAAGCTGGCGGAGAACGCTGAGAAGATGGGCCAGTTGCTGAGGTCAGAACTGTCAAAGCTTCCTAAAGAGATTGTCCCCATCGTCCGGGGAAAGGGCCTCCTCAATGCCATCGTCATCAAAGAGACTAAAGACTATGATGCCTGGAGAGTGTGCATCCGTCTCCGTGACAACGGACTGTTGGCCAAGCCCACCCACGGTGACATCATCCGTCTGGCCCCTCCCCTCATCATTAAAGACCACGAGGTCAGAGAGTGTGCTGACA…
TCONS_00170191	ilkap	nm_030768.2	NM_030768.2 Homo sapiens ILK associated serine/threonine phosphatase (ILKAP), mRNA	0.958205	1.57926	0.603073	0.00790509	0.306027	0.619573	0.000662452	0.0286347	CGTGATGCTATTACAGCAAGGCTTGACATAGCTTCCGAGTTCGACTAGAGACCAAAATCTTCGGGCGTCGCCAGCTAAATACTATTTGTGAGCGCCCCTGAATGAAGTCAGAAGCAGCAAACCAGCGAAAGCGCCTTCTTCAATATGGATTTATTCGACGATCTTCCAGAACCAACCCAAACCGCAGGTGAAGCCTCGGTACAGAAGACATGTCCATCACCCCTGGAAGACAGGGGGGCCAAGAGGAAAAGAGAGGCACCTGATGATGATGATGAGGTGGTGGAAGAACAAAAACTAGAAGAAAAGAAAGTTTGTAAAGGTGTGCCTATACTGAAGGGGTATGTAGCTGCTCGGAGGGGAGAGAGAGAGGAGATGCAGGATGCTCACATTCTCCTATCT…
TCONS_00132729	LOC106571444	nm_004341.4	NM_004341.4 Homo sapiens carbamoyl-phosphate synthetase 2, aspartate transcarbamylase, and dihydroorotase (CAD), transcript variant 1, mRNA	1.69813	2.81215	0.601124	0.00351698	0.254707	0.621313	0.00124834	0.0445125	GAGGTCGCTGAAAAAGTTCCACACTGCTAAGGCGGCGTGCTGAGCAGTGTGGACGCAACGTTCAGCCTTCGAAATACAACATTTCGACGCATTTAACGCTTTCTTTTGTTTGAAAATAACATAATTTGTATTAGTTTTAACATAGTCATTTTTCAAGGATTTTTTTTTTGCTCGTGCATCCTCATTTGCATTTGGCCAGCGTGTTTCTCGCGGGCAAGCATTGCGGAACGGAAGCATCCATCTGACCAAAAAGCTGATTATTTCTTTCCATAATTTAATCAAAAATTGCGTTCATTTTGCACAATTAAAGTATTGACATTTTTTATTAAAAAAAAATGGCAACCCTGATTTTAGAAGATGGGACCACCTTCAAGGGACGCCTTTTCGGGGCAAATGCGT…
TCONS_00087639	LOC106560836	nm_138360.3	NM_138360.3 Homo sapiens capping protein regulator and myosin 1 linker 3 (CARMIL3), mRNA	1.13059	1.83059	0.613809	0.00168737	0.244453	0.622427	2.6264e-06	0.000372601	CGCTGCTGCTACTCCCCCGCTCTCTCTCCCTCTTTCTCTCTTACCCCTACTGACGAGCTGGGCCCAACATCATGGCTGGCAATACTGACATCTCTTACAGCTTGCAAGAGCACATCACTCAGCTGCTGAAGCCCCAGAAGATTTGTCTCATGCGGCAGGTGCAGTTAAACCCACCCAAGGGGAAGGCTGAGAGCAGGGTTCTGGTGATGACTCTATGGAGAGCTTATGTTGTCCACAGTAAGCAACCTGTCAGGGTGGAAAGCTCCTTCAGCTATTTAGAGATTTATGCCATCAGCATTGAGAGCCTTAATCAGGTGGTGATTGAGACGGACAGACAGACCTACTCTCTCAGTCTGACATCTGTTGAGGACCTTGAGGCTATGGTCAGTCATGTCACAG…
TCONS_00131358	LOC106570873			136.296	221.964	0.610951	0.00125434	0.244453	0.624242	0.000101666	0.00713529	CATACGAGAAACATTGATCTGCAGCAAACAGATCCAATGCAGACACCGCTGTGATCCCTATGAAGTTCCCAATGGCCAAGCATTTTGTGCCTCCAATTTTGAAGGAGAAAAATGCGATATAATGTGTAACCGACTCTATAATCTCGAAGTCTCCTCCCAGATCCGATGTACCAGTTCTGGATGGTCAAGCTTTCCCTACTGCATTGAGAGTGGGGACTGTGGCTATGACAACGAGAGGGGACCCCATTTCATGAAGTGCTTGAGCAAGCTTTGGGTGGAGGCAGGTTGTAGCCTCCAGACCGACGGTTCTCCTACAAGGAACCCGGATTTTGTAAGTTACTGGAACACAATGACTGTGAGTGAGGTGAGGAGAAACATGGCCAAATACCCCAGTAAAGA…
TCONS_00088620	LOC106561607	nm_005456.3	NM_005456.3 Homo sapiens mitogen-activated protein kinase 8 interacting protein 1 (MAPK8IP1), mRNA	7.17234	11.6666	0.610575	0.00632875	0.292508	0.624554	0.000299879	0.0163198	ACGCTGCTGCTGTCTGGATCTTCCCAGGACCATGTGATGTGGCCAGCCAGTAGCGAGGCGGGGAAGGCAGACGGGCGGGGGTGCAGGGAATTGCAGGCGGAGATGATCCCCTTGGAGCTGATCGATGCTGAGGAGGATATCCAAGAGGAACAGGAGCACTGGGGCCTGATCCATGGTTCCCAAGACGACCACAGGCTCAACCAGGAAGAGAGAAGGGCCATTGTTCTAACGCCTGTCAGACAGAAACAGCCTAATGTGATAGAATCCAAATCTGCGGAACATCGGGTCACTATGGATACGTACAGGCCCAAGAGACCAACCACCCTTGCACTGTTTCCACAGGTGCAGCCTCAGCCTCCCAGGATTCAGGACAAGGACACTATTAACAACAATTCGTTT…
TCONS_00120634	LOC106570196	nm_003145.3	NM_003145.3 Homo sapiens signal sequence receptor subunit 2 (SSR2), mRNA	10.6658	17.298	0.611497	0.00437932	0.263687	0.624752	0.000111288	0.00766475	TAACGTCAGCAACAAACCGCACAGCAGCAAGTAAACAAGTCCATCAGTTATGACCGGAAAGACGTCACTCCAAACGAGGGCTGAAATATATTGAGCATGCGTGTTGATATTCTTTGCTGATTTGACAGGAAACGACAGGAAGATGAGGGCCCTGTACGTGTTTGCTCTACTAAGTCTGCTGGGTCTGGGGACAGGAGAGGAGGGGGCTCGTCTGTTAGCTTCCAAGTCCCTGTTGAACCGTTATGCCGTTGAGGGCCGTGATCTCACACTGCAGTACAACATCTACAACGTTGGAACCAGCGCTGCCCTAGAGGTTGAGCTGTCTGACGACTCCTTCCCCCCTGAGGATTTCGGCATCGTCTCTGGGATGCTGAATGTGAAATGGGACAGGATCGCCCC…
TCONS_00188471	gkap1	xm_017015171.1	XM_017015171.1 PREDICTED: Homo sapiens G kinase anchoring protein 1 (GKAP1), transcript variant X4, mRNA	1.34026	2.16892	0.614359	0.00193472	0.244453	0.626604	0.000280862	0.0155396	GAGCCGCTCCATTCTGCATATTACCCCTTTTTTTCCCTTGCAGAACACATTTTGAGCAACTGGGCCACCATAGGTACTTTAGTAACTGGAAGTGGTGAACGTGTGGTTATCTACTCGAACAGGTGAAAGTTGTGCACAGGTCAGCAGATGGCGTCAGCAATGATCTCCGTCCACACCACAGCCTCTCGCTTTGCCCTGCTCCAGGTCGACTCTGATTCGGACTCCGATTCAGAGTCGGGAAGGACTAAAGGCGGCCGGGACTCTGGAAAGGCTCGGCCCGGGAAGACAACCGGGGGGAAATCCACCGCAAGCAATGACAAGAAGAAGGAAAAGAGGAAGAAGAAGAAAGAGCAGCAACAGAGCGAGGCCAATGAGTTAAGAAATCTTGCCTTTAAGAAG…
TCONS_00080496	LOC106560260			3.44445	5.61683	0.609186	0.0115617	0.313934	0.627983	0.0011165	0.0414433	TGTCAACCGCCGTTAAACCTCATCGAAGAAGACTGGGCACGCTTCTTTACGCGTGACGTCTACACTCAGGTTTTGCGTAAGGCAATCGCCTTCTGATTACAACAGCTTCCCTGCTTTGAGGCAGAAAGCTTGGAGGTCATTTTTGAAGTTTCCCCTGTTACACATGCACATAACCTCGAAATAATGGTGTAGCAAATTTTTGGCCGTACCTCAATTTCTTTTCTAGTCATGTCACAAACGTCAATGGGATTCACTGATCTCCAACAACAACAACAAGGGGCTCAGAGTCAAGTTGGGGCACCCTACATTCCCACGGAGGAGGAGAAGAGAGTGTTTCGGGAATGTAACCAAGAGAGCTTCTGGTACAGATCCCTTCCATTAACTGCTGTGGCAGTGTCT…
TCONS_00057182	katna1	xm_017010210.2	XM_017010210.2 PREDICTED: Homo sapiens katanin catalytic subunit A1 (KATNA1), transcript variant X2, mRNA	0.440002	0.709663	0.617062	0.0169906	0.345697	0.628973	0.00150332	0.0497299	GCTTCGGTGTGGTTTTAGCTCTTTTGACAGACGAAAATAAATGTAATTAACGTTATATATATTTGCCATTTTTAAACGCTTGACTCGATTTGTTTCAGTCCTTGGGTGCGGTTCTACACTTTTTGTGTCGTATTTTTTTTCCATCAATGCAACAGAATGAGTCTGCATGAGATCAATGAAAACGTGAAACTTGCTCGAGAGTACGCATTGCTTGGGAACTACAGTTCTGCTATTGTTTGTTATCGGGGAGTACTTGAACAAATCAAGAAATACCTTTTCACAGTACGGGACAGTAGCTTCCAACAAAAATGGCAACAGGTATGGCAAGAGATAAACGAAGAAAACAATCAGGTTCAAGAAATAATGAGAACTCTAGAAAGTTTTCAACTGGAGACCACC…
TCONS_00098164	p4k2a	nm_018425.3	NM_018425.3 Homo sapiens phosphatidylinositol 4-kinase type 2 alpha (PI4K2A), mRNA	2.86713	4.59414	0.620472	0.00201877	0.244453	0.630202	2.65291e-05	0.0025979	TGACGTTACATTATCGGTAAATATCCTGAACACAAAAGCGCATCCCTTCGTCTTTCCCCCTTTTCTCTCTACCTATCTTTCCTCCGCGTACCCCGGTATGGACGAAACTAGTCCGTTGGTTTCCCCGCTACGGGACTCCAACGACTTCGGCTTCAGCCCCACCGAGCCCACCAGTCCCCGAGGCGGATTTGGAGGCACGCCGGGCTCGGTGGTTCGCATCCCGGCCGGGAGTCCGGAGCGCAGCCGGGAGAGACAGCCGTTGTTGGACCGGGACCGAGGAGGTTCACCGCGGGATCCGCATAGAAACGACTTCCCGGAGGATCCCGAGTTTCGAGAGATCATCCGCAAGGCGGAACGCGCCATCGACGAAGGGATCTATCCGGAGAGAATCTACCAGGG…
TCONS_00109017	LOC106567101	nm_001901.2	NM_001901.2 Homo sapiens connective tissue growth factor (CTGF), mRNA	0.348414	0.562306	0.615954	0.0342028	0.419644	0.630795	0.00136484	0.0470006	CAGGTGTGGTGTCAGCTGTGCCCAGGACCATGCCAGTGCCCCAACCCCGTGCCCCAGTGCCCAGCAGGAGTCCCTCTGGTCCTGGACGGCTGCCAGTGCTGCCAGGTGTGTGCCCGGCAGCAGGGCGAGGCCTGCAGCGACCTGTATGTGTGTGACAGCCAGAGAGGACTGCAGTGTGACTACAGCGCCAGCTTCCCCGGCGACCCTGGAGAGTGTGTCAGTCAGGAGGAGTTGGGCTGTGAGCAGAACGGGGTCTCCTACCAGGATGGCCAGGTGTTCCAGCCCTCCTGTGCCACCCAGTGCCGCTGCCTGGGGGGAGGGGTGACTTGCGTGCCCCTGTGCCCTGAGGACGTCCATCTTCCCAACCCAGACTGCCCACACCCCCAACGGGTACAGCTG…
TCONS_00205454	LOC106589587	xm_024446718.1	XM_024446718.1 PREDICTED: Homo sapiens eukaryotic translation initiation factor 2 alpha kinase 1 (EIF2AK1), transcript variant X1, mRNA	2.26156	3.60722	0.622635	0.000228241	0.174541	0.632003	5.68779e-05	0.00473227	CTCTCTCTTTCCTGTGTGTGTTGTTCGAAATGGATGACACTTGACCGTATGGGACTCTTCTGGCGAGCTTTTGGAAATATTATTTTGTAATAACGTCTACCTACAGTAGTTACCGTTCATGCGAAATATTAAAGCCTAAGTATTCTTACAGTTGGACATGGATTTATGCCACAGTTAAATGGTTAAGTCACCGACGTCAATATGTTTAGCTCTCTGAACGGACACAGAAAGGAAAGTTCGAGTAGCAGCAGCATGATCAACCCCTTGATTCGCCGAAATCTAACCACCACAACGACCAGACATGAGCGGAGTGTGTTTAATTTGACCACAAGTGAAGATGAGGTTGAATTTGACACGTCAGACTCCGATAACAACTGTGAGGTTCTGATGACAGGCAAA…
TCONS_00131929	LOC106571137			156.661	249.118	0.624636	0.000444264	0.217646	0.632307	7.2488e-08	2.3592e-05	CCAGTGAGGAGTCCAATGGCTGCTCAGGGGGTGGGGACACAGGCCAAAAACACTCGAAACAAAAGCTCTCAACACTTTGACGACAAAGTAGGAAACGACTGGATGAAAGAGCTGATGGAGAGTCTCGGTGAAGCGGCAGGCACCACCGGCTCCCAATCGGACGTCTACACTGTGCTGAGAGAACTTATTGCCAAAGTGGAAAATCTGGAGAAGGCAGGTAATGAGAGACCTAAGGTGGCTTTCTCAGCATCACTCTTCCCATCATCTCAACACAGAGGGCCCTTTAATATTGGCACCACCCTGATATTCACAAATGTTATCACAAACATTGGCCAAGCTTACAACTCTGGAACAGGTGTCTTTGCTGCACCGGTGAGAGGGGTCTACTACTTCACGTTC…
TCONS_00112855	otud5	nm_001136157.1	NM_001136157.1 Homo sapiens OTU deubiquitinase 5 (OTUD5), transcript variant 2, mRNA	2.34288	3.76025	0.620121	0.00905004	0.307256	0.632387	0.000129393	0.00862541	TCCTGTGTCGTCAGATCTGTGTTGATGTTTTGTGGGGAATGGAGAGCTTGGAGGACGGGAAGAGGGAGACGGTTTGTTATTGTTCAACTAGCTAGCTATCCCCAGAAAACAAAGCCAATAACAGATGATATCGATATATTTTGTAACCTAAGTGTTTAAGGTCGAATATTGCACAAAAACGGACGGCCTTAACGGCAAAGTTGGCCTACTAACTACATTCTGGAAAGAAGGAATCGTCACCCCGTTGACCCCCTCCCTAACAGACAACCATGACGATTCTTCCGAAGAAGAAGCCGAACTCGAGTGTCGGTGTTTCGGACCACCCGGACGAGACTGACAGAAGGAGTGGCTCTGACCCACATCAACATCCACACGGAGGTCGTACAGGTGCAAGACCGA…
TCONS_00085845	ocad2			5.67071	9.05894	0.622571	0.000395623	0.213017	0.632996	0.000112209	0.0077122	AGACGAGGAAAATACGAGAGTAAAGTGAAAGGAGTAGCAAGGAAGACCATATGCAATTCAGGTCCAAGTGAAAAGTTGAGCAGATTATTTGAGCATATAAGAGATTCTTTCAGACACTTGACATCATGAGCTCTGAAACCCTTGAGAAAACAGTAACAGTGAAGGCAGAGGGAGCCACCCCATGGGAGAAGTGTCAACATGGAGATCGACACATCCACAGAGACGACGTGAGACAAATCTGGAAGGAGTGCAAGGAAGAGAGCTTCTGGTATAGAGCTCTTCCCCTCTCTCTGGGAAGCATGGCTGTCACTGGGGTGCTCATCTACAAAGGAGTTTGGAGTGCATCAAAGACACTTGGCCCATTCCCAAAACTAGCAGCGGCTGGCGTCCTTGGTTATG…
TCONS_00089024	LOC106561808	nm_001142649.1	NM_001142649.1 Homo sapiens anoctamin 5 (ANO5), transcript variant 2, mRNA	5.42936	8.72682	0.61851	0.00261408	0.244954	0.634337	0.00127445	0.0450637	GGGGAAAGTACGTAGTCCTTGGTGCGCTACAAGGGGCTGCAGTATTTGGTAAATGGTGGACAAGCATCAACAGAGTAAGGACTCTGTGTTCTTCCGGGATGGAAAGAAGAGGATTGACTTCGTCCTGTCCTATGTGGATGACCGAGACGGAGAGAGGAAACAGGAGAGGCGGAGGGAATATGAGGCTAACCTACAGAAAGCAGGGCTGGAGCTGGAGACAGAGGATAAATCGGAGTCAGATGACAGGAAGACATACTTTGTGAAGATCCACGCTCCATGGGAGGTTCTGGCCACCTACGCCGATGTCCTCAAGATCAAGGTTCCCTTCAAGGAAAACGACATCCCCGTTCACCAGGACATTCCCATGGACTGGCTGTTCACTCCTTTCCGTCTACCGGA…
TCONS_00084866	LOC106613622	nm_001025604.2	NM_001025604.2 Homo sapiens arrestin domain containing 2 (ARRDC2), transcript variant 2, mRNA	4.32552	6.88431	0.625582	0.000502519	0.222769	0.635927	3.72831e-05	0.00340024	GGCACTGAAAACAGTGGTCGCTTTCTGGCCACACTCGTAAACACTAGTGGACGGCGTGACTCGCATGTGCTTTTTTCTTGTTTGTGTATGTTAAAGAAAAACCCATTCGTACTTGAGCATAGAAATTATGTGGTAGAAACATTGTAACAATATAAATATTACAGTGAAGAACTCAAATCCACCATCCCATGTTTTGAAGAATGACTTTCAAGACAATTAAACGTTTTAAACTGGAGTTGGACGAGCCGGACGATGCTGTGTATGCCAGCGGCGAGATAGTGTCAGGACAGGTCGTTTTAGAGCTCAACAGGGAGACGAAAGTGTACTCCATGAAGGTCATTGGAAGAGGGGTTGCCACTGCCCACTGGCTTGAGGATCACAGTGTGGGCATGAATGCAG…
TCONS_00066917	LOC106610680	xm_017007083.1	XM_017007083.1 PREDICTED: Homo sapiens SH3 and cysteine rich domain (STAC), transcript variant X5, mRNA	0.922067	1.46507	0.626433	0.000130055	0.139793	0.636753	1.47107e-05	0.00159072	GCATTTTACATCGGTGCGTAACATTGACTAACTATTTTCCCTCAAATGCATCCGATGAAACAGAGCTACAATTTACTAAATTACTATTCGAAAACATTTTTAAAATGTAATATTGTCATTCTAAGATTTATAGATGAATATCTCTTGAAAGCACCTGTAATGCCAGATTTAAAAATAACTTTACTGGGTAATCATACTTTGCGATGAAAGGTGATGCGATACTCTGAAAAATAGGCTAACGTTACAGGTCAGCGCCATCTTGGAACAATCACATATCACATCTAGTCTTGTATACTATTGTCAGTAATCCCTTACCTTTGGTTGTCTTCATCAGAAAGCACTTCCAGGAATCCCAGGTCCACAACAAATGTATTTTTGTTCGAAAAAATTACTCCTTTA…
TCONS_00034797	LOC106603104	xm_017006039.1	XM_017006039.1 PREDICTED: Homo sapiens U2 snRNP associated SURP domain containing (U2SURP), transcript variant X4, mRNA	1.1603	1.84734	0.625529	0.001342	0.244453	0.637294	0.0001362	0.00890043	GACTTTGTGGCTGTGTTAACTAGTGACGACCGTTTTATTGGTCAGATCGAGAAGTGACATCGCTTTTCCGCTATGTCCATTTTTGTCTATTCAAAATGGTGGAGCAATAACAAACGCATTGTACATTTCTACGTATCAGCATGGCAGACAAAAATGGCAAGAAAGGGAAACCTGTAGGTGTTAAGAGAACATTGACCAAGAGAGAACAAGAAGATCTGAAGAAAAAGGAACAAGAAAAGGCAGCTGACGTTTTTGAAGAGTTTTTAGCATCTTTTGACAGTAACGACAAAAGTGGGGTGAAAACGTTTGTTCGTGGGGGGATCGTGAATGCAACTAAAGAAGAGGAAGCAGCAGAGGTCAAAAAGAGCAAGCTTTACCGACCGAACACTAAGTTTACTT…
TCONS_00112905	apeh	nm_001640.3	NM_001640.3 Homo sapiens acylaminoacyl-peptide hydrolase (APEH), mRNA	0.427385	0.676856	0.627085	0.0323788	0.414175	0.637327	0.000275099	0.0153745	CTTTCACCAGTAAAGTTTCGGGTGTACAGTAAAGTGTCGGGTGTGTGTATACACGTCCTCTCTTTATGGCGTCTATAGCTAGCAGAAGCATCTGAGCTGCAACTGTATCTGTTTGACCTAGAAAACCTCTGATGTAGGAAAACCAAGGACATGGCAACCCTGTTGTACCCTGCCTAACAACACAGAAACAACGACACTACACGCAGAGCTGTTGATCAGTCAGAGCCGCGATGGAGTCCCAGGTAATGACTAATCCGGAAGACATCTCCAAACTCTACCGGGAGTTGAGCCTGTTTCCCTCCCTGACCCGAGCTGACGTAGGGCCAGTCATAACATCGCAGTATGGAGGAAAATACAGCAACATCTACACAGAATGGAGTCAGCGGGATCTGGAGAGGA…
TCONS_00098798	rssa	nm_001355283.1	NM_001355283.1 Homo sapiens ribosomal protein SA pseudogene 58 (RPSAP58), transcript variant 1, mRNA	14.146	22.3263	0.629879	0.000182906	0.163387	0.637598	6.70133e-07	0.000139914	AGATGATTGGTGGAATTTACAGTATATAAACACGTCACTTCCGTTTCTCTTTCTCTTTTACCGTGAGGTACAGAACTCCATACGGCGTTGTCTCGTGCTTTTCCACATAACTCGTAACTTAGGAAAAGTGGTCACGATGTCCGGAGGTCTGGATGTGCTGCAGATGAAGGAGGAGGATGTGCTCAAGTTCCTGGCAGCCGGGACCCACCTGGGAGGTACCAACATGGACTTCCAGATGGAGCACTACACGTACAAGAGAAAGAGTGATGGTGTGTACATCATCAACCTGAAGAAGACATGGGAGAAGCTGCTGCTGGCTGCCCGTGCCATCGTGGCCATTGAGAACCCAGCTGATGTCTGCGTCATCTCCTCCAGGAACACTGGACAGAGGGCTGTGCT…
TCONS_00116105	LOC106567806			11.4613	18.1325	0.628524	0.000275479	0.187662	0.639025	8.75442e-05	0.006419	GCACCTACCCCCACCCCATCCAACCACTGGGTTTAATGTGCTGTATCTTTACTACAGTATTAATAAGAAGACGCCAGTCTCTGCAAACTGTGAACTCTGAATCACAAAATATAGCTATATCTTTAGCTTCTATTAAAGAAGAAAACCTACAAATCCAACATGCCCAAGAGAAAGGGAGCCGATGGAGATGTCAAGGAGGAGCCTTCAAGGAGATCTGCACGGTTGTCATCGAAACCAGCCCCTCCCAAACCAGCACCAAAACCAAAAAAGCCAGCTAAGAAAGAAAAAGAAGTAAATGACAAGAAGAAGGAAGACAAGAAGAAGGTGAAGGCAGCAGCAGTCGAGGAGCCTAAAGAGGAGACCCAGTCTGAAAATGGCGAGACCAAGACAGACGAAGTA…
TCONS_00106538	LOC106566100			2.50487	3.9182	0.635186	0.00352027	0.254707	0.641264	1.36732e-06	0.000244037	AGGGAGAGACAGAGGGGAGAGAGAGTGAAAGAGAGAGGGAGAGACAGAGAGAGAGAGGGAAAGGCGAAGAGAGAGAAGGGGGGCTCTTCTCTCGCAAGCCCAATTTGTTCTCCTGGCAAGTCAAAGATCTTCTCCCTCAACTTCTTTCCCTCGTTCTCTTTTCAGTGATTTTCAATCTTCCACCCCCGTTTTGACTCCAGGGGGTTTTAGACCAACCCACAGCCAAACAGCAAACTTCTTATATAAACCAATGCGATTCGAAACACTTCATCATTAACGCCTGCAAACTGACACACTCAGAGAGAGAGAGAGAGAACACAGTGCAGAACCTTCGATACAAGACCGCATATCAACTTGTTTGCCTTCATAAAGGTAAGAGTAGCTTTATTTCAGTTTGAT…
TCONS_00187375	LOC106585586	nm_194294.2	NM_194294.2 Homo sapiens indoleamine 2,3-dioxygenase 2 (IDO2), mRNA	16.1928	25.5392	0.630982	0.00232991	0.244453	0.642564	0.000101241	0.00712056	AGTTTGAGGTCTGGCTGAACTCTCACTTTGCATACTTACCAGATCATTCAAACTGCCCTCTTTCAGCCCCCATGGCCACTACTATCACAGACTCACAGAAGCCTTTCTCTTTGGACCCCTACCATGTCTCTGAGGAATTTGGCTTCATCCTCCCTTCACCCCTGGCAGAGTTGCCGCCATACTACCAGCCCTGGATGGACATTGCCCAGCATGTTACAGAGCTCATTTACTCTCACATGCTGCGCTCCCACATTCTCAAGATGCCCCTGCTGAACACCCAATTCCTGGAGAGCCACAGAGAGCTGCGTCTGGCCCACTTGGCCCTGAGTGTGATGACCATGGGTTACGTGTGGCAGGAGGGAGAGGATGACACAGTCAAGATGCTTCCCCGCAACCTGG…
TCONS_00070038	fut11	xm_006717656.4	XM_006717656.4 PREDICTED: Homo sapiens fucosyltransferase 11 (FUT11), transcript variant X1, mRNA	1.35354	2.12362	0.632548	0.00206801	0.244453	0.643083	0.000327259	0.017327	CATTTACAGAAGAAATTATTGAGTTCGGGGAGAGAGAAAAAGAGAGAAGAACGCGTCTACATTCATGTGTTTATTGTAATGATAACGATGCCTGTGGAGGGGAGGCTGGGGGCCAGGCTGGTGCCCTGCTGTGTGTGGCTGTGTCTGGGGCTGCTGTGTCTCCTGTCCACCCTGCCCTGTTCCTGGTCCCAGGACCCCCTTAACGTTGGGGACCCCAAGGATATTGGAGACTCCATGGATGCAGATCAGGGTGCCTTCCAGCCGCAGAGTGCACTGTCTGACATGGAGTTCTCTTCCGTTGCCTCCTACCGCGGCCCCGGCAACAATGACTCGCGTGGCAACAAGGACCTGCCCATCCTGTTGTGGTGGAGTGCAGGACTCTTCCCTCATTTCCCCGGA…
TCONS_00073099	LOC106610899			84.5308	131.948	0.636658	0.00072193	0.229302	0.645389	1.0362e-05	0.00117803	CTTGTGAAGACCTTTGGACAGGAACATTAGATAATCAGTGATAGGCACCATTAGACCTGCAGTAGGAGTATGCATGTCACGCCACCAATAGAATCTATGCCCGAATGTCTGAGCCAGTAAGAGAATGGAAACTAAGTAAGACAACAAGATTCGTAAAGTGGAGTGACGATATTATTTAAGTGTAAGACTGTATAAAAGCCAAGTCCTAAGAACGAAGAGTTAGTTCTTCCCTGGAATTGCTCGGCTTCATTACTCTCTGTAATGAAATCTATTTGAATTCACAAGCTCCGGTATCTGAGAAGTATTTGAATCAATATTTTCACAACACTGTTAGCAATAAAAGCTGTGCCTCACCTCAGGGACAGACAGGTGTCTGAGATCTAACCAAATTTACTGAGA…
TCONS_00003830	got1	nm_002079.2	NM_002079.2 Homo sapiens glutamic-oxaloacetic transaminase 1 (GOT1), mRNA	0.904434	1.43022	0.630458	0.0434549	0.437122	0.645949	0.000851244	0.0343381	CGCCCGGGTTGTTTACCGTTTTGTCTAACACCCCTCCTTGGTAATATTCATCATTATGTCGTTATTCGGTGAGGTTCCCCAAGCCACCCCAGTGGCTGTATTCAAGCTGTCGAATGATTTTAAAGAGGACGCGAACCCCAAGAAGGTGAACCTCGGAGTTGGAGCCTACAGGACAGATGAGGGCCAGCCCTGGGTGCTGCCCGTGGTTAAGAAGGTGGAGAAGATCATCGTAGCGGACAACAGTCTGAACCATGAGTACCTGGCCATTCTGGGTCTGCCTGAGTTTAGGTCCTCTGCATCCAAGATCGCCCTGGGAGAAGACAGCCCTGCCATCCAGGAGAACAGGGTGGGAGCAGTGCAGTGTCTGGGGGGTACAGGTGCTTTGAAGATGGGGGCAGA…
TCONS_00194383	LOC106586486	nm_000993.4	NM_000993.4 Homo sapiens ribosomal protein L31 (RPL31), transcript variant 1, mRNA	62.3131	96.6051	0.639901	3.35181e-05	0.07065	0.646376	1.42241e-07	3.93538e-05	AGTACCCACAAGTCTTTGCAACTTCCTTTCCGACATTTCTCGGGCAGAGTGAGTACTGCTTTGCCTAATATGGCGCCAAACAAGAAGGGCGGTGAGAAAAAGAAGGGGCGTTCTGCCATCAACGAGGTTGTGACCAGGGAGTACACCGTCAACATCCACAAGCGCATACATGGCGTGTCCTTCAAAAGGAGGGCACCTCGCGCTCTCAAGGAGATCCGCAAGTTCGCCATGAAGGAGATGGGAACCCCTGATGTACGCATCGACACTCGCCTGAACAAGGCTGTATGGACCAAGGGTGTGAGGAATGTCCCATACCGTATGCGCGTGCGCCTGTCAAGGAAACGCAATGAAGACGAGGACTCTCCCAACAAACTGTACACCCTCGTCACATACGTTCCT…
TCONS_00189106	LOC106585134	nm_001297559.1	NM_001297559.1 Homo sapiens HtrA serine peptidase 3 (HTRA3), transcript variant 2, mRNA	11.3656	17.8215	0.634543	0.0272372	0.399247	0.646623	0.000539549	0.024877	CAAATCCTCTACATAAAGTCACACAGCTGCATTCCAGAGAGTTCACTTGGGGGACTTAAAGGACTAAGCAAGAGTGGAGCTCAAAATCAGACTGCTGCTACTGGAAACATAGTTACAAGACATTTAGACAGACTAAACTGCAAACTAGACCAACCTGAAGCTGTGGATTCTGAATGTACATTTTGCACATGCATTTTCTTTTCAAATAAGGCATAATTTAGATAAAATAGGAGGTGATATAGACAGGTATACGCAAAACGGGCAGGAGGACTTGAACTTGTTCATTGTTGGTTACGAATTGAATTTACAAGAGTTATCACCTTTTTTTGGACCATGATAAAGTTTGTGGTTTGCGTTATCTTCGCCTCTGTGGTTCATGCGCGGTTACTTCGCAAGAGA…
TCONS_00025766	LOC106600764	nm_002032.2	NM_002032.2 Homo sapiens ferritin heavy chain 1 (FTH1), mRNA	8.37933	13.0248	0.639693	0.00033746	0.206147	0.646837	1.90116e-06	0.00030379	AACAATAAATAGAGGGAACAAGGCTCCTTCCACTTCACAAGTCTGAGAAGACGCATGAAGAAGTTCTTGCTTCAACAGTGATTGAACGGAACTCCTCTGCCTTCGTCCCGCACTATAGAACATTCCGGATTGATAACATAACACTTACTTGAACTACAATAGCAAAATAGTCTGAGAAACCCTATTTTTGTACCTTTCATTTAGATATAGAAGAAAATCTGCCAAGATGGAGTCTCAGATCCGCCAGAACTATCACCACGATTGCGAAGTTGCAATCAATCGGATGATCAACATGGAGATGTTTGCCTCCTACACCTACACTTCAATGGCTTTCTATTTCTCCCGTGACGATGTGGCTCTGCCTGGCTTCACGCATTTCTTCAAGGAGAACAGCGACGA…
TCONS_00122999	LOC106569261	xm_005270996.1	XM_005270996.1 PREDICTED: Homo sapiens ring finger protein 220 (RNF220), transcript variant X15, mRNA	0.695906	1.08445	0.638478	0.00349116	0.254707	0.647423	3.93452e-06	0.000520375	ATGACACACGCCAAGCCAACATGGCGACGGGAATGAACAGAGCGGCTTTGTAGGCGGCACATTCAATCCTTTGGCATCCGCATAAAATTATTGACACAAAATTGTATTAATGGTGCGGTCTAGTACCAGGAGACCTACATGATATACGTGAACAAGTGAGTTTGTCGGCTTGAAAAGGCTTTGACCAAAACTTACCGACCCTGTTATGGAAGACACGATACAGCCCAAAAGAGAAACATTTTTACGAGTGCGGGCTAATAGGCAAACGCGATTGAATGCTCGGATTGGGAAGATGAAGCGCCGGAAGCCAGAGGATGGGCAGGTATGTCCACTGTGCAGCGCGCCGCTGGCAGGGACAGAGGAGGAGATGAGTAGGCATGTGGAACAATGTCTGTTCAA…
TCONS_00158581	LOC106578952	xm_005269720.4	XM_005269720.4 PREDICTED: Homo sapiens APOBEC1 complementation factor (A1CF), transcript variant X2, mRNA	3.23714	4.99272	0.644129	0.00103476	0.244453	0.647567	1.85736e-11	1.8135e-08	AACCTTTGGAGTTTGATATGATGTAATTACCGAATCACCCCAGTGACACGTTTCAAAATCACTAGAATGAAGGACTGAGTCTTCCGGGTGGTGATCTCTGAAATTGCTCAGTGAGCACCCCTAATTTCGCTGATTTATTGCTGACAATCGCTCTCAATGGAATCTAATCAAAAATCTGGGGATGGACTGACGGGCATGCAGAAAGAGGTCTCGCTGCGTGCGCTCATTCAGCGCACAGGATACCAATTACTGCAGGAGAATGGTCAGAGGAGGTACGGCGGACCCCCTCCGGGCTGGGAAGGCCCTCCCCCAGAGAGGGGCAGTGAGATCTTTGTGGGGAAGCTGCCAAGAGACCTCTTTGAGGATGAGCTGGTCCCCCACTGTGAGAAATTTGGGAAA…
TCONS_00097554	ufc1	nm_016406.3	NM_016406.3 Homo sapiens ubiquitin-fold modifier conjugating enzyme 1 (UFC1), mRNA	8.11994	12.6012	0.640672	0.000276072	0.187662	0.648704	5.85756e-06	0.000721765	TCTAACAACACGGAACAAGTAGTTTGCGCGATGGCGGACGACGCGACGCGGAAAGCTGTGTCGGAGATCCCGCTGCTCAAGACGAACTCCGGTCCCCGGGACAAGGAGCTCTGGGTGCAGCGGCTCCGAGAGGAGTACCTGGCCCTCATCAAGTATGTGGAGAACAACAAGACAGCAGACAACGACTGGTTTCGCCTGGAGTCCAACAAGGAAGGAACCAGGTGGTTTGGGAAGTGCTGGTACATTCATGACCTCCTGAAGTATGAGTTCGACATGGAGTTTGATATTCCTGTAACGTACCCTTCCACCGCCCCCGAGGTCGCCATCCCAGAGCTGGACGGGAAAACAGCCAAAATGTACAGGGGGGGGAAGATTTGTCTGACGGACCACTTCAAACCC…
TCONS_00122561	LOC106568929	nm_014445.3	NM_014445.3 Homo sapiens stress associated endoplasmic reticulum protein 1 (SERP1), mRNA	7.59155	11.7866	0.640188	0.000103961	0.125987	0.650098	3.16266e-05	0.00294092	GTGTGGGCGGGGTTAAGATTTGTATACGTAGACATTTGCACTGCTATTATTCTTCCTTTTGAAAAAGTGGCTACTGTAGACAAGAGCCAGTAGTACATAAGTGAGACATATTAACCATATCACTCACATTCCTGACTTTTTGTAAAAAATAATTAATAACCTACTTATTTGGAAGATGGTCGCCAAACAGAGGATTCGTATGGCCAACGAAAAACACAGCAAGAATATCACGCAAAGAGGCAACGTATCCAAATCCACGAGAAACCCTCAGGATGATAAGGTAGCCGTGGGACCCTGGCTGTTGGCGCTCTTCATCTTTGTTGTGTGTGGATCAGCTATCTTCCAGATCATTCAGAGCATTCGGATGGGCATGTAGGATGACATGTCCAACCCATCCAT…
TCONS_00119011	lexm			1.18057	1.81863	0.645722	0.00390599	0.259715	0.655317	0.00133654	0.0462178	GGAAGCATCTCAAGGTCCTGGAGTGGCCTAGCCAGTCTCCAGACCTGAACCCAATACGATCTTTCAGCTCCCTCCAAAGATTTTCTATTGGGTTCAGGTCTGGAGACTGGCTAGGCCACTCCAGGACCTTGAGATGCTTCTTACGGAGCCACTCCTTAGTTGCCCTGGCTGTGTGTTTCGGGTCGTTGTCATGCTGGAAGACCCAGCCACGACCCATCTTCAATACTCTTACTGAGGGAAGGAGGTTGTTGGCCAAGATCTCGCGATACATGACCCCATCCAACCTCTCCTCAATACGGTGCAGTCGTCCTGTCCCCTTTGCAGAAAAGCATCCCCAAAGAATGATGTTTCCACCTCCATGCTTCAAGGTTGGGATGTGTTCTTGGGGGTTGTACTCAT…
TCONS_00168961	rl6	xm_017019782.1	XM_017019782.1 PREDICTED: Homo sapiens ribosomal protein L6 (RPL6), transcript variant X2, mRNA	3.70835	5.71347	0.645527	0.000764414	0.22986	0.655738	8.77708e-05	0.006419	TCGGTCTTTTTTTCATAGCAAAGATGGCAGAGGGAGACAAGAAGAAGGTGGCCAAGAAGGCTCACTGCAGCCGAAACCCTGTCCTGGCCAGGGGCATCGGTCGCTACTCTCGCTCCGCCATGTATGCCCGAAGGGCCATGTACAAGAGGAAGACCAAGACCACTGAGACCAAGATTGAGAAGAAGCTGAAGGTCAAGATCCCATCCACCATCACAAAGACTGTTGGCGGTGACAAGAATGGAGGCACTCGCGTTGTCAAGATGCGCAAAATGCCCCGTTACTACCCCACAGAGGATGTGGCCCGTAAACTGAAGAACCATGGTAAGAAGCCCTTCAGCCAGCATAAGAGGAACCTGCGTGCCACCATCACCCCAGGAACCGTGCTTGTACTGCTCACTG…
TCONS_00141374	LOC106573756	nm_002080.3	NM_002080.3 Homo sapiens glutamic-oxaloacetic transaminase 2 (GOT2), transcript variant 1, mRNA	2.92452	4.45703	0.651344	0.00702647	0.303225	0.658995	3.44329e-05	0.00317519	TGGCGCTGTTGAGCACGTGGGGGTGTGCTGCAATTGACAGCAGAGCTACGTAGTACAGTGTGTGGGAACTCAGAAGACGGTTTTCCGTGCGTGTTGTGTTGAGTACCAGCAATGGCCCTGTTGAAGTCAAGCAAGATCATTTCTACCGTCGGGGTACACCCTCCATTGGGTGTGCTCTCCATTCGTGCCAGCTCATGGTGGTCTGAGGTGCAGATGGGTCCCCCTGACCCCATCCTGGGGGTGTCAGAGGCCTACAAGCGAGACACCAACCCTAAGAAGATGAATCTGGGTGTAGGAGCATACCGTGATGACCAGGGCAAACCATATGTCCTCAGCTGTGTTCGCAAGGCTGAAGCTCAGATTGCTGCAAAGAAGCTGGACAAAGAATACCTGGCTATT…
TCONS_00009968	LOC106608059	nm_178313.2	NM_178313.2 Homo sapiens spectrin beta, non-erythrocytic 1 (SPTBN1), transcript variant 2, mRNA	2.15893	3.31463	0.647876	0.00250585	0.244477	0.660302	0.000934055	0.0363941	AAAAAGATCATCAAGGCCATCAACCACCCAAGCCACAGCCTGTTCACCCCGCTCTCAGCCAGAAGGCGAGGTCAGTACAGGAGTACGTGCTGGCCCACACTGAGATGCCCACGACTCTGGAGGGGGCAGAGGGCGCCATTAAGAAGCAGGAGGACTTCATGACCACCATGGATGCCAACGAGGAGAAGATCAATGCCGTGGTGGACACCGGACGCAGACTGGTCAGTGACAAAAACATCAACGCTGACCGCATCCAGGAGAAAGTGGACTCTATCGATGAGAGACATAAGAAGAACCGCTTGGCGGCCAGTGAGCTTCTCTGTAAGCTGAAGGATAACAGAGACCTACAGAAGTTCCTTCAGGACTGCCAAGAGCTGTCCCTGTGGATCAATGAGAAGA…
TCONS_00045268	LOC106605997			8.49685	12.8547	0.65373	0.0224488	0.375615	0.662362	0.000600399	0.0265396	TGAGGTGGGCGACGAGAACGAGAAGAGCAACATGGAATCAAAGAAAAGACAAGGAAGGCGGATGAAAAATGGAGACCATCTGCAGGACATTTCTCTGTTCCTTTTTAAACTCGTCAGAAGTTGTCCTTCATGCTACTTTAGAGTGTCTATTAACTACCATCTAACATGAGTGGATATTGAATACTTTTTGTTAACCTTGTCCATTCCTCTCTCTCAGTATGACCCTCCCTCGGGGGGTGTTTGTGTGTGGGATTAGAACAAATGTGTATGTGCCACCAGTATCGACCAATCGGAAAGTCCATAGCCTCTCTCTGTCACTCCTCATCATCCTCACTCTGTTACCCCGGTGACGGTATTATGCAGTGGTGGCGACCATAGCATTGACCAATCAAAAGTCGT…
TCONS_00189105	LOC106585134	nm_002775.4	NM_002775.4 Homo sapiens HtrA serine peptidase 1 (HTRA1), mRNA	12.3799	18.8807	0.652596	0.0172702	0.34704	0.662842	0.000387982	0.0196736	ATCCTCTACATAAAGTCACACAGCTGCATTCCAGAGAGTTCACTTGGGGGACTTAAAGGACTAAGCAAGAGTGGAGCTCAAAATCAGACTGCTGCTACTGGAAACATAGTTACAAGACATTTAGACAGACTAAACTGCAAACTAGACCAACCTGAAGCTGTGGATTCTGAATGTACATTTTGCACATGCATTTTCTTTTCAAATAAGGCATAATTTAGATAAAATAGGAGGTGATATAGACAGGTATACGCAAAACGGGCAGGAGGACTTGAACTTGTTCATTGTTGGTTACGAATTGAATTTACAAGAGTTATCACCTTTTTTTGGACCATGATAAAGTTTGTGGTTTGCGTTATCTTCGCCTCTGTGGTTCATGCGCGGTTACTTCGCAAGAGACAA…
TCONS_00126147	LOC106570446	xm_017015133.1	XM_017015133.1 PREDICTED: Homo sapiens polypeptide N-acetylgalactosaminyltransferase 12 (GALNT12), transcript variant X2, mRNA	0.579536	0.885285	0.651849	0.0263825	0.396222	0.663447	0.00028545	0.0156889	TTCACCTCTGAGGACACACACCACTCCCCGCATGCTACTCTGTAAATGCTCTCCTGATTGAGTGACACTTGTGATGCATAAGGACATAAGGGACACCCGAGGTGACACTCCGTACGGTGTGAGATTACCATCGAGAGGCACAGCTCAGAGGCCTTTGGGGATGTGACAGACAGGAGGAAGCTCAGGACACAGTTAGGATGTAAGGACTTCAAGTGGTACCTGGAGAACATCTATCCTGATATCCACGTTCCTGAGGACAGGCCTGGGACGTTTGGAATGCTGAAGAACAGAGGCATGTCCAGCTACTGCTTTGACTACAATCCTCCTGACGACCATAACCTGGTGGGCCACCGAATCATCCTCTACCCCTGTCATGGCATGGGACAAAACCAGTTCTTT…
TCONS_00004011	LOC106612403	nm_022129.3	NM_022129.3 Homo sapiens phenazine biosynthesis like protein domain containing (PBLD), transcript variant 1, mRNA	17.1727	25.9748	0.656328	0.00016106	0.152545	0.665337	7.02458e-05	0.00553472	ATATATAAATAATTGACTGCAAAGGCTGTTGAAGAATGGTGCACACATGGTTTTGGGGAAATGTGTCTTTCAGTACAAACCGTCACATAACCTAGCAAATGTGGAATCAAACTGAACGCACCCCTGTTTTAGGTGGGTTCCTCTCCTTGTGATTTTGAAAAAAAGAAGAAAAATGAACCAAGGGCAGATGCGTACCGAGAGATAGCTACACCTGTCCATTTCTATGAAATCAATGAAAGACCGTATTCGTCTGCACTGCCTGAAAAGACAGACAAGAGCAATATTTCAAGGTGGGCATATTCTATGGGGAGATTGTCTAGCCAAGCCAGCACTAGCAAGTCAGTGCAGATGAAGGAAAGGAGAAAAGGAGAGGAAGCAATGGACTTTAGACTTTTGGGA…
TCONS_00102502	LOC106566251	nm_015136.2	NM_015136.2 Homo sapiens stabilin 1 (STAB1), mRNA	0.823242	1.23399	0.662903	0.0293254	0.407248	0.666154	1.77275e-09	9.75364e-07	GGCCAGGTGCTGCTGGGCGGGAAACCTCTTCAGGTTACAAATATTATGGCGTCCAATGGTGTGATCCATATGATCGATGGGATTCTAGTCCCGCCCTCGATCGTCCCCATCCTGCCGAAGAGATGTGATGTCACAGAGAACAAAATCATCGTGGGCCCGTGTGTGAGGTGCAGCTATCTCTATGAATCCCATTGCCCCGAGGGAAGCATAGAACTGCAAAGTCACATGAAGGATTGTGACTATGAGGTATATCCTTTCAACCCCACGCTCAATAAAGGTTGTGCTAAATACTGCAACACTACTATTGAGAGAGCAGAGTGCTGCAGTGGGTTCTACGGACCTGAGTGTAAAACATGTACAGGAGGTTTCCAGACACCCTGTTATGGTAAAGGCACTGTG…
TCONS_00134411	pgd	nm_002631.3	NM_002631.3 Homo sapiens phosphogluconate dehydrogenase (PGD), transcript variant 1, mRNA	36.0091	23.675	1.51287	0.00381563	0.259015	1.50109	2.61887e-05	0.0025754	GACGTCATCTCACATAGGCGATCCTTTGGTTTGGGTGAATTTGAGGTTTCCTCTTCAAATTGAGAACGAGGAAGTACCGTGGAAATCTCAAGAAAGTCCATTGGCTGTGTGTGTGTTACTTGAAGACGGATTATTTTCCTTACCAGAAACATGGCAGAAGCAGATATTGCGTTGATTGGTTTGGCTGTCATGGGCCAAAACATCATCCTGAATATGAATGATCATGGCTTTGTGGTCTGTGCATATAACCGCACTGTCTCCAAAGTGCATGATTTTCTGGCCAATGAGGCTAAAGGCACCAAGATAATAGGAGCTGAGTCCTTGGAGGACATGGTGGCCAAGCTGAAGAAGCCCAGGAGGATTGTGATGCTGGTCAAAGCCGGCCAGGCGGTGGATGAC…
TCONS_00007821	LOC106580844	xm_017001916.1	XM_017001916.1 PREDICTED: Homo sapiens KIAA1522 (KIAA1522), transcript variant X2, mRNA	1.35021	0.87733	1.52563	0.00789525	0.305895	1.5027	0.00108417	0.0407185	TGTACCCATGGAGATACCAGGGAGTAGGTCCAGTGTGAGGTGGGATGTCTGGCCGTGAGTCTGTGGGAGACCTGATCCCCCAGGACGTGGCGGAGGTGTTTGCCCATGAGAGGCAAACCAAAGGGGGCCGTAGGAAGAAGCGTGGGGGCTCCCTGGGTCGGGCCTTCAGCTGGTTCAAGGGAAAGAAGAAGAAGGAGGTCAATGCTAACGGACAGATCCAGGACTTTCATTCAGTTGGTCCAAAGACTGTCAAGATCTCCCCACAGAGCCACAGCCATGCAGTCCCAAAGCAGGAGGATGAGGGGACTCACGTCCCTTCACACGTCCAGGAGAATGTGTTCATCGAGGGCAGCCGGCCCAAGTACCTGGAGGACCTGCACACTGAGGCCCAGGAGGGAC…
TCONS_00048142	LOC106605287			1517.45	991.613	1.52191	0.000143243	0.147252	1.50919	1.55992e-05	0.00167047	GCCAGGCCTCTTTTTTCCAGCAGGAGCTATAAAACCCCTTGGCCCCAGACACAAGGTACCGTTAGGTCCAAGAACCCCCAGAAGTAAAGATCCACCTTGCCCATCAGCAATCATGAAATTCTCTATCGTCGCCACCCTTGTTGTTGTGCTGGCCATTGGCTGTGAGTCCAGTTCCTTGGTGAAGCGTGACATCCCTGCTGAGATCGAGACTCTCACCAAGTACTTCCAGGACGCCATCGAGAAAGTGAAGTCTCATGAGCTGATCAGCCAGGCTCAGGGTTACCTGGAGGAGGGTAAGACTGAAATCACGCCCCTGACCGACAAGATCCAGGAGCATGCTGAGAAGATCCAGGAGCAGATGAAATCCTTTGTCAGTGACATCGAGAAGCAAGTGCGTCC…
TCONS_00196388	LOC106587393	nm_001143783.1	NM_001143783.1 Homo sapiens FES proto-oncogene, tyrosine kinase (FES), transcript variant 2, mRNA	1.20845	0.786427	1.52692	0.00139747	0.244453	1.51003	0.000527084	0.0244722	GGTCGCAGTTGAAAATGAGAACTTGTTCTCTACTGGCCTACCTGGTTAAACAAAGGTGACCCAGACAGAGCTGGAGAGGCTGAAGGCCAGCTACAGACAGCTGGTGAGGGATGCAGCACAGGCAAAGAGGAAGTACCAGGAGGCCAGTAAAGATAAAGAACGTGAGCGTGCGAGGGAGCGCTATGTGAAGGCTACTCTGAGGCTCCATGAGCTTCATAATGAGTATGTGCTGGCAGTCAGAGCAGCCCAGGTGTACCATCAGCACCACTACAGCCAGGCCCAACCTGCCCTGCTCATGGCACTACAGAGCCTACAGCAGGAGATGGTACTCATACTGAGGTCGTATCTGTCCACGAGGAGATGTCTGCTGCTCTGATGGCCATAGAGCCACACAGAGAG…
TCONS_00182089	LOC106584020			3.81968	2.47515	1.53353	0.00162469	0.244453	1.51182	0.00092027	0.0360055	CCAGGTCTAGTGAAAGTAGGAGGCGAGCGCACCTATGTAGTTACAAAGTTACTCATTAACTTGTCCTTCACAACATGATTGAGGCGAACGCACCCCTTTCAGCCTCCATTTTATAGCAAAGGTGAAAACAAACGTTCAGTGACAATGCTGCTTCAATGTGAGCTATAAGGAAGAAGGTAATATCCGGACCTGAGTTTCAGGTACATATAGACCAGGCTGACCAGGAAGTAGGGGAACCATGGGGTCCTGGGGCCCCGGTCTGTGTGTGGTTTTGTGTTTCTGGGGAACAGTTAGTTGGAACACACTTCACGGTCACATTGTTGGCCCGTGTACTGTCAATACTGGCACGGCATCATTTAACTGCAGTTGGAGGAAACTGGCCCATATTCCAACAGAGAT…
TCONS_00142317	LOC106574035	xm_024452204.1	XM_024452204.1 PREDICTED: Homo sapiens Sad1 and UNC84 domain containing 2 (SUN2), transcript variant X4, mRNA	1.77302	1.14578	1.53718	0.00194025	0.244453	1.51607	0.000681845	0.0293202	TCCACCTAACTGTCAGTAGCAACGTTCTGGTTGAGTCCCGTTTGCCTTGTGCTAGCAAATACTGTATCAGATTTTTTTGGGTGAAAGTGTTACGAAGAGCCAACAAAGGGGTTGGCTCTTTATACCCAGTCCTGTCTGCCACTAAGTTGTTGTTCGGAAATGTGTAGGGCTGCTGGTTGCAATTAGCCAAGTTATCGTTCCATTAGAGAGGGGTTCCATTTGACAGCTCGCCGCCTGGGACAGGGAGCTCGCGCTCTGCCTCTCTGCCTTACCCATGATGGCGACCCAAGAAGCGGACATGTCGCGGCGCAGTATGAGGCTGGTTTTAGGGGGATACTACCACCAGTCATCAGACGATGATGAGTCCTCAGTTTCCTACAGGGAGAGCCCCGTGAGGGT…
TCONS_00197216	LOC106587821	xm_024449831.1	XM_024449831.1 PREDICTED: Homo sapiens abhydrolase domain containing 2 (ABHD2), transcript variant X5, mRNA	3.57925	2.33865	1.5207	1.98079e-05	0.0517544	1.5189	2.61842e-10	1.94184e-07	CGGTTATTTACAAGGTTCTAACAATTTATTTCAAGTTAATATATGAACACTAACCTCACTAAATAGGTTATAAATAGGCTGTACTGTACAGCCTATAATCAAAGTGACTTGTCCCATTTTTGTTGACGTGCACCACCCAGTGGATTGGGTTGAACGATTTGGTGTTTCAACAAAAACCAAAACCGAACGGTATGAAGTAGCAAAGCTACAGTGTCATGAGTTGATTGTTCTAGTTGGTCGATCCTGATAGATATTACATGCTTATTGCCTTTATCAAGGCGCTATTTATCTTCATCAGGGTTATTGCGCTACCTGGTGATAGTCATCTGTGTTAATACACTGGACCCTGCTCTCCTTCCTCTCCCTGTCCTCCTAGACGCCTGACTCTATCTCTGTCCC…
TCONS_00085112	LOC106613723	xm_011527804.3	XM_011527804.3 PREDICTED: Homo sapiens strawberry notch homolog 2 (SBNO2), transcript variant X1, mRNA	1.46328	0.945246	1.53533	0.0302363	0.409047	1.51929	0.000233857	0.0136438	GCCTATTCAAAACAGCGGAGAATAGGCAATGTAGGCAATAGACTGTAGTGTTTGAATTGGCTAAATTGTGTTAACAATATTTCTTGTAGTGTTTTCTGTACTTATTTATTGTTCTTTTCGTTTTTAATTGTCAAAGTTACTTCGGCAGATAAAGTATGCTGTTTGTTATCCACGAACCTCAAGCCACAATCACAGAGTAGCCCACAGTGTGACGACAGCAGCGGAACTATCTGCTTTCAATTCAAAATGGCAGCGTCTATCAGGAAGTGAAGAAACAACTGAAAATAATAAGTTGGATCGAATTCCTTGTTTCGGTTCATTTAACTCAGGAATTCGATTGAAAACATACGTGTGATCTGAGCTGGGATTTAGAATAAGTAACACATTCGTGGTGATGGA…
TCONS_00218993	taldo	nm_006755.1	NM_006755.1 Homo sapiens transaldolase 1 (TALDO1), mRNA	7.6409	4.92917	1.53643	0.0137323	0.325869	1.52062	0.000469353	0.0225813	AAACAGCCAACGTGCGCGCCCCTGTCTCTCCAGCTTCCGAGCGCCGCCGTCCACACCGCGCTTTCGTCGATCCAAAATTCCGTCTGTCTCACGTGCTTTGTGAATATAAAAGCTCTCTTGTTTCCCTTCATCATGTGTAGTGTGTCACCAGACAAACGGCGAAAGATGGAGTCGGCGTTGGAACAGCTGAAGAAACACACCGTGGTCGTGGCGGACACCGGAGACTTCAACGCCATTGAAGAGTACAAGCCCCAGGATGCCACCACCAACCCCTCCCTCATCCTGGCTGCTGCCAAGATGGCCGCCTACCAGCATCTGGTCGACCAGGCCATCAAATATGGCATCGCCAAGGGCGGACCTGAGGAGGAGCAGGTCACCAACACCATGGACAAGCTGTTT…
TCONS_00035372	LOC106603351	nm_198896.1	NM_198896.1 Homo sapiens RAB6A, member RAS oncogene family (RAB6A), transcript variant 2, mRNA	3.79983	2.45312	1.5401	0.000410707	0.214312	1.52325	0.000297607	0.0162228	GAATGCCACAATCGCTTTGGATTGGTTGAGCCTTGTGCCAGTCGTCGAACATATTAGGTCGTGACAAACATCCTCTGAAACAACTAGCTAGCAGCGATGGAGTGGGAGTGCTGAGGTAGTTAGTCAGCTGAGTGTTCAAGAAGCCAGTATCTACTACCTAGTTATTTAGCTACTAAACTCACCGACTGCCAGTCAAGCCAAGAAATTGCAGTTTAGAAGCATTGCTGCTAATGTTAGCTAGTTAGTTCTTACGGCACAACCCCCCTCAACTTGTCAACTGGGCTGGCTAGCTAGTAGGGATTTAGCTAGCTCACTAAAGTAAGGGGTAGTGTGTTTCCCCCCCCCCCCACACTGTGGGCCACAGTCTACAACTTGCATTTGCCTGCCTAACAATATTGC…
TCONS_00014908	tm147	nm_032635.3	NM_032635.3 Homo sapiens transmembrane protein 147 (TMEM147), transcript variant 1, mRNA	10.8349	6.98028	1.54135	0.000552083	0.223229	1.52377	0.000120112	0.0081209	CTTCATCCAACGAGTTAGCAAACCAGCATTAGCATCTCAATAATCCCTCGGTCAACCTGAGTAAATACAGACTCGTTGGAGAATTCGCCAGTGTTGGACTGACTCCCTGGCAATATGACGCTATTTCATTTCGGGAATTGCTTTGCCTTGGCTTATTTCCCCTACTTTATCACCTACAAGTGCAGTGGACTATCAGAATACAATGCATTCTGGAGATGTGTTCAAGCAGGAGCTACCTACCTATGTGTGCAACTATGCAAGATGCTATTTCTAGCCACATTCTTCCCCACATGGGAGGGAGGAGCTGGCGTGTATGACTTTGTTGGTGAGTTTATGAAGGCTACGGTGGACCTAGCTGACCTTCTGGGCCTGCATCTGGTCATGTCCAGGAACGCAGGG…
TCONS_00198214	LOC106587117	nm_001311257.1	NM_001311257.1 Homo sapiens coagulation factor II, thrombin (F2), transcript variant 2, mRNA	43.9963	28.44	1.53876	4.59952e-05	0.0867441	1.52646	8.78573e-06	0.0010306	TTCAGTGTAACAGAAAGTGGGGGGTTTCAATGAGTACTGGATTTTGAGGGGGTGAGAAGGTTTGGTGATGTCCTAGGTTTTACAAGGAGTTCTGTCTTAACTATCCATAAGAATGGGTCGAATACCCGCAACTCTCATTTTCACTCTACTATTTTCTTCTACTCTTCAGATCACCCTTTGTGAAAATGTATTTCTTAATAGCAAGGAGGCCTCACAGGTTTTTATCCGTGCTAAACGGGCAAATTCCTTCCTTGAGGAGTTGAAACCTGGGAACTTGGAACGGGAGTGCATGGAGGAGATCTGTGACCATGAAGAAGCCCGTGAAGTCTTTGAAAAGCCTGACAAGACGGCCTTTTGGGGCAACTATTTGGCTTGCAAAGGCACTTCACTGCTGAGAAC…
TCONS_00010017	LOC100380671	nm_001308076.1	NM_001308076.1 Homo sapiens atlastin GTPase 2 (ATL2), transcript variant 4, mRNA	8.09482	5.21692	1.54147	0.000251283	0.18538	1.52913	3.07133e-05	0.00291258	TTTCTTAGGACCCAGCAGATAACCATCAGGCAACGTGAACTTCCAAAAAGAAAGCAGCGAAACTGGGTTCTTTGACGTCAGCTACGTGTGACTATTTTAATTTAAACAGGACAAGATGGCGGAGGTGAGATTGAGCGGGCTGAGTAAGAGGAATCATTTCGAACAAAACCACAAAAGACACGTCTTTGACGAAGGTGCAGGTGTGGTGGAGGATGTTCCTCTGTCCCTGCCAGATCGGAGGCCTCGTCCCAGGATAGCGCCTCGGGTAGAGGCTGACAGCGAGACAGATGAGTGGGAACAGGCCCCAGAGCTGAGTCATGTTAGGGAGCAGCCAATTGAAGAGGAGCCTGTGGTGGGGTTGGAGGAGAAGGCTCGGCCCATCCAGATAGTCCTGGCCCA…
TCONS_00054459	LOC106606231	xm_017024447.1	XM_017024447.1 PREDICTED: Homo sapiens glucagon receptor (GCGR), transcript variant X4, mRNA	0.460646	0.296095	1.54502	0.00891178	0.307256	1.52968	0.000214426	0.0127797	AAGACAGTGTGGAATGGTATCTCCTACCACTGACCCTGACTTTAAACATGAAGACAGTGTGGAATGGTATCTCCTACCACTGACCTTAAACATGAAGACAGTGTGGAATGGTATCTTCTACCACTGACCCTGACCTTAAACATGAAGACAGTGTGGAATGGTATTTCCTACCACTGACTGACCTTAAACATGAAGACAGTGTGGAATGGTATCTCCTACCACTGACCTTAAACATGAAGACAGTGTGGAATGGTATCTCCTACCACAGACCTTAAACATGAAGACAGTGTTGAAGGGTTTATGAAGTAAAGTAAGTTGTCATCCTACAACAAGCCTGGAGTGATGAGTAGAATGTTGGCATTCAAGGGTCTGTTCTCTCTACCCAGAATACAAGATGGC…
TCONS_00155680	ybx2a	xm_011520871.3	XM_011520871.3 PREDICTED: Homo sapiens Y-box binding protein 3 (YBX3), transcript variant X4, mRNA	11.391	7.32452	1.54522	0.000366062	0.209953	1.53149	3.12921e-05	0.00293885	GTTAACATCGTGGATCCCGGGAGATTGTCAGGATAAAAAGTTTGCCGTGGCGGCCAGAGCAAAGTTTGGAGAGGGGGACATTATTGTAAACGTGCATCCGTGAGAGTATGACCGACGCAGAAGCGCAGAGCGCCCCACCGTCGGCTCCGGTGGAAGAACAGCCACAGCCGGAGAGAAAAATTATAGCCACCGCAGTCCAAGGCACCGTGAAGTGGTTCAACGTGCGCAATGGATATGGCTTTATCAACAGAAACGACACCAAAGAGGATGTCTTTGTTCATCAGACTGCTATCAAGAAGAATAACCCCAGGAAGTTCCTTCGCAGTGTTGGGGATGGGGAGGTGGTAGAGTTTGACGTGGTCGAGGCCGCCAAGGTAGGCAAACCTGGCTCGGAGGCAG…
TCONS_00013287	LOC106569536	xm_017009016.2	XM_017009016.2 PREDICTED: Homo sapiens FCH domain only 2 (FCHO2), transcript variant X1, mRNA	1.01525	0.651416	1.54996	0.00203071	0.244453	1.53413	0.000144811	0.00931644	CTGAATTGAATTTTTCTGAAGGAGGTGGAGTCTGCGGTGGGGAGGGTGAAGAAAGAGTGAGGAAAAAGGAGAAAAAAAGGAGAAAAAGCACACAACAGAAAAGGGGAGGACATCGGTGCAATTGCGTGAATTTTGGTTGAATTACATTGAAGAAAATAGTTGCAGAGAGGAAGAAACCAAGATGATAACGCCCTACTTCCTACAAAATTTCTGGGGCGAAAAAAACAATGGATTTGATGTTCTCTACCACAACATGAAGCATGGTCAAATCTCTTCCAAGGAACTTACGGAGTTCATCAGAGAAAGGGCTACCATAGAAGAGGTCTATGCCAGGTCAATGACCAAACTTGCCAAGTCAGCTGGCAACTTCTCTCAGCTCGGGACGTTTGCCCCGGTGTG…
TCONS_00073110	LOC106610894			3.36946	2.14586	1.55921	0.00427331	0.262656	1.53605	0.000599208	0.0265332	ACACTCGATGACGTAGGCATTTTGTGTGGCTAGTTGTTTGGTCAAGCAACAGACAGATATATTTCAGCCGTTGATACTTAGCTAGCTAGTTTAAAACTCGACGTTTTCATCTAAATTTAATCCTAAATTTAATCATTTGCCAGGTTTCTCTACGAATATTACATTGAAACATTTACATTTCATATCGAAATTGATTGAATTTCATTACATTATCTAGTTTACTAGCAGAATCCGATTCCTAGCGCCGCGGCCGAGTTGACTGAATTCAATAAATTCGCATTACGATGCACACCAAGAAGACCGATGGGAAGGATTCACATGTTCAAATGGCCCAGCCCCCTCTGAGTGAAGGGATAAGTTTGATCTTTGATCAGGATGCCCAATCCAGCTCTTCCAGTT…
TCONS_00114734	LOC106567364	nm_021619.2	NM_021619.2 Homo sapiens PR/SET domain 12 (PRDM12), mRNA	1.08127	0.692715	1.55138	0.0458532	0.437122	1.53698	0.000165053	0.0104169	GATAATGTAAAGGACATGCTATATCTTGTAATGCTGATGCACATCAACACAATCAATCATAATCAGTCTTTGCTAGCAGCAATCGTGAAAGTCCTAAAACAATGTTGAAAGGGGGGGTTAATGTTAGCCAGCTAGCTAGCTACCGCGCTACAATATGTTGGAGACATGGGGTAGTTAAGGACATTGGATTATTTGAAAACTCCAGTCCATGCGGTGGCGGTAGCACTACGTAATCAGAATAGTGCATGCACTTTGTACACCCCCCCTTCCCCAAACCTAACAGACTTGTAGTTGAAGAATGTAAACAGTAACGTTAGCTGACAGCCGCTCCACCATGTCGCACATACCGCCGGTAACTACTTGCAGCTTTCTTGGTTGTTCCAAAGCCAGGACTGATAC…
TCONS_00197213	LOC106587818	xm_024449831.1	XM_024449831.1 PREDICTED: Homo sapiens abhydrolase domain containing 2 (ABHD2), transcript variant X5, mRNA	1.9835	1.27407	1.54518	0.00904239	0.307256	1.53699	0.000131065	0.00870194	GGAATAGGAAGTGAATTCCGAGATGTCAGTCTAGCGGTAGCTACATGTCAATGCATGTCCATCGACAGACAGGGAAATAATAGAAAAAACGGACCGTAAATTATTTCGAGATAAATATAGAAACATCCCTATGGAAAGACACGGATTCAGACACAAAGGAGAAAAGGAAAAGACTGAACACGGTGTAGGAGAGGACGGTAACGAGATTTGACCACGTCACTGTGACTCTGTCACCTCAGAAATAAAGGCTGTTGGACAGAGTGGATCATCTTTTTATTGAATTGAAACCTAAATTAGGCACCATGGCCACCCAAGACTCGGGCTACTATGACTACACCATCGTCGCCCCGGAGATGCCGGCTATGTTCGACGGCATGAAGCTGGCGGCGGTCGCCACGG…
TCONS_00206904	LOC106589438	xm_017011504.1	XM_017011504.1 PREDICTED: Homo sapiens QKI, KH domain containing RNA binding (QKI), transcript variant X9, mRNA	5.41528	3.48175	1.54404	2.3508e-05	0.0578089	1.53712	1.29172e-07	3.7615e-05	ATGGTCGGGGAGATGAGTGAGCAGGTCCGGGAAAGACCAAGGCCCAGCCCGGACTACCTGATGCAGTTGATGACGGACCGGAAGGTGATGAGCTCGCTGCCCAACTTCACTGGCATCTTCACACACCTGGAGCGGCTCCTAGAAGAAGAGATAGGTAGAGTGCGCAAGGACATGTATAACGACTCGATGAATGGAGGTGTGGCCGCCGAGGGGCGGAACTCTGAGGAGCTGCCTAATGGGATTGGTCCAGTGGCTCAGCTGCAGGAGAAGCTCTACGTGCCCGTCAAAGAGTACCCCGACTTTAACTTTGTAGGTAGGATCCTGGGTCCGAGGGGTCTGACAGCCAAACAGCTGGAGGCAGAGACAGGCTGCAAGATTATGGTACGAGGGAAAGGATCC…
TCONS_00160831	frrs1	nm_001013660.2	NM_001013660.2 Homo sapiens ferric chelate reductase 1 (FRRS1), mRNA	2.1237	1.35504	1.55595	0.000254154	0.185507	1.54251	1.157e-05	0.00129865	TCCTTTTCAAGCAGGAAGCGGTGCCCCCAGATTCCTACATGACACACTTCAATAGGGGGAGAGACCGAAGTCATGGGAGATAACGCCACCGTGTGAAAGAAGACGCTAACCTGCAGCACAACATCCCCATTAGCTGCTCAAGAAGCAGGAGCAATTCTTCCCGGGGTCCATATTCATCAAAAATGCCGGGTCCACATCTCCTGTTAGTGGTGGTGGTGGCTGTGTGTTTAATAGAGACAGCCTCTGGCTTCGCCAATGGGAAAGTGTCTCAGGCGTGCGGAGATATGATACCACAGCATGGCCATGACTCCAGCTCTAAACCTGCTCCTTATAACATCACCGTGGACAATCCCACATTCAGCCCTGGTGACCATATCACAGTGACTTTGCTGGTTGTTC…
TCONS_00079449	LOC106613642	nm_024881.4	NM_024881.4 Homo sapiens solute carrier family 35 member E1 (SLC35E1), mRNA	0.626894	0.399882	1.55566	0.00530589	0.276862	1.54409	5.56507e-06	0.000694525	AACCCTGGCGTTGCAAACACCATGCTCTACCAACTGAGCCACATGGGACCTATAACAGTCAATGTGATTAGATTCCAGTGTTCTATTAACTATCTACGACAACACTTTGGTGATTTATTTGGTCGTAAATATCGGTCTGGACTGTCAGGCATGTTTGTTTTGCACAATCTAATGAATTGAAAGAAGGCTGTCATTGTAAATAAAAATGTTAACTGACTTGCCTAGTTAAATAAAGTTAAACAAGTTCATAATCCTTTCAGTTGCCAGCTACACAGCCATTAAGATACAAAATATAACGTGAAAGAGTATTTCATGGTAAATGTCAATATGAGCAGTATAGTTTAAATATTTAAATTCTGAAATTATTTGGGACCTCTGCTGTAAGGGGGTGACGCAATC…
TCONS_00090339	LOC106562453			2.62332	1.67123	1.56116	0.000227557	0.174541	1.54504	8.03143e-05	0.0060872	GAGAACAGTTTTTAGTTCACCAGTGGTAGAATACTGATAGAATATTGGTAGCAGTGTTGAGGTCTACCAGAGAGGAAGTATATTATACATGGAAATGGCCCAACTTTGTTGCTAGGGAACATTATCTTTCAAAGGGGGAGAGAACTTCTTTCCATTTAGTTTTGTCAGGACCGAAGGTCTTAGCACACATATTTGTGTTTGAAGGAATGCTGGAATGTTAATGCTGCAAGATGCTGAGGTGTATGAGAATGATATGTAGGTGAGAATCTGATGAGGTTCGCAAAGACTCAACCCCGAAGTCAAGGGGTAGTGGCGAAAAAGCTCAAGTTTAGATGTCATAGCTTTCCGTGTTTCCTCTTCTTCTTATATATATATAATGGCCATGCATTTTCCCCTTCA…
TCONS_00060331	LOC106609180	xm_017018850.2	XM_017018850.2 PREDICTED: Homo sapiens electron transfer flavoprotein regulatory factor 1 (ETFRF1), transcript variant X2, mRNA	5.70209	3.60819	1.56952	0.0033391	0.253802	1.54572	0.00118307	0.0429621	AATCTGATGTTAATTTGAGAAAAGATGGATCCCTTCTAGCCGTAACCCTGGAATCGACGCGCTGTTTGACGTAATGCTCCCATGTAGCCAGTTTTCAGCAAGGTAGACAGCGTTCAGCACTGCGAGGATTTGTCGTAGTGAAGGCTGAAGGTCTCAGTGACATGGCCAACCCTTTGAGGAGAGAGGTTAGACAGCTGTACAAGAATCTACTGTATCTGGGACGGGAATACCCCCAAGGAGCAGACTACTTCAGGGAGCGTCTGAACAGTGCCTTTATGAAGAACAAAGATGTCACAGACCCTAAGGAGATCAGAAAGCTTGTCGACTGTGGAGAGGTTGTGATTAAGGAACTGGGGACCCTGTACTATCTGAGGGAATATAGAACCATGAAAAAGCGTT…
TCONS_00215335	LOC106591782	nm_017460.5	NM_017460.5 Homo sapiens cytochrome P450 family 3 subfamily A member 4 (CYP3A4), transcript variant 1, mRNA	7.20006	4.57255	1.56269	0.000272303	0.187662	1.54813	4.26634e-05	0.00378689	GGACTTCTGTCTGAACAGTGAGCTGTTTGATCATTAATACAACTGTCCTCCATGTTTTAGAATTCTGTCTGAATGAAGTTCCATCTGAACGGCGAGCTGTTTGATGCGGTGTCCTTTGCCGAGGACGATACATGGAGACGGATCCGCAGTGTCCTCTCACCTTCCTTTACCTCTGGACGACTAAAAGAGATGTTTTGTATCATGAAGCAGCACTCTTCTAACCTGCTGAGCGGAATGAAGAAGCAGGCAGATAAAGACCAGGCCATCGAACTGAAGGAGTTCTTTGGGCCCTACAGTATGGACGTGGTCACCAGCACAGCCTTCAGTGTGGACATTGACTCTCTGAACAACCCTTCAGACCCCTTCGTCTCCAATGTTAAGAAAATGATCAAGTTTGAC…
TCONS_00182194	LOC106584056	nm_012474.4	NM_012474.4 Homo sapiens uridine-cytidine kinase 2 (UCK2), mRNA	0.928181	0.585047	1.57811	0.303521	1	1.55634	0.000410086	0.0204716	CTTTTTTTTTTTTTTTAGAATTTTGAACTGGGGCAGGGGAATGTTTAGTCAGCGTTGGCAATAGAAGAGGTAGACTTTGAATGTATGTCTGACTGACCCATGCTTGGGCAAGAGACCTGGCCTGGTCCTTTGTAACCAAGAGCAGTTTCGGCAATCACTGTTTTATTAAGGGCTTGGAAGAAATGTGAAACTACAAAGGGATCTGGTATTGGGAGAGTTGGAGCTCTCAGAAACCTCACAAGCACTAACCTGACAATCATCTCTCTAACATTTGTTTGCTTTGTAATTTTTTGTAGAAAGTTTGAAGAAAATAAATGCAGATAAGAAATTGAGTAATGTACATCCTCTATGAAATGCTGTTCTAGAGCATGAATTGTGGTCCACTTGATGCTCCTTTGC…
TCONS_00125060	LOC106569985	nm_000365.5	NM_000365.5 Homo sapiens triosephosphate isomerase 1 (TPI1), transcript variant 1, mRNA	9.32309	5.85044	1.58544	0.00101814	0.244453	1.55925	0.000717605	0.0304634	CCGTCAAAGCCCACCGAAGAAGAAGAAGCTTAAAGAAAAACGGGGAGGAAACTGCTTCTGCTTATCCACTGTTTGTTGCGAGCACATCATCTCCAATACCAGTGTCGTCGGTTTTCCGGTATCGTCTAACGCCCAGCCATCATGTCTTCTAGAACATTTTTCGTAGGAGGAAACTGGAAGATGAACGGTGACAAGAAGAGCCTGGGCGACCTTATAACGACCCTGAACACTGCAAGCCTCAACGATGAAACCGAGGTGGTGTGTGGCGCTCCCACCGTCTACCTTGACTTTGCCCGCTCGAACCTGGATGCCAGGATCGGCGTCGCCGCACAGAACTGCTACAAAGTTGCCAAGGGGGCCTTCACTGGCGAGATCAGCCCTGTGATGATCAAGGACTGT…
TCONS_00109635	-			1.5346	0.959665	1.59022	0.0169501	0.345424	1.56113	0.000825058	0.0337567	ATCTCAACATCAGCTGTTCAGAGGAGACTGCGTGAATCAGGCCTTCATGGTCTAAATTGCTGCAAAGAAACCACTACTAAAGGACACCAATAAGAAGAAGAGACTTGCTTGGGCCAAGAAACACAAGCAATGGACTTTACACTGGTGGAAATCTGTCCTTTGGTCCGATGAGTCCAAATTTTGATTTTTGGTTCCAACCGCCATGTCTTTGTGAGACGCAGAGTAGGTGAACGGATGATCTCTGCATATGTGGTTCCCACCGTGAAACATGGAGGAGGAGGTGGGATGGTGTGGGAATGCTTTGCTGGTGACACTGTCAGTGATTTATTTAGAATTCAAGGCACACTTAACCAGCATGGCTACCACAGCATTCTGCAGCGATACGCCATCCCATCTGGT…
TCONS_00183078	ell	nm_006532.3	NM_006532.3 Homo sapiens elongation factor for RNA polymerase II (ELL), mRNA	1.0722	0.671888	1.58338	0.00198556	0.244453	1.56122	0.000269091	0.0150896	TTTTCTGCGTTTACGACAGAGTGCTGCTCGTGCGCGAGCGTGGAGGCAATGGTAGCAAGATGGCGGCGTTGAAGGAGGAGCAGTGCTACGGACTGTCCTGTGGACGAGTGAGCAATGGCAGTAATGTCTCCGTCTTTCACGTAAAACTCACTGACAGCGCCTTGAGGGCATTTGAAGGTTACCAGAGTAGCAAGGACCTGTCTTCACAACCGCTGATCCGATTTACTGGAAACCAAGGGAAAATCTCAATACCACGGTCGGAAAATCCGAATGAGCTGCGGACGTTTACTTTCTACTTGTCCAATGTTGGTAGAGACAACCCACAGGGAAGTTTCGACTGCATTCAGCAGTACATCACCAGTGAAGGGAGCATTCAGCTGGACTGCCTGGGTGGGATCC…
TCONS_00095880	LOC106563327	nm_000436.3	NM_000436.3 Homo sapiens 3-oxoacid CoA-transferase 1 (OXCT1), mRNA	20.7334	13.0461	1.57762	0.00018369	0.163387	1.5617	4.8549e-05	0.00420804	GTACTGCAAACCTCCACCACTCAGTTTTCTGAAAGACTGACAGACAGATTCCGAAAATGGCGTCCTTCAGAATTCTGTCAAAATCAGAGCAATTTCATAGAAATATATCTTCAGTGAGAAGACAAAAAGGAATACTCTCTATGCAGTATGGCAAGTGTGTTCCTCACCCTCGGGTGTGTGGCTGTTATTTCTCCACCTCCTGCCCCAGGGATGCCCGTTTCTTTACCGACCCCACAGAGGCAGTGAAAGACATCCCAGATGGCTCCACTCTACTGGTGGGAGGGTTTGGTTTATGTGGAATACCCGAGAATCTGATTGGGAGTTTATTGAAGACTGGAGTGAAAGGTATCACAGCAGTCAGCAACAACGCTGGCGTGGATCATTTTGGTCTTGGTCTGC…
TCONS_00003972	LOC106613509			12.8629	8.05126	1.58578	0.000458991	0.219647	1.56235	0.000167983	0.0105217	ATGAAATCGAGGTTAGTTGTACATTGCTAGAAAAGCTTATTTACGAGCCGTCAGGTAAGAGGGCTTCAGTGATGAGGAAATGCCCAAGTTTAAGTTTGTTGAAAAGTTCAGATCGATGACCTCTTGATTTAGTCAACGGATCAAGTCTCTAAAGTTTGATTCATTGTAAACACATTTCTGTGGCACTATCCTCCATCCACCGCCCGCCCAACCACCCCCACATCCACCCGTCTCCCTCGTGTCAATATCTCCCTCCATTGTGTAATATTTGTTCATCGACAAGGTTCTGTTCTGTTTCAAGCCAGATGATGTCGGTGAATATGGTGTCTGACATCAGTCCAGCAGGGGGAGTAAGAGAGCCACATTCTGCCACAGTGGGAGGGAGTAAACCCCTGCACC…
TCONS_00167831	LOC106580030	nm_014580.4	NM_014580.4 Homo sapiens solute carrier family 2 member 8 (SLC2A8), transcript variant 1, mRNA	1.81314	1.13552	1.58559	0.00117546	0.244453	1.56332	0.000447358	0.0216171	ATGCGAATCAGCTGATTCTGTAAAAGCATATGACCCAATTTGACAATAACCGTCCGGTCTGTCAGTTGACAACAGTGAAACGGATATATTTTGCTTACAAAAATATTAATATCATCATTATGATTTTCAGAATTTCCTGATAATGTTCTTGTTGAATTGAGGGTTTGTAGTCACTCGTGCGGAGGTTTTCCTTTCGCGAAGAGTTTTTGGCAAAGATTTTCTCTGGCTCTGCATGTCCAGCATTCATGGTCTTTGTTTTTAAAGTGACCGCAAACAACAGGACAAAACATGATGGAAATCCAAAATCATGAATCAAGACGATTGCTTGATGCAGAATATGGAGAAGAGACAGGAGTGAGGTCGGAGCAGGACGAATATCTTGACAAGGTGAAGAATGGA…
TCONS_00221772	LOC106594031	xm_011544132.2	XM_011544132.2 PREDICTED: Homo sapiens fumarate hydratase (FH), transcript variant X1, mRNA	5.504	3.45877	1.58454	0.00602252	0.287469	1.56595	0.000135282	0.00888256	TGTTAATCATTCGATGAGCAACAGTCATCACATTAACTAATACAACGTCACGACAATTGCCTCATTAGCCTTTCCAGCTACCAGCAGACAGTTGTCATTACCATTATCGCCTCATTAGCCTTTCCAGCAGACAGTTGTCATTAGCATTATCGCCTCATTAGCCTTTCCAGCTACCAGCAGACGGTTGTCATTAGCATTATCGCCTCATTAGCCTTTCCAGCAGACATTTTTCATTAGCATTATCGCCTCATTAGCCTTTCCAGCTATCTGAAGACGTTTATCATTAGCCTCATCGCCTCATTAGCCTTTCCAGCTACCAGCAGCCGTTTGTCATTAGCATTATCGCCTCATTAGCCTTTCCAGCTACCAGCAGACGTTTGTCATTAGCATTATCGCCTC…
TCONS_00178080	abhea	nm_015407.4	NM_015407.4 Homo sapiens abhydrolase domain containing 14A (ABHD14A), mRNA	2.70805	1.68248	1.59507	0.0090705	0.307256	1.57205	0.000529375	0.02451	CAAATAGCAAAGGATTTCACTACGCATCCATTCGCTACTGTCATAGACTAATAACAACTGCGGTTACCCAGCTATTTATGAGATCAACCATCTTTGGCTGAAATGAATTTTCTACGTAACCGTCTTGTTGTGCTGGGCCTGGTGTTGCTGGCCACTGTTCTGTTGTACCTGCTACTGCCGTCCATTCGTCAGGGCAGCATGGAGCCTTCGCTGGATGTCCAGAGGATGGGCCTGGTGGCTGTCTCTCCTCCTCCGCCTCCTGCCATCAACGTGTCCGTCCGCACAGGGCAGCTACCCGGGGACCCTCCACTCTTCTTCAGGGAAGCTTTGCCGGTCGATGGATCTGGTAGGCAGATATTGCCCAGGCTGCAAGTGGTCCTTCTCCATGGCCAAGCTTTC…
TCONS_00005326	LOC100194666	nm_001330491.1	NM_001330491.1 Homo sapiens BCL2 interacting protein 3 like (BNIP3L), transcript variant 2, mRNA	21.5611	13.5106	1.58792	2.88073e-05	0.0656886	1.57263	5.39506e-06	0.000678409	AGAACTGGCTCATTTGACGTCATCACAGAGCTCCAGGAAGATTGCAGTGCTCCTAACCACTGGTTCCAGATCAGCTAACAGAACACATATTTTAACTGTGTTGGCGGTAGCTATTCTGCAACAAAGTAAAGGCGACTCAGGTCAGTTTTGGTACGCGGATGCGCGCACGTCCGAATGTTTGGAGGGAGTGTGCGTGTTCGATTGACAGTCATATGCAAGCCACCCTGCACACAGGCATGATGTCTGAAGCTGTAGCGGAGAACAACGGAGACGCTGGACTAAATGGGTCCTGGGTGGAGTTGGAGATGAACAGAGCTGCGGCCGCAGCTGCGGCGGGGTTGTCCCAGTCTACCTCCACCGTTGGCCAGGCTCTGGGTCTGCTCCCCCTGCCTCAGGTGG…
TCONS_00153731	LOC106576862	xm_006712301.2	XM_006712301.2 PREDICTED: Homo sapiens prominin 2 (PROM2), transcript variant X2, mRNA	2.77556	1.71017	1.60972	0.0008935	0.23483	1.57726	0.000561347	0.0254925	GAGACTTCTTTGCCAGTATTCCCCAAAAAGTGACCAACGACACCAAGGACGTGGTACAGAATGTGAAGCAGCAGCTTGAAGGAATCAAGAGACAAATCTCTGAGGTGAAGGGAAACATCCCTGTCTCTGCCCTCAGAAACATCTCAGACACACTGGGAGAGGCTCAGAGATACATCGGCATGTACTCACAACAGGCAGAGAGGGTAGAGATGATCAGGTGGGATGTGTGTATTATCCTGAGCTGTTTAGTTCTCCTGGTTGTAGTGTGTAACCTCCTGGGTCTGTTTTTGGGTCCGGTTGGACTAAGCCCAAAGGACGAGCCAACAGAACGATCCAGCACCGCAGACTGTGGAGGAACCTTCCTCATGGCGGGCGCAGGGCTAAGTTTCCTGTTTTCCT…
TCONS_00111823	LOC106568443	nm_001286701.1	NM_001286701.1 Homo sapiens RNA terminal phosphate cyclase like 1 (RCL1), transcript variant 4, mRNA	2.04973	1.26345	1.61256	0.00511856	0.274641	1.58046	0.000771502	0.0320947	TAAGATACATTGTAGAAGTTGGCGGGGGTTAGCCAATTATGCCTTTGTGGTTGTGGTAACTAGTGACGACCACCAACATGTGTGGAAATAACAACAACACGGCGAGCTGGGGGCTCACCAACGATGGTTGTAATCTTTTCAGACAAACACCAGTGTTATCAACGCTAAACTGCAAAAGAGTCAAAATACAAAACATACGATCTAAAGAGGATAACTCAGGACTCAGAGATTTTGTAGCCAGCTTCATCAGGCGTCTGGACAAGGAACGGTGCTGTTCTACCAGCTAGGCCTGCTGTATGGCGGCGTGGTAGAACATGACTAACACCCAGCGCTCTCTGGGTAATTAACCTGGTTTTCCTGCTCATGCTGGCTCCCTTCATGAAGAACCCTTTGAAGGCT…
TCONS_00109634	LOC106567422	nm_005847.4	NM_005847.4 Homo sapiens solute carrier family 23 member 1 (SLC23A1), transcript variant 1, mRNA	2.48826	1.54192	1.60329	0.00839316	0.307256	1.58078	9.22886e-05	0.00664578	TGTGCTGTTCTACTCCTGTATCGGGCTGAGGTCACAAGTGTTGAGTTGAGAGAGCACAGAGAAAAGCAGCCTTACCCAATACCCAACAATCCATCACAAGGACTTGACAGCCCAGAGGAAGCAGATGCAGCACACACAGACACAACCAGACCACAAGAGTGATGTCGTCCAGAGTCAGACAGAGGAACAGGAGCAGAGTGCTGAGGGGGGGAAACTGGCTGCCGAGCAGCAGCAGCAGAAGCAGCAGCCAGGCTTTGACATGATCTACACCATAGAGGATGTCCCGCCGTGGTACCTCTGCATTCTACTGGGCCTCCAGCACTACCTGACGTGTTTTAGCGGGACCATCGCTGTGCCCTTCCTGCTAGCGGAGGCCATGTGTGTGGGAAAGGACCAGAA…
TCONS_00136924	LOC106573520			545.863	337.789	1.60923	0.000700306	0.228424	1.58104	0.000202469	0.0121544	AAGGTGGCCGCAATTCCTTCATCCTCATCACAGCATCCAGTGAACATTGCGGATTAGTTCTTGTAGCGAAGCCATTGCGATGAAGTGGAGTGCAGTTTGTCTAGTGGCAGTGGCCACGCTTGGCTGGCTGTGTGATGCTCAGAATTTCTTGGAAAAACCAGGGTGGCCACCCATCCAGACACCACCGTCATGGCCTCCCCAAACCCCTCAGAGGCCTGCCCAACCCCCTCAGAGGCCTGCCCAACCCCAGCAGTGGCCTGCCCAACCCCCTCAGAGGCCTGCCCAACCCCCTCAGAGGCCTGCCCAACCCCAGCAGTGGCCTGCCAACCCCCTTCAGAGGCCTGCCCAACCCCCTCAGTGGCCTGCTCAACCCCCTCAGTGGCCTGCCCAACCCCAAAA…
TCONS_00137481	LOC106573597	xm_006722637.2	XM_006722637.2 PREDICTED: Homo sapiens cold inducible RNA binding protein (CIRBP), transcript variant X3, mRNA	11.4136	7.08165	1.59939	0.000140001	0.145711	1.58164	3.93848e-05	0.00354324	GTTTGGTTAGTCGCCATGGTTGAGAATTTTACCACAGATTCCCAGATAAAGATGTCTGACGAAGGAAAGCTTTTTGTTGGAGGATTGTGTTTTGACACAGATGAAACTTCACTGGAAGAGGCGTTTTCCAAGTATGGTAACATTGCTAAAGTTGATGTTGTAAGAGACAGAGAGACTAGGAGGTCCAGGGGTTTCGGCTTTGTGACTTTTGAAAACCCTGAAGATGCCAAAGACGCAATGGCTGCAATGAATGGCAAGTCTGTTGATGGCAGGATGATCCGTGTGGATGAAGCTGGCAAGTCGGGAGGAAGATCTGACCGTGGTGGTGGTGGGGGCTTCAGGGGGGGTTCTGGTGGCTTCAGGGGGGGTTCTGGTGGCTTCAGAGGAGGCAGAGGAAGA…
TCONS_00073161	LOC106610870			1.45016	0.892011	1.61219	0.00104028	0.244453	1.58383	0.000337944	0.0177511	GAACAAAGTACAGAGTAGTATCTCTCGCTTCACATATCCCACTCTGGCTGGAAACTTTTACTCATTTCCCTGAAATAATTACTGGGCGGAGATATCGTTCTTGAAGCTGGAAAGTGAAACTGGGGAAAACATTTAGAATGCGTGATGCTCCTTGTTGCTGGAAGGTTAACATTATCACAGTTTGCATCTGAATTGCACCCGAAGTTGCACCAACCCTGACAGAATTTGACTGAAGCCCAAAGCAGTTAAACCCAAGGCAAACGAAGATGGCGCCAGAATCAAGCTTGTCCCGACCAACCAAATTTCTGCCTGTACCCGGTGAGCAGCAGGAGCCTTGGAATGACTGGATAAAGTATTTTGAGTTGTACATTACACAAAGAGGCTTGCCAGAGGAAGAGA…
TCONS_00099527	slc29a1	xm_005248882.4	XM_005248882.4 PREDICTED: Homo sapiens solute carrier family 29 member 1 (Augustine blood group) (SLC29A1), transcript variant X8, mRNA	31.4111	19.4559	1.60319	0.000691809	0.227881	1.58555	1.16828e-05	0.00130584	CATTGAACACAGATCACTTCAGATAAGGCCCTATTGGTCTTTGAACTTCAGCTGTTGAGACATCGCTCGCCGGTGAACATAGTTCTGACAGACAATTGCAAGTTTGGTGCTGAAGTGTGGAAAAGGGTGATAGTAATCACTGAAGATTAATAATGTCCGTCCACGAGCCAAAAGACAAAAACAATGGTGTGTGGCTGATCTTTTTCATGCTGGGCTTAGGAACTCTCCTGCCATGGAACTTCTTTATGACAGCCACCATGTATTTTACCAGCCGTCTCAGAGACCCCTCCCAAATGGGCACCAACCTGTCAGGCAATGGGACTGGGGGAGAAGGGGACAACCGTAGCCTTTTGGAAGCCAAGTTCAATAACGTAATGACACTTTGTGCCATGGTGCCTT…
TCONS_00162938	rpl21	nm_000982.3	NM_000982.3 Homo sapiens ribosomal protein L21 (RPL21), mRNA	15.9325	9.89433	1.59743	3.21579e-05	0.0683573	1.58858	1.01122e-08	4.1962e-06	GTTTGTTCAGGCAATATGAAGGCCATGCTTAAATCAATTTTAGAAGGAGGAGTTTCGGGTCCTTCGTTCTCTCTTTCCGCCGTACCCGCCATCTTGCGAGCTACCGGGGGCATCATGACGAACACAAGAGGCAAGAGGAGGGGGACGAGGTACATGTTCAGCAGGGCCTTCCGCAAGCATGGTCCCATTCCCCTGTCCACGTACATGCGTATCTACAGGAAAGGCGATATCGTTGACATCAAGGGTACAGGTACCATCCAGAAAGGAATGCCTCACAAGTGCTACCATGGCAAGACGGGCAGAGTCTACAACGTAACCCAACATGCTGTCGGCATCATTGTCAACAAGCAGGTCAAGGGTAAGATCCTGGCCAAGAGGATCAACGTACGAATTGAGCAC…
TCONS_00175137	LOC100136409	nm_001079862.2	NM_001079862.2 Homo sapiens diazepam binding inhibitor, acyl-CoA binding protein (DBI), transcript variant 3, mRNA	563.449	348.503	1.60469	0.00258852	0.244954	1.59005	3.11175e-06	0.000428633	TTCAACTATTGTTGCTCACGCTGTTGCTCACGACACACACATTAGGAACGGTCTACTCTCCTTTCCGTTAGTTCTGGGCTGTGGACGCCAGCAGTGTTCTGTGACTGTGTTCTGTGACTGTGACTTTCAAAAGGAATTGAAAATCATGTCTGAGGCAGACTTTGATAAGGCTGCAGAGGAGGTGAAGCAGCTGAAGGCCAAGCCAGCAGATGCAGAGATGCTCAGGGTTTATGCTCTGTTCAAACAGGCCAAAGTGGGCGATGTCAACACCGCTCGTCCTGGAATGCTTGATTTCACTGGGAAAGCCAAGTGGGACGCCTGGGAGAAGGAGAAAGGAAAGAGCCAAGAGGATGCCAGGAAGGAGTACATTGCCTTGGTAGAGGAGCTTAAAGGGAAGTA…
TCONS_00215340	LOC106591782	nm_017460.5	NM_017460.5 Homo sapiens cytochrome P450 family 3 subfamily A member 4 (CYP3A4), transcript variant 1, mRNA	18.4478	11.4631	1.59931	4.15516e-05	0.0814249	1.59007	1.10239e-07	3.29693e-05	AAGTTCCATCTGAACGGCGAGCTGTTTGATGCGGTGTCCTTTGCCGAGGACGATACATGGAGACGGATCCGCAGTGTCCTCTCACCTTCCTTTACCTCTGGACGACTAAAAGAGATGTTTTGTATCATGAAGCAGCACTCTTCTAACCTGCTGAGCGGAATGAAGAAGCAGGCAGATAAAGACCAGGCCATCGAACTGAAGGAGTTCTTTGGGCCCTACAGTATGGACGTGGTCACCAGCACAGCCTTCAGTGTGGACATTGACTCTCTGAACAACCCTTCAGACCCCTTCGTCTCCAATGTTAAGAAAATGATCAAGTTTGACCTGTTCAACCCACTGTTCCTCCTAATCGCTTTGTTTCCGTTCACAGGTCCTATCTTGGAGAAGATGAAGTTTTCT…
TCONS_00129557	LOC106572146			32.3338	19.7907	1.62517	0.000388563	0.213017	1.59273	0.000289279	0.0158208	GCAGCGGCCATGCTGGCGTTCATATATATCAGTTATGCTGACAGCGTTCCCCAACCCTGGCCTGAAACAACAACCCAACCCCTCCGCGTTTTTCAACTGGTCGTTTAGAACAGCCCCGTTTCCGTTAAATTGAACGATGCACAACGTTTTTTCATAATGAACGCGGCCCAGGTCTCTCTTCGATGACATTTATTTGGACTTTTTGCTCCAACAAGTATAGTCTTGAAGTCAGCATGGAAATGAATTCGTCAGCGCTTTGTGCTTTGGTTATTGTCCTGTTAGCATTTGATTTGAAAATAATCTCTGCTGCAGAAACTGGAGGCAATTCTACAGTGCCAATCCTCCCAAAGGCAGGTCAGTGCCCGCGGCTTCTGAACGTGGTGCCATCACACAAGGGAT…
TCONS_00186487	LOC106585213	xm_005252135.2	XM_005252135.2 PREDICTED: Homo sapiens family with sequence similarity 129 member B (FAM129B), transcript variant X1, mRNA	1.32892	0.816055	1.62067	0.00115596	0.244453	1.59303	0.000329577	0.0173666	TAGTTCCTGTTAATTTGTATGTCCTATTTGCATTTGAAACGAACGGCATTGTTGTCACTGGATTAAGTTTTATTTGTTGTTATGGGGGACTTGATTTCGAGCCACCTGGATGAGGGCAAGCGGGAGATCATTAAAGCACGGACAGGCGAGGTGATTGGAGAGTTTGGCCGTCTGTATGAGCAGCAGTATGCAGTGGCCCTCTTCAACAAGGTCCGCTTTGACATTGAGGGAGGAGGGGGGCCCCAGCCACAGCTACTGCGCCGCAAGGCCCCGCTGGAGAATAGGTCCATCTTCTCTGGAGCTCTGTTCCAGTTTCTGGAGGAGAACAAGAAATGGAGAAACCGTTTCCTCTTCGTTCCTGACTCTTACAACATGAACTACTATGACAACAAAGCGTCT…
TCONS_00061973	LOC106608583	nm_030981.2	NM_030981.2 Homo sapiens RAB1B, member RAS oncogene family (RAB1B), mRNA	0.543989	0.332998	1.62322	0.425468	1	1.59304	0.000278025	0.01546	GATGTCACTGCCGCACCTGCGCAGCCATCTTGTACTTCGAGCGAGGAGCGGACACAGAAAGAAATCAAAAGGATCAAATAAACCTGTCAAATCAGAAGAAAATAGGAATGTCTTTAAACGTTATATAGCCTCATAACGATTAGACACCCAAGAAGGATAAGGTTAGGTAAAAAAAGAAGGTGAAATAGACATTCAAGTGCTTCGGATATCCAGACCTACAAGTCATATTTTGCTTGTGAGTGAGAGGAGGAAGGAACAGTCAAATCGCCGAAAGAAAAACATCCCGAACGTCAGTCAAATCATGAATCCAGAATATGACTACCTGTTCAAGCTCCTCCTTATCGGTGACTCCGGTGTGGGAAAGTCCTGTCTTCTGCTCCGCTTTGCTGACGACACCTA…
TCONS_00156714	LOC106578100	xr_949801.2	XR_949801.2 PREDICTED: Homo sapiens microtubule affinity regulating kinase 2 (MARK2), transcript variant X9, misc_RNA	1.19621	0.739377	1.60599	7.36859e-05	0.108526	1.59502	1.78776e-06	0.000294485	GGCAGCCTGCAGCAGATAATGAAGGATAGGTGGATGAATGTGGGTCATGAAGAGGAGGAATTGAAACCGTACATAGAACCAATGCCTGACTACAAGGACCCCAAGAGAACAGAGATCATGATTCAGATGGGTTACTCCATGGAGGAGGTGCAGGACTCGCTGGTCAACCAGAAATACAACGAAGTCATGGCCACGTATCTACTACTGGACTACACCAACCACGAGCTGGATGAGGGTATCATTAAGCCCCGCCCAGGAAATGAACTCTCGAAAAGTAGCGCCCCGTCCCCGCCCAGCAAGGTACAGCGCAGCGTATCGTCCAACCAGAAACCTCGCAGAGCCACTGACCAAGGGTCTTCTGCCAGGGGGCGTGGTCAGGGGGACAACAAGGAGGATTCT…
TCONS_00160689	LOC106578437	xm_006714507.3	XM_006714507.3 PREDICTED: Homo sapiens semaphorin 5A (SEMA5A), transcript variant X5, mRNA	0.49895	0.304821	1.6242	0.0246216	0.387832	1.59563	0.000485833	0.0231394	GGGGGGGCGCACTCTTACCTCACTCAGTTCTTTTTAAAATCCTGCGAACCCGATGGCTATCACTGAGCGCTTGCATTGCACGCAGCAACTCACATAACCGCGCACTCTGCAATGCTCTGTCTGATCTCCCTTCTTGCTACAGTTTTAACAAAGTTTTAAGAGTTCGCGTCACTTGGATTGCGTCCTTGTCTCGTGGCCGAGGCTATTGTCTGTGAGGTGAAGCGGAGCGCGGCAGTGCAGTGCGGTGTAGTGTCCAGTTACAAACAGTGCACTGTGCTGCTGCGAGGAGGCACGGCGACAGAAATATATGGCTCTAGAGAGACGGCAGAGAGAGACCGAGAGAGAGAGGGGGAGCGAGAGATCTGAGAAAGCTGCACAGTAGTCAGAGACTGACCCGGA…
TCONS_00005740	srek1	xm_011543171.3	XM_011543171.3 PREDICTED: Homo sapiens splicing regulatory glutamic acid and lysine rich protein 1 (SREK1), transcript variant X1, mRNA	0.629606	0.381131	1.63704	0.00488602	0.270126	1.5958	0.00137161	0.0471271	TTTATACATCCGGTGAAACGTCTGGTTCCCTGTTCTATCTGTGGTACTGTCTTTGCTGCCCCTGTAACCATTTTCTAGAATTAACGTTCAGATAGTCGTAAAATACGATTTTCTGTACATTTTCAAGAGGAAGCATTGTGAAATATGAGTGGAATTCCAGGGACCGCTGTCATTCAAATCACCAATCTGTCGTCTGCCCAATGCACCACTCCCCTTCTCGTCCAAAGTATGTTACATAAAGTATCGAGAGCCTTCCAGTGTTGGCGTGGCGCAACATTTAACCAACACTGTATTTATTGACAGAGCTTTGATCGTAGTCCCATGTGCAGAAGTGATGCAGCCATCATGAACGGTTGTCTTGTGTTGCACTCCTTTCCAACACTGCGAAACGATCGCCCT…
TCONS_00137949	LOC106574065			0.646051	0.393604	1.62649	0.0106349	0.309533	1.59611	0.000592197	0.0263121	ACTGCGTCACTACAGGAAGAACTTCCCAGTGGATGAATGTACTTATCAAAACAAACAAAACCACGTATGCTTTCAACGAAATGCTCGAGTGAACTTGCTATTACCTCGATTGAAACCACGTGCCGGTGTCATTTTAGTGTTACTCCATATTTGTAGTGTTAACCGACAACAAAAATGCAATTTCAAGGAGTCATGAGGATTATTTTACCGACGCTGTGGGCTATTTCAACCATAGCAGAGGAAAGCACGATGTCGCCAACAGTCATTACTACTGCCATCAACACCAAACATGTCACGAATTCGAGTGCCAATAACACGACTTCCAAGAACAATCCCCGTAACTTTTTCAACGCTTTCGAAGTAGATAATTCAATGATACAAAGAACATTGTACGTCGTT…
TCONS_00138861	LOC106574420	nm_019080.2	NM_019080.2 Homo sapiens Nedd4 family interacting protein 2 (NDFIP2), transcript variant 1, mRNA	4.03941	2.45789	1.63659	0.0036545	0.257218	1.59758	0.00100898	0.0385654	AAATGACAGAACTTTAGCTCTTAGTTAACTCCGCTTATATTGGTTTTCTGAACGGATAACTACCTTGGCTAGCTAAGTTATTTATTTAGCTGTATGCCAGCCAGAGCCAGTTTGAGAATGATGACGACGACTCCTGTGAGCCCTCCACCAGCGCCCAGCAGCCGTGCACCTCGGCCCAGGCCAGCTCGTCCTCTCTGGCCTACCCAGTCCCAGTAGCCCTGGAGGGGGACGCAGAGGCCCCACCTCCCCCGTATGCCAGCATCGCCCTGGGAGACACCGCTGCCATGCCTGTAGAGAGCAGTTGTTACCCAAGTGATTTCCCCGTGCCGCCGCCCTACAGCGTGGCCACCTCTCTTCCCACCTACGATGAGGCAGAGAAAGCCAAAGCTGCAGGCATGG…
TCONS_00031402	LOC106601060	xm_024447471.1	XM_024447471.1 PREDICTED: Homo sapiens KN motif and ankyrin repeat domains 1 (KANK1), transcript variant X15, mRNA	1.33612	0.814513	1.62995	0.000716972	0.229302	1.59979	0.000316755	0.0169602	AGCGGAGGGAGGGGGTTCTGAACAGCTTGGCTGCGGTGTTTTTGTCTTTATCTCAGTGAGCGCTCCTGGCCCAAGACGTCTGAACGGATTTATAAGGAGAGGTGCTGACCGTGAGAAAGAGGGGAGGGAAGAAAAAGAGGAGAGAAGAGAAGCCAGAGTGAGGAGATTGGGGAGGAGAGAGACCAACCCTGCAGCACTCTGAGCAGCTGGTGAGGTTTTGTGGGTAAACGTGTGACATCATGGCTCAGGTGCTGCACATGGACCCCAGCTTCCCAGGAGGGAAGCTTACCCCATCCGCTCCCCCCTCCCTGCACGGGAAGGAGCAGGAGGCGCCCTACTCTGTGGAGACCCCCTACGGCTACCGTCTGGACCTAGACTTCCTCAAGTATGTCAACGACA…
TCONS_00051749	LOC106607146	nm_001195071.1	NM_001195071.1 Homo sapiens transmembrane protein 184B (TMEM184B), transcript variant 2, mRNA	0.967645	0.586485	1.63703	0.0264778	0.396578	1.6019	0.000851389	0.0343381	CCTGCGTGAAAGTAGGAACGGTGGAGGAGTTTCGCTATTCTGCTACTGTAAAATCTTAGCGTAGTGAATCTCTAGGAGAGATACAGGGCAATAACGGAGCCGAATTCACGAGCGTTCCCCGATAATGCTATTTTGAAATGATAGTGACTGAATAAAGTTTTTCTACATGAGATGGACTATTAGTACAGACAAAAGTTTTTATTTGCCTAGGCTTTGAAGAGTTTGCGAGCAGCTACCTAACTAGCTATGCTAACGTTAGCTAGCGAGCTAGATACAACTGTAAACATGGTTTAAATTGGTTGCTCACTTGACGTTATATTGTAGTAATTTTAATTTAGTATGAATTATTATTTTATGAATGTGTGTCTGTCGTAGCTAATAACGTATTTAGGATACATT…
TCONS_00092768	LOC106563745			3.55123	2.1832	1.61645	0.000274639	0.187662	1.60597	1.70462e-05	0.00180218	GTACTAAATAATTAATACGTGGTTGATGCCACTGCAGTAAAACCCCAATTAGCTAAGAGTTCACGAATGGCTATCAAAATAGACATGTTGAGCAGATATACATATAAAATGGGGTAATTGAGAGGTTACTTTTTCTTTGCAAGATGGCCAAACAGTGGCTACTCAGGCTATTTAACAGTAGCTAGTTAGTTAGCAAGCTATGATGGGTAGGTAGCTAACAAACACCCCTAGTTAGTTAGTTACGGTTGTCTTTTGAGTCTGGAAATATGAATCCATATAGCTATATACATTGCTAATGCAACATGTAAACGTAATATTCAGTAACGTTAGCTGCACAAATGGGGAAAGTTATCAGTAGTAACGTTAGCTAACATTAGCTATCTTTGTTAGTTGGCTAGC…
TCONS_00032270	LOC106601547	xm_017026845.1	XM_017026845.1 PREDICTED: Homo sapiens nucleobindin 1 (NUCB1), transcript variant X1, mRNA	5.48981	3.32678	1.63882	0.00132181	0.244453	1.60602	0.000280226	0.0155303	AGCAAACTCGGAAATTTACGAATTTCCTAGTTCCGAATAGTAGTTGAACGCGTTATAACAACGGACGGGACCCATACGATCGGTCACACACTGTCGCTTCTTTTTGACGTCATTTTCGGCTGCGACGCAAATACATTTTTTTTTTCATTTCGGAAAGCTTTCGGTAAAGGACGTTAGCTGGCTAATACAACGGGCAAGAATTAGCCACCGATCAACAAGTAACGCAGGATGAACCTGGATCCTGGCTGGCTGCTGCTCCTATCCATCTCTCTGGAGGTTTGGTCAGTGCCCCTCGACCGCAATGCAACCCCCCAGGAAGCACAGCCTCCCCAGGAGGACAAACAGGAGGATAATGTGGACACAGGCCTATACTATGACCGGTATCTGAGAGAGGTGATT…
TCONS_00031929	LOC106601332	nm_024038.3	NM_024038.3 Homo sapiens telomerase RNA component interacting RNase (TRIR), transcript variant 1, mRNA	1.97344	1.1997	1.63335	0.00255821	0.244477	1.60611	0.000637939	0.0277922	CCGAAATTCAACATGGCCGATAACAACTGAAAGAAAACCACATCTGGACAAATGTAGCCAATATATCAGTAATATACTTCACTTTGAGAGTCGTTTGAAAAAAAAATATTATTATATATATCTAATGTGGTTGATTTGTGTTTTGTAATAGTTTAGCTACTCATGACACAATTGTTTGGTCATTAGCTAGTTGACATTTTTCGAATAACTAGCTAGATACAACGCTAACGTTAGCTAGCCACCAACAACACGCCTGAGTTTTTTCGCAGTGAGGACCTGTGCTAGCTCGCTGGGAGACGGACAAGTGTCGCTCCGATTAATTTATGGATTTCCACGTGTTTAATTAGACGGCTTCGTATGCTAGCTACTTTGCCTCGAAGTTTGTTGCTTAGTTTGGGG…
TCONS_00127146	LOC106570942	xm_017026446.1	XM_017026446.1 PREDICTED: Homo sapiens AT-rich interaction domain 3A (ARID3A), transcript variant X5, mRNA	0.409977	0.244699	1.66081	0.0063745	0.292984	1.61469	0.00120725	0.0434204	TGGAGAATTAAGTAAATCCACAAGTACGGAGAAAAAATGTATGAAATTTATGCATTCACTACTGTAAGTCGCTCTGGATAAGAGCGTCTGCTAAATGACTAAAGTCCTGATCCTTATCTCCATCCATGGCTAATTCAGGAAATGGGCCATTTTAGCTAGCTAGCTAACCACCAGAGGACAACAACACAACGAGATATAACAATTCAAGTTTTTTTTCCCCGTCAATAATGACGTTTGGATTGTGATGTGATTGGTCTGAAGCCAAATTCAAACTGTTGTCCCGTGACAGTTTTTTGTGTGTGCAAATGAAATCAAATTAAATCAATTTTATTTATAAAGCCCTTCTTACATCAGCTGATATCTCAAAGTGCTGTACAGAAACCCAGCCTAAAACCCCCA…
TCONS_00085421	-			25.4044	15.3237	1.65006	0.000173484	0.160572	1.62077	9.92241e-05	0.00703834	CATTTGCATGCTATCCAGTAAACACATGGCATGATCGTTACTGAAAGCTGGTTTCAGGAACAAATGAAAAGTCATGAGTTTGGAGTGGACACACCTTTCAGGCAATAAAATCTGCTGGTATCATTGGCAACATGGTGCAATCTGGTTGCTCTCTGTGCTGTATACTGCACTTTGACCTCACAGGACGTTACCAGTCCAGAAGGAGTATCGTGACAGTGAACAGGTTTTACACAACACCAACCTCAGAGGCCTCCTGGGATAAACAAGGATTCATAATGTCTCTCCACAAAACTTTCCATGTCTGCTTATTACTGTCTGTTTGTGTTAACCTGGCCCAGAGTGGTATGCCAAACGGAGGCTTACGGCTCACTACATCCAAGGGTGGGACCCTGCAGCCTT…
TCONS_00009259	eif3a	nm_003750.3	NM_003750.3 Homo sapiens eukaryotic translation initiation factor 3 subunit A (EIF3A), mRNA	3.69332	2.24078	1.63963	0.00475422	0.267983	1.62264	1.40123e-06	0.000248752	GTTCACGTGGTTCATTCCTTTCCTAGGAGCTTGTCGGAACGGGTGAATGCCTGGCGCGGATGGACCGGTGAAATTAGTCAAATTCACCCAAACCAACCTTCTCTTCATTCCGCGAGAAAGTCAGAAAAATGCCGGCATATTTCCAACGACCGGAGAATGCTCTCAAACGAGCAAATGAGTTTTTGGAGGTGGGCAAAAAGCAGCCAGCTTTGGATGTTTTGTACGATGTCATTAAGAGCAAAAAGCATCGAACATGGCAGAAGATCCACGAGCCCATCATGCTCAAGTACCTGGAGCTCTGCGTGGACCTGCGCAAGAGCCACCTGGCAAAGGAGGGTCTCTACCAGTACAAGAACATCTGCCAGCAGGTGAACATCAAATCCCTTGAGGATGTGGTTC…
TCONS_00125496	LOC106570190			301.971	180.597	1.66407	0.00153696	0.244453	1.62461	0.000484574	0.0231394	TTCAACCTACGCTGCCAATGGGTCTGCGTCTGAGGTGGGCCGTATCATTTCTGAAGGACTATAAGACGTTTGGGAGGCCCAACGAAAGATACCATCCGATTTAAACTGTCCTGCAACTCAGGTGCCCTACTCAGCAGCCATGAAGTTCTCTCTTGCCGCCCTGGTTGTCATGCTTGCTCTGGCACATGGAAGCCAAGCAGCACAGTCCCCCGAGGTTGAGAAACTGGCACAGTACTTCCAGGATCTGTCAGCTCAGCTGACCTCCACCACTCAGGAACTGGTGCAGAAGATCCAGTCAGAGACCTTCTTAGAGGATGGGAAGGCCCAGCTGCAGCAGATCCAGGCCAAGCTGGCACCACTGGCCGATAACATGCAGGCCCAGCTGAAGCCCCTGGCTGA…
TCONS_00003093	rtn10	nm_007008.2	NM_007008.2 Homo sapiens reticulon 4 (RTN4), transcript variant 3, mRNA	73.4011	44.1472	1.65164	0.000216134	0.171653	1.62632	2.11365e-05	0.00217909	AGTCAGCTGACCTCAGTCCGACAGCCTGAGAGGAAGAGAAAAGGGGGAGGGAGGTAGAGCGAGAGCAGTAGTACTGCAGTCCTCTCACAGGAGGAAGGTTTGGTTGTCCCCTATCTTCCACCTCGGTCCCCGCACCCCACCCGCCTCCAGCCCAACACACCGCATGCTGTCTGGAATGACCTGCTGATACCTACACAGCGGCTCTATCATGGAAAACGGGAAAACGGAAAATGGAGACACCCAGCCTCCACAGTGGAAAGACAAGGTGGTAGAGCTCCTGTACTGGCGCGATGTCAAGACTTCTGGCGTGGTGTTTGGCGCTGGCCTCTCTCTGCTGCTCTCCCTGACACTTTGCAGCATCGTCAGCGTCTCATCCTACATCACTCTGGCGCTCCTCTC…
TCONS_00058452	LOC106608320			2.16233	1.3064	1.644	0.00360115	0.256651	1.62677	5.08797e-06	0.000647146	CTCGCCCTCAGTCACATGCCTATAGGTTCCGGTCATGTGATTTGCGCCGTGATAAAATGACCGGTGTACACAGCCAGCAGAATTCAGCAGTGGTCTTGTTGTTCATTCATTTATGTTTCTCTAGTAGTTATCAACTGACTGAGTTACAGGTGGGCCTGTGCCATCTGTGCAACGGGACAGTCCAAAACGGCACTGCTGTTAGCCAGTTGTGTTCCGCGGCTGCGGGTTTGATTGATGGCCGCTGCTGCCTGCTGCGGAAAGAAACCACCAGGGATGCTGACTACGTCATCGGGTTGGACCTATCAAACTGTTCCCTAAGCCATGTTGAAGACCTCCAAGATGCCTTCAGCGCTACAACAATAGATCTCTCACTGAACCCCATTGTAAATCTGGACGATT…
TCONS_00020636	LOC106584182	nm_001171628.1	NM_001171628.1 Homo sapiens vascular endothelial growth factor A (VEGFA), transcript variant 6, mRNA	1.59121	0.949355	1.66652	0.0050818	0.27424	1.62766	0.00127097	0.0450292	AACGCAATAGCTGACGATCGTGGAACAGTAAACGCGCTACAACGAGCGAGAAACAGAGGTGTATGACAAGATCTCCTTATTCTGCGCCTGGACGTCCAAACCCAAAGTCAGAGTAAAACACATTTAAAAAAGCAAGACAAAGGAAAGGGAGACCGTTTCAGTGCGTTTCAAGGAGGATCGCTAACGGATCACTTTGCATAGGCAAACGCTCACCCTCACTTACTGTGATCAATGTTGTTATAACTCAGCCGCCGCTTTCACACAGTTAAGTTGCTTTCAGAAGTTGGTGAAAGTTTTCATCCTGGTGAGCAGATAGTAGGACGGTGATGTTACGTCCATTATGGGGTTTCTAATGTGGATGTAGAATAGAAATCTTGGAAGTCTCCGGATGACCGACGC…
TCONS_00098277	LOC106564378	xm_017024126.1	XM_017024126.1 PREDICTED: Homo sapiens C1q and TNF related 1 (C1QTNF1), transcript variant X5, mRNA	0.412488	0.245879	1.66514	0.0123439	0.317252	1.63108	0.00143759	0.0484452	AGGGAGGGGGAAGCAAGCAAGCAATCTACAGCGTGTGAGAGAGGCTGAGTAAAGGTTCTTACCCGTTACAACATTTTCCTCGCGCACAGCTGATCCTCCACACCAATACATTCGCGAGCATCGCTAGGAGGAACGCAAGTGTGTTCATCATGTTGGGGGTGTGTCTGTCCGTCCTATTGCTCCTCCCCCTGGCCTCGTCCATCCCCTCCCCCTCCAGACCTCCCCCAAAACTATGCAGACGATGCTGCGACCCCCTGCAGCCCCCAGAATCCTCTGCTGCACGCCCTGCCCACCACGCCGCCGCCACGCCAGAGGTCCACACCTACATCAACATGACCATTCTCAAAGGTGATAAAGGTGACAGAGGAGATAAAGGCATGCCAGGGAAAAATGGTAAAG…
TCONS_00110753	LOC106567901	nm_177550.4	NM_177550.4 Homo sapiens solute carrier family 13 member 5 (SLC13A5), transcript variant 1, mRNA	3.4513	2.04721	1.67336	0.00374936	0.258377	1.63113	0.000619216	0.0270953	GCAGTACCTGAAGGACACCAACATGCTGTTTGTAGGCGGTCTGATGGTGGCTGTTGCCGTGGAGTCATGGAACCTTCACAAGCGCATCGCTCTCAGGGTTCTACTTGTTGTGGGGGTGCGGCCTGCTCTTCTGATGCTAGGGTTCATGGGTGTGACAGCGTTCCTGTCCATGTGGATCAGTAACACAGCCACCACAGCTATGATGGTCCCCATTGTCCAGGCTGTCCTGGAGCAGCTCAACAGCCCACAGAGTGGGGAGAACCCCTTGCCCATCCCCCAGAGCCAGGAGAATGGTATGACTCCCGAGGAAAAACTGGAGAACAGTTCAAACCCACAGGACAAACTTATCATCCAGGACAATCACATTCCACTGAAGAAACCAGCCACAGAGGATAAAGT…
TCONS_00113962	LOC106566972	nm_000224.2	NM_000224.2 Homo sapiens keratin 18 (KRT18), transcript variant 1, mRNA	10.5802	6.33535	1.65872	0.000293199	0.194213	1.63172	8.07743e-05	0.00610812	ATATAATATATTATCATATTTGGGCACAGAATTAATCACAAATATGTATAAACAGAAAATATTTCTGATCACCATCATTCTGTTTTACCCGTCCATACTTATTCTGTGACATTACAATTAAAGAGATGGCAATCTCAAATTACCAAGGGATTTTGACAGGAAAAGCTACAAACTGAGGCAAACAAAAATAGTACCATCACTCACATTTGAAGAAGTTTCACTTTTGAGAGAGCAAAGCCAGACATGAGGACAAAGGAGTATGAAAACTGCTTTTGGGGCATAGAGGAGAGAGGGAGGGAACTTGGGCAGAGGGGAGTTTCTAGTGGGAGGGACTGTGGGGGCCTGCAGGGTTATATAGTTAGAACGGCTTCCTCTCTGCCTCTGCTCTTTGTGTCTGTG…
TCONS_00102269	LOC106566105	nm_001315.2	NM_001315.2 Homo sapiens mitogen-activated protein kinase 14 (MAPK14), transcript variant 1, mRNA	3.17538	1.8971	1.66329	0.000357474	0.20901	1.63263	0.000175087	0.010905	TCCATTCAGCAGACATCATCCACAGAGATCTGAAGCCCAGTAATCTGGCAGTGAATGAGGACTGTGAGCTCAAGATCCTGGACTTTGGTTTGGCGCGACACACTGATGATGAGATGACGGGTTATGTAGCGACCAGGTGGTACCGCGCCCCAGAGATCATGCTGAACTGGATGCATTACAACATGACAGTGGACATCTGGTCAGTAGGCTGCATCATGGCAGAGCTGCTCACTGGACGGACGTTATTCCCCGGCACTGACCATATAAACCAGCTGCAGCAGATCATGAGGCTGACAGGAACGCCCCCGGCCTGTCTCATTAGCCAGATGCCCAGCCACGAGGCCAGAAACTACATCAACTCCCTTCCCCAGATGCTCAAGAGGAACTTTGCTGATGTGT…
TCONS_00075818	LOC106612058	nm_001289109.1	NM_001289109.1 Homo sapiens LON peptidase N-terminal domain and ring finger 3 (LONRF3), transcript variant 3, mRNA	2.83541	1.70214	1.65325	0.00011059	0.128536	1.63581	1.63645e-06	0.000278591	TGTAAGGTAATGGTGTTACACTGTATGGCTTGGGCTTTGTCGAGATCCATCCGTACAATGCGTAGCAGGGCGATAAACTGACATCTCCCAGCGGTGTTTTTACAGTTGAGCCCGAGGCCGAAACATTCGAGGAATCGTTGTTAAAATTCTGACCCAAAATTGGTTTAGTGTTGATGGACTTCAGAGTTGAAGACAACCAGACTAGAAGCGATCGGACTTTATATTCATCATGTTTCCAGGAAAGGGAAGACGTTACTTTATGTTTGATGATGGAAAAAGCTTGTGAATGAATCAGAAGGGTTTTGTCAGTTGGAATTACACTATAAGGGCTTTATGGTTGGATCTTGGGTTCAGAGAGCCTTTGTTTACTGGATCATAAAGAGGCCAGGAGTCAGTTCA…
TCONS_00029718	LOC106600386	nm_004371.3	NM_004371.3 Homo sapiens coatomer protein complex subunit alpha (COPA), transcript variant 2, mRNA	1.83876	1.09388	1.66742	0.00173149	0.244453	1.63661	0.000220092	0.0130471	CTGGGATGCTCTTTGTGTGTTGGTGATTAATTAACCCCATCATGGCTGTTTTGATGTGCTGTTAAAAAGAGATGGTAGTTCCTGGACTCGAGTGCGGACCACACTGAGAAAACCGGTTGTGTTGTTGCTTTTCAGTGCCTGTGTGTGTGTTCCAACGGCTACGTTTTTGTGTTAGAGCTCTCAAATCATGCACTGCCTTTCCTCTCACTGATGGTATCTCTGAGTGTATTAACGTGTGTCAATCCGTCTCTTTCTCCCTCCCCTGTATGTGGGTTCCCCTGTGTAACATGTATATGGATTCCCCTTGTGCGTGGTGCTATGTTTGTTGGTTCCAGGTCTGAGGAAGAAGAACCTCTCTCCCAGTGCCGTGGAGACTGAGGTGCGAGGCATCTCTGGCGT…
TCONS_00008754	LOC106602319	nm_153260.2	NM_153260.2 Homo sapiens leucine rich repeat containing 57 (LRRC57), mRNA	0.561425	0.334065	1.67171	0.00124173	0.244453	1.63901	0.00037991	0.0194328	TATTTTTTAATAGTCAAATACAAACCGACATCAAAAAACATTAATCCCTCTGCAATGTTAAACATCGACCTAGAAGTTCTAGACCCATGAAGAAAATGCAAATATCCAATGTAAAGCCCAAAAGGTAGGCTACCATTATGTCAAATCGTGAAATTCGCGTTCAAATACTTTTTTTACTGACCAAATTATTCGATTTTCTTTACGCAATACAACAACAACAAAAAATCTGCATAAACCAGATTGACGCTCTCCCCACTATTTATTGTTCATGCAGTGAGGTTTCACCCTCTATAGAGAATTATTTTGTAATTTATCTGCAGCAACAACAAAAATTGCTCAAAAAGCAGTAGTACCAGTATGCAAATCAGAGAGCCAAATGAATGCTTTTTTACGGATGCA…
TCONS_00100807	LOC106565519	nm_001172695.1	NM_001172695.1 Homo sapiens Ts translation elongation factor, mitochondrial (TSFM), transcript variant 3, mRNA	4.18237	2.50852	1.65645	0.000462184	0.219647	1.63974	2.65159e-06	0.000374573	CTGGCTCAAGTTTGTCCATGCTCCTTTGCCTTACCCGGCTTGGTTCAATGACATTCCGGCTTTCATAAGGATAAATATCGAGGTTTGAATATATAAAAAGTTCCAAGAATGGCATTAACCTATGTTTTCAGATCAATCAGAACAGAGTTCTCAAAGGTCTGCACCGTTCATCATGCACAGTCTTTACACACAGGATTTCCAACTCTTGCTGCAGAGAAAGCTCTCCTCATGAAACTACGCAAAAGTACTGGCTACACATTCATTAACTGCAAAAAAGCATTGGAGAAATGTGATAATGACATCACAAAGGCAGAGAGCTGGTTACATGAGCAGGCCCAGAAAGAAGGCTGGAGCAAGGCCAGCAAGCTGGAGGGGAGGAGGGCCAAGGAGGGGCTGATC…
TCONS_00142263	LOC106574070	xr_001753627.2	XR_001753627.2 PREDICTED: Homo sapiens ELAV like RNA binding protein 1 (ELAVL1), transcript variant X1, misc_RNA	1.11244	0.655585	1.6833	0.000874985	0.233494	1.64104	0.000852324	0.0343381	CTTTTGGCTAATGTCTGTTGAATGTCCGAATGTGTGAATATAAAACCAACTTTACCTCGGTATTTTGCAGACTTTTTAGTGGAGTTGATAAAAATGAGCTTGAAGGACAACCATCAAACCCAATCAACTGCAAGAAAACACTTTGCCGCCTTTGGTGAGGGGGGCGGGGTTTAGTGTGTTGAGAAGCTGTGACGTTGGCTACTTGTTCTAACGTGACTGTCCGCGGATGCTAGTAGCTGCACCAGTGTTTGCTTTTGTTGGACGAAGACAAAAATTGCTAGCTAGCCAGGACACCGTCAATTTGTTTTGATTTTGTTTCCAGGTCCGTTTTGGCCTATTATTAATCACAGGAGTATCGGTAAAGCAGAATTTACATCTGTGAAGCATCAACATGGCAGT…
TCONS_00141679	LOC106573639	nm_000229.1	NM_000229.1 Homo sapiens lecithin-cholesterol acyltransferase (LCAT), mRNA	7.74887	4.63387	1.65946	3.16832e-05	0.0683573	1.64249	1.39959e-07	3.93538e-05	TACACGTCATGTTTGTCCCCCTTCTGTATGTGTGTTAACATTTTCATAGAAATGCAGGTAAACTACTGTAACACGTATTACTTATACTCGGTAGAAGCACACAGATGCGCTTATTGCAGGACATAATATGTGCATCTTTATCATGTTGACTCCTTTATTCCTGCTGCGAGGAGCGCTTTGAAAGTGCGTTCCGACGACGAATAACTAACCTCACGTTTTCCCTCTGATTTCGCGTCCCACCTCTCTCCCGCACAGGATTAATAGGCCAGTTCTCCTCCTGACCCAGTGAGAGACAAGACAACACTGAGCTTTAAGAAAGATTTGGTCAAGATTTGTACATAATGGGATACACATACTGCTGTACCGTGCTCGTTATAGGATACCTTGCGCTACATCAAT…
TCONS_00022769	LOC106595425	xm_017008852.2	XM_017008852.2 PREDICTED: Homo sapiens ATP binding cassette subfamily G member 2 (Junior blood group) (ABCG2), transcript variant X3, mRNA	6.70557	3.96834	1.67439	0.0025455	0.244477	1.64574	7.2068e-05	0.00565589	CTGTCTTCTCTCTCTCTCTCTTTCTCTCTCTCGCTCTCTCTCTCCCCCTCTCTCTCTCTCCTTCTCCCTCTTTCTGTGAGGAGGATGTCTAAGCCCCAGAATGGTGAGCCAGGCAGCCCTGCAGGAGTCCCAGCAGCAGATGATCCAGAGGTGATGTTCCAGGTGCCTGGTCCAACCGTCTCCTTCTCCAGACTACACTACTCTGTCATGGAGAGCAATGGACTCTGCCACAAGAGAGGAACTGAGAAACACATCCTCAAAGACGTCAGTCTCCTGGATGTGATAGCAGGTCGTAAGGACCCAGCAGGGTTGAAGTTTGGTCAGGTTCTGGTCGATGCGAAGATGGTGGACTCTGACCTCCGACTCATATCTGCCTACGTGGTGCAGGTGGGGTGTGTG…
TCONS_00143608	LOC106574710	nm_001042.2	NM_001042.2 Homo sapiens solute carrier family 2 member 4 (SLC2A4), mRNA	16.4159	9.7861	1.6635	2.9986e-05	0.0674652	1.65087	5.04611e-08	1.78208e-05	TGTGTGTTCACTATCACAGAGTTTAACCACCATGAAAACAGGGTGACAAACACAGCCTAAGACAGTGTAGTAGGCACCATGTGTGATGTAAATGATGTTAATGACATGAATGATAAACGGCCAACAGTAAGGTGTACAGATAGAGAGGTGCTGTGTCTTTCTGTCCCCTGCATTGTGTATGTCGAAATGAGTGCATGGACACAGCGTGATCCCAGCGATTGATGATTACCCTGGAAGTGTGTGTGTGATCAGTTCGTGTTGTTGAAGCTGGTGCAAAGACTCTGAACCCATCATGGAGTCGGGAAAGCTGACAGGCACTCTCGCCCTAGCAGTGTTTTCAGCAGTCTTGGGTTCTCTACAGTATGGATACAGCCTGGGAGTCATCAATGCACCACAGAA…
TCONS_00204230	LOC106588987	xm_005260661.1	XM_005260661.1 PREDICTED: Homo sapiens TBC1 domain family member 20 (TBC1D20), transcript variant X1, mRNA	0.456586	0.267156	1.69357	0.0194978	0.358445	1.65408	0.00082689	0.0337642	CAAGTGCCGATGGACAGGAACAGCTGTTTGACAAATGACAGCTCATGCTCTGAATTCGTTTTAATTGTTGTTTTCTGTCGTTAGATAAACTATTTTAAAGCTGGATTTATATCTGCAAGTGCCGATAGCAAAACATATGTACTGTTGATGCTCTATTAATTTTAACAGGATATGAAAAAGGGAAGGAAACACCAGCAAGGTACAGGAGCCCGGGTGAATGGGAATGCACAGCAACATGGAGAGCATGAGTCGTGGAAAAAGCTGAAGCTGGTGGAGATCCACCAGGCCCTGAACTGTGACCCTGTGGACATTGAGACCCTGCGGAGGGCGGCCATCAGCGAGGGAGGCCTTCTAACAGACGAGATCAGGAGGAAAGTCTGGCCCAAGCTGCTCAGCGTC…
TCONS_00127211	LOC106570983	xm_011532666.2	XM_011532666.2 PREDICTED: Homo sapiens DNA methyltransferase 3 alpha (DNMT3A), transcript variant X7, mRNA	0.802885	0.472551	1.68949	0.00129174	0.244453	1.65451	0.000446091	0.0216171	ATCCAGGACTGGGGTCCGTTTGACCTGGTGATTGGAGGAAGTCCCTGTAATGATCTGTCCATCGTCAACCCCGCCAGGAAGGGACTCTTCGAGGGTACTGGACGGCTGTTCTTTGAGTTTTACCGGCTGCTCCACGAGGCCCGTCCCAAACCAGACGACCACCGACCGTTCTTCTGGCTCTTTGAGAACGTCGTTGCCATGGGGATCAGCGACAAGAGAGACATCTCACGATTCCTCGAGTGTAACCCAGTGATGATCGATGCCAAAGAAGTGTCTGCTGCTCACCGCGCCAGATACTTTTGGGGAAACCTTCCGGGCATGGGGCGTCCTCTCACAGCCATGGTGAATGATAGATTGGAACTACAAGACTGTCTGGAGCACGGACGCACAGCCAAGTTT…
TCONS_00017743	pcy2	nm_002861.4	NM_002861.4 Homo sapiens phosphate cytidylyltransferase 2, ethanolamine (PCYT2), transcript variant 2, mRNA	8.47475	5.02035	1.6767	0.000707539	0.229302	1.65616	2.16688e-06	0.000325706	CATGACGCGATATCCACGCCAAAGGAGGCGTTGTCCTACCGGCGGGTTCATTCTTTCGTTAAACCGGGGAATGAGATCGCACAACCCGTCCTTTTAACTTTACTTTGACGGCATTATTTTATTGTTGTGGGGTTTTAGCTCAGAGTTTTAATATTATTTTATCAACATGATCAAGAACGGTCACCACACATCGAATGAGCAGGGGATAGAGAGCGGTGCTAAGCAGGGAGACTTGGCTTGCAGCCCAGAGAAGAGGAAGCGCTCTGTCCGGGTGTGGTGTGATGGGTGTTATGACATGGTGCACTACGGCCACTCCAACCAGCTGAGACAGGCTAAGGCCATGGGAGATTACCTCATCGTTGGAGTACATACAGATGAAGAGATCTCGAAGCACAAGGG…
TCONS_00000974	LOC106577869			1.59699	0.93683	1.69478	0.00184237	0.244453	1.65743	0.000340372	0.0178201	AGAAGCTCGTGTGTCACCACAAGGCCTCGCTCTCCCGTTGACTCATCCTCTCTGGTTTCTCCTTTATTTGGCTCCCTCAGTGGCAGCACGAGTGCTGAGCTCAGTGTTTCCGTAGGAACGGACCATGTGGACCAGGTCTCTCCCACGATGCCCCGTGCCACAAAGAACAGAGTTTCCGGAAAACTCCGCCGATCAGCCAGCGCCATAAGCAAATCCTCCAACTGAGCTCTCTCGCCCGACCCACCCCCAAAACCTCCCGTTTGGCCTTCACTACCGGTCCTGTTTTAAACCATCATACTGACCCCTTATGACTGCAGTTTGGGGGTGTGCTTTGTTTGTTTGTTTTGTTTTGTGTGTGTCGTTTTAAACATTTAACTGGAGCATATTGCACATTTTAAT…
TCONS_00085422	-			71.7919	42.0267	1.68979	0.000179591	0.163213	1.65792	8.885e-05	0.00644007	GAAGGAGTATCGTGACAGTGAACAGGTTTTACACAACACCAACCTCAGAGGCCTCCTGGGATAAACAAGGATTCATAATGTCTCTCCACAAAACTTTCCATGTCTGCTTATTACTGTCTGTTTGTGTTAACCTGGCCCAGAGTGGTATGCCAAACGGAGGCTTACGGCTCACTACATCCAAGGGTGGGACCCTGCAGCCTTGGCTTGTTGGTCTGGCTGCTGTAGTGGGATTCCTCTTCATCGTCTTCGTCATCCTTATTGTACAAAGGCTTTTCTTCAAGAAGGAAAATGCAGGCTGCTAGCCATCTGCCA
TCONS_00143353	LOC106574506	xm_005260174.1	XM_005260174.1 PREDICTED: Homo sapiens kelch like ECH associated protein 1 (KEAP1), transcript variant X2, mRNA	2.00973	1.17099	1.70773	0.00138446	0.244453	1.66039	0.0004218	0.0207665	TGTTATAGATAGTCTACCAGCCACGCTGAACTGCGCTGGGTTGGTGTATCTTGCGTTATAATCGTCGGGTAATCGGGTTAATTTCTTGGAATGTTGTTATTGTTGTTTTGTGCGTACTTGCCGACTTGCCGGGCGTCATTAATGAAGTTGTGCTGCTGGGCTATGCTGCTATGAAGTTGAAGTTGCTAAGTCATGGTGATGTAGAAATCGCGCCGCGCGCATATAATGCATCTACTGTGATGTGAATGCCCCACGTCAATGCGAAACGCGCAGCGTTCAGGCGCACACAGCACAGGAGACAGCTTCAAACGAGGTATTGTGCATCTGAATGTGTCTAAAGTGTATCCGAAAAAAGTCTCTCGTTTTATTCAATAAGTGCGATGTCATTTAAAAGTGAAG…
TCONS_00198429	dpep1	xm_011522925.3	XM_011522925.3 PREDICTED: Homo sapiens dipeptidase 1 (DPEP1), transcript variant X2, mRNA	18.0667	10.5606	1.69631	0.000613864	0.226147	1.66152	0.000100825	0.00710635	AGAGAAACGGAGGAGGCATAATAAACTCTCTCTGTATTTGAGCCTGACCCACAAAGAGACACTTTGGGAACAGAGGAAGAGTTCGGAGGGAACACAGAGAACTGTGAAATCTGAAGAAGCACCAGACAGACTAAAGACAAACTAACTTAGTGTCGGCTGAGAAATGTATTGAAACAAGTCAAAATACACTTTTTTTTAGTTATTAACAAACAGAGTTAGAGAGAAAACCATAGCGGCTGTAGTGAACCAGAGGCTGTGAACCAGAGGAACAAGTCCAGGTCAGGCTGGATCCGCTTGTGTGTTAGTTAGGGTGTAGTGAGCGAGAGTAAGAGATGTTGTCTGGAGGTAGTGTATGGGGGACTCTGCTGGTACTGTCCTGTGCTCTCAAACTCTCCTTGA…
TCONS_00083420	LOC106561493	xm_011520454.2	XM_011520454.2 PREDICTED: Homo sapiens neuron navigator 2 (NAV2), transcript variant X26, mRNA	1.0815	0.628253	1.71636	0.00239155	0.244453	1.66426	0.00137871	0.047136	CACTGGGGTGTTGAGGACTGGGTCTCTGGCTCGGATCTCAGAGTACACAGACAGCGAGGCGGAGAAGGTGATGGGGCTCCGCAGTGAGCTCCGAGACAAGGAGATGAAGCTGACTGACATACGCCTGGAGGCCCTCAGCTCCGCCCACCAGCTGGACCAGCTCAGGGAGTCCATGAACCGCATGCAGGGCGAGATGGAGAGGCTGAAGACCGAGAATCACTGCTTGAAGATGGAGAGTCAGGGCAGCTGCAGCAGAGCAGCCTCACAGGCCTCAGTGGCCTCACCCTCAGCCGGCCAGTCAAAGCACGGCCTCGCCCTAACAGAGTCCACCAGCCTCGACATGCTGTTGGAGGACAACGGGGACGGTAGCTCACGGAAAGAAGGACAACACGTCAAGGT…
TCONS_00130104	LOC106572414	xm_017005997.1	XM_017005997.1 PREDICTED: Homo sapiens FERM domain containing 4B (FRMD4B), transcript variant X10, mRNA	1.27426	0.75814	1.67127	0.000147892	0.148814	1.66431	3.18135e-07	7.653e-05	TGGACCTCTACTGCTGTATCAGTGGAAGCAACTGGAGAACTTGTATTTTCGGGAGAAGAAATTTGCTGTTGAGGTGAATGACCCTCACAGGCGGGCAGTGACCAAGCGTACATTCGGCCAGACCGGCTTGGTCATCCACACATGGTACGCCAGCCATTCACTGATCAAAACTATCTGGGTCATGGCCATCAGTCAGCACCAGTTTTACTTGGACAGGAAGCAAAGCAAGGGTAAAATAATTGCAGCGAAAAGTTTGGGTGATATTGCCGTCGATCTAACAGAGCATGGAGGAGGAACCAAGATAACCAGACTAGGAGATAACCTAAAGCACAACCTCATTATGGCTAGCACTGGTAGCCTGGCGTCAACAGGGTCTGCTGATTCAGCGGTGGACGAAGA…
TCONS_00206695	p4ha1	nm_001142595.1	NM_001142595.1 Homo sapiens prolyl 4-hydroxylase subunit alpha 1 (P4HA1), transcript variant 3, mRNA	1.73103	0.995526	1.72632	0.00139663	0.244453	1.67012	0.00140411	0.047612	AAAACAGCGGTGTCAATTGACGTGGGGATTTAACCTTCCGAACGCAGTGCTGGGCCGAAAAAGACCCCTGTGCAGCAGTGCAAAGATGGCGCCGAGGGGTGTCTGGTGTGTGTTGTTGACTTGTCTCTTCTACACATCCTCCGCTGACAAAGATTTCTTCACCTCCATTGGTCAGATGACAGATCTGCTGTACACAGAAAAGGACCTGGTCACCTCTCTGAAGGATTACATCAGAGCAGAGGAGAGCAAGCTGGAGCAAGTCAAAAAGTGGGCTCAGAAGCTGGACGTGTTGTCGGCCACGGCCACTCAGGACCCAGAGGGCTTCCTGGGCCACCCAGTCAACGCCTTCAAGCTGATGAAGAGACTCAACACAGAGTGGGGAGAGCTGGAGAGCCTGGT…
TCONS_00054782	LOC106606413			30.5299	17.8606	1.69748	0.00160415	0.244453	1.67345	2.46798e-06	0.000360923	GCATTGATTATAACTGAGCAATCTGACAGATAACGTGTCACTGTGACTGGTCCAAAGTTCAATGTCGACCGGCACCAAGAGACAGGGACACACTCAGGCAGACTGAACCAGAGAAGGGTGAGAAAGAGAGAGAGAAGTACAGAGGAAAAGAGAAACACATGAAATACTCTGAAATGAGGCAGGACTGAAGAAAGGAAACAGGTACAGCCCAGATACATACAGGCCTTGGTTCTGAGAGAGATGGACATCCTTGAAACAGCCGCCTATGACCAAAGACAGCGCAGGAACACGTACTGTGTTCTGTTTCTCTCTCTCTCGCCATTCTTCCTGGCCATCGCTGTCTACTTCTATCTGTGGATCCCTGACTCCTCCCCCTCCGTCCTCGCTGCGGCTATTAAG…
TCONS_00171623	thrsp			6331.91	3697.83	1.69904	0.000217745	0.171653	1.6755	2.38609e-06	0.000352464	TACTCCCCCTCAGCTCCTTGCACTGCATTCAGGCTTCCAGCCCCATCCCCACCTGAACACCACCAGCCCAGGAACAAGCCATCTCTACCGGGAACAGCCAGAAACCATCCATCCACCTGGAATCTCTGCCATGCAGTCTGCCGAGTCCAACACTATGCTGAACCGGGATTGTCTAGTCCTGGCGCTGAGGCGCTACTGCGCTACAGTTCAAAACATGGAACAGACTGTCCTCCTCCCCAGCCTGCTCAGAGATGTGGAGTCAGACTCTGATTCTGACTCTGACGACCGTTTCCAGGACTGTCACTCTGCAACCGGAAGCTCCTGTAAAGACCTCTATGACTACTACCTGATGCTGAAGGCTGTCAGGAACACAGTAGAGAGTGGACTGGTCACGCTGGA…
TCONS_00136857	LOC106573365			1.22611	0.718088	1.69575	0.00262245	0.244954	1.68102	7.34684e-05	0.00572626	GTTGTCACACCTCACCACCTGGTGTACTGTAGTCACTCTGATAAGCAAGGCTATGGCCCTCGGTACATTCCTGAGACATGGGGTTATCTATAGATACTACTGGTATATTATCTAGCCGTGAACGGGGCATGATGTTCACACAGACCTTAGAAATGTCAACTTTTCACATCTATCCAACCTTATTTCCCGTTGTCATCATATTTCAAAATCATGACAAATTGTCTAGGATTCCCTTTCTGTGGTTTATTTTGTGTGTATATTTAAATACAAGATGTTCTCTATGGACCTATATTCAGCCATCAGATTTTGATGTTTCACTATTAAATGTTGTTAAACAACATGTAGTTAAAGGAATATAACGTGCAATTGCAGGGTTGTTATTGGTATTGTACTCCGTAA…
TCONS_00090543	zfan6	nm_001242919.1	NM_001242919.1 Homo sapiens zinc finger AN1-type containing 6 (ZFAND6), transcript variant 10, mRNA	1.26092	0.720207	1.73498	0.00820883	0.306392	1.68172	0.000912328	0.0359489	TTCTAGAACAGTTACACTGGTTCTCTAGTGTTTCTGTCTACCCTCTTCTAGAACAGTTACACTGGTTCTCTTTTCAAGTATTCGTTTCGGTATTTCACTATGGGATACGCCCCCAGCATTTGTGTGATATATAGCACAGGGCAGTCGGTCGTCAGGATAAGCTTGTCTGGCAATACGGGACTCAGTATATCCCATAGTGAAATACCGAAACTAATAGTTGAAAGAGAACTATAGGTTACGACTGTAACCCCGGTTCTCTGATAGTATGAGTCAGGTATTTCACCAGAACACCCTCCTTGCATGAGCAGGGAAGAGGTGTGGCTTATTCGTTAATGGCTCAGATATGTTGCGTTGGGCTCTTTATAGGGTAGGAGGGACACCCTTTCCTGACTCGCACGT…
TCONS_00215339	LOC106591782	nm_017460.5	NM_017460.5 Homo sapiens cytochrome P450 family 3 subfamily A member 4 (CYP3A4), transcript variant 1, mRNA	1.93066	1.09566	1.75134	0.00218846	0.244453	1.69124	0.00119267	0.0431298	CTAGCAGCACGAGCTCAGAAGATAGAAACAAATAAAGAAATACTATGATCATTATTAAATCATATAATTGTTATAACTGTCTGAATGGTGAGCTGTTTGATAATTAATACAACTGTCCTCCGTGTTTTAGGACTTCTGTCTGAACAGTGAGCTGTTTGATCATTAATACAACTGTCCTCCGTGTTTTAGGACTTCTGTCTGAACAGTGAGCTGTTTGATCATTAATACAACTGTCCTCCATGTTTTAGAATTCTGTCTGAATGAAGTTCCATCTGAACGGCGAGCTGTTTGATGCGGTGTCCTTTGCCGAGGACGATACATGGAGACGGATCCGCAGTGTCCTCTCACCTTCCTTTACCTCTGGACGACTAAAAGAGATGTTTTGTATCATGAAGCAGC…
TCONS_00040820	LOC106603845	nm_001017995.2	NM_001017995.2 Homo sapiens SH3 and PX domains 2B (SH3PXD2B), transcript variant 1, mRNA	1.2037	0.68179	1.75766	0.00453596	0.265149	1.69683	0.00105332	0.0397354	TACACCCATTTTATGTGGTGGAAACCTTAACGTTGTCAAATTAGATTCGGTGAGCTGGGATAGACTGGGAGTTTGGTTCAGAGAAGGTCAGACATAGCCTACTGCCGGACAGGGCAAGAAGAGTAAAGACTGAATGTGGGATAGGAAATCTGACTTGAACCATCTACGGAAAAGTATCCCAGTTGTTTCATCCAGCAATCAAGGATCTGACGAATGACAAAGGTTGGCTGCGTAAACTTTGGCATTCAGGTCTGATCGTTTCTTAAACCGGCCTGTTGTTTTTAGTGGAGGCTCTGAAAGAGAACATCATGGCAAGGCGGACTGTGCACGAAGTAACAGTTCAAGATGTACAGAAGAGGAGAAATCCGAACAAACACTATGTTTACATCATCAAAGTGT…
TCONS_00125503	LOC106570183	xm_024446424.1	XM_024446424.1 PREDICTED: Homo sapiens jumonji and AT-rich interaction domain containing 2 (JARID2), transcript variant X3, mRNA	0.405128	0.228035	1.75915	0.0294123	0.407641	1.6979	0.000825691	0.0337567	TAACGGATGTGATAGGCTGAACCAGGGGAAGAAAGAAACTCGCCTCGTTTAGAATAGCTGCGGTGCTGGAGTAGTCAACACTCGTCGCCTGATAGTTCCAGCCAAAACGGGACATCAAACCTTTTTTATTTTATTTATTTGGTTCAATTTAAATCCTCTTCTCAAACAAGATGTGACTCTTTTCAAAGAACAGATACCTTTTAGAATATCCATGTCGTTCAGGATAGCCGGGAGAGAGAACGTCAAGGGGTTTTCTACGATTGGAAGTTATTTGTTGTGAATTGTTTTGAATATGTTATTCCGAAGTGAGTTTGTTTTTTGTTTGTCTCCGTTCGTCGTGGACCTTTAATTTGGAATCTATCGACGAAATCCAGATCGTCAAGGGAAACCCAGAGCGAG…
TCONS_00148771	LOC106575822	xm_005246243.2	XM_005246243.2 PREDICTED: Homo sapiens LanC like 1 (LANCL1), transcript variant X1, mRNA	3.42639	1.94686	1.75205	0.00111507	0.244453	1.69977	0.000436282	0.0212968	AGTGGTCTCAACATCGTGTGTCCCCATCCCACCTCTCTCGCAGATTCCTTCTCGTTTGACCAAAAAACTTGAGTTTTAGTGGGAGCGGAGGGGAGTTGGAAGAAAATGGACCAGAGAGCTTGGAAGAACCCATACGCAGACTATGATGGGAACCCTGCATCTGTGCAAGAACTATTTGATTCACAAGGAAAGCTCACAGCAGAATTTGCAGGGCGGCTGAGTAATGCCATCAGTCAGCTGTTGATGCACATGGAGAATGGGCTCAAGTCTGCTGACCCTAGAGACTGCACTGGCTACACTGGCTGGGCAGGCATCGCCCTGCTTTACCTGCACCTCCACGGTGTGTTCGGCGAGCCTTCATTCCTGCAGAAGGCTCTGGACTACGTGGGCCACAGCCTG…
TCONS_00174593	LOC106581930	xm_017004306.1	XM_017004306.1 PREDICTED: Homo sapiens GULP, engulfment adaptor PTB domain containing 1 (GULP1), transcript variant X16, mRNA	1.01132	0.579356	1.73327	0.0388534	0.437122	1.7032	6.28632e-05	0.00513592	TGTGTTGAGGAGTGGACGGAATAAGAGTGTGTTGATGTGATATCGCCGAGGACCATTTTACAGGACAGCCTGATAAGTATCGTGTTGTTAGAAGACACAGCACTCATGAGAATTCTGAGGCCATTAGATGAGTGAGGCCCAACAGTGGATCCTGGTCATTCACAATCAAAAGTATCGGTGGAGTATTGGCAAATACACAGAAGGGACCACAAAGACGCAAGGTTTTCCAGTATGAACCGGGCCTTTAACAGGAAAAAAGATAAATCCTGGATGCACACTCCAGAAGCTCTGGCAAAGCATTACATACCCTACAATGCCAAGTTTCTTGGAAACACAGAAGTTGATCAACCGAAAGGCACAGAGATTGTTAAAGATGCAGTTAGAAAGTTAAAGTTTCAA…
TCONS_00161536	LOC106578848	xm_005256563.4	XM_005256563.4 PREDICTED: Homo sapiens myosin phosphatase Rho interacting protein (MPRIP), transcript variant X6, mRNA	0.239416	0.135841	1.74719	0.00386753	0.259395	1.70688	2.68745e-05	0.00261629	CCAGGGGCGCAGCTAGCCATGGAAACCAAAACCGAAAAACTCGTTTATGTTTCAATGATTGTGTAAGAAGCGCTTCGTCTGAGTACTATGGGTCAGCGGGGAGTGAATTACGCAGAAGATTTGTATTCCACACATTTTTTTGTATATATTTTTTTACCCTAGCTAAATACCTAGCTAGGCGAGAGGATTGTATTACCTAGCTTGTTAGCCAGTGAATACACAGTGGTGGTAAACTTCGCAAAGAGTAACTGTTACGTTTGTAGCTAGTTAGCTCTTGCTAGCCAGCTACCTCCACTTTTGTGATTTTCTTTCATCGGGTGTAACTTAGGTTACCACCCGATGGAAGCTGTTGCCTTGGAGCTTGAGGCTGCTAACACTGTGCAATTTCTATTTTTGTGG…
TCONS_00153620	habp2	nm_004132.4	NM_004132.4 Homo sapiens hyaluronan binding protein 2 (HABP2), transcript variant 1, mRNA	2.73324	1.55979	1.74046	0.000351054	0.207677	1.71168	2.33037e-05	0.0023372	ATTAAATGTGTTTTAAGGTAAGCTCTCTTTAAATGAAAAAAAAAACTCTGACTGACACCCCCTTAGTCAATAGAACAGTAGTGTGCGGTGAGAGACCTAGATGCCAAAGCACTCTGAACATACAAAGGTTAGTCTTCCCACACAAATGGTTGGGAAATGATGTGGGTGATCTGACAGCATTACTCTTCTAGCCGCACACAATCACTGCCATCATGAACTCCAAGCCTCTTCTCTTCTGCCTCTTCCTTGTATTGCTCATTCTACCTGTTCAATTACGTAAACAAGAGAAGCATGGAAAACATCCGAAACAGGAAAAACACAACAAAAAACCTGAAAGAAAGTACAGAAGACATGAGGATATTCTGAAGGGCCAATGCAACCCAAACCCTTGCCTCAATG…
TCONS_00049033	LOC106605684			12.2198	6.81451	1.78624	0.00145573	0.244453	1.71334	0.00134104	0.0463251	ACAGATACACAGGTATAAAAGAACCAGACTAAACCCAGAGTCTCATACAGAGACCAAGACATGATGAAGCTTCTACTGCTGACCTTGGCTTTGGGGTGTGCAGCGGCTGTTCCAGTGGAGGAGGATGGGGCGTTGTTGCAGGAAGTTTGCCAACCCCACTCCAGACCCTGGCAGGTCTACCTGTGGAACACTGAGGTGGGCTGGTATGGGGAAGAAAGGTGTAGTGGTGCCCTCATCAACGAGTGGTGGGTGCTTACCGCCTGGAACTGCTTTGTCGAACCTGGCCACACTATGGTTTCTCTGGGGGAGCATGACCTGACAGTGGAGGAAGGGACAGAGCAACACATTGGGGTGGCCAGATATGTGCAGCACGAGCCGTACGCACGAGGCCCCTCACAC…
TCONS_00155401	LOC106577459	nm_001331031.1	NM_001331031.1 Homo sapiens ethanolamine-phosphate phospho-lyase (ETNPPL), transcript variant 6, mRNA	12.3757	6.86668	1.79032	0.00174063	0.244453	1.71402	0.00133222	0.0462178	ATAAAACATAAAAGAACAGAAGTGCATATCACGGCCATGTGTCATCGCTCATTAACATCAGCCCTTATAAATTTCACCAGCTGGCCAATGCAGAGCAGAGCAAATCTGTTCACGTGGCTCTGAGCCCTGACCTCTACAGAGGCAACTATAGACAAGACCATCCAGACCCCGCCACAGCATATGCCGATGACGTCAACAATCTTATACAGAAAGCCCATGAGAAAGGACACAAGGTTGCTGCTTTTATTGCAGAGTCGCTGCAGAGTTGTGGTGGGCAAGTCATTCCCCCTGCAGGCTACTTCCAGAAAGTGGCACAACATGTTCACCGGGCTGGTGGCCTATTCATCGCTGACGAGGTGCAGGTGGGATTTGGCCGTGTTGGCACCCACTTCTGGGCCT…
TCONS_00030216	LOC100196681	xm_011519172.3	XM_011519172.3 PREDICTED: Homo sapiens far upstream element binding protein 3 (FUBP3), transcript variant X2, mRNA	1.88642	1.04579	1.79167	0.00176902	0.244453	1.71969	0.00129895	0.0455246	GTCGCGCCATGACATCGCCTACAAGTGTAATCTGGGATTTCTATTGGAGAAGCAGTTTTAGACTATCTTCATACTGTGCTGTCTTTAATATAGCCTTTTGACTTTGTGGCTGTGGTAACTAGTGACAACCTTGCAGTGCTTTTCCACGTGACCGAACGCGGAAGCAGATTGTTCAAACAACAGCTGAGAAGTCTGGGGATGATGATGATGATGGCGGAGTTGGTGCAGGGACAGGCCTCCGTGGCTCAGCCCGGAATGAAAGCTGACGGCTTCGCCGACGCTTTACATCGGGCTCGACAGATGGCAGCAAAGATGGGGAATGAGCAGATTGTAGACCCCTCCATGTATGGCTATGGGGGCCAGAAGCGTTCAGTGGAAGACGGAGTAGGTAACCAGCTG…
TCONS_00105282	LOC106565453	xm_005257703.1	XM_005257703.1 PREDICTED: Homo sapiens LIM domain containing 2 (LIMD2), transcript variant X3, mRNA	1.7508	0.98593	1.76279	0.00635489	0.292638	1.72318	4.89777e-05	0.00423415	GAAGACATTTTTTTGGAAGAAGAATACAAGTATTTTATGATTATTCCCTGCGAACTGCAACTTTAAGAGATGGAAAAGAACTCTTGACTTGGTGACAGATTTGTCCCGCCCCGTGAGATGCACATACTTTGAGGAGCGCACGAAGACGAAAAACTCATTGCTGTGAGTGTAATTAACCAAAGCCATTTACATTAGCTATATAAAACGTATCTGGTTTAGCAGCAAGAGATTAAAACAAGTCAAGTATGTTCGTTTAACAATGTAATTAAAATCTCAGACACTAGGAGACTAATCGACTCAAACCAACGTCTCTCTTTCTATTGTGCACCTGTGGGACTGTCGGGGGAACTGCGGTAGGCAACATCATAAACGAGGCGGAGATGGAAGGCGGAAGTTCGT…
TCONS_00033096	LOC106602078	nm_005003.2	NM_005003.2 Homo sapiens NADH:ubiquinone oxidoreductase subunit AB1 (NDUFAB1), mRNA	13.3859	7.54765	1.76161	0.000769954	0.230738	1.72427	3.91933e-05	0.0035381	TGCGCCTGCGCACATTTGACCTCTTTTTCCCTTTGACTTTGTGGCTGTGCTATCTAGTGGAAACTCCCGCTTGTCATCTAAACGCGTGTTTTACTTTGCACCGTATTTTAGTTTCAATCATGGCGTCCCGTGTCCTAGCGCAGTGTGTCCGCCAACTCGCCCGGTCTTCTGTGAGACTCTCGTCGGGTAACATTGCAGTGAGAGCCGCAGCTGGTCCGGTCCTATTGAACCACCGACCGTTCTCCTTCATTGCCAGCAGTCAGCGGACACGGTGGATTGAACAAACGCAGATCTCTAGCTCAGTGGGAGTGTCCTGTAGACAGTATGGAGACCTGCCTCCCCTCACCATTGAAAGCATTAAAGAACGAGTCATGTACGTTCTGAAACTCTACGACAAGA…
TCONS_00051533	LOC106607212	nm_004230.3	NM_004230.3 Homo sapiens sphingosine-1-phosphate receptor 2 (S1PR2), mRNA	1.21678	0.68866	1.75711	0.000465213	0.219647	1.72513	4.12749e-05	0.00369327	CATCTGGACTTCATTTGTACACTGGACAGAGAAAAACTCACAATGAAAATGCTATCTGTTATCCTGTAAGTCTAATTAGTGACTATGAATAAAGGTAGAGGGTTTTATCTGAATATTATAAGTGAAAACCATTAGCCGAAAAACGGGACTGGTCCTACTACTATTCTGTAGTAGGACGTTTCGACAGTTGGTTTGAGGAAATATGTGTGTGACCGGCGCGTAATGTGCGCGCGCCTCCCTGTTGTTCCATAGCCTGTGGAGCTGTTGTTCTCAGAGTTAGAGAAGGAACAACCACACGGACACTGGGAATAGAGCAACAAAGGAGAAAGTATGAGCCTAACGAAAAGTCTCAGGCATTGTCTTTAAAATATTTTGTATTGGGATTAATTCAGTCTTCGC…
TCONS_00100157	LOC106565098	xm_017001475.1	XM_017001475.1 PREDICTED: Homo sapiens phosphatidylinositol-4-phosphate 3-kinase catalytic subunit type 2 beta (PIK3C2B), transcript variant X9, mRNA	19.866	10.9268	1.80541	0.00266206	0.245212	1.72607	0.00122557	0.0438892	TACTCTTTGTCCTGGCTGTCACCGCGTCTGATGAAAAACTATCCCTGCCAAGGACGTGCCCTTGCTCGGCGTGTTTCAATTGCTGAGACGACGCTGCGTTCAACAAAACTTTACTGAGAAAACCGGTTGCGAGGTATCCTACCGGAGTTTGCCTTAAATCGTGTGGAGTCGGTGCTGGGAGTGCCCAGCTGGTGCCAGTCTGCCCAGCACTGCCCGGCTGTCAGGGTCTTCAGGGGGATGAAGGCCTCGCCCAGCAGGGTGTTTTCCCAGAACGCACCCTCCCCCAGCACCCGCAGGTGGATCACCCTCTGCTGCAGGTCCCCGCGAGGGATACGGTCATACACCAGCTACGGGGAAAGAGAAGGGACAAATAAAATGTTCTCTTCTTGACTTCATTGT…
TCONS_00184724	LOC106584136	nm_000638.3	NM_000638.3 Homo sapiens vitronectin (VTN), mRNA	71.3912	40.0989	1.76954	0.000134644	0.143105	1.73072	2.02368e-05	0.00209284	CTCTCTCCCATTCCTTATAAAAGCAGACACAGTGCAGGACTCCGCTAGATCTGGACAGAGGGTTACTCTTTCAAGGTTGAAACAGAGGACACACGTGAAGATGACTCCATCAGTTTTCTTTGCTCTTCTGCTGGCTTGTGCTCTCCCATTCAATTCTGCTCAGTTAAGCTGTAATGGGCAATGTGGAGGAGAGTATAACAGGGGTTACATGTGCCAGTGTGATTATGACTGTCTCACTCACAATGAGTGCTGTATTGACTACGAATCCCAGTGCACCACCAGTGAGTCGTGTAAAGGGCGGTGTGGTGAATCCTTTAAGAGGGGAAGGCTGTGCGACTGTGATCCTGACTGTGCACGGTACAAAAAGTGTTGCCCAGACTACGACAGTCAGTGTGGCAT…
TCONS_00118050	LOC106569008	nm_000780.3	NM_000780.3 Homo sapiens cytochrome P450 family 7 subfamily A member 1 (CYP7A1), mRNA	21.5733	11.9039	1.80195	0.00690807	0.301448	1.73729	0.000279671	0.0155255	AGAACCTCCACTGTCATCTAGCTGAGTTCTCTCTGCTAGGGAGTTAACACTAAACCTGACCATTAGCCCTCTCTAGCACCAGGCACCTTTTGGTCTATTCTCCACACAGGTATTTGCCACTAGCATCTTAAGCAACCATGATCATCACCGTCTCTTTGATTTGGGTTGTGGTGATCAGCCTTTGCTGCTGTCTGTGGCTTGCTCTGGGGATCCGTAAGAGAAAACCAGGTGAACCACCAGTGGAAAATGGTTTGATCCCATACCTCGGCTGTGCCGTCCAGTTTGGAGCCAACCCCCTGGAGTTTCTCCGGAGCCGACAGAATAAATATGGGCACATCTTCACTTGCAAGATCGCTGGCAAGTACTTTCATTTCCTGTGCGACCCTTTCTCCTACCACG…
TCONS_00203772	LOC106588759	xm_005249652.3	XM_005249652.3 PREDICTED: Homo sapiens maturin, neural progenitor differentiation regulator homolog (MTURN), transcript variant X1, mRNA	0.778345	0.431154	1.78904	0.00630609	0.292322	1.73796	0.000373967	0.0191879	CGTTCCACAACGCGTGCGTAACATATGTATGCGACCCCAGAACGGACTGCTCCCCGCTGATCTCATCGGTTAATGGACTAATGAAAGGATGAGAGTTTGAGAAAACACCTTATTGTTACCGAATACCGTGAAGCCAGTGTAATGCGATAGTGAAAAGATCGTGTCTCTCTCGCCACGCGCATGGCGCGTTAGGGGAAACTGCAGGCTACAGCTGTCTGTCCGGTCAGCTGTTTTTATTTACCGAGAGACAGCAGCATCACTAGGAGGGTACGAGACCACATACTCGTCTATATCGGCGCCCCGGACCCCCACAGACTAGACCGCCAGGACTAACGGAGAGGACAGAGAGAGGAGGGCAGAGAGAGAGGAGGATGGAGTTTAAGCAGCTGGTGGAGGTGG…
TCONS_00160022	elovl2	xm_011514717.3	XM_011514717.3 PREDICTED: Homo sapiens ELOVL fatty acid elongase 2 (ELOVL2), transcript variant X2, mRNA	34.4708	18.8068	1.81723	0.00292304	0.249637	1.73819	0.00136105	0.0469675	TACCATAATTCGTGGGGTTTGTGGATGCATGCCAGAGCGAGCTAAAAGCAGATACTGAGATACCCTGGACAGCGCAGCTTCTGTCTCCTCTAGCCCACCTCTCTCTCTCCAGGGTAACGTGCCTCACAATCTCAACGCTATTTGACCTCCGCGGTACAAATTACAGGGCTTTTTACATCCAGCAAAAAGAGATGAACCATTTACAAAGTTTGGACGAGCGGTTAAACAAGCTTTTTTACTTCCTGTTTGAAGACAGAGACTCCAGGGTACGAGGATGGCTCCTGTTGGACTCATATCTCCCCACCCTCTCCCTCACCATCCTTTACCTCCTCTCAGTATACCTGGGATCAAAATACATGAGGAACAGGCCAGCATACTCACTCAAGGGTGTCTTACAAG…
TCONS_00189059	fancc			1.36643	0.74756	1.81341	0.00197187	0.244453	1.739	0.00126259	0.0448759	AACAGAGGGAAGTTCACTCATGTCACTTTACAAAGGAGAACGTTTTCTGATAGTGAAATTGAACACAACATACAGTAGGGTTCGATGAGAGACAAGGAAGAGATGGAGAGAGATGGGGGTTTCAGTCTAAGACGGCCCAGCACTTCCCTCCTTGCTGTTTAATCTGTTTCTGTGAAACCGGACCTAAGAGTCAGGGGCGACAGGTTAGAGCGTTGGGCCAGTACCCGAAAGGTTGGTGGATGGAATCCCTGAGCCGACAAGACCCTGCTCTGCAACAGGCTGCCCAGCCCCAATAGCACCATGTCCCAGGACCAGATGGGATCCATGGCTGGCCTAAAGCCCCAGGAGGTAGCCTTCTGGCTAGGAAAGGCAGTGGAGTGGGGCCAGACTGAGAGCCCA…
TCONS_00146596	LOC106576223	xm_005268909.4	XM_005268909.4 PREDICTED: Homo sapiens nuclear transcription factor Y subunit beta (NFYB), transcript variant X3, mRNA	2.54104	1.40711	1.79321	0.0165395	0.342707	1.73948	0.000340868	0.0178201	TGGCGGTCAGGGGAGGCAGTGCACTGTATGTTGGGAGGACGTGTAGCTCCGTGCTGGGACTGGTTCTTTTGCAGCCATTTTCTGTCCAACCAACGGCCGTTTTGAGAAGATGGAAGAAGACCGTTCCACCACCGACGCCTCCCAGCTAACGTTGGGCATCTCTGGTGAATACATGTCAGGAGGATATGTACTCCAGTCTCAAGATGATGATGGAGAGGAGAGTCTGAACGACCATGATGATGGGGGCATGAAAGAGAACTTCCGGGAGCAGGACATCTACCTCCCCATCGCTAACGTGGCACGCATCATGAAGAACGGCATCCCACAGACCGGGAAGATAGCGAAAGACGCCAAGGAGTGTGTGCAGGAGTGTGTGAGTGAGTTCATCAGCTTCATCAC…
TCONS_00064587	LOC106609942	xm_024447153.1	XM_024447153.1 PREDICTED: Homo sapiens N-acylsphingosine amidohydrolase 1 (ASAH1), transcript variant X2, mRNA	5.76287	3.20076	1.78738	0.000414719	0.214312	1.73992	5.48436e-05	0.00459759	ACGCTCCCTCAAATCACGAGGAAAGCATACACTTCCGTATTTTGAAGCTGACCAAAAGTCAGGAGAAGCTTCACACACAAACAATGGGACACAAGATGGATAGGTTGTGTTGTCTTCTTTTGGTGTCCTTATCTGTAGTATCGGCACAGTTTGTGCCACCGTATACCGAAGAATGCCAGACGGGCATGTACCCTCCCAAAGGTCCAACATTCAAAGGGTCTGTCACCTGGTACACAATAGACCTGGATTTGCCCCCCAGCGAAAGATGGAAGCTAATCATCACTGACAAAAAGGCTGAGTTGGTCAACATGATCCAGGCTATCAGGGATTTGGCCAACGCATTTGTTCCTAGTGGGAAACTGATAGATTTGGTCGACAAGGACTTGCCTTTGATAGTGG…
TCONS_00132868	LOC106571707			0.407287	0.227122	1.77763	0.000329462	0.203943	1.74265	1.77993e-05	0.00186988	GCCTTCAGGCGTTTGAAAATTGCTCCCAAAGATGAACCAGACTTGTGGAGGTCTACAATTTTTTTCTGAGGTCTTGGCTGATTTCTTTTTATTTTCCCATGATGTCAAGCAAAGAGGCACTGAGTTTGAAGAACAGCTTCAATTCGTCAGGACATGGACTCTACAAGGTGTCGAAAGGGTTCCACAAGGATGCTGGCCCATGTTGACTCCAATGCTTCCCACAGTTGTGTCAGGGCATTACTGACGCAAGAGGCAAGTGTGACAGTGATAAAATGGCTTCCAGACGGTTTCTCCCAGAGGATCTCTCCTGTCCTGTGTGCTGTGACATCTTCAAGGATCCTGTCCTGTCGTGTAGCCACAGCTTCTGTAAAATCTGTCTGCAGGAATACTGGAAAGGGA…
TCONS_00017007	LOC106587227	xr_001752614.2	XR_001752614.2 PREDICTED: Homo sapiens zinc finger protein 207 (ZNF207), transcript variant X8, misc_RNA	2.59686	1.42782	1.80858	0.0185282	0.353736	1.74284	0.000487949	0.0232069	CTATCATAATCCACTTCCTCCACTTCAAGAAGCGCCATTTTCGGCGTTGTCATTACAGCATGTCGCTAATGTTTATGGCATAATAAGAACGAATTTCACTGTGTGTTATTATACGTTAGCTTTCCAAGTACTATCTGAAAGATGGGGCGAAAGAAGAAGAAGCAGATGAAGCCATGGTGCTGGTATTGTAATCGAGATTTCGATGATGAAAAGATCCTCATCCAACATCAAAAGGCCAAACATTTTAAGTGCCATATATGTCACAAGAAGTTGTACACTGGTCCAGGGCTGGCAATCCACTGTATGCAGGTTCACAAAGAGACCATCGACGGGGTCCCCAACGCTATACCAGGAAGGGTAGACATAGAATTGGAAATCTATGGCATGGAAGGAATTCCA…
TCONS_00128728	LOC106571745	nm_001283026.1	NM_001283026.1 Homo sapiens NSF attachment protein beta (NAPB), transcript variant 4, mRNA	0.39779	0.219991	1.79189	0.0176881	0.349047	1.74396	0.000384831	0.0195639	GCACGCCTACGCTAAATAAAAGCATCGACGGTAATCCTTCATTCCTAGAATCGGATGCGGATATTATTTTTTCTGACTGCTACTTAACGTTAGTGTTTGCACTGTTAAAATCAGAGAATGGACAACTCTGGGAAAGAGAAGGAAGCGATTCAGCTGATGGCTGACGCTGACAAGAAAGTGAAAACCTCTGGCTCGTTCTTGGGAGGCATGTTTGGTGGACCTCATAAAGTTGAAGAGGCTTGTGAAATGTACTGCAGAGCAGCCAACATGTTCAAGATGGCCAAGAACTGGAACGCTGCTGGTAATGCCTTCTGCCAGGCGGCCCGGATCCACATGCAGCTCCAGAACAAACACGACTCGGCCACCAGCTTCATCGATGCAGGAAACGCTTTCAAAAAG…
TCONS_00153618	LOC106576884			8.04978	4.3882	1.82566	0.00241777	0.244453	1.74516	0.00118466	0.0429621	CTTTTTTTTTTTTTTTTACACCTGTAGAAATTCCAAGTTATTTATTTCTTGGATGAGAGATTTGCTGGTGCCTCTGAGGAGGTCGATCTCTTGGCTACGGCTCTCTATGCTCTACCTCTTGGACTCCAGCCACTGTGTGATATACAGTACCAGTCACAAGTTGGGACACACTCATTCAAGGATTTTTCTTTATTTTTACTATATTCTACATTGTAGAATAATAGTGAAGACATCAAAACTATAAAATAACACATATGGAATCATGTAGTAACTGTCATAGTTGTCGTAAGAATTGGACCAAGGTGCAGCGGGAACGTGTATGCACATCTTCTTTATTAAATAAAAAGAAGGAAAAACAAACAAAACACGTATACAAAACGCAACGAACGACACTAACAG…
TCONS_00216619	LOC106592106	xm_011536515.3	XM_011536515.3 PREDICTED: Homo sapiens spectrin repeat containing nuclear envelope family member 3 (SYNE3), transcript variant X2, mRNA	4.64826	2.55787	1.80429	0.00116995	0.244453	1.74612	0.000223149	0.0132048	GAGAGAGAGAGAGAGAGAGAGAGATCCTGTTAGGGCTAGGGGGCAGTATTGACACGGCTGGATAAAAAAACGTACCCGATTTAATCTGGTTACTACTCCTGCCCAGTAACTAGAATATGCATATAATTATTGGCTTTGGATAGAAAACACTCCAAACTTTCTAAAACTGTTTGAATGGTGTCTGTGAGTATAACAGAACTCAAATGGCAGGTCAAAACCTGAGAGATTCCTTTACAGGAAGTGGCCTGTCTGACCATTTATTGTCTTTCTTTGACATCTCTTTCCAAAACTTAGGATCTCTGCGGTAACGTGACACTTCCCACGGCTCCAATAGGCTCTCAGAGCCCGGGAAAAACCTGAATGTCGTCATTCCAGCCCCAGGCTGAAACACATTATCGC…
TCONS_00030186	LOC106600567	nm_001010883.2	NM_001010883.2 Homo sapiens family with sequence similarity 102 member B (FAM102B), mRNA	1.69157	0.928745	1.81161	0.000860802	0.233494	1.7528	0.000256522	0.0145072	ATTGTTTGAACATGCACTGGAACGCCTCCTCTCAAATGGTCGCTTACCGCGTTAGTGGTAACACTCACTGCGCCGTGAACTAGTTAGGGTCGCTCTGTTATTCATCAACCCCAGATATAGGTAAGGGGGTGTATAGTACTTCCACTCAACGTCAAATCACCTCAGACAGTCAGTGGCAACTGGGAGAAGTGACAGTCAAGAAGCTCAAGCTTTGGCTAGCTGTAGATACTATTATAATTAGGCACCGTCTGTCTGGCTAGCGACCGACAGATTTACCAAGTTACTTTAGCATAATGTCGTTCATTATGATGAAGAAAAAGAAATTCAAATTTAAGGTCGATTTCGAGTTGGACGAACTATCTTCAGTTCCCTTTGTTAACGGGGTCTTGTTCTGCAAAG…
TCONS_00136687	LOC106573166	nm_001241.3	NM_001241.3 Homo sapiens cyclin T2 (CCNT2), transcript variant a, mRNA	0.802717	0.444231	1.79386	0.00283586	0.247677	1.75399	0.000120067	0.0081209	CCTGCACGTTTGGACAGAATGGACATATTATCATATCCATGATTTTCCACAATTTGTGAGAGATTTTTTTGTTGCTGTATTGAAAGTTAAAATAGTGCTAATTTGCTGAGAAATTGGTTTACTAGTCCTCGGAAAGTAGCCAAAGCGCATGCGCGTTTTATTTCCTACGCTCCCTACCCCCTCGAGCCACCAGGGGCTAGTTGTTGGAGCGCAATGGCGGTGCACCGGGGACCTTCTTCGAAATGGCTCTTTTCCCGGGAGCAACTAGAAACAACGCCGTCCCGCCGCAGTGGAGTCGAATCTGATAGGGAACTTTCTTACCGACAGCAAGCCGCCAACCTAATTCAGGATATGGGCCAGAGACTCAACGTCTCTCAACTCATCATCAACACTGCAATC…
TCONS_00052169	LOC106607244			0.736491	0.405013	1.80258	0.00115859	0.244453	1.75486	0.000132	0.00871322	TATGCCACGCGTCATTTTGGACTGAGGAACTGCGCTAAAGAACACTAAATACATGCAGATTGTAGGATATAGGATTAATTGCAATTCTTCATGAATCGTGAAGTGTAGGCTAGGCTATTAGATCGATTCAAATACCATAATAATAGACCCTACCTATGAAATAGGTCAGTGAGACTGTGAAACTTTCATTTGTCCATGACCACATTGCCCATGATACTTTCTATGTTAAAAGAAAGGAGGCATGTGTCTGTGTGACTGTGAGTACAATTAGTGATTTGATTTGTATGAGTGGGTATAGCTTTCAAGAGTTTCTGCGCCCTTGCCTGGACTCAGATTACGTACAGCTATTAAATCACGCTGGGAGGGACTTCACATGGGAATTAATTACTGTAGAGAGCT…
TCONS_00184721	LOC106584136	nm_000638.3	NM_000638.3 Homo sapiens vitronectin (VTN), mRNA	11.2788	6.14032	1.8269	0.000560982	0.223229	1.76219	0.000218582	0.0129808	CTCTCTCCCATTCCTTATAAAAGCAGACACAGTGCAGGACTCCGCTAGATCTGGACAGAGGGTTACTCTTTCAAGGTTGAAACAGAGGACACACGTGAAGATGACTCCATCAGTTTTCTTTGCTCTTCTGCTGGCTTGTGCTCTCCCATTCAATTCTGCTCAGTTAAGCTGTAATGGGCAATGTGGAGGAGAGTATAACAGGGGTTACATGTGCCAGTGTGATTATGACTGTCTCACTCACAATGAGTGCTGTATTGACTACGAATCCCAGTGCACCACCAGTGAGTCGTGTAAAGGGCGGTGTGGTGAATCCTTTAAGAGGGGAAGGCTGTGCGACTGTGATCCTGACTGTGCACGGTACAAAAAGTGTTGCCCAGACTACGACAGTCAGTGTGGCAT…
TCONS_00083417	LOC106561493	nm_001111019.2	NM_001111019.2 Homo sapiens neuron navigator 2 (NAV2), transcript variant 4, mRNA	1.49113	0.808736	1.82975	0.00243466	0.244453	1.76356	0.000417847	0.0206725	GCGGAGAGAACTGAGCATACAGTGGAAGTGTACACATGAAGCTCTCTGTCAGTCACTCCAACTTCAGCGGCTTCCCTCAGCGAGCTCCCAGCAGCTCCTACTGCAGCGAGGGGATACCACCTTGGGCTGCTGCGGGCTCTATCAGGGACGACAGCAGCTCGGTGAGCAGTGGGATCAGTGACACTATCGACACAGATGACATCAACACCAGTTCCTCAGTCAGCTCCTACGTCAACACTCCGTCCGTCTCCTGCAAGGACATAGAGGGACAGCTCCAGACGGACGCAGAGAAGCACTTGGCCATCGAGCGGAACTCTGTGTGGTCCGGCAGCGACGAGGTCAAGAGGTCAGACGGTGGCTCGGACAACGGGGTCAAAATGGAGTTTGGCTCCAAGTATT…
TCONS_00060037	ccdc166			2.14423	1.16006	1.83384	0.00146961	0.244453	1.76377	0.000503512	0.0236758	GGACATTTGTAACTCCAGGCTCGGACTGATCCGTGTTTTTATATTGTATAATGCGGTCTTTACGATCTTGATTATTTTCATTTTTAGGGAACGTGACTTCCCTGTAGAAATGTGTTGTCTATGTAGTTGTCTTGGCAACAAGGGAGCGTTTTAAACAAACGAGAAGGCTACTAGAATGCCCCCTAAGAAGAAAGGAGAGTCTGCCCTTAAGCAGGATACAGCTGGACAAGGAGTAGAGGACTCAGAACACCCCGGGTCTGACAGAGAGGCTCTGCTACAGAGAGAGTACGACAAGCTAACCGACACCTTGAACAACCTCAAGAGGAAAGTGGAAAAGTTACGGCGTGAGAATGAGTTCCTACAGAATGAGGCCAACCAGACTCGCATGGAGAGCCAAGA…
TCONS_00104123	LOC106564811	xm_011544132.2	XM_011544132.2 PREDICTED: Homo sapiens fumarate hydratase (FH), transcript variant X1, mRNA	12.3466	6.65871	1.84813	0.0110216	0.310923	1.76392	0.00124484	0.0444354	ACAGGCTTGTGGTTTGCTCATTTTGGTTCCGCTCTGCTCCCTGGTCTGAAGTGACAGCTGATCAGACGCAATGTTTCGCTGTTTGAGAAACGTCCAGCGATTTAACTGTAACCTCCAGGCGTTACAGAGGAACATAGACAACACAAAGTACAGTCCTGTAGCAGGAGTTATCCTCATATCTTCCAGAATGTCTTCAGAGTACAGAATTGAAGCAGACACCTTTGGAGAGCTGAAGGTGCCAGTTGACAAGTATTATGGGGCTCAGACAGTCCGGTCCACCACGAACTTCAAGATCGGAGGACCGTCGGAGAGAATGCCAATCCAGGTGATCAAAGCCTTCGGGATTCTGAAGAGGGCTGCTGCAGAGGTCAACAAGGACTATGGACTGGACCCGAAGCT…
TCONS_00008830	LOC106601783	xm_017020926.1	XM_017020926.1 PREDICTED: Homo sapiens gephyrin (GPHN), transcript variant X22, mRNA	2.09245	1.12514	1.84452	0.00579029	0.284335	1.76814	0.000646125	0.028068	TGTGTGTGTGTGTGTGCCAGTGAGCGCGTGGGAGACTACATCTTCTTAGTCAAGAGCAGGATAAAGCATGGTTCAATCGCGGTGTGGCAGCAAAGAGAACATCCTGAGAGCTAGTCACAGTGCAGTGGACATCACCAAGGTGGCTCGCCGGCACCGCATGTCTCCCTTCCCCCTCACCTCCATGGATAAGGCCTTCATCACTGTACTGGAGATGACCCCCGTGCTCGGCACTGAGATCATCAACTACAGAGACGGGATGGGTCGAGTCTTGGCACAGGACGTTTACGCCAAAGACAACCTGCCTCCATTCCCTGCGTCAGTCAAAGATGGCTACGCCGTGCGAGCGGCTGATGGTCCAGGAGATCGCTTCATCATTGGAGAGTCACAGGCAGGACAGCA…
TCONS_00016696	LOC106588346	nm_001320597.1	NM_001320597.1 Homo sapiens DEAD-box helicase 5 (DDX5), transcript variant 4, mRNA	6.93943	3.8042	1.81305	0.000121424	0.135733	1.76891	2.86252e-05	0.00277047	GTCGATATTCAGAAAGTTCGCATAGAAAATAGATGCGACAATTGCCTGCTAACAAAGTATGGAGGTGCACCTCGTTTTGGAGGCGGTGGTGGCAGTAGGGGTGGACCCCCCCAGGGGAAATTTGGCAACCCAGGTGAAAGGCTGCGTAAAAAACACTGGAACATGGATGAGCTCCCAAAGTTTGAGAAGAACTTCTACCAGGAGCACCCGGATGTGACCCGCAGACCACCTCAAGAGGTGGAGAACTACCTGAGAAGTAAAGAAGTAACAGTGAAAGGCAGAGACTGCCCCAAGCCCATGATGAAGTTTCATGAGGCCAATTTTCCAAATTATGTGATGGATGTGATTGTCAAACAAGGCTGGGCTGAGCCAACTCCTATCCAGGCTCAGGGCTGGCCT…
TCONS_00013459	LOC106570078			1.57669	0.861513	1.81948	0.000296676	0.194804	1.77055	0.00011108	0.00766475	GTCAGTTCGAGTCAAAAGGCTCAAGTCCAAGTTAAGTCGCGAGTTATTGATGTTAAAGTTGAGTTGCAAGTCATCATATTTGTGACTGAGTTCACACCTCTGTGTATATGCGACTTGCATCCTTGGCACAAAGTTATATTACATTCTACTCAATCCATAGGCTTCATTAATGTCATTCAGACTGTTTTGAAGTTGATACAACTGGCTATGATAGCTGAGGTTCATAGCTAGGTTCTGAACTAATATGTATATCAAACGTTTAGGGTCCTACACAGATCGGCTACATAGCTAGCTACGCATCCATAGGCATACAGGTATTTTTATCAGGAAACTCTCTATTAATAGAAGATAAAAGAGCGTCATTCATCTTTTGTCTACATTGAACTGCCTTCATTTGCG…
TCONS_00183051	LOC106584414	xm_011527764.3	XM_011527764.3 PREDICTED: Homo sapiens ankyrin repeat domain 24 (ANKRD24), transcript variant X6, mRNA	1.15859	0.61686	1.86083	0.00224944	0.244453	1.77898	0.00071972	0.0304787	CACAACGTCATTTAGCAACAAATCAACCTGCCTCTAGCAACTTACCCTGAAAATTAGTTGGCAACACTGGCGACAGCAGGCGACCGAAGCAACCCCTCCAAGTAACAACCCTCTACACCAGAGTTTCACTTTTCTGGATGCAAAGTGCAGTAAGCCAAAATGAAGAACCTCAAGGCAAAATTGAAGAAGAATGAGAGCCAGGACTGGAGTAAGAGTGATGAGAGACTACTGCAGGCTGTAGGGCAGAACGAACCTGACAAAGTAGCTGCTCTGATCGTGAAGAAGGGACTCTGCCCCACCAAACTGGATGCAGAGGGGAAGTCAGCGTTCCACCTCTGTGCGTCTCAGGGTCATCTGGACTGTCTGGAGGTCATCCTGGCTCACGGGCCAGACATTAAC…
TCONS_00026271	LOC106601112	nm_001353018.1	NM_001353018.1 Homo sapiens major facilitator superfamily domain containing 11 (MFSD11), transcript variant 9, mRNA	3.84872	2.10507	1.81694	5.09672e-05	0.0906674	1.78959	2.10709e-07	5.50781e-05	CAACAAAGGCGTGGGTGTCTCTAGCTCGATTCTATGCTTTTTGTATTTGCTTAGCCATCTCAGAAATGTCTGGTCGACGCAAGTGTAACTGTTGGAATAATCTTATCTCATTGCATTGAGTGCTGTGTAGCGACCTGGGACATCTACCAAGAGGTGGTGCAAGAATAATATAATCATGGCAGACCTCAGGATTTACAACGTTGTCATTCTGGGACTAGGATTTCTGTTCATTTTCACTGCTTTCACCACCTGTGGAAACATTGAACAAACCATAGTTAAAAGCCTGGACAATGATACCTTCACTGGAAGTGGTTATCACAGCCTTGGAATCATCTATGGAATTTTTTCGTTTTCAAATTTGTTAGCTCCAACTGTTGTTGCAATAATTGGACCACAGTT…
TCONS_00056508	LOC106607509	nm_002265.5	NM_002265.5 Homo sapiens karyopherin subunit beta 1 (KPNB1), transcript variant 1, mRNA	1.64485	0.864327	1.89476	0.00111376	0.244453	1.79677	0.00140929	0.0477391	CGCGTGATATCCTTCCGCGGGAGTCGAGCAAGGCCCTTTCCCTCCCGACAACACAGAATGAACAAGCGGCATTGCTGCTTAAACCATTTTTTTTCAGGTTCCGCGTTTGGAATTAGCGCATATCCAGAGTAAACTAATCGGCTGGGGGATACTGGGCGTGTATGTTTTTCTCACCGGCTTTCATTGATTTATCCACGGTCTTGTTACTTTGGTTGAACACTGAAGAAATATAATCCGGGGTTGAGTTGTGCGCGGCAATCTAACTAGCAAGCGACTTCTGTGTAGAGTGGTTGGGACAGAATGGAGCTGATAACAATCCTCGAAAAAACTGTCTCTCCAGATCGAAATGAACTGGAGGCGGCACAGAAGTTTCTGGAGCAGGCGGCAATTGAGAATTTG…
TCONS_00091914	LOC106563226	xm_011519052.2	XM_011519052.2 PREDICTED: Homo sapiens bromodomain containing 3 (BRD3), transcript variant X2, mRNA	0.909978	0.479969	1.87964	0.00761392	0.304404	1.79796	0.000713386	0.0303479	CATTGCGCATGCGCATGGGACTTGGTATACCTCATCTTCATGCTGCTCCTGTACTTGCTCGGCCTCACTCAAATAAAACAGGATCCACTCGGACTACCAGGTACAAGGCAAAACCCCTCGGAGTCATCAAGGAAATTAAAAAGGTCAGGCCCTGCAATGAGATGCAGTTTCCTTTGGGCCACTAAAGAGCAAACAGAACTACACAATCCACTGAGGACGCAGTGTCCGTCTCCCACCTTGTCCATTGCAGAGGTAGCAGCGACTCCTAGAATACCACCCCCTTCCCATCGTCAGCATGTCTGCTGTTACCTCAGCAACCCCGGCCCCTCCTCAGGGAGTCAACCCCCCACCCCCGGAGGTCACCAATCCCACCAAACCAGGTCGGAAAACCAACCAACT…
TCONS_00141774	LOC106573594	xm_017026901.1	XM_017026901.1 PREDICTED: Homo sapiens GATA zinc finger domain containing 2A (GATAD2A), transcript variant X1, mRNA	2.87908	1.54411	1.85295	0.0122935	0.317224	1.7987	4.78577e-05	0.00418087	AGAGGGGATCCCCGGGATCGTTTTTTTTTTTTTTTTTTTTTCTTTCTTCATCGAATTACAGGAGTAAATAGTCTGTCAAAACAAGTGAAAAGCGTTACAGCGACACCTCTTCTCCGCAGTGATGTCGGAGGAGGCGGTGCGTCAGACGCGCAGCCGGAAGCGGGCCCTGGAGAGGGACGTGGTGGCCCCTGGCAGCCCTGGAGGGGAGCTGGACAGTAAGAAGGTAAAGCTGGAGAACTGTGACCTGCTACCTGCAGCAGATGGACCTATAGCTCTAGTGGCTGTGGGTGGAGGAGGAGATGTGGTGAAGACTGAGCAGACAGCCAAGGTGGCCAGCATGAGCATCCTGAAGACCGGTGAGGTTAAGGCTACCATCAAAGTGGAGGTGCAGACCGGGGA…
TCONS_00167565	LOC106580115	nm_001146288.1	NM_001146288.1 Homo sapiens apoptosis inducing factor, mitochondria associated 3 (AIFM3), transcript variant 3, mRNA	0.543605	0.287015	1.87799	0.00163985	0.244453	1.79894	0.000428373	0.0210054	GGATGCGTCGCCTGCTGCTGATGTTTAATCCGTAGTCGAACGCCACCTCTCCTCCCCCGTTCGCGAACAACGGCCATCCTTTCCACGGTTCAGAGCATTAATCTATTCATCGATTGCCAACACTTTCATGTGTTTCAGAAGAGAGTCCACAGACTTGTTAAGGGATTTATCCACCGAAGCCGGGCGATCCCATTGCAGCAGGAACTCCAGTGGTGATGTGGAGGTGCTGAGGTCTACAATGGCTGGCCTGGACCTACACCTGCACGTGCTGATACCCCCATTTCAACGTTGTCGTCATTACCTCCCAACCCAGCAACCCAACCCCAGGATCTGACCCCGTCTCCCCCTCACCTCCCCTGGGCTTCCTCCAGCCAGGCCTCCTGGCTCTACCCTGGGCCC…
TCONS_00164339	LOC106579949			3.7614	2.0136	1.85591	0.000415238	0.214312	1.80221	0.000150744	0.0096051	TTAGCAGTCTTGTTTAGCAGTCGTATGGCTTGGGGGTAGAAGCGGTTCAGGGTCCTGTGGGACGTTCTCACCACCCTCTTCCAGAAGGACAACCATCTCTGCAGCACTCCACCAATTAGGCCTTTATGGTAGAGTAGCCAGACGGAAGCCACCCCTCAGTAAAGGCACATGACAGCCCACTTGGATTTTGCCAAAAGGCGCCTAAAGACTCTCAGACCATGAGAAACAAGATTCTCTGGTCTGATGAAACCAAGATTGAACTCTTTGGCCTGAATGCCAAGCGTCACGTCTGGAGGAAACCTGGCACCATCCCTACGGTGATGCATGGTGGTGGCAGCATGCTGTGGGGATGTTTTTCAGCGGCAGGGACTGGGAGACTAGTCAGGATCGAGGGAAAGA…
TCONS_00023797	LOC106599039	xm_005247575.5	XM_005247575.5 PREDICTED: Homo sapiens solute carrier family 25 member 36 (SLC25A36), transcript variant X1, mRNA	4.88752	2.53604	1.91331	0.00240362	0.244453	1.80455	0.00122239	0.0438226	TGTAGGTCGACTGTAGGGCTGAGCTCACCTCATCTGGGAGCTAGCTACTGTTTTTCAAATTACATTTACTCAATTCATTGACTCATTTATAGGGTAGAATTTAATCAGGCACACTTAACAAAGCTCGTCATTTTATAGACTAAGTCCGTTTGACAAGGTTAGCATTTCAACCCTCTGGTATTATTTGACTTTTTTTTGATTGTGACTATTTCATTGTTGACTTTGTCCCCATCGTTACTGTTTAGAATCAATATAAGTGACTGTGGTAACACCAATGATTGGCACCTGTAGAATTGTTGAAATATGTTATTATTGTGTACCACACATGTTTTTGTTTTGTCCTGCACATAATGATTATACCAGTGGGGTGATGTTCCATTTACGACAGATTTGCATTTT…
TCONS_00094447	pcat2	xm_017023376.1	XM_017023376.1 PREDICTED: Homo sapiens lysophosphatidylcholine acyltransferase 2 (LPCAT2), transcript variant X1, mRNA	1.85091	0.96253	1.90658	0.00212413	0.244453	1.80605	0.000958723	0.0372094	CGAACAGGATTCTCAAGATTCGAATCGAGGAAGTGGGGTGATTGCAGAACTACTGTGCAATTCTAAAGCTTATTGACGCCATACCGCGACCCGAGCGAGAAGAATGACTCCCCGGAGAGTGTTCGCGCTACCCAGGCAGCAATCACTGTTTCTTCCGGCCGTCCTTAATCCTTTTGTGCAGGAGGTGAAATTGGCCAAGGCTGACATTATCAAATGTGTATTCCGGGGAATCTTCCTGGTGCCTATCCGTGCCATCTTCCTGACTCTGGTTCTCATGGTAACATGGCCTGTTGCTGTCATAACAACATTCATGCACCCTCTCAAAGGAGCAGTGGCGCCCATGACTGGATGGAGACGGTTCATGTGTCGGCGTGTGATGGCGTTCCTGGGGAGGTCTTA…
TCONS_00104307	LOC106565030	nm_006047.5	NM_006047.5 Homo sapiens RNA binding motif protein 12 (RBM12), transcript variant 1, mRNA	0.744044	0.393158	1.87228	0.00243387	0.244453	1.80629	0.000213048	0.0127248	CAGCCCTCGTTTTTAATGGCGTTTGCGAATGTACAATTTTATGTTCACGTCGGGCGTGAAACGCCCCATAATTCAATTCGCGATGATTGTACATCTGCTAAGAAAAGTCTGCCAAAACTTAAAACCTCAACATCAATATGGAGATGTCAACATACAAGTGTGTGTGTTGTTTCGCCTCAGCAGCATGGCTGTGGTCATCCGCTTGCAGGGTCTCCCGATAGTGGCGGGGACCATGGACATACGCCATTTCTTCTCTGGATTGACCATCCCGGATGGTGAGGTGCATATTGTAGGGGGTAAACGTGGTGAGGCTTTTATTGTTTTCGCCACAGATGAAGATGCCAGGCTTGGCATGATGCGTACAAGGGGAGCAATCAAAGGTTCAAAAGTGTCACTTTT…
TCONS_00053563	esr1	xm_017010383.1	XM_017010383.1 PREDICTED: Homo sapiens estrogen receptor 1 (ESR1), transcript variant X16, mRNA	4.77572	2.52781	1.88017	0.000310371	0.20013	1.81047	9.86761e-05	0.00701445	AGTGTAGATAGTTAAGGGAGAAGAGAAAAGCTCTGCCTCTCAAAAATAAGTGGGAGGGAGGAATGTTTTTGGGCTGTCTCCAGGCGGAACCTGGGAGGGAAAGAGAGAGCAAGGAGGGAAGAGAAAAGAGAGAGAGAGAACCTAGTGAACGCCTCTTCCCGTCCTCTTCAGCCCAACAGCCAGTATTGAGTTGCTTAGCACAGGCTGTTAAGGAAGAAACAGAGCAAGAGAGGGACGAGAGAAAAGAGAGAGAGAAGACAGAACAGAGACCTTCTCCCCTCCCACCCCTTAGTGAGCCAGTCTAAATCAAGCTGCTTGTCACTGCTGTTGTTCTGTGAATGTGATGCTGGTCAGACAGTCCCATACGCAGATTTCCAAACCTCTCGGAGCTCCTCTCAG…
TCONS_00052839	LOC106607703	xm_017010583.1	XM_017010583.1 PREDICTED: Homo sapiens zinc finger protein 292 (ZNF292), transcript variant X7, mRNA	0.262259	0.140444	1.85883	0.0158789	0.338108	1.81262	7.75768e-05	0.0059338	CTCTGTTTGACATATGCAATGGAGCTGACACTGTTTTGGAGCAAACTGCTGAAGCGGTTAGAGTCGTCTGAAGAGACTTTCCTGGACAGATGTCGTCAGATGTCTTTGCTGTCCAAAACAGTCTTCCACATCCTCTTCCTCATCAAAGTCATTCAATCAGAAATGGACAAGGTTGGACTTCCAGTGTGCGTTGACATGTGCATACGGGCTCTACAGTTGGAATCAAGTGACGTAAACACCAAGGCCTCCATTTGCAAAACCATCTCCTGTTTGCTGCCCACTGATCTGGAGGTAAAGCGGGCCTGCCAGCTGACAGAGTTCCTCCTGGAACCCACAGTGGACTCCTACTACGCCGTGGAGACTCTCTACAACGAACCAGACCAGAAGCTGGAGGAAGAG…
TCONS_00060032	ccdc166			1.02643	0.546172	1.86761	0.00158273	0.244453	1.81923	0.000138766	0.0090326	TTATTTGTCTGTGTCGCCCCTGCTTTCACCGTGCGCCTCGCCTCTCTCCAGCAATCCAACCGACTGGAGCAGTAGCCTAACCTACCGAACGTTTCCTAGTACCGTCTCAGGTCAGACGCCGGAGTGGTTCTCCATTTCCATCCTTTCCATCGGTGCCACCACGGCTAGCTCTCCCTGCTCAACTAGCTCAACCCCCGCACAGGCGCACTCACCTCCTGCACGCAAATGCAAGGCTACTAGAATGCCCCCTAAGAAGAAAGGAGAGTCTGCCCTTAAGCAGGATACAGCTGGACAAGGAGTAGAGGACTCAGAACACCCCGGGTCTGACAGAGAGGCTCTGCTACAGAGAGAGTACGACAAGCTAACCGACACCTTGAACAACCTCAAGAGGAAAGTGGA…
TCONS_00204728	LOC106589337	nm_015276.1	NM_015276.1 Homo sapiens ubiquitin specific peptidase 22 (USP22), mRNA	0.635432	0.331287	1.90833	0.253964	1	1.82615	0.000873012	0.0347916	ATGAGGTGGGGCTTGCAGCAACGGTCGCGGTGTTCTGTTGAAATTCCATTGCCGAACATTAGCAAGCTAAAATAACTGGAACTAAGGATATAGCTTCCGAAGTGTGGACAACGACCAATACCACCCAAATGTGGATTTAATTTGGGGAAAACATGTAAAAATTCTGGAATGGGATTACTCAAGGATTGCTTTGATGTGTACTGCATTTACCTCCGATTTAGCTGTGGCTACCTCTCAAGCTAGCCGAATCGGAACAATCGGCGGATAACTGGCTAACTAACGTTAAACGTAACTAGCTAGCTAATTCTTTAACGTCAGGACTAGGACGGAGCACGCTTCATCGCTAAAAATACACAAAACGAATGTTGTTACTGTCATGGGTCCAGCCGGGTGCCCCCA…
TCONS_00175422	hacd2	nm_198402.4	NM_198402.4 Homo sapiens 3-hydroxyacyl-CoA dehydratase 2 (HACD2), transcript variant 2, mRNA	19.3234	10.1509	1.88877	7.03622e-05	0.105682	1.82855	3.9221e-05	0.0035381	AGAATACTAGTACCATCTGGCACACTTATCCGGCAGCGCCAAGTGGGGTTCAGTCATGTCGGCACCTGCTATGGGGACCACGAAGACAGCTCACAGTGATGTGGCCCCGAAGAAAAAGAGGGGACCGGGTGCACTGGCTACGGCGTATCTGGTTATATATAACGTGGTTATGACAGCTGGGTGGCTGGTCATAGCCGTGGGCCTGGTGCGGGCCTACTTGGCCAGAGGCAGCTACCACGGCCTGTACTACTCTATAGAGAAACCACTGAAGTTTTTCCAGACCGGAGCTCTTCTGGAGATATTGCACTGTGCAGTAGGGATCGTGCCATCCTCAGTAGTTTTAACAGGGTTTCAGGTCTTGTCACGAGTCTTCCTCACCTGGGCCGTGACACACAGTGT…
TCONS_00143085	LOC106574250	nm_152388.3	NM_152388.3 Homo sapiens transmembrane protein 237 (TMEM237), transcript variant 2, mRNA	4.39413	2.24908	1.94238	0.00104801	0.244453	1.83971	0.000592868	0.0263121	TGTGTTCTCAGCTAAAAATCACTGTAATGGCAAGGCAACGAGTGTAAACAAAGTGGTCGGGTAAACAGCGTGGCAACCAACATGCAGACATTACCAGCCCAAAACGTTTTAACAGCTAGGTAGCTAACTAGCTATCTCTTATCGGGGTTGTTTTAATAGGGTATCCCGCAGAAATGGACACAGGAGGATTCCAGGCACAAAGCACGCGACGGAGGGACCTCCCGCCTCTTCCACAGCGTGGACAGCGTGCCCTGCCCCCCATGTCAAGTCAAGATACAGGTGACGGGATGCCGGTCCCTCAAAGCAAGAGGAAGAGTCAGGTGGATGGTGTTGAAAGCCCAGAGGCAGACTCAGGGATGGAGATGGCCCAGGTGGGGGGTCTGAGCAGTCACAGGTCAT…
TCONS_00038042	LOC106602719	nm_001358.2	NM_001358.2 Homo sapiens DEAH-box helicase 15 (DHX15), mRNA	3.37603	1.72372	1.93926	0.00194771	0.244453	1.84084	0.00063134	0.0275409	GGACCACAACCAACGAGCTAAAACAAACTGCTTCCGGGTTACCCGAATTTGCTTCCTCGCGCGGATCACTGTAACGAGCCGGTTGTAAGGAAACTAGCTAAATATACGCTGTTATTTTACATCTGTGTTTATTCATCATGTCTAAAAGACACCGTTTAGATTTAGGCGACGACTACTCAAATAAAAAGAGATCTGATGGGAAAGACAGAGATCGCGACAGGGACCGTGACGAGCGCTCTAAAGACAGGGAGAGGGACAGGGACCGCGACAGAGATCGGGACCGGGACCGAGATAGGGACGTGAAGCCCTCTGTCGTGCCCCCCAACACCATGATGGCCGGGGGAGGCATGCTTCCTCTCAAGCAGACAGCCATGCAGCAGCAGATCAACCCATTCACAA…
TCONS_00133846	mgll	xm_024453334.1	XM_024453334.1 PREDICTED: Homo sapiens monoglyceride lipase (MGLL), transcript variant X12, mRNA	11.5566	5.92021	1.93969	0.000382091	0.212505	1.85055	0.000245324	0.01409	CGCAACATCAGCAGAGAGCGCGGAGAAGGCAGAGCCGTCTGTGAGAAAGCGCAACTTTACAGACCTTTCAGGACATAAGCGTGGGTCCTAGGCGTCTACATGCCCGAACCAGAAGATCCGCGTCGGACTCCGCAAGGTGTCTCCTACGCCGACCTGAAGCACTTCGTCAATGCCGACGGACAGCACTTGTTCTGCCGCTACTGGGAGCCGGATGCCCCACCAAGGGCTCTGGTGTTCGTGGCACATGGGGCAGGAGAGCATTGTGGGCCGTATGATGAGATCGGCCGGACCCTGAAGGAGCAGTCCATGCTTGTCTTTGCGCACGACCACGTTGGCCATGGCCAGAGTGAAGGAGACCGGATGAATATTAAGGACTTCCAGGTGTTTGTCAGAGACTCC…
TCONS_00184556	LOC106584184	xm_017002113.1	XM_017002113.1 PREDICTED: Homo sapiens ST3 beta-galactoside alpha-2,3-sialyltransferase 3 (ST3GAL3), transcript variant X8, mRNA	1.49455	0.757566	1.95628	0.00350353	0.254707	1.85165	0.000778017	0.0322725	AATGTTCCCTCCCACTGTCAATGTTGGGTCTACTGTGTTGTGTGTGCTGATGGTGCAACTGTACAGTGATCGCTATTTACCTTTTGAGGAGGGTTCCACATACACTCGCTGCTGGATAACAATTTGAAATTGACGCTGGAGATGGACAGCTAACTTGCATATAAAGACGAAATGTTTATCTTAGCTATCAGTCACTTCTGGGACACGCATCATCAAAGAAACGTAGGAGGTGATGAGAATCATGAAGCCAACCCGTCACCTGCTCCTGGCGCTTTGTCCCATGGTGGTCCTGGGCTTCCTCTACTACTCCTCTGGGAGACTGCACCCCTGGGGCTGGGGACATAAATCACTGTATGACAAACAGGGATTCTTGCTGAAGTTGGATGGTAATCTGCCTTT…
TCONS_00038862	LOC106603069	nm_139248.2	NM_139248.2 Homo sapiens lipase H (LIPH), mRNA	7.60699	3.97262	1.90034	6.18687e-05	0.10077	1.8519	1.44974e-06	0.000253421	GAGGCGAGGAACAGTGGGAGTTTACTCTGATGTCTCTCTCACCTTGTTCACTTCCTGGAATGAGCACCGGCACACAGCTATGCAAACATGAAGAGTCCGGACCTCTTGACACACTGAGTCCGGGGAACTAGTGCTCTCAAGGTAACAAGGTCTGAAGGATGTCCTTTTGGTGGTGCCTGGCACTGCTGCTGGGATCTGTTGCAATATACAGTGCCCAAGAATGTGATGTGTTCACTGATCTGGACCTCCATCACTCTATCATCGGGACCAGCCTGTATGTGAAGCTGTTGCTGTACACCAGAGCTAATCTTATCTGTGGTCAGGAGCTGTCCCACCACAACCTGTCAGCCCAGCCCCTGTTCAACGTCACCAAACCCACCACCTTTATCGTTCATGGCT…
TCONS_00104058	LOC106564830			4.66701	2.34329	1.96739	0.00736018	0.304179	1.85525	0.000599448	0.0265332	GTCAGTTGGCTTTTCATAGCCGATCATTCAGAGTATCTCTACTGCTCCTGCTGTCTCTAGAGAGTTGAAAACAGCAGGTCTGGGACAGGTAGCACATCCGGTGAACAGGTCAGGGTTCCATAGCTGCAGGCAGAACAGTTGAAACTGGAGCAGCAGCACAGCCAGGTGGACTGGGGACAGCAAGGAGTCATCATGTCAGGTAGTCCTGAGGCATGGTCCTAGGGCTCAGGTCCTCTGAGAGAGAGAAAGAAAGAAAGAGAGAAAGAGAGAATTAGAGAGAGCGTACTTAAATTCACACAGGACACTGGATAAGACAGGAGAAATACTCCAGATATAATAGACTGACCCTAGCCCCCCGACACATAAACTACTGCAGCATAAATACTGGAGGCTGAGACA…
TCONS_00203303	LOC106588612	nm_021969.2	NM_021969.2 Homo sapiens nuclear receptor subfamily 0 group B member 2 (NR0B2), mRNA	27.8441	14.6566	1.88845	0.000216512	0.171653	1.863	1.16232e-09	6.8903e-07	TTGTCAGCCAGTCAGAGATGCTGATCATACTGCTGGACAATATTTCAGAGAGAATGTGGCTATTCTCACCTCTGTAGCATAGCTCTGTAAAGCCTCTGCACTGGGGACATCTTATCATCTATTGATTGATTGATACTTTATTGTTCCTCAAAGGGGAATTCTCCATGATGTTTCCTCTTGAAGAGATGAAGACCACCTGTCACTGTTCAGGTTACCGGGAGCAACAACAGCAGCCTCACACCATCCTGTACAACATCCTGATTCGGGCGGACAGTAACTACAGCAACAACGACAGCCTGATCAACAACAACCAGGTGAACCAGTACAACTACAACAAGATGATCCCTCACAACTGTCACTGCAAGCAGCAACGGGCGGTGTGTCTGAAGAACCCTGAGG…
TCONS_00029603	LOC106600427	nm_000271.4	NM_000271.4 Homo sapiens NPC intracellular cholesterol transporter 1 (NPC1), mRNA	8.47748	4.42525	1.90643	3.66416e-05	0.074722	1.86572	1.90889e-07	5.02932e-05	CACCACAGAAAAAGGGGCAGGGGCGACAAGGTTAGGTAGCTAGCCCCGCCTGTCGGTTACTGTGTTCTGTTAACGACGGCAGGTGTTCAGAAGGTGGGAGAGAAGGATGCTATGTGCTAACTTAGCCAGCTAGTCCTAAAGAAGATTAAGATACACAGCAGGTGGGAGGCTGGGGCGAAACCATTTGCTAGCACACAGTGTCACCGCAGCCTCCCCGTGAAGGAACCAATGAGATGCTCGAGTGGGACGCAGTTGCGGGATGCAGTTGCAGGCTGTGGTCAAAGCCAAGAAAACGTTGCACAATGTTACTAGAGTGTGTCCGCACTATCCAATCCTGGCTGTGGCAGCAATGTGCAAAACGGTTGTTCTCCTGTCACCAATGCCGTAATGAACAAGTCA…
TCONS_00030150	LOC106600582	nm_024544.2	NM_024544.2 Homo sapiens mitochondrial E3 ubiquitin protein ligase 1 (MUL1), mRNA	1.11432	0.556186	1.99001	0.00324964	0.25296	1.86614	0.00111071	0.0412904	CCGTTCTTCCGGCGAAGACAACTAGTGTTTTTGAAAGGTGTTTGGAGCGCTAGATGGCTAATTAGCAGAGGCGGTTGCCACTGTTTTCCGTCTGTCTTCCGCAGTAATGTAGAGATATGGCTGTATGGGAACACTAACCCTATAAAGGCTTGTTACCAGGGAGGTGAGAAGAGACGGTGTGGAGTGTGTGTTGGGGGGGATGGAGGAGTTTCCAGTGAGGACGGTGGAAGGGCTCTGTCTAGGCACCAGCTTGGCTATATCTGGTTTCTTCTACTACGTCTACAGGAAAAAGAGGAAAACAGTGGACAAGCTCAATGATGCACCACATTTGACTTTGGATGGGAAACTGGCAGACCTTTTGAACGTGACACCGGGAAAGTGTCTGCAGTATGTTGTCAT…
TCONS_00086462	LOC106560545	nm_001195302.1	NM_001195302.1 Homo sapiens U6 snRNA biogenesis phosphodiesterase 1 (USB1), transcript variant 2, mRNA	1.01903	0.531408	1.90283	9.30392e-05	0.122183	1.86862	7.40385e-08	2.38627e-05	CGCTGGTGTGTTTTTCAGCACTATGACACCAAGTGTCCCATGGGATGTCCTGACTTTGCCATCGATGGCGATGAAGAGGACACTGCCAACAAGATCTCGTCTGAGGACAGTGGGGAGGTGGCGTCTTACACAGAGGACAGCGACGAATCCTATTCGCTGGAGCTGGACACAGACTCCTCCCACACGGGCCAGATGAACCTATTGGAGGAGATCCTGGACTCTCTGAGCACCACCAGCACAGAGCACGGCAAACTCAGCGCCGCCAAGAGCCTGGACTTCAGTACAATGGACAACATCAACTACAAGGCAACGAACACGTCTAACCCCACCAGTGAGAGCAACCTGCCCCAGGTTTGTACTAGTGGCAGTGGGGTGGTGGGGAGAAGAGGTGTTGGAGGA…
TCONS_00204835	lgi1	nm_005097.3	NM_005097.3 Homo sapiens leucine rich glioma inactivated 1 (LGI1), transcript variant 1, mRNA	3.33966	1.65056	2.00926	0.00237151	0.244453	1.87306	0.00110941	0.0412882	ACAGAGCCAACCTAGTTACAAAAAATTACAATATAAAATTGTGTAGCCTACATTGTGTACATTTTCACTTTTGGAATGACAACGTATTTTGTAGGATTTTAATCCATCCAAGGATCGGTGACGTTTGTCTTATTTTCCCTGTCCTGCATTTACATACTGCGCCTTGCAGAACGAATCTTTTGGATGAGTGCCTGGTCATTGAGATACAAGCTGCATACATCACTGCATAACTCGAAGCAAATACAGACATTCAGGATTTGACATTGAAACATTTTAAGTTTGGATATTTAATTGAGGTTCATGTTCAGAAATCTTCGACGGACTGGTTGTCACCAGAGAGCACCAAAAGGATGGGATATGGAAACAAAACCCTGAAAGAATGCACGGTCTTGCTTTGCG…
TCONS_00172792	LOC106582097			4.359	2.13467	2.03051	0.018492	0.353472	1.88758	0.00117727	0.0429621	TAATGAACACGATATGCACTGTAAAAACAAGCCCAGCAATGCATTCAAAACCACTTCCTGCAGGGCAGACTGAAGCTGAGGGGAAATGACATCACAGGCTTTAAGTTGGGATGTGATGTCGAAATCATCCAAAAACAGTTCAGGAACAGACGGTACAGATAAGTGTTGACACCAGCGACAGGTCAAAGTCCAGTTGCTGATGTTACAAAACCAATGATGCAAGACAGACTACTAGACTGCCGTCTGATTTGGGGAACTCTATAGGTCAACAATGAGACCGGCTACAGGACACAGCAGTGACAACCCGAGGAACAATGCTACCCAGACTGGATCCGTTGTTTTTCTCTCCAACCCTTTGATGAGTGATATTGAGTCAGATTGGTCCCCCATTCATGATGC…
TCONS_00164078	LOC106580064	xm_024447665.1	XM_024447665.1 PREDICTED: Homo sapiens zinc finger AN1-type containing 5 (ZFAND5), transcript variant X1, mRNA	1.21539	0.609847	1.97251	0.000611112	0.225751	1.89373	6.88387e-05	0.00549336	TCTTACTAAAGTAGGAAACAAACACCGCTCGGCAGAGCGGAGGCGGGGGGGAGAGAGAAAGAGAAGACATTTACACCTCGGTCAGAGAAAACAGCGAGAAAAGACATTTGGTGGACAGTACTCAACCAGACCATACATCGTGTGTGCTTTTGATCAAATTGTGCAGGTGAGAATCGACATTTGAAACGGTTGGGTTGTCGTGGTGTATGGTTGAAGACAGAAAAAGGACACCGAAAATTGGATCAACGTCATCTTAATATGGAATTTCCGATGGCCCAAGAGACGAACCCGAGCCTGACGCCTGTGCTTTGTGCCACTGGCTGTGGTTTCTATGGCAACCCCAGAAACAACGGCATGTGCTCGGTCTGCTACAAGGAGCATCTGAACCGACAGCAGAGT…
TCONS_00026109	LOC106600987	nr_024413.1	NR_024413.1 Homo sapiens uncharacterized LOC401105 (FLJ42393), long non-coding RNA	0.831278	0.426235	1.93767	0.000221337	0.172416	1.89537	1.85247e-06	0.000302939	GAGGGAGGGGGGAAGTGCAGAGTAGGCTGGGGCTCAGGGGTGGGGTTGGAAAATGCAGAAGGAGCAACAGCTTGAGCTCTGGGACTACAGTGGACAGAAAGTAAGAGCATGGTGTGCTCTCAATGAAGGAGTGAGCAAGAGGAAGCCAGAAAGAGAGATGAAAGGAAACAAGACACATCAATCTACGTAAAGGAGGGCGTGCGGACAAGACGGACATTGTAGTTCTACTGGAGCCGAGTGGAGAGGGAGAAAAGAGGGGGGAAAGAAGAGAAAGAAAGGAGAGAGGCGCATGAGGTATTTTTATAGGGCACAGACAGAGATATGATAGCCTGCTTACAGAAGCTGTGTGCCTGGAAACGCTCAGAGAGAGCGAGTGAGAGAGAGAGAGAAAGAAAGAGA…
TCONS_00011073	LOC106611907	nm_018653.3	NM_018653.3 Homo sapiens G protein-coupled receptor class C group 5 member C (GPRC5C), transcript variant 2, mRNA	0.642907	0.321726	1.98782	0.000202245	0.171376	1.90042	7.36749e-05	0.00572783	CACAGCACACACCTGAGCAGGTTCTTCTGAATTCCATGGATCGGACACACGAGAGGCTTCATCTCCTTCTGCTCCCGATCGCTGTCACTTTCTGGTCTCTCCCCTTCTCTATGGCCGCCAGCGTGACCCCAGGGGGGTGTGGCTCCAATGTAGGCTCCCTGTACTATAGCCTGTGTGACCTCAGTGCCGTATGGGGCATCGTACTGGAGTCATTCGCGGCGGCCGGCGTGGTGGGTTCCATCATCCTCCTCATCGTCCTCCTGGCCAGCCTACCCTTCATCACAGACAAGAACAAGAGGAGATCCGTGGGGCTCCATGCCTGCTTCCTGATCTGTACCCTGGGCCTCTTCTGCCTCACTTTCTCCTTCATCGTAGGGAAGGACTTCGCCACCTGTGCCT…
TCONS_00181176	LOC106583633	xm_024453709.1	XM_024453709.1 PREDICTED: Homo sapiens myotubularin related protein 14 (MTMR14), transcript variant X16, mRNA	1.33976	0.662441	2.0127	0.000588746	0.223504	1.90247	0.000237152	0.0137876	CGAGGAGAGACAGCCAGCCAGACAGCATGCGCTCTCTGATTTTGCCCGTCGCCCTCGGAGCGTCAGGCTCGTCTGGAGACGGTGAGGGAGGTGTTCCTGGCTGCCTACAGCTCCACCGTGGGCCTCAAGTCCAGCGTGCCCAGCCCCTCCGGCGCCATCTCAGGCCTCCTGGAGCAGTTTGCCCGTGGCGTGGGCCTCCGGGGCACCAACAGCATCGTCTGATCTAGGGTCAGGTCTCCCCACCCCAAATGTGAACTCTGCGCCCATAATCATTGTATTCATAAAGTGTCTCAGAGTAGGAATGCTGAACTAGGATCAGTTTTTCCTGTTAGATCATATGGACAGGAAGGCCTGACTCTAGATCAGCACTCCTACATTTACATTGAGTCATTTAGCAGA…
TCONS_00182439	LOC106584137	nm_015640.3	NM_015640.3 Homo sapiens SERPINE1 mRNA binding protein 1 (SERBP1), transcript variant 4, mRNA	1.01587	0.503412	2.0061	0.000860271	0.233494	1.9067	0.000184453	0.0112768	CTATCACGCCGGAAGAGAAGGAGGTCCTTTTCCCAGCCATCTTGTGGCATCATTTAGCGAAGTGTTCGCACCAAGCCTCGTAGAATCGGAGGAAAATCCTGCTGAAGGGGCGCCATCATGCCCGGACATATGCAAGAAGGTTTCGGCTGCGCCATAGCCAACCGATTCGACCAACTATTTGACGACGAGTCGGACCCGTTCGAGCTGTTGAAGGAGGCGGAGAACAAGAAGAAGGAGGCTCCTGTCCCTGGTGCCGCCAAGACCGCAGCCCAAGCCGCCAAGCTTCAGAAAAAGGAGTCCCAGAAAGATAGAAAGATGGTCCCTGCTGATAAGAAAGATGAGCCTCTGGCACCCGTGCCTCTGAAGAAAGATGGACCTGGTCCCAGGAGGATGGGTCGC…
TCONS_00007419	LOC106612959	nm_001297648.1	NM_001297648.1 Homo sapiens connector enhancer of kinase suppressor of Ras 1 (CNKSR1), transcript variant 4, mRNA	1.25002	0.624367	1.98877	0.000276023	0.187662	1.91915	1.6394e-05	0.00174434	GGGACCGCAGTACACATGGTAGTCTACCTCTCCTACTGTAAAGACCTGGGGACCGCAGTACACATGGTAGTCTACCTCTCCTACTGTAAAGACCTGGGGACCGCAGTACACATGGTAGTCTACCTCTCCTACTGTAAAGACCTTGGGACCGCAGTACACAAGGATTCCACAGTTTACGAGAAAGAAAAAGACATCATCTCCATCTGTCGTCAGTTGGTGGCGGTGTGTGATGAGATTCTGTACTGCAGTCCAGAGGCGCTCCTTACCCACACTGCCCAGCTGGAGAGGGTTGACCTGGTGCCTGTCTTCGACGGCGATCACCTGTCACCCGCTGACTTCTGTGACAAGATATTACCTGGGGACGAGGTGATCCAAATCAATGACCAAATAGTGGTTGGC…
TCONS_00155402	LOC106577459	nm_031279.3	NM_031279.3 Homo sapiens ethanolamine-phosphate phospho-lyase (ETNPPL), transcript variant 1, mRNA	7.34026	3.66882	1.98623	3.57002e-05	0.0746224	1.92307	1.65118e-06	0.000278605	CACTGCACATAATACAACACAGAAAAATCTTTGATAAACAATGTTAATCTTACCAACGATGGCCTTCAGTGTTCTTATGTCGATGGCCTCCTTGGCAACAGGTCAAAAGAGGTAAGTAGAATGGGTAAGTATATGAATATGAACATACTGTACATTTGCATTCAAACACACATACTCATTAGCTAGAATGACGAAAACAGAGGCTACATAGCTACATTTCAATGGGACTCGCAAACAGCACCCAACAATCCTGTTTTGTCTTCTTCTGAGGTCAGGAAAAGCCGATGTAGTCTGGCTGTAGTGTTGTGACTACTTATTTATGATCAATATCAAGTATTAAAAACTCTACCTGATTACTATTGAAAAGTCTGTGTAGTAAAGCTGTAATGTTTTGACTAC…
TCONS_00123694	LOC106569441			14.2171	6.79383	2.08474	0.00224312	0.244453	1.9258	0.000956036	0.0371634	ACTTTAACAAACGTTGGGAGCAGCCAGCTTTATAAAAGCTAGACGACTGTGGGACGAGCATAAGTCTGTCTGAGAATTATGGCAAGAATACAGATTACTTTAATTTGCCTCCTTCTCCCCTGTCTCTTTCAGGATTCTTTAAGTAAACATGTCCCTCATGAAGGTGGCCACGCTTTGCAACCTCGCATCCAGAGAGACATAAAGAATGTAGATCTCCCTGTGGTCTTACAGGGGCCAATAACTCATGTAACGGATGTAGACGCAATCCTCAGGAAGCACAATATCACTCTACCAAATGGCTACCTTGGTCAGTGCACTGTTGTGAACAGCTGTGAGGGTCTGAAAGAGCAACTGGAGGACACAAACAGACAATTGCAGGAGAAAACCAGCCACACCATT…
TCONS_00076229	LOC106612245	nm_002715.3	NM_002715.3 Homo sapiens protein phosphatase 2 catalytic subunit alpha (PPP2CA), transcript variant 1, mRNA	1.02082	0.51073	1.98098	0.000710515	0.229302	1.93755	5.81665e-07	0.000125387	CCATTGCCCGGTTGAACCCGGGCCAGTGTAATAGAACTCCCTCATTGATTGTCGCTCGGGAAAGAAGCTGGGTTGGGTCCACGGGATATCATACAGAGACAGTTTTCTGCAACTACACCACGCATTTCTTTAGCTTTTTCATATTAACATAAACTTGAGGTACATGCATCGATTATTTTTAACAAGTAGTTAGCTAGTGCCGAGGGTTTGAACCAATTTAAAACAGAGTCGGTAACCTAGCAAGATCGTGCATTCATTTTCGACGAAAGCAAAACGAGTGCGAATGACGAGAACGTATTAGCTAAACTAGTTTTCAATAGGTTTTCAACCTAACTAGCTAGCTGAAATATAACCAGACATGGACGACAAGTCATTCACTAAGGAATTGGATGGGTGGAT…
TCONS_00144948	LOC106575305			2.03682	1.00608	2.00466	0.000203252	0.171376	1.94383	1.43672e-06	0.000253421	GTACAGACCACTATAGCCCCCAGATGTCACATTGAAGGATTATGGCTTGTTGGAAGGACATACTACATTTAGATGTGACAAGAGATGGAGTGAAGAGGAAAGAGCCTAACGTTAAGGGCAGGAGCCAGCTGTGTGAGATCTGTGAACACCAAAGGGGTCGAAGAAGGGGCTAGGGGCTGAAGGAACCAAGCCAGAAGTCTGAAAGATTGAGGTCAAGGCTGTCCATTGTTTTGCCTGCAGGACCAGTGAGAGATTACGTTTTGATGACGAGCTCTATACCTTAAGGTCCAGGCATGGATAAAAGCTGGTGAGACATTCAACAATGTCATCTTCACAGACGAATCAACCGTGGCCATTGAGCAATTTGCTCAAAATTGCTACAGAAAAAAGGAAGAAGAG…
TCONS_00224123	LOC106594759			0.283068	0.131834	2.13068	0.021751	0.372689	1.96703	0.000834655	0.0339976	ATGTGTTTGTATTCTATGGTTAGTCTGGTGTGTTTGTGTAAAGGGTGTTTGATTTAGTATTTCTGGGTTTTTGGTTGATGGTCTATGTGTTTGTATTCTATGGTTAGTCTAGTGTGTGTGTTTCTATGTTTGGTTAATTGGGGTTGGGACTCTCAGTTGAAGGCAGGTGTTGTCTATCTGCCTTTGATTGAGAGTCCCATATATTAGGGTGTGTTTGTGTGTGTGATTTGTGGGTGATTGTTCTGTGTTGAGCCTATGCTTTGCAGACTGTTTGTTAGTTGTTCGTTTTTCGGTTTTGTTATTTTGTATGTTCATTTTGAGAGTAATTAAAAATCAAGATGAGCATTCACGTACCTGCTGCGTTTTGGTCCTCCATCACCGACGACAACTGTGACACAC…
TCONS_00125566	LOC106570248	nm_052943.3	NM_052943.3 Homo sapiens family with sequence similarity 46 member B (FAM46B), mRNA	9.51177	4.46304	2.11901	0.00338074	0.254438	1.9671	0.000422249	0.0207665	ATTTTCTTTAAACCCGTCAATATGCTTCCAGCTGGATTACAGTTAGAAGTGTATCACAGTCACAGCGCAGGAGAATTTTGGAGATGACAAACGGTTTAGTTTACCGATCTATGTTTTATATGTGCAGAACTCTCAGACCTTTAGCCTAGATTGTTTTGAAACGTATGTTCTAAGTGACATCTGAGAAACGCAACAAGGGCGATTTTGTATGATTTATTGAAGATTTCAAGTTTCATTCCAACTTCAAAAGAAACACCTATTTTTGGAATTGCTTTGGTACTGTCCATAATAGCCTACATCCACCAACACTACAGAAGATTTTACTACCTTTCCCCGTCCCATCATGTCCTCCGGGGATGTGTCGGAGCAGAGTCGGCGGTTCTGTGTGTTGTCTTGGGA…
TCONS_00184142	mk03	xr_243293.1	XR_243293.1 PREDICTED: Homo sapiens mitogen-activated protein kinase 3 (MAPK3), transcript variant X1, misc_RNA	1.76876	0.831278	2.11713	0.000808995	0.23322	1.97216	0.000379897	0.0194328	AATTCCAAAGCAAAGAAGAAGAAGAACTAGAAACGAATCCATTTACACACTCTGGAGGGGGGCCTTGAACGACTCATATTCATCCGTCAACGAAACGAACCAGGGAAATATATTTAACCTTCCTATCAACCTGAAGTCAATTTTAGATTTGCGCCAGGCCCCCTCCCAAATATTGACTGAAATAGTAGATTTCTAGACTGAATCATGGCGGATTCGAGCAACAGTGCTGCTTCGACTGGAGCTACAGGCTCGAATACTGGTGCCGCCGGGGCTGTTGAGCCCGAGGGAGCTACTGGAGCTACGGGGATCAAGCCCGTTTTGGAGGTGGTAAAGGGGCAGAACTTTGACGTTGGCCCCCGCTATGTCAACCTCTCGTACATCGGGGAAGGGGCCTATGGA…
TCONS_00011593	cercam	nm_016174.4	NM_016174.4 Homo sapiens cerebral endothelial cell adhesion molecule (CERCAM), transcript variant 1, mRNA	0.950127	0.445948	2.11288	0.00405327	0.26108	1.97219	0.000293288	0.0160136	CTGAGCAGTGTCTTAACGTAATCCTAAAACCTACTCTGAGCTGGGAGTTTTGTTGTCTTAAAACAGGTTAACAGGACCTTTTATCTAGCCTAGTTCACCCATATTTTATTTTTGCCCAAAAAATAGTGTGTATTTCCAGTAGTTTGCTAACGTTACACTGGTACATAGCAACAAACATATGAACTACTGAAAACCCTACTTAAATTTGAATTCAATTCAACTACCACTAAGCCACTAGTTAAATTACTAGCTAGTTGCACTACGTGTGTAGTTCACTCCTCGCCAACATTTCTGACAGATTTTGGTGCGGAAACTGTAGAAGATGTAATTTAAAACTCTCCGCAGACACACCTCGGATTTGGGCACGGAAATAGCCTCATCTGCTGCATCTTGAACATT…
TCONS_00209375	LOC106590523	nm_001143762.1	NM_001143762.1 Homo sapiens eukaryotic translation initiation factor 5A (EIF5A), transcript variant D, mRNA	0.694646	0.317642	2.16407	0.0149916	0.33363	1.97321	0.00113619	0.0419089	AAGCTGTTGAACATCACTGATGGGTTCATGTCCCTCATGGGTGACAATGGAGACGTGAGGGAGGACCTGCGCGTGCCTGATTCAGACCTGGGAAAGGAGATCGAGCAGAAGTTTGCCGCTTCAGAGGATATCCTGGTCTCTGTGCTGTCTGCTATGGGGGAGGAGTGTGCTGTGGCCATTAAGCAGATGACCGGTGGCAAATAGAAAGACAGGACTGACCTGCCCAGGCAACAAACTCCACCCACAACCAGTCTCTAGTATTCTTATTGGTTCTTCTGTCACCAAAGCGACGGCCTTCACAGACAACCTCAATCATTCTGTTGTGATTACTCCTTTGTTTTTTGGTTTCTCTCTCTCTCCGACGCTGTCGGACTGTCCCAGCGTTACTGCGGCACGCTC…
TCONS_00191875	phs1	nm_198402.4	NM_198402.4 Homo sapiens 3-hydroxyacyl-CoA dehydratase 2 (HACD2), transcript variant 2, mRNA	8.66357	4.14712	2.07624	0.0020887	0.244453	1.97715	2.24023e-05	0.00226735	GCAGGCCCAGTTTATGCCTTGCATTTCCTGATTTGGTGGACTGATTGGAAGAGTAGCTCTGACTGATTGCTATTTTCTCAGCATCTGGCACACTAATCGGGCAGCGTCAAGTGGGGTTCAGTCATGTCAGCACCTGCTATGGGGACCACGAAGACGGCTCACACTGATGTGGCCCCGAAGAAAAAGAGGGGACCGGGTGCCCTGGCTACGGCGTATCTGGTTATATATAACGTGGTTATGACAGCTGGCTGGCTGGTCATTGCTGTGGGCCTGGTGCGGGCCTACCTTGTCAGAGGCAGCTACCACGGCCTGTACTTCTCTATAGAGAAACCCCTGAAGTTTTTCCAGACCGGTGCACTATTAGAGATATTGCACTGTGCAGTGGGGATCGTTCCATCC…
TCONS_00041145	LOC106603978	nm_198147.2	NM_198147.2 Homo sapiens abhydrolase domain containing 15 (ABHD15), mRNA	1.26156	0.57514	2.18374	0.181608	0.916704	1.9871	0.00114	0.0420029	GTAAGCAACAGAGAAACCATAGTTTATCACCAGCCAATTGTTGATGTGACCACTTTGATTGGTTGAGTTTAGATATTCATGTTTGCTCAGGGTTTGCTCAGTCCAACATGTGTAACTGTTATCTGTTTACCCAAATTGCCAAATTACCTGCTCTATGTAGACATGGCGTAAAAGGGTTGTGTCTGTTCTTTTCACTCTATATCTATGGTGAGTTTAAGCCCAGCACTGATTGCTAATGATTTAGAGAGGGAGGGACTAATGGGGTTGGGAAAGAGGGATAGAGTAGGGAGGGTGAGAGGCAAATATATTTGGTGTCTAAAAGAGAGAGAGAGGGTAAGGTGACATGCTCCCCCCTTGCTTTTTTCTCTCTCTCTCTCTATTCTTTCTGTCACTCCTAGA…
TCONS_00029601	LOC106600427	xm_005258278.5	XM_005258278.5 PREDICTED: Homo sapiens NPC intracellular cholesterol transporter 1 (NPC1), transcript variant X2, mRNA	3.52586	1.67256	2.09952	0.000293452	0.194213	1.99029	3.10285e-05	0.00292629	GCTAAGGATGAGCGTCACGGTTACAGCCCACTTCAAGGGAATCGTCTGGACATTGTGTGCTGTGTGAAGCTGCCAGTTGGCCAGGAGGAGAGGACAGATGGCTTCCTCTTCCACTTCTTCAAGAAGTTCTACTCCCCCTTCATCCTCAAAGAGTGGGTCAGACCCATTGTGGTGGCTGTGTTTGTGGGGATGTTGTCCTTCAGTATCGCTGTCACCAATAAGGTAGAGATTGGACTGGACCAGAAGCTCTCCATGCCTGATGACTCGTACGTCCTGGACTACTTTAAGAACCTGAGCGAGTACCTCCACACGGGTCCTCCGGTCTACTTCGTGGTGGAGGACGGCCATGACTACCTGAGTCTGGAGGGCCAGAACTCTGTGTGTGGAGGGGTGGGCTGC…
TCONS_00151013	LOC106576965	xm_017009433.1	XM_017009433.1 PREDICTED: Homo sapiens N-deacetylase and N-sulfotransferase 1 (NDST1), transcript variant X17, mRNA	1.88426	0.862459	2.16174	0.0020429	0.244453	1.99244	0.000512751	0.0239743	TATCCGTTTCACCTTAAGAATACCAACATAATTATGTTTCAAATTGGGTCATTTCAATGATTTTTCTGCGATCAGAGTCAATTACCCAGATTATTAACGTTTGGATGTCCACTGGTACGAAATCTCCCTTCTGCTGGCTATGTATGGTTCATTCCGGAGTTTCGGCAGAATACATCGATTGCTGAATGAAGATGGCGGATTCACGAGCGATGCTGTCAACTAGACTTGAAACTTAAGCATTTGCATATTTTCTGTCATTGTGCGTTTCGTGTGGATAGCTGTCTTCCAAAGACGTACATTGGCCCTCGTCTTGCGTCAGACTGCTGCACACGCTGAGGCCTTCTGAGACTGACGGACAGACAGACGCAACACGCCTGAGGGACAGACACAAGGACAGCA…
TCONS_00202528	i2c3			0.867503	0.409165	2.10295	0.00163354	0.244453	2.00352	7.00793e-05	0.00553472	TCAGGAGCTCAGAAGGTTCACCTTCCAACAGGACAACGACCCTAAGCACACATCCAAGACAACGCAGGAGTGGCTTCGGGACATGTCTCTGAATGCCCTTGAGTGGCCCAGCCAGAGCCCGGACTTGAACCAGATGAAACATCTCTGGAGAGACCTGAAAATGTGTGCAGCAATGCTCCCCATCCATCCTGACAGCTTGAGAGGATATGCAAAGAACAACAGGAGAAACTCCCCAATTACAGGTGTGCCAAGATTGTAGCGTCATACCCAAGAAGACCCAAGAATTGCTGCCAAAGGTACTTCAACAAAGTAAAGAGTCTGAATACTTATGTAAATGTGATATTTCATTTTTTTATTTTTATAAAAACATGTTTTTGCTTTGTCATTATGAGGTATTGT…
TCONS_00028221	abcf2	xm_017011640.1	XM_017011640.1 PREDICTED: Homo sapiens ATP binding cassette subfamily F member 2 (ABCF2), transcript variant X2, mRNA	3.23619	1.58136	2.03452	0.000156521	0.150102	2.00864	2.17175e-12	2.25299e-09	GAGAAGGTGGGGCTACAAAAGACAACTCGGCGTTTCATTGGTCGGTGAGCCGGCGTTGGGAACACGCGACAACGAGATCATTCTTTCTTGTGCGTTTCCAACCGTCGTCGCCGCCGCCGGTGAACAGGTACAAGACCGGTTGAATTTTCTTTCTCGAGGTTCGCAGCAGCCATGCCCTCCGACCTGGCCAAGAAGAAGGCGCAGAAGAAGAAGGAAGCCGCCAAATCCCGACAGAAGGCCAAAAAACCAGGAGAGGACGGAGAGGGAGAGAAACCAGATCAAGGCCAGCAGAATGGAGCAGAAAGCAATGGAGTGGATATCCTGACCAAGGAGATGGACGAGTTTGAGCTGAAGAAAACTGAGGCGCGGGCGGTGACCGGCGTGCTGGCGTCGCACCCA…
TCONS_00132730	LOC106571445	nm_001318049.1	NM_001318049.1 Homo sapiens short chain dehydrogenase/reductase family 16C member 5 (SDR16C5), transcript variant 1, mRNA	2.10502	0.998573	2.08823	0.000371215	0.21002	2.01528	3.2123e-06	0.00043526	AAACACTCAAATGACAGCGTATGACATTAGGACAGGGGAGGGACATCTGAGTCTAATCAGAGAGAGGGACATGAAGTTGCGAGACATTGAATAAAAGGATCAATAAATTCATAGAGCGATTTGAAGATATCACCTAGAGACTTTTTAAAAGAGAAGAAAATATTGTAGTAAGAGGGTTAGCCCAGCAAATATGCACAACCAACTGATCCAGTGTTTCGAGGGCTTTCTATTAAATTTGTGTTACATAAAGGAATTTTTTGAGCTCATTATTGGAGCAATCTTTTACTTGTTTGAGGCCCTTGTGCGTCTGTTCATCCAGCCACCCAGGAAGGACGTGGAAGGGGAAATAGTGTTGGTAACAGGGGCAGCCAATGGTATTGGCAAACTGATAGCCAAGGA…
TCONS_00079865	LOC106613821	nm_001130111.1	NM_001130111.1 Homo sapiens abhydrolase domain containing 17A (ABHD17A), transcript variant 2, mRNA	0.682624	0.304951	2.2163	0.00305095	0.2505	2.01644	0.000976864	0.0376643	GAAAAAACACTGCACATCCAATGGATTAATAAATGACAGTAGCTGCTAATCATTTCAACCACTAAAAACCGATTTGATTATCAAAACGGATATTCGTGACGCTTGTTTTTTTTTCTTTGGTTCCCAGGCTATATATTTGCGTCAGTGTCCACAAATGACTGTCCTCCTAAAATTGGTGTTTTCAGGTCTGGATAACTAAACTAGCTAGCCACCCAATGCTAGCTGCTTAGCTGATACATTTCTGTGACCTAATTTAGCTAACGTTAGCTGGCTACTTAGCGATAGAAAATGTGTCGAAAATTAAGCTTGGGTTTGGTTTTTGTAGTTAAAAATAATATTGTTTGTGTGTGTCGTCATTAGCATTGCCGGGATGTGTTTACTTATTCCGTTGCAGGCACG…
TCONS_00206457	calcoco2			3.28342	1.49096	2.19603	0.000846375	0.233494	2.04005	0.000134161	0.0088368	GATCACAATACCCACAGTAAAGGGAAACGTTGATAGTGTTAACTAAGGGGGAAAACTCTAGAAAGTTGAGTGAAGTTCTTCTCTGCATCTGCTGATATTTCTTCTGCACGGCAGTTCCCGGGGAGCTGCGCACCCACTCGCAGTGGGCTGGAGCACCACAAAGGATTATCACACATTTGTGTGGGTAGAACCATCATTGGATCTGATAGGACTGGAGCCAGTCAGAAAACAAGTGCTTTTTACTGCATACTACTTGCCGAAGGATGATGCAGCGTTCTATCAGTTCTGCTATATCGATAGCAATGACCAAGTGAGAGGAGCCAGCACCCCCTTCTGCTTTAAAACCCCAGGGGAACAAAGCACAGACTGCAGCCTTGAAAATGACCTCTTGGTTATCAT…
TCONS_00207443	LOC106589661	xm_017002330.1	XM_017002330.1 PREDICTED: Homo sapiens piggyBac transposable element derived 5 (PGBD5), transcript variant X1, mRNA	0.607159	0.285355	2.11494	0.000496558	0.222769	2.05016	2.29359e-07	5.85696e-05	GCGTATTCATTGAGGTCTCTACACAGTACGAGCCACCAACGAAATAGCTGGCCCAACCAGGATGCGCAGAGAGTGATAAATATTGATAATTTCGGTCTCTGTGCGCAGCGCCGAGGGGAACTTCAGTAGCCTTGATGAGGACAGCTCCCCTCCGGTTGATGCTTTGAAGAAAGGGGAGAGTCGAAGTTATCGCATCACAAGCCAAGTCTGCAGTTGGCCTAGAATAATTATCAAACGCGCACAGTGGGAGTGGACTGTCATCTCCCGTGGGTAGGTGTGTGTGGCACGGGTTTTTCCCCAGTATAGTTGCATGCCGAATATTGTGCGGTGTGGTAAGCTACCAAGTGCATCGACGAGCGATGGCGGAATGTGGAATGAAGGCGCTGTCTGTCCTGGAGG…
TCONS_00188860	suds3	xm_017019817.1	XM_017019817.1 PREDICTED: Homo sapiens SDS3 homolog, SIN3A corepressor complex component (SUDS3), transcript variant X3, mRNA	0.637606	0.282515	2.24602	0.00248461	0.244453	2.0543	0.000492629	0.023396	AAATACAGTAGGGGAAGAGGTAGTTGTTTGGGCTAAATTATAGATGGGCTATGTACAGGTGCAGTGATCTGTGAGCTGCTCTGACAGATGGTGCTTAAAGCTAGTGAGGGAGATAAGTGTTTCCAGTTTCAGAGATCTTTGTAGGTCGTTCCAGTCATTGGCAGCAGAGAACTGGAAGGAGAGACGGCCAAAGGAGGAATTGGCTTTGGGGGTGACCAGAGAGATATACCTGCTGGAGCGCGTGCTACAGGTACCATAAGGGCCAAGCCATCTACCTGGAGTCAAAGGAGAACACCAAGATCAGCTGTGTCATCAGCTCTGTGGGAACAAACGAGATCTGGGTGAGGAAGACCAGTGACAGCACAAAGATGAGGATCTACCTGGGACAACTGCAGAGAG…
TCONS_00016974	LOC106587302	nm_015355.3	NM_015355.3 Homo sapiens SUZ12 polycomb repressive complex 2 subunit (SUZ12), mRNA	0.882781	0.383756	2.27398	0.00184516	0.244453	2.06185	0.000541724	0.0249426	GGATGAGAGGTATTTCTAGATGTCCAGTAAAGACCACACGATTTTAGAATAACGTGTAGCTCATCTGAAGTTTTAATGGTTTTCATATAATCAATAACATAATCTATTATTTTTTATGTACATATGATGGATGTACTTTACTAGTCGACTTTGTGTGAATCGTTGGAAGGAATACTGGACCGCAACATTTGGGATTTCTTCTCGTTAACCCACTATGCTAGTTTAGCTAGCAGCAGCTTGCTTCCTTGCTAATTTCATGGGTTGCCTGTGTTGCATTCAGGTGAAGTCATGAGTGGGACCAGTTGTAAAGCGAACGGCGCCGTCTATCCGGCCTCGACAACTGTAATGACCACGGTGAAGAAGCCGAAGATGGAGCAGATTCAAGCCGACCATGAGTTG…
TCONS_00076707	LOC106612462			2.41201	1.09509	2.17767	0.00209448	0.244453	2.06531	1.41148e-05	0.00153127	AGACGCTTGACGATAACGAGCGAAGAGGAAAGACTGGCAACCAACAACCGACGGACAAATGCTGGATGAGCGACCGACGGTGGCGGAGGCCATCTTGAGGACATCCAGCAGCGTGGACAGTGTTTTGGGACTGTGTGTGTGAATGGCAGAGTTAAGGACAGCCAATGAAAAGAAGGACCCATCCCTTTATAAGCACGGTCTTGATGAAGAGTCATTCTGCCAAACCTAGTATACAGTTGAAAAAAAACAACATGCATCTCAAAGTAGTGATCTTCGCCTTGTCATTTTTGACAACCAAAGCATACCCACTCCACCGTACCAGCAGAGAAACATCACAGGCACTACAGGACATAATGACCAATCAGGCTCATGAGAAGACAGATCTCAACAAGGATGTCA…
TCONS_00106947	LOC106566300	xm_011541119.3	XM_011541119.3 PREDICTED: Homo sapiens ubiquitin protein ligase E3 component n-recognin 4 (UBR4), transcript variant X17, mRNA	0.420352	0.17814	2.3376	0.00570661	0.283279	2.06961	0.00132421	0.0460311	TGTCGACACTTCCTGTTATTTGGGGGATGTTGTTGAGGAAGTGTTTCTGCTTGTCCGGTAAGGAATCTAAAGATGGCGGTGAGTGGACGAGATGGGGAATCGAAATGGACTGCTGCTGTCCCGCCGCTGTTATCAGCTTCCTACACAACTTTTGAAACGAAAGAGCTACCTCCGCTTATAGAATCCATAATAAACAGTGAATCTGAGATCCTACACCATGATAAACAGTATTAGCCGTTCTACTCGTCGTTCGTGGCGCTCTCTGCTCATTACATCGCCACAGTCTGTGGACAAATCCCCAGAAACCAGTTGCTGTCAGTAGCAGCAGCTTGTAAAGTATTGATTGAGTTCTCACTGCTGCGTATGGAGAACCCTGACGAAGCATGCGCCGTCTCACAG…
TCONS_00115773	LOC106567930	xm_017028474.1	XM_017028474.1 PREDICTED: Homo sapiens nuclear receptor interacting protein 1 (NRIP1), transcript variant X6, mRNA	1.11251	0.473278	2.33583	0.0184545	0.353354	2.078	0.000813903	0.0333982	AAGGGTGGTGTCAGCGGCAGAGAGTAGGAGTGTCGCCTCTGCTGAGTTCTCCGGAGCAAGGGGATTCCGAGAATAAACAATTCGTCAGACTTGACTACAGGTCGCAGAGCCTGATTACTTCGATCCAAATCCGAAGCGTTTTGAAACAAATCTACCATTTGATATTCATTTTTCATCATTAATGCGCGTTAGAGAAATGCGACCTTTTTACTGAGACTATCGGATGGATTTCCTCCTGTCGAATAATGATGCGGCTTTTCGGTTGAGTGGGGTCCACTGCCAGCCAGCGGTGTAGACAAACCCAAGCAGGTCCCCCCTCTGAGATCAGGAGAGCAGAAAGGCACCACAGAGAGAACCGCCCCAAGGCTTCCTGACAGACAGACATCCGAAGCATCCACA…
TCONS_00016668	LOC106588435	xm_024450934.1	XM_024450934.1 PREDICTED: Homo sapiens caspase recruitment domain family member 14 (CARD14), transcript variant X3, mRNA	0.782163	0.361332	2.14885	0.00433087	0.2631	2.07878	8.97393e-08	2.7584e-05	TTAGCCTTGAGTGAAGTCTGGTAGGCCAGGCAGTGAGGTTGAGCAATCTGTTATGACACCCACACCTTCCTGCCAAAGCAACAACAGTGATGGTCTCTCCAGGGCATCAGCCCCCCCGTTCCTGCTGCGCTCCCGGCCCCGGGCCATGCGCATCACGGGCCGAGTCCTGACCATCTCCTTCCAGGGGGAGGCGCTGCTGAGCCAGCTGCAGGTGGTGGGGGGTAACAAGACGGGCGTGTTCGTCCACCAGGTCGCTGAGGGCTCCGCCGCCAACACAGTGGGCATTAGTTCGGGGGCACAAATACTGGAGGTGAAGTATGAACAAGCTCAGCAGGCTCTAAGGATGGTTCTGGAGGACTCCACCCTGGAAGAAGCCATGTGGGCTCTGGGGCAGGTCCG…
TCONS_00220465	LOC106593539			2.13983	0.97258	2.18451	5.47769e-05	0.0922127	2.08427	6.33874e-06	0.00077363	ACTACAGGCCAATAGGAAGTCATACGTGACAGACGGATAACTACAGGCCAATAGGAAGTCATACGTGACAGACGGATAACTACAGGCCAATAGGAAGCCATACATGACAGACTGATAACTACAGGCCAATAGGAAGCCATACGTGACAGACTGATAACTACAGGCCAATAGGAAGCCATACGTGACAGACTGATAACTACAGGCCAATAGGAAGCCATACATGACAGACTGATAACTACAGGCCAATAGGAAGCCATACATGACAGACTGATAACTACAGGCCAATAGGAAGCAACTAATAGGCCAGGTGAAACAGTGACGTTAAGAGTCCATGAGAAGCTAAAGGTCTGTGTGTCTCCCGTCCGCCAGGCGTTTGCTGAGGAGCTCCACGCCAGGGTG…
TCONS_00227109	-	nm_001278624.1	NM_001278624.1 Homo sapiens nuclear transcription factor, X-box binding like 1 (NFXL1), transcript variant 3, mRNA	1.04916	0.441998	2.35688	0.00795509	0.306237	2.08956	0.00110779	0.0412882	AGGAGCTGCTGTGTTTTAAAGCCAGACAGGACCAGACTCAGGTGGACTGTAATGAAGTATGTAGAGCTCTACGCAGAAAGGTTAACGAGGTGAAAGAAGCAGAAGAGAATGCAGTCCTGGAGGAAGAGAGGAAGCAACAACAGGCTGAGTTGGAAGCCTTTGAGAAGCGTCAGAAGGGCAGACGTAAGAAGCGAGGGAGGAGAGGAGAGGAGGAGGAGGAGGCAGAGGGTGGTTGGAAGAAGTATAGAGCGGTGGTCATGGTGTCTCTGGGTGGAGTTCTACTGGCTGCTGTCGCTTTCTATCTCATACACCTGGGTTAGACAGACACACACACACACACACACACACACACACCATCACACACACACCATCACACACACACACACACACACACACACC…
TCONS_00149700	LOC106576228	nm_024701.3	NM_024701.3 Homo sapiens ankyrin repeat and SOCS box containing 13 (ASB13), transcript variant 1, mRNA	1.53112	0.678708	2.23354	0.000156786	0.150102	2.09352	3.60001e-05	0.00331052	ATCAGTCACGTGATGTGTCAGTGCCGCATGCACACAGCTCAAATGTGTTTGTTTACTTCTCGCTGGACGTAATTTACAGTTTTTCCACATAAAACGGGATTTGACCAAATTATGGAAGTTGAAACTGCCAGACCATACTTCTTTGGAGACATAGGCTGCTGGTCGGAGAGGACCGAGGTGCACAAGGCGGCCTCTGAGGGACATGCTGCCCAGCTGCAGAAACTCATCCAGAGCGGAGCCTCCGTCAACATAGTGGCTGTGGACTCCATCACCCCCCTCCATGAGGCATGTGAAAGGGGGCAGACCCAGTGTGTCAGACTGCTACTGGATGCGGGAGCACAGGTGGATGCCCGTAACACGGACGGTAGCACCCCTCTGTGTGAGGCCTGCTCGGTCGGG…
TCONS_00101291	LOC106565864	nm_001277423.1	NM_001277423.1 Homo sapiens t-complex 11 family, X-linked 2 (TCP11X2), mRNA	0.634822	0.269511	2.32583	0.000562721	0.223229	2.09822	0.000412681	0.0205086	CTGCTTTTAAACTTCAGAGCGCCGATCTTTAACTGTAGCAGACAGTTGCCTCTCTGCTATATTCATGTGCTACACAGTTGCATTTTATCGTGTGAATATAATTTAAAACGTCACACTGATTTACAAACGTTGTCTGAAGACTCAACACAATTGCTGGCATGCAGAATGCAAACCCAATAGAGGAGGTGGGAGGCGACACACCCTGTGATGTGCCCTGTTTCCAGAAACTTGACTCCCCAACAGGGAGCCCTCCCAAACAAGCCTCTCTCGCAGATATGATGGAGTTTGAGAATTGTGTTTCTAATCTCAGCCTTGCACATGAGATAGTGATGAACAGAGACTTCAGCTTCAGACAAAACTGCCCACCCAAAGACAGCTTGGAAGGGAGAATATCTGACA…
TCONS_00056458	LOC106607255	xm_017025715.1	XM_017025715.1 PREDICTED: Homo sapiens ST8 alpha-N-acetyl-neuraminide alpha-2,8-sialyltransferase 5 (ST8SIA5), transcript variant X1, mRNA	3.91962	1.63875	2.3661	0.00364799	0.257218	2.09953	0.000844218	0.034261	GCCCCGGGCTAGGGTGGGGGGATTAGGTCTGGCTGGTGGTAGCTAGCTGCATATCCTCCAGACAGATGCCGAGAGGAAGGGAGGAAGGGAGTGAGTCTCCACACTTCTGATTTTAATAGTGTGATTGTTTCACATCGGTTGGTGTGAGTAGCTGCTCTAGTGGAACAAGTAATGTCCAACCTGGCAGACTCCGCCACAAAAGTAATATTATGAACTCTGGGCCAGTCCCCTCCAGAACATGCAAGGGCTGCAGTCACTGAAAAAGTGGTGGAGCGCTACTCTCACAGCTGGAAGAAGCAGGAGGACAAGTTCAGAAATTTCAGGTCTCTTCTGAGTAACAGATGTCATGGACTCACCAAGGCTATGGTGACACAGGCTAACACTCCTCTGGGGTCAAAG…
TCONS_00043760	LOC106605167	nm_198850.3	NM_198850.3 Homo sapiens pleckstrin homology like domain family B member 3 (PHLDB3), mRNA	0.447747	0.194443	2.27463	0.000826812	0.233494	2.10937	6.68359e-05	0.0053593	AGTCTTCAGACCTCGGACTTGAGGGTTACGCATTGTGTCACCTCCAGATAGGACAGTAGCTGGGGCCATAAACTGAAAATGATCGACACGACCATACCGACCATGCTGATATTGTTCATTACGATAAGTAGCCTATACTAGAGAAGTTTGAAATGAAATACATTTAGTTAATATGGGTGATTGTTAATGGGACACGTGATGGCTACAATCATCAATCTAGTTGTAGTAGTTTAAAGGGTAATACAAAAAAACTGGTGCACATTCATGTTATAAACTTATCCATCTATTTATCGGTATCGCATCATTTCAGGAAATCTAGCGCAACTGGATCGCACAGCTTTAACACACACACACACACACACACACACACACACACACACACACACGCACTCACTCCTT…
TCONS_00121234	cbx3	nm_006807.4	NM_006807.4 Homo sapiens chromobox 1 (CBX1), transcript variant 1, mRNA	3.10123	1.35039	2.2775	0.00017566	0.161989	2.11435	8.28801e-05	0.00621077	CGGGTAAGAAGGAAGCTGCTTGTTCTTTTTCCGTCGTACATTCTGCATCAGCTTTTTCGTGATTTGCAAGATGAAAACCTCCTCCCCTCTTGTTTCGCAGCCTAACATGGGTAAAAAGCAGAATGGCAAAGGCAAGAAGGAGGTGCTGGAGGCAGAGCCGCCGGAGGAGTATGTTGTGGAGAAGGTGATGGACCAGCGCATCGTCAATGGGAAGGTGGAATTTTTCCTCAAGTGGAAAGGATTTACAGAAGCGGATAACACTTGGGAGCCAGAGGATAACCTGGACTGTCCTGAGCTGATCTCGGCCTTCCTGGAAGCCCAGAAGAACGTGGTAGAAAAGCCTGACTCCAACAAGAGGAAGTCCTCAACAGATGAGCCAGAGTCAGAGGAAAACAAAGC…
TCONS_00189554	LOC106584999	xm_011538752.2	XM_011538752.2 PREDICTED: Homo sapiens solute carrier family 8 member B1 (SLC8B1), transcript variant X2, mRNA	0.535951	0.226728	2.33712	0.00834122	0.306756	2.11786	0.000315115	0.0168997	TGTGGACGTCAGAGTTTAGCCTAATTTATGACGTAGCCTTGGAGGAGCGTCCGCGAGTCAGATGTTTTGGTACATATTGTTCACGGACGTTCCCGAAAACTAGAACTGGAAATGTCAACAACGAGAAGAAAACGAGCTTTCCGCGCTTATTTCTAACGAGTAGCCTACAACATAAAGAGTTGGCTATCACAAAGGGTTGGTCAAGCAAGCTCTGTTATGAATTATTGCTGACCAGGGAGTCTTCAATCTGTCACTGCAACATTTAGTTTACAGCAACAAGGAACACTTTCAATTCTCCAGTATTCTAATCTCAGGTCTAATCCGAACCACCAAACCCACCTCCCACTAGTCTGATGTGGCAAGGAATCGGTTATGGATGCATTTCCTGGACGGAGTAAA…
TCONS_00124370	LOC106569753	nm_003902.4	NM_003902.4 Homo sapiens far upstream element binding protein 1 (FUBP1), transcript variant 2, mRNA	1.26316	0.550803	2.27408	9.61513e-05	0.122425	2.1231	3.61082e-05	0.00331128	CGATAATCTTTTTCAACGAGAACGGCCATCTTCTCTCTCCGGGTTTGAGAAGAGAAGTGTTATAACAGATATGGCCGACTACTCGAACGTTGCTCCGCCGTCGGGAAATGGCGCCGGAATGAACGACGCTTTTAAAGACGCACTTCAGCGAGCTAGACAGATCGCCGCTAAGATTGGTGGTGACGGCGTACCCTCGGCGCCCTCGGGTAATGAGTTTGGCTACGGAGGCCAGAAGCGGCCCCTAGAAGATGCCGACCAACCAGAGACCAAGAAGGTGGCACCAAATGACCCGTTCTCAGCAGCGATGGGTATGGGAGGAATGGGAGGTGGTGGACCGCGATCGTCATCAGAGGAGTTCAAGGTTCCTGACGGGATGGTTGGATTCATTATTGGAAGAGG…
TCONS_00139217	igfbp-2a	nm_001313990.1	NM_001313990.1 Homo sapiens insulin like growth factor binding protein 2 (IGFBP2), transcript variant 2, mRNA	2.13098	0.921311	2.29311	0.000712741	0.229302	2.12644	6.9205e-05	0.00550935	CCCTGCACATCCCCAACTGTGACAAGATGGGGCAGTATAACCTCAAACAGTGTAAGATGTCTCTGCACGGCCAGAGGGGGGAGTGCTGGTGCGTCAACCCACACACCGGTCGGCCCATCCCATCAGCACCGACCGTGAGGGGAGACCCAAACTGCAGCCAGTACCTTAGAGGACCAGAGATGGACACCCTCGCCTCAGCCCAGAAATAGTACAGCCCTGATTCTCCCTTTGATGGGCCTGAGTCTTAAAACACAACAGAGGAAGCAGTACTCTAAACACTTAACTTTTCTGTGGTGAACAAAGTCTAATGAGAAGAATGTTTACTATGGGCTGAATTCTAACTAGAAATCTGTGTGTCCATCTCAGACTTTTGTGTAAAAATCAAGCATTGATGTCAAT…
TCONS_00224124	LOC106594759			2.87428	1.15824	2.46002	0.00367037	0.257218	2.13771	0.00133595	0.0462178	CGACAACTGTGACACACACAGTCACCTCAGTTCCAATGTATTGGCATATCTGATACATATCTGACCTTTTCCCCAATGTGTGAACTGCAACAACAACAAAAAAAACATGGAATCTGATCTTTTGAGTTCCGATTTGTAACACATTCAAGTTTAAGTGGATTTTTTTTATGTGACCTGCTGTTACCGCGACACCCACCAAAATGTTTAAAGGACCATTGCTTCTGAATGCTATAGGCTGAGAAAGGGTTAACCAATTGTAGCTCAAGATCGTCTCTGTGTCGTATTTTAATTCACACCTGATATGCTAATTCCTGTGTTCCAGTTATCGCACGCCAAACACTCCTACTCTCAGCAATGAGTTCCGTAAGGACATTGATCGTCTGGGCTCATTCTCTGAGA…
TCONS_00016697	LOC106588346	nm_004396.4	NM_004396.4 Homo sapiens DEAD-box helicase 5 (DDX5), transcript variant 2, mRNA	1.03347	0.42381	2.41668	0.00199682	0.244453	2.14718	0.000472935	0.0227207	GAAAAAGTAGTACCAGACACAGGCGCGTTGATATGTTCCAATGTGTTATGAGCTAGTACACCGTTTGACTGACATTTGTGTCCCCGGCATTTCTATTTTCGTGTGTCGCACTTGTAGATTATCAACTTGTATTTATCATAGATTGGTTTAGAGATATAGACGTAGATACAGTCTGTTACTTTCATACTCTGCTTAACCATGCCCGGATTTTCCGACAGAGATCGTGGCAGAGACAGGGGGTATGGAGGTGCACCTCGTTTTGGAGGCGGTGGTGGCAGTAGGGGTGGACCCCCCCAGGGGAAATTTGGCAACCCAGGTGAAAGGCTGCGTAAAAAACACTGGAACATGGATGAGCTCCCAAAGTTTGAGAAGAACTTCTACCAGGAGCACCCGGATGTG…
TCONS_00035701	c2cd2	xm_005261109.4	XM_005261109.4 PREDICTED: Homo sapiens C2 calcium dependent domain containing 2 (C2CD2), transcript variant X3, mRNA	0.259691	0.10732	2.39823	0.00278164	0.246196	2.15127	0.000303767	0.0164505	CACATGACATTTGCAATTTTTCGATTTCGGTCATCGACGGTATCGGAGATGGTCTTCAAGCGTGTGACGAGGCTTTATAGATAAGGAGTTCACAAAATAATACATTTGTTTTGTCGTTTGAAGCCACGAATAACTTTCACTTGGCTTTACGCCATGGACGCCAGAAACGATTCATTGACATTACATTTTGGACTACGTGATATTAGCTAGCTAGATAATTTGCTAAATTAGCTAACGTTGACTCGTAATCTCAATGAGAGAAAGGTCTGACGCTAGCTAGCCAATTTTTATGAAAAGCTCGTCGTTATGTGTAGTTGGCTAACTTACTGTTGTTGGCTAGCAATACTAGGGGCTAGCTAGCAAACACAGACATTTGATACAATGGTGTGCAGCTAACGT…
TCONS_00155891	adgrl3	xm_017007937.1	XM_017007937.1 PREDICTED: Homo sapiens adhesion G protein-coupled receptor L3 (ADGRL3), transcript variant X10, mRNA	0.592031	0.249993	2.34513	0.000409107	0.214312	2.15925	6.07463e-05	0.00497925	GAGAGAGAGAGCGGTTGAGTAGTTGTGTCAATTCCAGACCTGTGTTTACTCCTGATGGGGCAGTTTTGTGTCGAGTCAGCATGAACACGGAAACGGCGGAGGCGAGGGCCCGCGGGGCCGCTTAGGAGTTAGCGTAATGACTCATTAATAAAGAGGAAGGAGGCCAGAGTCACTTTTTCAGGACATTTTATTAACTCGCTCACTTTGCAAACGCCAGTCAAACTGACACGCGTCGAGGGCCATAGCTCTTCACTGCTACCGGTGAGAGAACCAAGAGGAGATCCAGCCTCATGCATATCCATGAGAGAGGAAGGAAGCATCGGGCCCGGCCACCCTTTAGACGAGCCTCACATCTCCTTGTAATTTTTCACAATGACTCGGCCATCAATCACAACTGCG…
TCONS_00058708	-	nm_005653.4	NM_005653.4 Homo sapiens transcription factor CP2 (TFCP2), transcript variant 1, mRNA	95.3572	39.6492	2.3972	0.000442424	0.217646	2.1669	0.000139659	0.00907017	GCCCCCTACCGACTGAACCGCTCCCTACCGACTGAACCGCTCCCTACCGACTGAACCGCTCCCTACCGACTGAGCCGCTCCCTACCGACTGAACCGCTCCCTACCGACTGAGCCGCTCCCTACCAACTGAGCGGCACGGGATCAGCATGTTTTGTTCTTCTGTGTGTGTGTGTGTGTGTGTGTGTGTGTGTGTGTGTGTGTGTGTGTGTGTGTGTGTGTGTGTGTGTGTGTGTGTGTGTGTGTGTGTGTGTGTGTGTGTGTGTGTGTGTGTGTGTGTGTGTGTGTTTGGCTTTGCGACAAGTATATGTAGAAGTATATAAAGTATACAAATAGATATTAGCAGAGGACTGTGCCTTACTATACTCAATAAAAACACATTGAGGAACCTA
TCONS_00183812	fadsd5	nm_004265.3	NM_004265.3 Homo sapiens fatty acid desaturase 2 (FADS2), transcript variant 1, mRNA	45.07	18.173	2.45901	0.0030413	0.25048	2.17167	0.000356048	0.0184395	GCACATCTGGATATGTTGGTATTCTTCATTCGATATTTTCAGCAAATTAATTGAACAACATATTTTGTTGTACAACGCTGTCTGGAAAACATCTCCCTTCCCTCTGTCAAAAGAATCGCAGTGTGCTTCAGTTGGACAGACTGGACAGAGCGTAGCTGACACAGCGACGGTGTGAGTGGAGCAGAGAGAACCGAGGATGGGGGGCGGAGGCCAGCAGACGGAGTCAAGCGAGCCGGCCAAGGGTGACGGGCTTGAGCCCGATGGAGGGCAAGGTGGCAGTGCAGTCTACACCTGGGAAGAGGTCCAGAGGCACTCCCACAGAAGCGACCAGTGGTTGGTCATCGACAGGAAGGTCTATAATATTACCCAGTGGGCAAAGAGACACCCGGGTGGCATCAG…
TCONS_00212061	mtr	xm_005273141.5	XM_005273141.5 PREDICTED: Homo sapiens 5-methyltetrahydrofolate-homocysteine methyltransferase (MTR), transcript variant X3, mRNA	0.753492	0.3183	2.34209	0.00110467	0.244453	2.18612	2.34859e-05	0.00234838	AGGGGAGTTCCTTACTGTGACCTAGACGACCAGGTGAGGGGAGTTCCTTACTGTGACCTAGACGACCAGGTGAGGGGACATCCTTTCTGTGACCTAGACGACCAGGTGAGGGGAGTTCCTTACTGTGACCTAGACGACCAGGTGAGGGGAGTTCCTTACTGAGACCTAGACGGCCAGGTGAGGGGAGTTCCTTACTAATTATAACATCAATCAAGTACAAGGAAGGAGCGAAAACCCGTTGACACTCAGCCCTAATCGCTCTCTAAACACTTCATGATTTGAATAATCTGGACAAATAATAATAGATGGGACAAATATTCATCTGAATGATTAAGACAAATGGTTATGGGAGTTAGAGCTCCCGTTCTGAAATGGACACGGGAAAGTCCCGTACCAAAT…
TCONS_00076695	LOC106612462			13.3274	5.48795	2.39382	0.00100437	0.244243	2.20588	3.34484e-05	0.00310164	ATAAACAATTGAATCATGAATCAGAAATGCTTGTATACAGCGGGATGTGGAAGAGCCATGTGGAGAACAGCAACCTGTATTCCCACGACAACCCCAACCCCATGGTGAGCGAGATCAGGCACAAGCTTACCCTGGAGTCCGAGAGGCTGCGCACCCGCCTTCGCCAGGAGCTCACTAAGCTGAGGGAGAGTCTCGCCCTGTACCCTGCCCACCCCCAGTCCAGCGAGTCCACCCTGGCCAGCATGAGAGATCGCCTAGGCCCCCTGATCAAGCAGCTCCAGAGCGCCTTGGACGGCAACAGCCAGGAGCTGTGTAGCCACCTCAGGCTCTACTTTCAGGGATTGGAGGCCATGGAAAGCCAGGCGGCGGCCAGACCCACCCTATACCTGGAGGCTGTGC…
TCONS_00122041	LOC106568669	xm_017011640.1	XM_017011640.1 PREDICTED: Homo sapiens ATP binding cassette subfamily F member 2 (ABCF2), transcript variant X2, mRNA	2.52485	1.06533	2.35347	0.000506696	0.222769	2.23038	1.00171e-06	0.000191114	CTCGGCATTTCATTGGTCGGTGAGCCGGCATTGGGACACGCGACAACGAGCTCATTCTTTCTTGTGCGTTTCCAACATCGTCGCAGCCGCGGGTGAAGTGGAAAAAGACCGCTCTCTGTCTTCAAGTTTAATTTTGTCGAGGTCAGCAGCAGCCATGCCTTCAGACCTGGCCAAGAAGAAGGCGCAGAAGAAGAAGGAAGCCGCCAAATCCCGCCAGAAGACAAAAAAAACAGAGGATGGAGAGGGAGAGAAACCAGATGAAGGTCAGGAGAATGGAGCCATAAGCAACGGTGTGGAAAGCCTGACCAAGGAGATGGATGAGTTTGAGCTGAAGAAGACTGAGGCGCGGGCGGTGACTGGCGTGCTGGCTTCGCACCCCAACAGCACAGATGTGCACGT…
TCONS_00004312	LOC106560508	nm_001194956.1	NM_001194956.1 Homo sapiens matrin 3 (MATR3), transcript variant 5, mRNA	0.2415	0.0888766	2.69288	0.00835419	0.306851	2.23908	0.00131891	0.0458966	GCCGCCTGAAGACAAGTACGAGATATCTCCATAGAAAATAACCGAAAATAACAGAAGCTTTGCGTTGCTATTGGATCGTTGCGCTGCTCCCCTTTCCAGCCTGCTGAATCCGATTGGAGGGCTGGGAGTTGGGATCCCGCCCCCGCAGCTCCTCTTAGGCCACGCCTCCCTGCAGCTGGCCCAGCTCAAAGCCCAGCTCGTTACCGCTGCAACCGCCAACCCCCCACTACCCTACACTCAACCTCATCCACCTTCTCTCGCCCCCCCTCATCAAGCTCCTCAAAGCGGCAGCTACCGTCAATAACATGTCCCATCCCCTATATAACCCCTTAGGGGGTCAGTACTCTTCACAGGCCCAGAGAACTGCCACCCAGATGGGGCAGTACGGACTCACACAAT…
TCONS_00053070	LOC106607798			0.724936	0.296738	2.424	6.24126e-05	0.100957	2.24015	2.17714e-05	0.00223069	TGTAGCATGTGTGAGCGTGTGTAGCATCAATATGCATGTGTGTGTGTTTTAGAGTGTTAGTGTAGTGTGTGAGAGTGTGCATAGAGCCAGTGCAAGGGAGTCAGTGCAAAACAATTAACCTTTTACTGTAGTGGGATAAGTCAGGGTCTTCTTGGTAGTCTTAAACAAATATACTTTGAAACAAAAGTATACACCTCACACACATGGTTATGAACTTAAAATAGTGTCACGCGGAGCGGAACAGGTGAACCCAAGATCAGACTCAGACGAGGAGACTGGGATGAGGTAACCAAGGTATTTATTGAAACACCAGGGAAGATGGAGTGCAGGTCAGTGGAAGCTCGGGCGGGTTGCAGGAAACCAGGTGCGGAGGCTGAGACTGGAGTGAGAGGAGTGAGG…
TCONS_00194466	LOC106586532	nm_001193483.2	NM_001193483.2 Homo sapiens LIM zinc finger domain containing 1 (LIMS1), transcript variant 5, mRNA	1.22577	0.451582	2.69772	0.00182605	0.244453	2.25332	0.000908318	0.0358543	TGTAGTAGCCGGCTGTTCCAGGAGAGCGAGGGGACTGTTCTGCCAAGGGCTTCCCAGGTGTGAGCTGCTGTTCTGGGCTTGGAAAGGAGACTGGTGGGGGTCAGTGCTGGTTGTCGGCCTGTCAAGCTTTGGAACTTACTGATCACACACACAAGGAGGATTACTGACTGTGAGTTTGTATCCGTGCGCCGGTGGACGGACGGACGGAGGGAGGGAGGGAGGGAGGGAAGGAAGGAAGGAAGGCGGGATGAACTCTCTGCGGCTGAAGGAGTTGTCTAACTCAGACCTGTACAGACGCAGACAGGAGCGACCTGACAGCTATGGAAGCATAGCTAGTAACAGCCTCAGCAACATGGCCAATGCCCTGGCCAATGCGATGTGTGAGCGCTGTAAGAGTGG…
TCONS_00105509	LOC106565543	xm_017006555.2	XM_017006555.2 PREDICTED: Homo sapiens coiled-coil domain containing 174 (CCDC174), transcript variant X2, mRNA	2.33221	0.935515	2.46879	0.000105897	0.125987	2.26253	2.62218e-05	0.0025754	CACGGCTGCTTCGGAAGTTGTAGATTGGTTACCTTTCGCTAGCTAGCTGACTTTGAGCTAATATATCGAAATCTAACAACCATGGATAAAAAGAAAAAGCAATATGCAGTGACTGCTTCATCGTTGACCTGTTTACAATAATTATTATTGTGACATTTTCTGTCAGCAGTGTGTAAACCAAAGCTAGCTGGTTAGATAACGCCGGTAACTTATCTAGCCAGCACGCTAACACATAGCAAGCTAGGATACTGTAGTATACTCTTTTCTCAGCAGCTGGTTGATCTCAAAGCTGAACTCTACAGGAAACAAGAGCAATTCAAACATGAAAAATGCCAAGATGCTGGGACTAGTGCCAAATCCCCCAAAAGCAAGAAACGTAATGTATGGATCAAACAGAAT…
TCONS_00138008	LOC106574033	nm_000766.4	NM_000766.4 Homo sapiens cytochrome P450 family 2 subfamily A member 13 (CYP2A13), mRNA	0.87488	0.337687	2.5769	0.000906838	0.2354	2.26511	0.000184329	0.0112768	AATTCTTGCCCCAGTAAAAGTCAGTCTGAACAGGCTGAGACATCACACCAAACTACAAATCTACTGTACGCATTACCAGAGAGTTCAGTGAGGGTTTCCACCATGTTGGAGGCGTTAGTCTGTCTGGTGGGACAGTGGATCGATACCAAGGGGGTCCTCCTGTTCCTCTTGGTTCTGTTGGTGACCAAGTACATCCATGATCTGCCTCCTAAGAACTACCCACCAGGCCCCTTCCCCCTGCCTTTTGTTGGGAATATGCTGAATATCAGCATCAAGGACTACATAGGCTCCTTTAAAAAGTTTGTAGAGAGCTACGGGGATGTGACTACACTAGACCTGGGTGGAGGGAACCGCTGTGTGCTCCTCTCAGGTCTCCGAGGCTTTAAGGAAGCCTTTGTG…
TCONS_00028791	LOC106599117	nm_000646.2	NM_000646.2 Homo sapiens amylo-alpha-1, 6-glucosidase, 4-alpha-glucanotransferase (AGL), transcript variant 6, mRNA	1.92635	0.76574	2.49795	0.0191343	0.356946	2.28625	1.40155e-05	0.00152548	CAACTAGTCATCAACTAAATTAGATGTACAGTGTTAGGTGTGTTATGCCTGCAGTTTTCCTGGATCAAGAGCAAAGAATTGTCTTGTAAGTCCATCATCTCACCAGGAAGTTTGGATCCCATTTAACAGGCTACAACATGATCCACTTCACCCCACTCCAGACGCTAGGGATATCCAGGTCCTGCTACTCCCTAGCTGACCAACTAAGCCTGAACCCAGAGTTTTCACCACCGGGAAAGAACTACACCTGGACAGAAGTGGGAGAGTTGGTGCAGAAGCTGAAGAAAGAGTGGAATATGATCTGTATCACTGACGTGGTCTACAATCACACAGCCGCCAACAGCCCGTGGATCAAGGAGCATCCTGAGTGTGGCTACAACCTGGTCAACTCCCCCCACC…
TCONS_00051345	LOC106607064	nm_001320597.1	NM_001320597.1 Homo sapiens DEAD-box helicase 5 (DDX5), transcript variant 4, mRNA	2.58129	0.9179	2.79846	0.00323027	0.252508	2.30357	0.000786181	0.0325017	TCAGACCGAGCGTGACACTTCCTCAAGCAATAAAAGCCGAATCTCTTTTTTTAGTTCACCGGCATTTCAGCAGCATCACCGCAGTTCTGGTTTGATATCGGATTTTCAGGCGTAGTTTATTTGTCGTTTTTATTTATACACTTTGTTTACAATATGCCTGGATTTTCCGACAGAGATCGTGGTAGAGATAGAGGTTATGGCAGCGGACCACCTCGTTTTGGAGGCGGTGGAAGAGGTGGTGGTGGGGGGAAGTTTGGTAATCCCGGTGATAGACTGCGCAAGAAGCACTGGAACCTTGACGAACTCTCTAAATTTGAAAAGAACTTTTACCAAGAGCACCCCGATGTTACTCGGAGATCTCCGCAAGAGGTTGCACAGTACAGAAGTACTAAAGCTGTT…
TCONS_00092487	LOC106563588			20.266	7.54214	2.66652	0.00122396	0.244453	2.31056	0.000181923	0.0111632	AAAGGGGTAAAGCGCTCTAGAACGGTATTGCGCTGCCTGCGACCTAGGCGAATGTAATTCCGCACGAGCTGGAATCCTACACTATTGCGGGGGGTGAACTCCTGAGAAGCGGATGAAGAAACAGATTTTGCTTCTTTTTACATTCCGAGGACTTGTAAGAAAAGGAAAAAAGAGTAAAAGAAGAAAATGTGCAACTTTATATTACGGAAAGCTGAGCCCAAGGACGTGTCAGACATATTGCGACTCATAAAGGAACTTGCTAAATTTGAAGAAATGGAGGAGCAGGTCATCTTGACAGAGAAAGAACTACTTGAGGACGGCTTTGGGGATCATCCGTTCTACCATTGCGTCGTCGCGGAAGTCCCTGAGGATCATCAGAGCTCAGATGGCACGTTTTCA…
TCONS_00092543	LOC106563640			4.2304	1.72716	2.42611	0.000618716	0.226147	2.32216	5.21099e-09	2.33769e-06	ATTCAAGGCTCCCATTTCACTCTTCCCCCACCTGCCCTCTGTATGTAGTGCTGCTGTGCTGGATTACTTTGACTTGACCTGATGGAGCTGTTGATGTTTGGTCTGGTCCTTCTACAAGGGATCTCTCCCTGCTTTGGCTTTCCCAACGGTGCACCCACCTCCGCCTGTGATGACATGGTTCCTCGCCACACTGGGGTGCAGCCACAGCCCACCCCAGCACCCTACACCATCCTCACCAGCACCAGGACCCTTCAGACTGGCCAGCCCATTACAGTGACCATAACTGGAACAAACTACAGAGGCGTGCTTCTGGAGGCCCGATCGGCAGCCAGCGCTAGCACTAATGCTTTAGGAAGTTGGCAACTTCCTCCTCCAGATACCAAATTCCTGCAGTGCTCA…
TCONS_00032221	srsf2	nm_003016.4	NM_003016.4 Homo sapiens serine and arginine rich splicing factor 2 (SRSF2), transcript variant 1, mRNA	14.8548	5.49676	2.68635	0.000245313	0.183464	2.33764	0.000132022	0.00871322	ATTCAACGAGGAGGAGCAAGGGCCAACACCTCGTTCCAACATATGGTCGGTGCTGAGGAAATCGTCATAAATTTGGAAAGCTATATTGCATTTTTTTAAGAAAAACTCGACATATTGCTAGCAGGCTGTTTAAGCACGATCATTTTAATCAACAACTTTAAGCGGGTGTTGACCTTTCGCCCACATTTTCTGGTAGTACCGTTGCGTGTTTGTTAGCTAGGCTAACTAAGGCGCTATCTGCAACATGAGTTATGGTAGGCCCCCGCCCGATGTTGAGGGTATGACTTCTCTTAAAGTGGATAATCTGACTTACCGAACCTCACCTGAGACCCTTCGCCGTGTCTTTGAAAAGTATGGTAGGGTAGGAGATGTTTACATCCCCCGAGATCGTTATACGAA…
TCONS_00097902	LOC106564149			6.09132	2.27164	2.66523	0.000602467	0.224209	2.35468	4.91292e-05	0.00423621	ATTTTGTTCAAAATACAAAGGAGACTGTCCAGGATTACCTGAAGGAGAATGCCCTCCCGAAGAGCACCGGGGAACTGGCCTGTGGGGATCGTTACTCTAACCTGGACTCAAACTGCTGCCTCAGGAAGGTCTCACAGGGAAGACTGGTGGTGACGGTGGTCAGAGCCTGGGGACTTTATGGAGACTACCAATGGATAGCGGGAGACACTGAAGGGTACGCTGTGGTCACCTACGGTTCCAAGACCCATCAGACCAATGTGATTCCATCCAATAATCCTGTCTGGAATGCTACCTTTGACATGGGTCCCTTTGCCAAAGACCTGAGTCTAAAGGTGGCGGTCTGGGATGACGATCTTGTGGATAAAGATGACAACCTGAGGGACTGTACCGTCGACATCG…
TCONS_00076706	LOC106612462			7.96937	2.93142	2.68571	0.00151184	0.244453	2.37077	5.20581e-05	0.00439739	AGACGCTTGACGATAACGAGCGAAGAGGAAAGACTGGCAACCAACAACCGACGGACAAATGCTGGATGAGCGACCGACGGTGGCGGAGGCCATCTTGAGGACATCCAGCAGCGTGGACAGTGTTTTGGGACTGTGTGTGTGAATGGCAGAGTTAAGGACAGCCAATGAAAAGAAGGACCCATCCCTTTATAAGCACGGTCTTGATGAAGAGTCATTCTGCCAAACCTAGTATACAGTTGAAAAAAAACAACATGCATCTCAAAGTAGTGATCTTCGCCTTGTCATTTTTGACAACCAAAGCATACCCACTCCACCGTACCAGCAGAGAAACATCACAGGCACTACAGGACATAATGACCAATCAGGCTCATGAGAAGACAGATCTCAACAAGGATGTCA…
TCONS_00036540	LOC106603906	nm_001964.2	NM_001964.2 Homo sapiens early growth response 1 (EGR1), mRNA	5.85992	1.99737	2.92956	0.00532817	0.277521	2.37208	0.000580229	0.0260647	TCAGTCAAGTGAAACAGCCCTCGAAGCTAAACAGAGCTCATGTCAGTACAGAGCAGGAAGCACCGTAGTACGCTAGCGAAATTATTCTTACCAAACACGTGAACTAAAAGCGAACTAATTAATCAAAAGGGAAAACACAACAACTACACATTTCTTTATTACAAATCGGGATTACTAGAAGAAAAAAAGAGAAGTTTTAATTCCGACCGTTATGGGAATGAATGAACAACAAGATCGTTATTGAAAACTGGGATCTTTTGCGAAATTGAATGCAGAAAAGTCTTGCAGATCTTTCAGCATTGGATTCCTCAGATCATCCTCCTCAACAAGAGCAGCAGCAGCATATTCAGCTGGCTGGTGATCTCCTCTCATCTGAGACAAAAAGCTGCAGCGTCAGCG…
TCONS_00002488	rhoq	nm_012249.3	NM_012249.3 Homo sapiens ras homolog family member Q (RHOQ), mRNA	1.29886	0.46178	2.78578	0.00100599	0.244243	2.37223	0.000249417	0.0142331	ATAGTGCCGATGCAATTTAGGCGAGGGACCGAGAGTCAAGGGGCGAACTGGGGAACAGGCTCGGCAGTGGGCTTCTAAGCGGGTGTCTTGTAAAGACATCGCCGATAGGGCGGGGGACGGGAGTGACGCCTTTTTCGACTTTCTAGACTTTGCTAAACCGGTATATAGCCACCCTACACAGTGTATGTGCAGTTTGTGTATGCAGAGGGGAAATGAAACTAATATAACACAACATTTGGAAACCGTGAACCTTGGCGATGAGAAGAAATTGAATTTCCATTGGTCTCCGTGCGTCGCGCAGTCGGATTCTGGTGATGCCTGTGGTGTGGGGATCGCCGTGCATCTCAGGAAAACAGGGCGTCGGAGGATGATGGTAATCAAAAGATCATCATGGCAAAC…
TCONS_00104936	LOC106565103	nm_001001344.2	NM_001001344.2 Homo sapiens ATPase plasma membrane Ca2+ transporting 3 (ATP2B3), transcript variant 2, mRNA	0.372994	0.127415	2.8869	0.000479147	0.220927	2.41211	0.000259979	0.0146778	GAAAGAGATAGAGGTGAAGGAGAGACAGTGACAGAAGGAGTGAGAGCACAAGACCTGAAATGCATTTTCTCCATTACCCAACCTGAGTGGATGGTAACAGTTGGTGATACGGCTGGTGATACGGCTGGTGATACGGCTGGTGATACGGTTGGTAATACGCGTGTCTATCCTGTGATCAAGGCTCCAGTTTTGTGGAACAGAAGAAGTGGTCAACGGATCATGACTCCACTGTTTCCTTGGTAACTAATATGCACTTCGGGGTCCAGACGCTCGTCCACTGATGTTCATCTCCTACACCTGGCAGAGAGACCACCACTCAATACTACTACAATACCCACATTTCCTGTCGGCACAAAGTAAGGACTTAGGTGTTGAAGCCCTTAGGTGACTTGGACTTCC…
TCONS_00203070	LOC106588568	nm_001146152.1	NM_001146152.1 Homo sapiens cytochrome P450 family 51 subfamily A member 1 (CYP51A1), transcript variant 2, mRNA	1.55562	0.469067	3.2759	0.0296248	0.408115	2.41736	0.0015053	0.0497299	AATGCCTTTATTGGTCAGGCGGGGGTAGGACTAACTTAAAGTCGACAGGTAGAGATGCTGGGAAACAATACTAGCGGTCACTTATCATTTAGTGTTATTGGAGAATAAACTATGCTATTGGAATCAACAAGGATTTGACTGTGCTTTGGGGAACACTATTTTCCGTTTATACAAATAGTCTCGTGCCTTGTAGAAAACCGATTTAGATGGTGTAGAAGTGACAACCGGATTACGGATTTTTTTTTATTTGTTGCAAATGCAAGGAATCTAACGCAGTGGCCTACAATATTTTACAACAAATTGAAACAAACAAAAGACGTGACAATTGCTATGCATTTATATCAAGTTAGTAGTATGCTACTACAAAATACATTCGGGAAATTGAGTGACAACGTGACA…
TCONS_00145427	LOC106575565	nm_001313990.1	NM_001313990.1 Homo sapiens insulin like growth factor binding protein 2 (IGFBP2), transcript variant 2, mRNA	2.57635	0.956093	2.68436	0.000390826	0.213017	2.43165	5.73405e-06	0.000710273	TGTGTGTGTGCGTGTGTGCGCGTGTATGCATATGTGCATGTGTGTGAGTCTGTGCATGCATCTGTGTCTGCATGCGTGTCTGTCCCTCAGGGGAGGTGGTGGACCTCCTGGACACAGGCCTGACAGAGATCCCCCCGGTGAGGAAGGCCACTAAGGACAACCCATGGCTGGGGCCCAAGGAGAACGCTATGCGCCAGCACCGACAGGAGATGAAGACCAAGATGAAGAGTAACAAGCCGGAGGACCCCAAAACTCCCCGCGGCAAGCAGGTTCAGTGTCAGCAGGAGCTGGACCAGGTGCTGGAGAGAATATCTAAGATGCCCTTCAGAGATAACCGAGGCCCACTGGAAGACCTGTATGCCCTGCACATCCCCAACTGTGACAAGAGGGGGCAGTATA…
TCONS_00122179	LOC106568727	nm_016371.3	NM_016371.3 Homo sapiens hydroxysteroid 17-beta dehydrogenase 7 (HSD17B7), transcript variant 1, mRNA	2.29103	0.774964	2.92134	0.00483728	0.269433	2.43708	0.000189162	0.0115011	GTGTCGTCATCCAATCACACCATGTAGCCGTGTCTGCATAGGCTATCGTTGTGTTCATAACATCGGACCAGAGTGTTGTACATTGATAGTATTCTTTTCTGTTATCTTTTAACTTTCACCGATTTCCTACAATTGAAGAAGAGCCATCATGGAGAAAGTGATTTTAGTGACCGGCGCGAACAGTGGTATCGGCCTAGCCCTGTGTGAGCGGCTGCTCTGTGAGGACAGTCGGCTGCAGCTGTGTCTGGCCTGCAGGAACATGCAGAGGGCTGAGGCGGCCCGCTCCGCTCTGCTGACCTCTCACCCCGACGCCCACATAGACCTGCTGCACCTGGATGTGGGCTCTGTCCGCTCGGTTCTCCACGCCGCCCACAAGGTCAAGGCTAGGTACAACAGACT…
TCONS_00174666	ddx3x	nm_001193416.2	NM_001193416.2 Homo sapiens DEAD-box helicase 3, X-linked (DDX3X), transcript variant 2, mRNA	0.767746	0.26216	2.9145	0.001242	0.244453	2.43904	0.000191709	0.0116134	GTGCGCGTAATTTAGCTTCATTCCACCACGGAGAAGCCAGTGGAAGGTTACGGTTACAGCTCGAGTGGATACTTTAATTTACAACCACGTAAAAACTGACAGAAAGGAACATTTATTTACACAATACACTTGTTTTATTGACTGAAAGGACATAACGTTAGGAACATATTACGGACTGGAATCTAGGAAGGATTTTGTGATCTACAAAGAAACTAGCTAGTGTGCTAACAAAGAAAATACTTTCCCTTGACAAATAATCCTCTCTATTCTCTTTAGTTATGAGTCATGTGGTCGTCGATAATCAACACGGTCTAGATCAGCAGCTTGCTGGCCTAGACTTGAACTCTGACGGGCAGGGAGGAGGCACAGGCAGGCGTTACATTCCACCTCACTTGAGGA…
TCONS_00080980	LOC106560517	xm_006710869.1	XM_006710869.1 PREDICTED: Homo sapiens tyrosine kinase with immunoglobulin like and EGF like domains 1 (TIE1), transcript variant X4, mRNA	0.698807	0.197131	3.52727	0.00376346	0.258377	2.49627	0.00114243	0.0420456	TCCTCTCCCACCCAGAGTCAGAACGCTCAGATTGGATCTTGGAGAATGTGACATGATCTGGAACATCATAGGGAAAGAGATATCACTGCGAGGATTACTTTACTGTTAAAAACAGTTACTGGAATTGATGGAAATGCGCAAAGACACGCGCGGTTCTTTGGCATGCTGGGGACCGTCACTCGGAATGTAGAAGTGTCGCTTTTAACCGAAGAATTGGATTGGAGAAACCACTGCTCATTTGCGCTTTGCTGTTTTGAGGATTACAATTATGATTGATATCTTGTACTTGTTGTGCCTCATACCTGTGTCAGGTGCGGTTACAGACCTGACGATGATCTCCAACGCCGAGGCCTCCACCCCTCAGCGCTTCTCCATATCTTGCCTCATAGGGGAGCGGGA…
TCONS_00210355	LOC106590291	xm_011526044.1	XM_011526044.1 PREDICTED: Homo sapiens zinc finger CCHC-type containing 2 (ZCCHC2), transcript variant X5, mRNA	0.430331	0.119892	3.56569	0.0063286	0.292508	2.51218	0.00120571	0.0434204	TGAATGATTGACATGTCACCAGAGTGCCGTCTACAGTGGAGAAAACTACAGCTTGTCGCCGAGTCACTGTGATTATTACAAAACACAGAAAATGTCATTTGCTTCCGTTGATTCTGCTTTAAAAAACGTTTAGACGATCAAAGGATGTATATTTACCGGTAATTTACGCCTTGAAGCCTTTCTAGTCGAGCTGATAATGCTTAAAATGAAGCTGCCCATGAGAACGGCGGAGGCAGGAGGAGACGATACGGCCGAGGAACAGCCCGATCTCCATATTCCAAGATCGGTCTCCGACAAGCCCGAAGGTTCCTCCAGACACCCAGGATATCCATCTCAATTGGATAAAGAGACCGTTTTCGAGTGGTTTGGTTTGCATTTAAATCCTGCCAAGCGGATCGA…
TCONS_00067663	hao1	nm_017545.2	NM_017545.2 Homo sapiens hydroxyacid oxidase 1 (HAO1), mRNA	2.18798	0.725119	2.97588	0.000359324	0.209116	2.53675	4.82449e-05	0.00420363	ATCAGAGAGGAGAGACTTGGGGGTGTCTGTGACAGCAGTCAGAGAGGACTATGTGTGTGTGGATCAGGTAGTGTTAGAGTTAGTCAGCCTGTATGTGTTATTGCGTGTGTGGATCAAAGTGTGTTAAAGTGTGCATTTGTCTGTATGTGTGTTAGTCTGTGTGTGTGTGTAGTCATGTCTGAGAAGTTAGTGTGTGTGGCTGACTATGAGTCTATGGCCAAGAGAGTTCTACCAAAAGCTGTGTTTGACTACTACTGCTCTGGAGCCGACCAGCAAGAGACCTTGGCAGATAACACTGCTGCGTTCTCCAGATCACTTCTCTGTGTGTATAGGTGGCTTTTGTTCCCTAGGGTACTGAGGGATGTGTCCAGCGTGGATCTGAGTGTTAGTGTGTTAGGT…
TCONS_00151575	LOC106577249	nm_001282960.1	NM_001282960.1 Homo sapiens cell division cycle and apoptosis regulator 1 (CCAR1), transcript variant 3, mRNA	1.53729	0.502859	3.03707	0.000268759	0.187547	2.57049	3.14273e-05	0.00293885	GTTTCTTTGATATTTAAAAAGAAAAAGTACCCGTATGTAATACGCATGCGCGTTGACAGTTTTGGATCTATCTCCGCCGGTGCATGAACAGAGCAGGACAGAGGATATTAACTTCAATTGGTTCGGTCAATACACCTAAGCTCGAGCCTTGACTCATGGCACAGTTTGGGGGACAGAAGAACCCTCCGTGGGCGGCCCAGTTTGCTGCCACAGTGGTGTCCCAGCCCGGCCACTCAGGACAGTCCCTGGACCTCAATAGCCTACACTCTCTAGGTGTGCAGCAGCCATCTCTCTTGGGTGCGTCTCCCTCTATGTACTCCCAGCAGTCAGCCCTGGCTGCAGCCTCCCTCAACTCCCAGTCGGCTGCCGCTAACTACCAGTTGTCCCAGCAGACTTCAG…
TCONS_00042938	hnrpg	nm_002139.3	NM_002139.3 Homo sapiens RNA binding motif protein, X-linked (RBMX), transcript variant 1, mRNA	2.71605	0.891751	3.01275	0.000498255	0.222769	2.57831	2.37322e-05	0.00236588	TCCGGATGCGTGATACCACGTGATCAGTATACGTTAACCTTCGTCGTTTCGTATTTTCCTGTAGGAAGCTTCGAGCGTGTCGTGAAATCTTCAAAGCTTAAACCGACCCAAATATGGCAGAGGCTGACCGACCAGGGAAGCTCTTCATTGGTGGCCTGGACACTGAAACTAACGAGAAGGCCCTTGAGAAGCATTTCAGCAAATATGGCAGAATAGTAGAAGTTCTGTTGATGAAAGACCGTGAAACGAACAAATCACGAGGTTTTGCTTTTGTGACCTTTGAGAGTCCGGCTGATGCAAAGGATGCTGCGCGTGAAATGAATGGGAAGTCACTTGATGGTAAGCCAATTAAGGTTGAACAAGCAACAAAACCTCAGTTTGAGTCAGCAGGCAGACGCG…
TCONS_00206458	calcoco2			2.08155	0.706455	2.92636	0.000218526	0.171653	2.5967	2.54746e-06	0.000365114	CGATCTGTGTAGAGTACGGCTGAGTCGTGAGTGCCAATGCAATAGAATCCTTCTCCGATGCGTTCTGCCTACAACAAAATCTCTTGCATAGTTCGTTTTGTAAACTAAGCCTGGCAAAGTTAGTTTTGTTTCGGTGGGCTGGAGCACCACAAAGGATTATCACACATTTGTGTGGGTAGAACCATCATTGGATCTGATAGGACTGGAGCCAGTCAGAAAACAAGTGCTTTTTACTGCATACTACTTGCCGAAGGATGATGCAGCGTTCTATCAGTTCTGCTATATCGATAGCAATGACCAAGTGAGAGGAGCCAGCACCCCCTTCTGCTTTAAAACCCCAGGGGAACAAAGCACAGACTGCAGCCTTGAAAATGACCTCTTGGTTATCATAACTCAGGA…
TCONS_00132042	LOC106571197	xm_017001151.1	XM_017001151.1 PREDICTED: Homo sapiens retinal degeneration 3 (RD3), transcript variant X1, mRNA	2.7504	0.619159	4.45219	0.00161087	0.244453	2.62292	0.00136469	0.0470006	AAGCAAGACGAGAACTATCAGAGTCCATGCGACCGACAGCAACACATCTTCCAACAACATCTCTCTCTTCATCAATCTTTTGGTCATAATATACATTATATATTCACTCCCTTGTGAATTCACTCCTGCTATAGCTTCCAAGACTGACGAGAGTTCAGCACGGGGCACGAGGGGGACAAGGCGTTGGTGGCGATGGCCTCGTGGTTCAGTTGGAGCAGCGAGTCGGACTACCGGAGTCCGCGGCGGGACCCGTCTGACGTGGTCACGGACACCCTGATGCTGGAGCTCAACTGGCAACTGAAGGAGGCCGAGAGGATGCAGCGTGAGAGGGACAGCGAGTACCGGCGCCTCCAGACTGGCGTAGACTACAGCTGGCTGGTCAACACGCCACGCAACACC…
TCONS_00026820	LOC106601397	nm_001320597.1	NM_001320597.1 Homo sapiens DEAD-box helicase 5 (DDX5), transcript variant 4, mRNA	3.02296	1.02994	2.91081	9.53665e-05	0.122205	2.64877	1.05371e-07	3.20916e-05	CACTTCCTCATGCAATAAAAGCCGAATCTCTTGTTTTAATTCACCGGCATTTCAGCATCGTCACGGCAGGTCGGGTTTGATATCGGATTTTCAGGCGTAGTTTATTTATCGTTTTTATTTATACACTTTGTTTACAAGATGCCTGGATTTTCCGACAGAGATCGTGGTAGAGATAGAGGTTATGGCAGCGGACCACCCCGTTTTGGAGGCGGTGGAAGAGGTGGTGGTGGTGGGGGGAAGTTTGGCAATCCCGGTGATAGACTGCGCAAGAAGCACTGGAACCTTGACGAACTCTCTAAATTTGAAAAGAACTTTTACCAAGAGCACCCCGATGTTACTCGGAGATCTCCGCAAGAGGTTGCACAGTACAGAAGTACTAAAGCGGTTACTGTGAAGGGG…
TCONS_00068338	LOC106611361			1.92573	0.631641	3.02662	0.000104929	0.125987	2.66148	1.70792e-06	0.000284913	GCAGTGCAGTGTAGATATTACCGGAGGGCGAGAGGGTTGGGCTGAATGGAAGAATCCCCCGCTATGAAATCACAATCTGAATTTACCACAGGACGTTAGGATGCGTTTGTTTTTCTACTCATCAAACAGGCCAACAGATGCGTCGATAGAGTCTGGCGCGGACATGCTGGTGACAGGTATACTATCCCTGCTCCTGCTCGCGAACCAGTGTGTGTCCGCGCCCCAGGTGCCCGGGAACCAAAGAATACAGTCAGCAGGAGCCATTCCCCCTTTCACACTGGCCAATCCCTTCGGCTCTGGAGAGGAGGACCGCAGGCTGCTGCAGAGCTACATCAAGGCCAACCTAAAGGAGGGACATGGAGGGCCGGATAACACCTGGGAACAAGAGGTGTTCTTCCT…
TCONS_00155737	LOC106577574	nm_020441.2	NM_020441.2 Homo sapiens coronin 1B (CORO1B), transcript variant 1, mRNA	0.964186	0.241701	3.95363	0.0959465	0.60053	2.71717	0.000403499	0.0201731	CTCGACTGACAGACCCTCTTAATGCCCTCTTTGGGATCACAGAGGACACAATTCTTCAGGTTCTGGGAGATCAATCCTGCTCTTTTTGCTCACTTGGAGTGACCAGATCTGTGAAACACACACACTAGTCGCACTTGATGAGTTTGTCCCAGCTGTAGAGGTAGTGCTCCAGCAGAACGTCGTCAGTGTATGCAGCCATGGAAGAGGTCAGGAACTGTTGACCTGGACACACCTGGAAAGGGGGAATGGAACGCAACGTTACACCCTTGTCACCCTGCTGTCCCCCACTCTGCACGTCTCCTGCATCTGGAATAACAGGGGTCTCCAGCTAGAAGAGGAGAGAGGCAGTGGCGGGGAAGAGGAATGCACAAAAAAAGAGAAAAGAAGACAGTGGCGAGA…
TCONS_00056502	LOC106607509	nm_001276453.1	NM_001276453.1 Homo sapiens karyopherin subunit beta 1 (KPNB1), transcript variant 2, mRNA	0.721257	0.0873817	8.19935	0.010846	0.31017	2.75474	0.00129536	0.045505	CAGGCCGGACGGTCACCAGAACAACTTGCGCAGCGCGGCCTACGAGGCCCTGATGGAGATTGTGAAGAACAGCGCCAAGGACTGCTACCCAGCCGTGCAGAAGACCACCCTGGTCATCATGGAGCGCCTGCAGCAGGTCCTGCAGATGGAGTCTCACATCCAGAGCACATCGGACAGAATTCAGTTCAACGACCTCCAGTCTCTACTGTGTGCCACCCTGCAGAATGTGCTGAGGAAGGTGCAGCACCAGGACGCGTTGCAGATCTCAGACGTGGTGATGGCCTCCCTGCTCAGAATGTTCCAGAACACCGCCGGCTCCGGGGGCGTACAGGAGGATGCACTCATGGCCGTCTCAACCTTGGTGGAAGGTTTTGGGTGCTGACTTTCAGAAATACATGG…
TCONS_00146307	LOC106576110	nm_003941.3	NM_003941.3 Homo sapiens Wiskott-Aldrich syndrome like (WASL), mRNA	0.606766	0.191152	3.14096	9.71549e-05	0.123078	2.82437	8.44836e-08	2.65505e-05	TGCTTGCCTCTCCCCACTGTGCTTTATTTGTTCCCGTTTCAAACGTCAGGCTTTGTTTCATCTTGGACTGCCATGTTGGATTGAGCCACAAATCTGCTGTTGTTTGCGCTGGAGTTCCGATGAAACTTTAGTATCTACCGTCTTCAGGACGTTGCCGTAATGTTCTCATAATTTGGATTGAAGGAGGACTTTGCGTTGTGTTTGGAACCAACCGGGATGTTTGCATACTAAAGCGGTTTCTATCGGGTTGCGGTCAGACGTGCATCGATGTGAGGGTCTGGTTGCAGGCCACGGCAGATCAATGACTATTTGTTTGGGTTTCATACAACGACGAATCGGGAATCATAACACACCTTTTGGTTGATTGTCAGTGATGAGTGGCCAAATGCCGCAACGGCG…
TCONS_00174664	ddx3x	nm_001193416.2	NM_001193416.2 Homo sapiens DEAD-box helicase 3, X-linked (DDX3X), transcript variant 2, mRNA	1.6928	0.423643	3.9752	0.00059584	0.224036	2.89111	6.95082e-05	0.00552025	GTGCGCGTAATTTAGCTTCATTCCACCACGGAGAAGCCAGTGGAAGGTTACGGTTACAGCTCGAGTGGATACTTTAATTTACAACCACGTAAAAACTGACAGAAAGGAACATTTATTTACACAATACACTTGTTTTATTGACTGAAAGGACATAACGTTAGGAACATATTACGGACTGGAATCTAGGAAGGATTTTGTGATCTACAAAGAAACTAGCTAGTGTGCTAACAAAGAAAATACTTTCCCTTGACAAATAATCCTCTCTATTCTCTTTAGTTATGAGTCATGTGGTCGTCGATAATCAACACGGTCTAGATCAGCAGCTTGCTGGCCTAGACTTGAACTCTGACGGGCAGGGAGGAGGCACAGGCAGGCGTTACATTCCACCTCACTTGAGGA…
TCONS_00122033	LOC106568669	xm_017011640.1	XM_017011640.1 PREDICTED: Homo sapiens ATP binding cassette subfamily F member 2 (ABCF2), transcript variant X2, mRNA	1.01246	0.154599	6.47147	0.00176936	0.244453	2.99298	0.000401764	0.0201597	CTCGGCATTTCATTGGTCGGTGAGCCGGCATTGGGACACGCGACAACGAGCTCATTCTTTCTTGTGCGTTTCCAACATCGTCGCAGCCGCGGGTGAAGTGGAAAAAGACCGCTCTCTGTCTTCAAGTTTAATTTTGTCGAGGTCAGCAGCAGCCATGCCTTCAGACCTGGCCAAGAAGAAGGCGCAGAAGAAGAAGGAAGCCGCCAAATCCCGCCAGAAGACAAAAAAAACAGAGGATGGAGAGGGAGAGAAACCAGATGAAGGTGTGGAAAGCCTGACCAAGGAGATGGATGAGTTTGAGCTGAAGAAGACTGAGGCGCGGGCGGTGACTGGCGTGCTGGCTTCGCACCCCAACAGCACAGATGTGCACGTCACCAGCATGTCGCTCACCTTCCATGG…
TCONS_00130394	LOC106572549			1.94065	0.536504	3.59543	2.27751e-05	0.0571269	3.01197	9.83618e-07	0.000189844	CTTACCGCGGTCACCTTCATGGTCATAGCCCGCTCAGCCAGAGCAGAGGGCATTCGACGTTAGAAAAGTGTGTATTTTCTAAAAGCTGTTGTCACGAGAGCTCACTCAAATATTACAGGCCTTATGTTGGATTAATCTCTCTTCCTGAAGATGTGAGAAATGGTAAGAACCATCTGTAATCTATGGATGTGCAGGTGTCTCCATGCAACAACACCTCAGACCCTCTGTGCTGAGGCATAAATCAGCCTGAGGCAAAGCAGTTTATTGACTGGATCCTTTTCCATGGTACCGTGTGTAAACACCAGAACCTGATCCGGATGCTGTACTGTCAGACACAGAGTCTACCCATGTACCTGGCACTGGAGGCCTGTAGTCCTGGCAACCTTCTGCACTACCTCT…
TCONS_00151024	LOC106576965	xm_017009430.2	XM_017009430.2 PREDICTED: Homo sapiens N-deacetylase and N-sulfotransferase 1 (NDST1), transcript variant X11, mRNA	1.12621	0.288933	3.88179	0.0175304	0.348269	3.1007	2.0146e-06	0.00031107	CTCTGTTCCCTTGGGTTTCTCTCTTTTCTGCTCTGTTTTCATCATGCTCCCTCTCTCTCTTTGTCATCATTCCCTCCCTCTGTCATTTTACCCTCTTCCCTCCTTTCTATTCTGCCTTGGGCCAAAGGCTTGACAATATATAAAAGTTACAGCATAAGTATATGAACAAAACGGATTCCGCCACAGTTCAAGCCTTCTGAGACTGACGGACAGACAGACGCAACACGCCTGAGGGACAGACACAAGGACAGCACCAGAGGACGTCTCCACGGCAACAAGAGGTCAGAGACTAGCCAGAGAACACGCAACGGCTGGATCTCTTTATTAATCCCCTGCCTACCTGATCGCATTGCCTCTGCCTGCCTGCCTGCCTGCCTGCCTGCCTGCCTGCCTGCCTGC…
TCONS_00001455	sgpp1	nm_030791.3	NM_030791.3 Homo sapiens sphingosine-1-phosphate phosphatase 1 (SGPP1), mRNA	0.355504	0.000384044	411.665	0.000410205	0.214312	3.12733	0.000170956	0.0106677	CCGCATTGAAGTTTACGTTTTAAATGGTTAAGGTATGGGTTATGGTTACGTACGCGTTATGGGTAGGGGTTCACGTTAGGGTTAGGGTTTAGAGTAGGGACGTCCATCGATAAACTGACCTGAATACAAGCGCAGTCCCGTTGAAATCGTGAGTGCGTCACCCATGCGTGCGCGTTCGCGAGCACTTCATAGATCTATCATTAACCGGATACTACTTGAGATAGCGGAGGTTCCAGGACGACTAGCTACGAGAAAAAGCCTCTCATCTAAAACGTGTTTGCCGAGCATTGTAAAGTATCACCTGATCTTTTAACCGGCCTTGTTGCTGCCTTCGACAGGAAAACGTGATACACGTGTTTCTTTTATGGGAATAAGCAATAACTGTCATGATGCACGAGC…
TCONS_00164957	LOC106580416	xm_005248414.2	XM_005248414.2 PREDICTED: Homo sapiens IQ motif containing GTPase activating protein 2 (IQGAP2), transcript variant X5, mRNA	1.26692	0.303109	4.12524	6.69939e-05	0.103524	3.19783	1.97586e-06	0.000309399	TGGAAGCAAACGGGACGAAGGAAAAGGGAGCTACCATCATTAGTCCAATATAAACGCGTTTTCGTTGGGAAACGTTTTCCGTTTGAATTAAACGGTTTCCGTTGCAAAACGTTGCGCAACCGACCAAACGTTTAGCAACGGAATCCGAGTAAAGAATTTACCCCAGTTCAGAGCGCACTGACTGTGAACACTTACACTGAGACAGAGGAAACCTCAAGCACTTTCTGACATGACCCAGCAAAGGTGAACAACGCGATGGGAGTTCTGCTGAGAAAGTGACAGGAGGCATTTCGACGAAAAGGAAGTTTAGAAAACTAGAAGTTAATCTTCTCTCGATAGTGTCACAACTAAGAATATTTTTTGGACTCATCTTAAAACCAAAAGCGCGGCTTATGGTTT…
TCONS_00047008	LOC106604729	xm_005262248.4	XM_005262248.4 PREDICTED: Homo sapiens discs large MAGUK scaffold protein 3 (DLG3), transcript variant X10, mRNA	0.667469	0.00094306	406.982	0.000270669	0.187547	3.20416	0.000128847	0.00860631	ACAGGATCCTCAGTCCCGCCCTGCGGCCTGACGCTGTCGCTCTGTTTGGCAGGGAGCCGCGGAAGGTGCTGCTTCACAAGGGCTCCACAGGGCTGGGCTTCAACATCGTGGGCGGCGAGGACGGAGAGGGCATCTTTGTCTCATTCATCCTGGCTGGAGGACCAGCAGACCTGAGCGGGGAGCTGAGGAGGGGAGACCGCATCCTCTCGGTGAACGGGGTGAACCTGCGGAACGCCACACACGAGCAGGCAGCTGCAGCGCTGAAGCGGGCCGGCCAGACAGTCACCATCATTGCCCAGTACCGACCAGAAGAGTACAGCCGCTTTGAGTCGAAGATCCACGACCTGAGGGAACAGATGATGAACAGTAGCATGAGCTCTGGTTCGGGCTCCCTGCGCA…
TCONS_00158728	LOC106578991	nm_002775.4	NM_002775.4 Homo sapiens HtrA serine peptidase 1 (HTRA1), mRNA	1.63291	0.389734	4.13366	0.00175602	0.244453	3.34085	1.40622e-07	3.93538e-05	TGCCTTTATAAACTCTGCAACATCACAAAGGGAGTTACAGCAGCTTTGTTGTCTGACAGCAGTAGACCAACGAAGCACAGTTTAGTGAAAAGCGACTCACATTTATGCAACGTTTATTATTTATGCAGATAAAACATTTTTGTAGAAACGTTTGAAAATTCGTTTTTTGACAACATTGCATAGTTTTTCAATTGAATATTTAACAATGTTTTGGTCGGTCATCTGCGCAACTTTTCTCCTTGCTCCTTTAGTTTGCGAGGCAAGAACCAAGCGATATGTCATCGGCTGTCCAGATAAATGTGACAAATCTCTATGTCCCCCGATCCCTGCGGACTGCATGGCCGGCGACATACTTGACCAATGCGACTGTTGTCCGGTCTGTGCGTCCGAAGAGGGTGA…
TCONS_00178248	LOC100380867	nm_001417.6	NM_001417.6 Homo sapiens eukaryotic translation initiation factor 4B (EIF4B), transcript variant 2, mRNA	3.14426	0.442191	7.0329	0.000321339	0.202517	3.39826	5.62125e-05	0.00468866	TTTGAGGCTCGCGACCAGATGCGCGTTCTCGATTATAAACCTCTGACGCCTTCATCCGGGAATCTGGTACGAACTCGCTCTCCAACATGGCGGCGCCAGCTAAGAAGAAGGGGAATAAGAAGGGGAAGACCCTGACCCTCACTGACTTCCTGGCAGAGGACAATGGGAGTGGAGGCAATGCTCCACCACCGCAACCCAGCTACGCCAAGTCCACCAGCTGGGCCGACGAGACGGATGACCTGGAGGGAGATGTGTCCACCTCCTGGCACTCAGGGGAGGACAGTTACCGGGCCCCGGCCATAGATCGCAACATCCTGCCCACGGCGCCACGGTCGGCCCGCGAGCCCAATGTGGACCGGTCACGCCTCCCCCGCAGCCCCCCCTACACCGCCTTCCTGG…
TCONS_00109358	LOC106567247	nm_001318800.1	NM_001318800.1 Homo sapiens semaphorin 3F (SEMA3F), transcript variant 2, mRNA	0.723546	0.142103	5.00442	6.70506e-05	0.103524	3.5067	2.53928e-06	0.000365114	CCTCTAAACACCTGCAGTCACAGACCTTCACAGCATAGGACCCTCATGAGGAGGCGATATACGGACCTATATTAGTCTCTTATTTTCAGATGGATGGGGGCAATGGGAATACGACGACAAACTGTTGAAATTATCATTCTTGATCTGAAATCTATGGGATATGTTTTATGTGGTTTGGAAATAATTCGAGAGAGACTAAGAAACTCTGTGGCTCTAGGGTTATACTTGAGTGAACGTTTAAGCATTTAAGACCTTTTCAAACGGATTTTCGTTGTTTTCGTGTGGGACTTCAGTATCTTCAATTGTTGAGCGAGACGTCCAAGGAATGTAGCGATAACATCTTATTATGTGAGTTTCGGGTCTCCTACACAAGAAAAGGAAAAAGACCTGTTTCTACTA…
TCONS_00164145	LOC106580040	nm_005506.3	NM_005506.3 Homo sapiens scavenger receptor class B member 2 (SCARB2), transcript variant 1, mRNA	2.231	0.407724	5.42548	0.000124378	0.135733	3.62033	1.79191e-06	0.000294485	CGCAATAGTATATGCCACCCTGCTAAGCAGTGGCAGTAGTAGGCCTAGGCTACACTCAACACTCACTCAGTTTATAAAGTTAGCTAGCAGCAATCCTAGGGTGATATGTGAATGAGCATGCGATGCCAATTCCTTCACAAGCTCCCTTCAGCACATTCACGTTGTTAGCCTCACTACTTCATAATATTACTTGCAATTTCATATGAAAGTGAATTGGTATAAAATTGTCAGAAACTTAAAGTTTACTTTCAAATCGTTGCTTGGTTGAACGTATCCAAATACAAATCATTAGCTAACTATGTAGAGAACATCAACGGCAAACATATCGAACGTGTTTTAGTTTGTGCTGTCTTATTATGGTGCTTTAAAGTAAAACACTGACCTCAGCCACACGGAAAG…
TCONS_00176395	LOC106582767	nm_052960.2	NM_052960.2 Homo sapiens retinol binding protein 7 (RBP7), transcript variant 1, mRNA	6.71306	1.20329	5.50586	2.43435e-05	0.0592824	3.63674	2.0784e-06	0.000316498	ATAGCACAACACATCCCAGAGACTTTATATCGGTTCATTTAACAACTGCTTTCAATTGAAGTTTTGACAGTGCCACACGAGGATTCACCATGCCTATCGACTACAGTGGCACATGGGACATGACTAGTAATGAACACTTTGAAGGTTACATGGTTGCTCTTGGCATTGATTTTGCAACACGCAAGATTGCAAACATGTTGAAGCCGCAGAAAGTGATTGAACAAGACAGTGATTCTTTCACCATCAAGACACTCACGACCTTCAAAAACTACACAGTCTCATTCAAGATTGGGGAAGAGTTTGAGGAGGTGACCAAAGCCATGGATAACAGAAAAGTCCAGACGGTGGTCAACTGGGACCATGATAAACTAGTGTGTGTTCAGAAGGGAGAGAAGAAGA…
TCONS_00208625	LOC106590197	nm_004953.4	NM_004953.4 Homo sapiens eukaryotic translation initiation factor 4 gamma 1 (EIF4G1), transcript variant 5, mRNA	1.66098e-05	0.196675	0.00210698	7.60772e-06	0.0298163	0.623183	0.0564671		AGACGAGGGTCATGACGTGTCGAGAAAGAAGGGGAAAATGGAGTCCCTAGAGAAAGCAAGAACAAGATGGGTGTCAGGAATGGAGCAGCAGTATTATCATAAGAAGACGTGTACTTGGAACACAGCGGAGGAATGGAGGGAAAAAGAGAGGGAGAAGAGCCCTAAGAGAGAGAGGGAAAAAGAGGTGCAGAGAGACCTACACCCCAAGACCTGTACTAGACACAAACACCAAGTTTGATGAAATTGAAAAAATAAAGAAGACTGGATTGCAAACTGATGACACTGGATCTGGAAACATAGTCATATACTCCAAGTCAAATACTGAGGAAACATACTGAGGAAATACTCAGCAAACATATCCTGAGAAATCAGCACCTGTTTAGCAAGAAAACGAAGATG…
TCONS_00113700	LOC106566831	nr_145496.1	NR_145496.1 Homo sapiens TBC1 domain family member 25 (TBC1D25), transcript variant 8, non-coding RNA	2.01214e-06	0.0981565	0.00307459	1.75895e-05	0.0479561	0.631316	0.0613985		ACCAGATCAGCTCTGAGCTCTTGACTGAGAACAGGTGACACGTCATTTAGTGATATAAAAAAGTGTGAGGGGCTGCTGCCAGTGGAGTTTCGCTCATTTGCTGTGGATCCTCAGATAACATCACTTGAGGTGCTACAGCACATCCTCATCCGAGCCTTTGAGTTAAATGGCAAACGCAACTTTGGAATAAGTTACCTATCCCGGGACCGTGGAGGTTTGGAAGTGTATCTTTCGCTCCTGTCTGACTGGGATTTAGATGCTGCATTTGTCAGTGCAGCTAAACCTTATCTACAGCTCAAGATGGACATTAAGCCTGCCGAAGACAGTCCCGTTATGGAAGACTGGGACATAATAAGCCCCAAAGAAGTGATTTGTTCTGACCAGCTTCCCGGGGATAGA…
TCONS_00116326	acaca	nm_198838.1	NM_198838.1 Homo sapiens acetyl-CoA carboxylase alpha (ACACA), transcript variant 5, mRNA	0.000116515	0.123202	0.00387407	9.26857e-06	0.034699	0.240066	4.71358e-06		ATCTTCGCATCACACCATTCGTTGCTGTCAAAAGCATCTCTTGTACTTGCGTTAGGTCATCACAGAGTGATTTTTGTTTGGAAATGCATGTCTGAACCAGAGTGAATAAATAATCACCCATCCTTTGGGATAAAATATCCAGGATTGCTTGTCGGTTTATTTCACACGCGTTCACAGCCTGCCAGGGTGGTGACAGTCCAGCCATGGCACAGCAGGACGCGCCTGCCAGTAAGACCCCTGCCCCCAACCTGGCCGTGCTGCACTCCAACTTTATCATCGGCTCTGTGTCAGAGGAGAACTCTGAGGATGAGTTTTTGGGGAAGCCAGACCTGACGCTGGGCCTGGAGGAGAAGGAGCGCTCCATATCCCCCACCTCTAGCCTCAGTTCAGAGAACAGCA…
TCONS_00002157	ston2	xm_024449737.1	XM_024449737.1 PREDICTED: Homo sapiens stonin 2 (STON2), transcript variant X9, mRNA	7.20765e-06	0.131311	0.00387784	1.86039e-05	0.0496427	0.627942	0.0594259		TTCCGCGTCACCGGTCTCACTCTCCGCGTCTCGTTCTGGTCGACAGTCTGGCTCAGTGTGAACACGGAGAGACTCCAGCGCTTATAACACCAAACAATATCGCGTCTCCAGTTGTGCATGGATGCAGACAGGTGTGAGGGCAGGAACTAGTGGAATCTAGTGGAGTGTACACACACACACACACACACACACACACACACACACAAACACACAAACACAAACCATGGCCACTGCCAGCAGAGTGGGCTCGGGAAGAGCTGGTTGGGTGGCGTTCGCAGATGAAGCTTTCGGGACGAGCACAGAGCATCAAGCAGATGTGGACAGCAGCTTGCAGAGGCCTAGCCCCGCCCCTTCTGAGAACTCTTCCAGTGTTGAGCTGTTAGCCCCTCCCCCTCAGCA…
TCONS_00019967	LOC106581161	nm_001077653.2	NM_001077653.2 Homo sapiens T-box 20 (TBX20), transcript variant 1, mRNA	1.36835e-05	0.101469	0.00561046	1.64581e-05	0.047299	0.378605	0.00108003		GTGTTTTTAATAGGCTGTTGGGCTTCGATTCAGTTTGCAGGACAGTATGTGACGTCGAGACTGAGGAGGCGATTGGCTGCGCACGATAGCGATGGAGAGGGGAGTGGGGTTGGCTAAAATTAAGAGCAGTGCAAAGATTCAACAGTCCGAATAAGACTTTGCCACTGGAGCGGAGACGCACAACGATTAGTCGGTTTTTAACAATGTGTTCAACGAGTCAAAAAAGGAGAGTGTTTTAAGTTTGTTCTGTAGTAGACTAAGCGCATACCTGTTCAAAAAACAGTCGAAGTAACTTCCATTTTTTTTCAGCGTTTTTGTGTGCAGCCTGCCAATAAAACTACAGAGCTCACTCCGCGAGAGGTTTGTGCTTTTGGACGTTTAACTTCTACTACTCTCACC…
TCONS_00002260	arhgap22	nm_001256026.1	NM_001256026.1 Homo sapiens Rho GTPase activating protein 22 (ARHGAP22), transcript variant 4, mRNA	0.00023487	0.129353	0.00632368	2.2672e-06	0.0147367	0.41282	0.00242019		TCTCCCCTCATCTTCTCTCCCCTACCAACCTCTCCACTTGCTCTGCTCTCGCTGCTCTGTGACTGTCACCCAGCTGGGTGTGCACTCTCTTGTCGGCTACCCTCGCCCTCTTTCCTTGCTCGGTTGCCCCGTTGTTACACTGTCGCCTGCCTGTCTGGCCCTGCTTCTCCAGAGCTAGTATGGGGCAAGACTGTTGCAAGCTCCACAAACCCCAGATGGTCTACACTGTGGGCGGCAGTGGAAAGAAGGATCGTTCAGGTCTGAGCGAGTCTTTCCTGTTGATGGCTAACTCTCAGAGAGACATGGAGGAGTGGGTCAGAGCCATACGAAGAGCTATACGGGCCCCGCTAGGAGGAGGTATCTTCGGGCAGCATCTGGAAGAGACAATGCAGTGTGAGA…
TCONS_00192451	rpgr	nm_006307.4	NM_006307.4 Homo sapiens sushi repeat containing protein, X-linked (SRPX), transcript variant 1, mRNA	4.23971e-06	0.0851472	0.00676589	1.79563e-05	0.0484299	0.433559	0.00381139		TGTTCTTATACTTTCCAAAGATGTTGAAGGGTGTCCCGTGCGTGAATATGGACACCTGGCTGGTAGTGTCTCTGTTCGTGTATGTCCAGTTCTGCTTCAGTTTAGACTATGAAGAAGAACTTGACAGGTGAAAGCAATTGAAGGCCATTATTTGCTGTCATCGTTCTATCTCTCTCATATCAGTGACCAAGAAGAAGAGGAAACCAACATCACAGGTCGGCCTACTATGTCTATGGAGATGATGAAGACACGTATGCTCGTAGAAGTGGAGGGACCCCTTGGTGCGCTCCCATCAAGGTGAAGCACGGCGATGTGAATACTATGGAAACGTGATGGGATCGCGCTGTAAGATCCGCTGTAAGATCCGCTGTAAGATCCGCTGTAAGATCCGCTGTAAGA…
TCONS_00162748	if3ei	nm_016091.3	NM_016091.3 Homo sapiens eukaryotic translation initiation factor 3 subunit L (EIF3L), transcript variant 1, mRNA	12.7056	19.0546	0.662693	1.16014e-05	0.0387996	0.668893	4.15714e-07	9.58365e-05	ATTTGTTCTAGTTGCAAATCCATTTCCGGTTCCTTTCCCCGCCAGCTGCGTGGTTTTGCTAAGCACGCACCTTTGTTCGAGATTGGACATATCCTAACATGTCGTACCAAACCGAAGAAACCGAAGAATATGACCCCTATTCCTACACAAATGATGATTATCTCCATACTGGTGACCCTAAAGCTGACCTGGCCTACGAGCGCCAGTACGAGCAGCAGACCTACCACGTCATCCCAGAGGTGATCAAGAACTTCCTGCAGTACTTCCACAAGACCATCTCAGACCTCATCGACCAGAAGGTGTACGAGCTGCAGGCCAACCGTGTGTCGAGCGAGAGCATTGAGCAGAAGATCTATGAAATCCAAGATGTCTACGAGAACAGCTGGAACAAGCTGACAG…
TCONS_00145145	LOC106575421	nm_000532.4	NM_000532.4 Homo sapiens propionyl-CoA carboxylase beta subunit (PCCB), transcript variant 1, mRNA	0.104134	2.69157e-05	65.8861	8.32365e-07	0.00835128	2.06636	0.00973664		CAGCCAGACAGCAATGGCGGCCTTCGCTGTAGCACGGAGCAGCTGTGGTCTGCTTTCCGGACTAAAAGCTTCTTTTAAAACATTCGGACAGGTAAAACATGGCGTGGCTTCGGCAGCGGGAGCACAGTCCCAGCTGCAGCGGTGGTATTCCGTTAGTCATCTCTCCGTTCAGGAGAGGATAGACAGAAAGAGGAATGCAGCGCTGATCGGAGGAGGTCAGAAGAGAATTGACGCGCAACACAAAAGGGGGAAGCTGACAGCCAGAGAGAGAGTTGAGCTCCTGTTGGATAAAGACTCGTTTGTAGAGTATGACATGTTTGTGGAACATCGCTGCTCTGACTTCGGCATGGAAGAGGACCACAACAAGTTCGCAGGGGACAGTGTGGTGACTGGACAGGG…
TCONS_00201642	LOC106588851			1.45621	0.00856067	88.2158	9.79256e-09	0.000614067	10.5075	6.59465e-15		CAGCGCTTTACCCAAATCTACTCTGCCTTTCCCTCCACACACACGGAGCTTCAGGACGCGCCAACATGACACATGTAGGCCTAATGTAATACGACTTCGAAAGCATAACATGTACAAAGCAACGGTCACAGAAATGTTGGGAGAGGGCGATGGCGACGACAGAGGGACAGAGGAGGGACCACACAAGGACAAACCTCGACTAGTGGGAACACGATTCAACTCCATGGTCAATGGGAGGACGTGGCTTTAGCCGTACTATCTCTTGGGTCAATTCAAGGGATACGACTGATATCAGTCTCTCATCGAACTCCCATGGACAGAGTGCCACAAAACATGTAAAATGACATCAGCGATGGAGAGTGGACAACCGCAAGAACCGAACTAACCTTGTGTTGGAAT…
TCONS_00051324	LOC106607015	nm_182641.3	NM_182641.3 Homo sapiens bromodomain PHD finger transcription factor (BPTF), transcript variant 1, mRNA	0.0458362	5.36964e-06	117.534	1.32265e-05	0.0404587	1.76504	0.0302726		CTTCGGTCTGTTTTCAGTAGTCTGAGAGGAAGAAAAATGGCGGCTGCGACCGATCAGAAGCGGGACGCCAGCCATTCGTTTTGAGCTTTCTCACGTAAACCGAGACCGTGGCTTTACGGGACTACTTCTTTGGAATCTACGCAAATCAAGCTTTCTGGCGGTACCTGTTTTTCTGGGTTCTGTGAAGGCTAAATAAACGCAGAAATTGAAATTGAAAATAATAGCTTTTATATATAATGAGGGGGAAAAGAGGCAGGCCGCCCAAAACCCTGCGGATGCAGGAGCCTTCATCCGAGCCGGAGCGTGGCTTGAGACCCAGGAGGGAGTTGAGGGCAAAGGGGAGAGGTAGTGCCGAGGTCGATTTTGAGAGTCCCAAGAGGGGAAATAACTCTTCATCGA…
TCONS_00032121	LOC106601484	nm_004514.3	NM_004514.3 Homo sapiens forkhead box K2 (FOXK2), mRNA	0.139457	0.00013189	140.47	3.2768e-06	0.0178678	2.32658	0.00348393		TCCACATGTTGTGTTGTTTGGTTGGAGCATTCTCCTACCCTTTCTCTCTGTGTCGCGGCGCTGGGTTGGAGCCGCTGTCCCTGGTCTGGCACGTTCCCTTAAATTTTTGTGTTAAATTTGATGCCCCCTTCTTTTTTTCTTTTTTTTTATTCGACAATTTGCGACGGCATTTAAAATACCTACACGGGCATCTCCTTATCGGTGTTTTTTTTAAATAAGCATTTGTCAAATATACCCTTTATCCTGTAAAATGGCGGTGTTAAGCGGGTCGTCTGGGCCGGTTGCCCGGCTTGAGGGCCGTGAATTCGAATACTTGATGAAAAAGCGCTCGGTGACTATCGGGAGGAACTCGTCTCAGGGCTCCGTGGATGTGAGCATGGGTCATTCCAGTTTTATTTC…
TCONS_00079743	LOC106613766	nm_001961.3	NM_001961.3 Homo sapiens eukaryotic translation elongation factor 2 (EEF2), mRNA	10.1534	0.0615735	158.496	7.7922e-06	0.0300695	1.74917	0.0327446	0.326488	CACAAGCGATTACTCTTTGTTTGATTTCTGGATGTTGATTCGGCCTAATTTCGTAGCAGTATAAATATTTCGTCAAAGCTTGTAGGACCACCGGCGTCAAATGCTAGCTACAAATGTTAAGCAGAGAAGTTGTCTCAAAATACCTCGCTGTGTACAGAGCTTGTCACCGTACGTCGTCACGAAGCACGCCAGCAGTATAAAACCGTTCCTGTTGACGTAACCCAGTCTCTTCCCTGCCTATGCCCTCGTGAGGTGGGCAGTGTCATATCGTGTGTCTTCGTTTCCACAAAGCGAATCCACAACCATCCGTCAAAATGGTGAACTTTACCGTAGACCAAATCCGTGCCATCATGGACAAGAAGTCCAACATCCGTAACATGTCTGTGATTGCGCACGTCG…
TCONS_00048712	LOC106605518	nm_014016.4	NM_014016.4 Homo sapiens SAC1 like phosphatidylinositide phosphatase (SACM1L), transcript variant 1, mRNA	0.0863894	8.61464e-06	172.748	1.28473e-05	0.0399256	1.59353	0.059185		CATTCATTGACACGTCACTAGGTCAGACCTCTAAAGATGGCGACCGCCTATGAGAAATTCAACCTGCACACTACCCCAGAGAAGTTTTACATTGAGGCTTGTGATGACGGCTCCAATGATGTACTGTCCATTGACAGGGTGTCCACAGAAATGATCCTCACTGTGAGGAAGGACATTCCTCCCCATGCGGTCACCAGGCCAATATGTGGGATCATGGGAACTATCCGTCTGGTGGCAGGCACGTACCTCATCGTTATCACAAAGAAGAAGAAGGTGGGTGACCTGTTGGGCCATGCCGTGTGGAAGGCTATGGACTTTGATGTTATCTCTTACAAGAAGACTGTGCTGCACCTGACAGACAACCAGATGCAGGACAACAAAGCCTTCCTGTCCATGATC…
TCONS_00041443	LOC106604082	nm_001122659.2	NM_001122659.2 Homo sapiens endothelin receptor type B (EDNRB), transcript variant 3, mRNA	0.262421	0.000362246	202.566	1.79101e-07	0.00320886	10.8613	1.02907e-14		CATCAGCCCGTTGTGAAATAGAGAGAGAGAGAGACCATAGAGATGTTGTGAGCCAGAGAGCACGAGGTCAGTTAATTGAAACCGACACAGTTTTGTTGATTTGACTGAAGACTGACAGATTTAACGGACATATTTAACGTTTATTATATTCTATCCTTACTGGACTATTTTATTGGAATAATAATAATACTAAAATACTCCACCACAACTCGGTATCATCCCAGCGACAAGGTCGCTGAGAGGAGAGAACACGGTGATCCAGGACCTGAGAGTCTGTCTGTCTGTCTGTCTGTCTGTCTGTCTGTCTGTCTGTCTGTCTGTCTGTCTGTCTGAGAGAGTGTCTGTCTGTCTGTCTGAGTCTCTGAGAGAGTGTCTGTCTGTCTGTGTGTCTGAGTCTCT…
TCONS_00076133	LOC106612213			0.196016	0.000169756	230.496	5.32328e-07	0.00624444	2.81383	0.000553443		AACCATCGCCCCCGCACCAAGCCTCAGAGACCCAACCACAGCCCCCCTAACCATCCTACAGAGACTGCCCCCCCACCCTCCATGTACTGTCCTTCCTCCTGTATATAGTATTTGCCTTGGTGAAGGACAATGCTGTGTGTAAAAGAGCTTGTTTAGTCCAGTTCAGGCCCTGCCTGGTCTGTGTATAACTAACTTTAGCAGGCTGGAGGGGCCAATCGGAAAAGGGCCTAGATTGAAGTACTATTTTGTTCTGAACCTCTGCTGCTGCTTACTCCAACAGACCCTCCTACTCCTCTGAACTAAAATGGCCAAATAATGTGACATCTAAGCAGCCTAGAGGAATGAGAGAGAGAGTGGCCAGCCCGGCACAAACAAGAGCAAAGTGTCACACAATACGAA…
TCONS_00001216	LOC106589845	xm_017021690.2	XM_017021690.2 PREDICTED: Homo sapiens ribosomal protein S6 kinase like 1 (RPS6KL1), transcript variant X18, mRNA	0.31213	7.92474e-10	280.897	2.569e-06	0.0147367	8.38749	1.07939e-11		GGGTTCTGGTTAAGGTGATATTGAGTAGATCAGCTAGTCAACACAGTGAGAACAAGTCACGCGGTATGAAACAGGAACATGTGGATTTGTCGGTCTATGATTCATCCATTGAAAAGCAGAATTAAATAATTGCTATGAAAAACAGGAATTCAGAAAGCCAAAGTCAGAGGAGAGATTTCAATACTGTGGACCCTAACAAGGAGCGCCGGGAGGCAGTGAAGAGGAAGACTACTCAGTATCTAAAGAGGGCAGAGGACATCTTTATCTCCCACCTGCAGGACAACCTGGGGAAGGGGAACTCTCACTTAGGGGGTTACAGTAGTCTGAGATTCCGGCCAATCAGACACCTGAGCTCCCCAGTGGAGGATCTGGAGATGTGTAAAGTGGTGGGGATCATCG…
TCONS_00179281	LOC106582605	xm_011534243.2	XM_011534243.2 PREDICTED: Homo sapiens calcium voltage-gated channel auxiliary subunit alpha2delta 2 (CACNA2D2), transcript variant X1, mRNA	0.220616	1.40784e-07	347.414	2.48758e-06	0.0147367	6.93887	7.5817e-10		ACTCTTCAAGGAGAGCGACGTGGAGTACTATGATTCGAAAGCGGAATCAGACTATACGGAGGATGAAGATGGGGAAGAGAACCTGATGGAGAACCCCTACTCCGTGAAGCTAGAGTTTGTGGACGATCCCAACTTTAAAAACAAAGTGAACTACTCCTACAGTGCCGTCCAGATCCCCACGGACATCTATAAGGGCTCCCCAGTCATCCTCAATGAGCTGAACTGGACTCAGGCTCTAGAGAGAGTGTTTATTGATAACCGCCGGGAGGACAGCTCTCTACGCTGGCAGGTGTTCGGCAGCTCGACGGGGGTCACAAGATACTACCCAGCCACTCCTTGGAGAGCACCCAATAAGATTGACCTGTATGACGTGCGCAGACGACCGTGGTACATCCAAGG…
TCONS_00183139	LOC106584436	nm_001281453.1	NM_001281453.1 Homo sapiens methyl-CpG binding domain protein 3 (MBD3), transcript variant 1, mRNA	0.365159	4.11098e-05	383.474	8.1294e-08	0.0020391	5.60208	4.35563e-08		CGGATGGATATTCTTTCAGTACGACAAAGAGATACGATAAATCGGGAGAGCGAGAACCATGAATAGTGTGTGAGCCGAGATGTATGTCACATAGTAGGCCTAATGGACTTATTTGTATAAAACACGAAATTTAACCCCAAATATAATAACGTTAGGATCAATCACTGAACACTTCAACGGAATTAAACTCTGGGAGAACATGGAGAAGAAACGGTGGGATTGCTCGGCTCTCCCCAAGGGCTGGCAAATTGAAGAAGTGACCAGAAAGTCGGGTTTGTCTGCGGGGAAAAGCGATGTCTATTATTATAGTCCAACTGGGAAGAAGTTTCGGAGCAAGCCTCAGCTGGCTCGTTACCTTGGCAACCAGATGGACCTCAGCTCCTTCGATTTCCGCACGGG…
TCONS_00202711	LOC106588422	nm_001297553.1	NM_001297553.1 Homo sapiens chromodomain helicase DNA binding protein 4 (CHD4), transcript variant 2, mRNA	0.25609	9.55439e-05	434.303	3.73201e-06	0.0191041	6.20129	6.871e-09		GGGTTATTATGGGATGTCTGCCCCCTGATCTCTTTGTGTGTGTGTGCGCGGGTGTTTAATGCGAGAGAGGGAGACGGCGACGTCGTGTGCATCGCCAGGCAACATAAGACAAATACTGCATTTTAATTATTGGAACTAACGTTAGCTTGCTATTGTAACCCAAAAAGAAAAACTGTTGAAAGAAAGGCAAACATCCCCTTTCGTTGTTTCTGTTTTCAAACAGTGGAACCATTCAACTTGACTCTGGAGGCAACACGGATTTAAACTTTTTTTTTAGTTAGCTAACTACATTTTAAAGTTAGCTAGCATTATGTCTGGAAGCGAGGACGATAGGGATGATTTTGGAGCCCCAGAGGACCGGTCTCTAATGCAAGATGAGGAAGAGGAGATGTCAGAGAG…
TCONS_00083266	LOC106561350	nr_049763.1	NR_049763.1 Homo sapiens CCR4-NOT transcription complex subunit 1 (CNOT1), transcript variant 4, non-coding RNA	0.384591	7.12854e-06	1008.42	4.08201e-06	0.0200763	2.25486	0.00443574	0.100322	GCGGGGATGACAGTCGCCATTTTATTTTGAAAAATCAAACCGAACTGGAAGGAGAGCAACCCAAAGGGAATGAATATCACAAATACATTTTGGGAACCATGATTCTGAACTTGATGTTGCACTGAGGGACTTTACCTTGCATCAAGATCCACTGAAGTAGCTTGTTGTAAAACATTTTCATACCTTGGGGAGGGAGGGGGGGGGGGGGGCAGAAGTAACCTATCATTGAAGTGACTAAAGGGGAATAATGGTGATTTTGCGCCGGGCACGGCCGCCTGCTTCCGCCCCAACCAGCAATGAATCTTGACTCGCTCTCGCTGGCTTTGTCTCAAATCAGCTACCTGGTGGACAATTTAACTAAGAAAAACTACAGAGCCAGCCAGCAGGAAATACAACATA…
