# Supplementary material for: RNA-Seq Analysis of the Growth Hormone Transgenic Female Triploid Atlantic Salmon (Salmo salar) Hepatic Transcriptome Reveals Broad Temperature-Mediated Effects on Metabolism and Other Biological Processes
Source: Front Genet. 2022 May 23;13:852165. doi: 10.3389/fgene.2022.852165 (PMC9168996; doi:10.3389/fgene.2022.852165)
Supplement: Supplementary file 4 [file Table6.XLSX]

## Sheet: Table S6
Supplementary Table S6. Complete list of enriched GO terms found in comparison of the 13.5 °C and 16.5 °C treatments. Results are based only on the re-annotated transcript list with putative Homo sapiens ortholog RefSeq mRNA accession identifiers based on lowest BLASTx score with an Expect (E) value cut-off < 1e-5. Lists were generated using Gene Ontology enRIchment anaLysis and visuaLizAtion too…
Biological Process
GO Term	Description	P-value	FDR q-value	Enrichment	B	b	Genes
GO:0044249	cellular biosynthetic process	1.18e-06	0.0163	3.66	1446	15	[EEF2 - eukaryotic translation elongation factor 2, EIF4B - eukaryotic translation initiation factor 4b, GSTP1 - glutathione s-transferase pi 1, DDX5 - dead (asp-glu-ala-asp) box helicase 5, RPL22 - ribosomal protein l22, PRPS2 - phosphoribosyl pyrophosphate synthetase 2, PGM1 - phosphoglucomutase 1, NR5A1 - nuclear receptor subfamily 5, group a, member 1, HSP90AB1 - heat shock protein 90kda alph…
GO:1901576	organic substance biosynthetic process	2.05e-06	0.0141	3.51	1508	15	[EEF2 - eukaryotic translation elongation factor 2, EIF4B - eukaryotic translation initiation factor 4b, GSTP1 - glutathione s-transferase pi 1, DDX5 - dead (asp-glu-ala-asp) box helicase 5, RPL22 - ribosomal protein l22, PRPS2 - phosphoribosyl pyrophosphate synthetase 2, PGM1 - phosphoglucomutase 1, NR5A1 - nuclear receptor subfamily 5, group a, member 1, HSP90AB1 - heat shock protein 90kda alph…
GO:0009058	biosynthetic process	2.86e-06	0.0131	3.42	1547	15	[EEF2 - eukaryotic translation elongation factor 2, EIF4B - eukaryotic translation initiation factor 4b, GSTP1 - glutathione s-transferase pi 1, DDX5 - dead (asp-glu-ala-asp) box helicase 5, RPL22 - ribosomal protein l22, PRPS2 - phosphoribosyl pyrophosphate synthetase 2, PGM1 - phosphoglucomutase 1, HSP90AB1 - heat shock protein 90kda alpha (cytosolic), class b member 1, NR5A1 - nuclear receptor…
GO:0034641	cellular nitrogen compound metabolic process	1.05e-05	0.0363	2.88	1962	16	[EIF4B - eukaryotic translation initiation factor 4b, DDX5 - dead (asp-glu-ala-asp) box helicase 5, GSTP1 - glutathione s-transferase pi 1, RPL22 - ribosomal protein l22, PRPS2 - phosphoribosyl pyrophosphate synthetase 2, PGM1 - phosphoglucomutase 1, HSP90AB1 - heat shock protein 90kda alpha (cytosolic), class b member 1, NR5A1 - nuclear receptor subfamily 5, group a, member 1, ADK - adenosine ki…
Molecular Function
No significant GO term enrichment found.
Cellular Component
No significant GO term enrichment found.
