# Supplementary material for: RNA-Seq Analysis of the Growth Hormone Transgenic Female Triploid Atlantic Salmon (Salmo salar) Hepatic Transcriptome Reveals Broad Temperature-Mediated Effects on Metabolism and Other Biological Processes
Source: Front Genet. 2022 May 23;13:852165. doi: 10.3389/fgene.2022.852165 (PMC9168996; doi:10.3389/fgene.2022.852165)
Supplement: Supplementary file 5 [file Table4.XLSX]

## Sheet: Table S4
Supplementary Table S4. Complete list of enriched GO terms found in comparison of the 10.5 °C and 16.5 °C treatments. Results are based only on the re-annotated transcript list with putative Homo sapiens ortholog RefSeq mRNA accession identifiers based on lowest BLASTx score with an Expect (E) value cut-off < 1e-5. Lists were generated using Gene Ontology enRIchment anaLysis and visuaLizAtion too…
Biological Process
GO Term	Description	P-value	FDR q-value	Enrichment	B	b	Genes
GO:0044281	small molecule metabolic process	1.12e-17	1.55e-13	1.95	1064	155	[SLC27A1 - solute carrier family 27 (fatty acid transporter), member 1, GSTP1 - glutathione s-transferase pi 1, PNKD - paroxysmal nonkinesigenic dyskinesia, SUCLG2 - succinate-coa ligase, gdp-forming, beta subunit, COX5B - cytochrome c oxidase subunit vb, ABAT - 4-aminobutyrate aminotransferase, APOB - apolipoprotein b, PC - pyruvate carboxylase, ACACA - acetyl-coa carboxylase alpha, OXCT1 - 3-ox…
GO:0008152	metabolic process	1.18e-17	8.13e-14	1.3	4699	457	[PRDX6 - peroxiredoxin 6, COX6B1 - cytochrome c oxidase subunit vib polypeptide 1 (ubiquitous), WAC - ww domain containing adaptor with coiled-coil, OTUD5 - otu domain containing 5, RBM39 - rna binding motif protein 39, SF3A3 - splicing factor 3a, subunit 3, 60kda, DAPK2 - death-associated protein kinase 2, PDIA4 - protein disulfide isomerase family a, member 4, HNRNPA0 - heterogeneous nuclear ri…
GO:0019752	carboxylic acid metabolic process	5.15e-15	2.37e-11	2.31	540	93	[ECI2 - enoyl-coa delta isomerase 2, SLC27A1 - solute carrier family 27 (fatty acid transporter), member 1, GSTP1 - glutathione s-transferase pi 1, PNKD - paroxysmal nonkinesigenic dyskinesia, PTS - 6-pyruvoyltetrahydropterin synthase, PGM1 - phosphoglucomutase 1, FABP3 - fatty acid binding protein 3, muscle and heart (mammary-derived growth inhibitor), SUCLG2 - succinate-coa ligase, gdp-forming,…
GO:0006082	organic acid metabolic process	5.44e-15	1.88e-11	2.22	603	100	[SLC27A1 - solute carrier family 27 (fatty acid transporter), member 1, GSTP1 - glutathione s-transferase pi 1, PNKD - paroxysmal nonkinesigenic dyskinesia, SUCLG2 - succinate-coa ligase, gdp-forming, beta subunit, ABAT - 4-aminobutyrate aminotransferase, PC - pyruvate carboxylase, ACACA - acetyl-coa carboxylase alpha, GCH1 - gtp cyclohydrolase 1, ENO1 - enolase 1, (alpha), ACOX1 - acyl-coa oxida…
GO:0043436	oxoacid metabolic process	1.49e-14	4.12e-11	2.21	594	98	[SLC27A1 - solute carrier family 27 (fatty acid transporter), member 1, GSTP1 - glutathione s-transferase pi 1, PNKD - paroxysmal nonkinesigenic dyskinesia, SUCLG2 - succinate-coa ligase, gdp-forming, beta subunit, ABAT - 4-aminobutyrate aminotransferase, PC - pyruvate carboxylase, ACACA - acetyl-coa carboxylase alpha, GCH1 - gtp cyclohydrolase 1, ENO1 - enolase 1, (alpha), ACOX1 - acyl-coa oxida…
GO:0071704	organic substance metabolic process	4.27e-13	9.8e-10	1.28	4375	417	[PRDX6 - peroxiredoxin 6, WAC - ww domain containing adaptor with coiled-coil, OTUD5 - otu domain containing 5, RBM39 - rna binding motif protein 39, SF3A3 - splicing factor 3a, subunit 3, 60kda, DAPK2 - death-associated protein kinase 2, HNRNPA0 - heterogeneous nuclear ribonucleoprotein a0, COX5B - cytochrome c oxidase subunit vb, ABAT - 4-aminobutyrate aminotransferase, SEC61B - sec61 beta subu…
GO:0044238	primary metabolic process	1.56e-12	3.08e-09	1.28	4177	400	[PRDX6 - peroxiredoxin 6, WAC - ww domain containing adaptor with coiled-coil, OTUD5 - otu domain containing 5, RBM39 - rna binding motif protein 39, SF3A3 - splicing factor 3a, subunit 3, 60kda, DAPK2 - death-associated protein kinase 2, HNRNPA0 - heterogeneous nuclear ribonucleoprotein a0, COX5B - cytochrome c oxidase subunit vb, ABAT - 4-aminobutyrate aminotransferase, SEC61B - sec61 beta subu…
GO:0044237	cellular metabolic process	1.98e-12	3.41e-09	1.27	4357	413	[PRDX6 - peroxiredoxin 6, WAC - ww domain containing adaptor with coiled-coil, COX6B1 - cytochrome c oxidase subunit vib polypeptide 1 (ubiquitous), OTUD5 - otu domain containing 5, RBM39 - rna binding motif protein 39, SF3A3 - splicing factor 3a, subunit 3, 60kda, DAPK2 - death-associated protein kinase 2, HNRNPA0 - heterogeneous nuclear ribonucleoprotein a0, COX5B - cytochrome c oxidase subunit…
GO:0044282	small molecule catabolic process	4.97e-12	7.61e-09	2.71	272	55	[ECI2 - enoyl-coa delta isomerase 2, PNKD - paroxysmal nonkinesigenic dyskinesia, PGM1 - phosphoglucomutase 1, ABAT - 4-aminobutyrate aminotransferase, GOT1 - glutamic-oxaloacetic transaminase 1, soluble, GOT2 - glutamic-oxaloacetic transaminase 2, mitochondrial, ALDH4A1 - aldehyde dehydrogenase 4 family, member a1, PNP - purine nucleoside phosphorylase, GPT2 - glutamic pyruvate transaminase (ala…
GO:1901575	organic substance catabolic process	9.02e-12	1.24e-08	1.76	1018	134	[BNIP3 - bcl2/adenovirus e1b 19kda interacting protein 3, PRDX6 - peroxiredoxin 6, DDX5 - dead (asp-glu-ala-asp) box helicase 5, CDK1 - cyclin-dependent kinase 1, PNKD - paroxysmal nonkinesigenic dyskinesia, SDF2 - stromal cell-derived factor 2, ABAT - 4-aminobutyrate aminotransferase, SEC61B - sec61 beta subunit, APOB - apolipoprotein b, PCBP2 - poly(rc) binding protein 2, MARCH6 - membrane-asso…
GO:0017144	drug metabolic process	3.3e-11	4.14e-08	2.38	360	64	[PRDX6 - peroxiredoxin 6, PTS - 6-pyruvoyltetrahydropterin synthase, PGM1 - phosphoglucomutase 1, COX5B - cytochrome c oxidase subunit vb, SUCLG2 - succinate-coa ligase, gdp-forming, beta subunit, HKDC1 - hexokinase domain containing 1, CHCHD10 - coiled-coil-helix-coiled-coil-helix domain containing 10, PC - pyruvate carboxylase, GCH1 - gtp cyclohydrolase 1, OXCT1 - 3-oxoacid coa transferase 1, E…
GO:0009056	catabolic process	7.52e-11	8.63e-08	1.66	1176	146	[BNIP3 - bcl2/adenovirus e1b 19kda interacting protein 3, PRDX6 - peroxiredoxin 6, DDX5 - dead (asp-glu-ala-asp) box helicase 5, PNKD - paroxysmal nonkinesigenic dyskinesia, CDK1 - cyclin-dependent kinase 1, MMP23B - matrix metallopeptidase 23b, SDF2 - stromal cell-derived factor 2, ABAT - 4-aminobutyrate aminotransferase, SEC61B - sec61 beta subunit, APOB - apolipoprotein b, PCBP2 - poly(rc) bin…
GO:1901576	organic substance biosynthetic process	8.94e-11	9.48e-08	1.56	1508	176	[SLC27A1 - solute carrier family 27 (fatty acid transporter), member 1, DDX5 - dead (asp-glu-ala-asp) box helicase 5, GSTP1 - glutathione s-transferase pi 1, CDK1 - cyclin-dependent kinase 1, COX5B - cytochrome c oxidase subunit vb, ABAT - 4-aminobutyrate aminotransferase, ORC5 - origin recognition complex, subunit 5, APOB - apolipoprotein b, GTF2F2 - general transcription factor iif, polypeptide…
GO:0032787	monocarboxylic acid metabolic process	1.55e-10	1.53e-07	2.49	296	55	[ECI2 - enoyl-coa delta isomerase 2, SLC27A1 - solute carrier family 27 (fatty acid transporter), member 1, GSTP1 - glutathione s-transferase pi 1, PNKD - paroxysmal nonkinesigenic dyskinesia, PGM1 - phosphoglucomutase 1, FABP3 - fatty acid binding protein 3, muscle and heart (mammary-derived growth inhibitor), ABAT - 4-aminobutyrate aminotransferase, ABCB11 - atp-binding cassette, sub-family b (…
GO:0009725	response to hormone	1.71e-10	1.58e-07	2.21	418	69	[SLC27A1 - solute carrier family 27 (fatty acid transporter), member 1, TRPV4 - transient receptor potential cation channel, subfamily v, member 4, TIMP3 - timp metallopeptidase inhibitor 3, GSTP1 - glutathione s-transferase pi 1, CDC5L - cell division cycle 5-like, ATP1A3 - atpase, na+/k+ transporting, alpha 3 polypeptide, NR5A1 - nuclear receptor subfamily 5, group a, member 1, FABP3 - fatty ac…
GO:0009058	biosynthetic process	2.23e-10	1.92e-07	1.54	1547	178	[SLC27A1 - solute carrier family 27 (fatty acid transporter), member 1, GSTP1 - glutathione s-transferase pi 1, DDX5 - dead (asp-glu-ala-asp) box helicase 5, CDK1 - cyclin-dependent kinase 1, COX5B - cytochrome c oxidase subunit vb, ABAT - 4-aminobutyrate aminotransferase, ORC5 - origin recognition complex, subunit 5, APOB - apolipoprotein b, GTF2F2 - general transcription factor iif, polypeptide…
GO:1901700	response to oxygen-containing compound	1.51e-09	1.22e-06	1.79	780	104	[SLC27A1 - solute carrier family 27 (fatty acid transporter), member 1, BNIP3 - bcl2/adenovirus e1b 19kda interacting protein 3, GSTP1 - glutathione s-transferase pi 1, OTUD5 - otu domain containing 5, CDK1 - cyclin-dependent kinase 1, CDC5L - cell division cycle 5-like, HNRNPA0 - heterogeneous nuclear ribonucleoprotein a0, APLP1 - amyloid beta (a4) precursor-like protein 1, ABAT - 4-aminobutyrat…
GO:0044248	cellular catabolic process	2.28e-09	1.75e-06	1.65	1048	129	[BNIP3 - bcl2/adenovirus e1b 19kda interacting protein 3, PRDX6 - peroxiredoxin 6, DDX5 - dead (asp-glu-ala-asp) box helicase 5, CDK1 - cyclin-dependent kinase 1, PNKD - paroxysmal nonkinesigenic dyskinesia, ABAT - 4-aminobutyrate aminotransferase, SEC61B - sec61 beta subunit, APOB - apolipoprotein b, PCBP2 - poly(rc) binding protein 2, MARCH6 - membrane-associated ring finger (c3hc4) 6, e3 ubiqu…
GO:0006629	lipid metabolic process	4.05e-09	2.94e-06	1.85	652	90	[ECI2 - enoyl-coa delta isomerase 2, SLC27A1 - solute carrier family 27 (fatty acid transporter), member 1, PRDX6 - peroxiredoxin 6, GSTP1 - glutathione s-transferase pi 1, FAM126A - family with sequence similarity 126, member a, FABP3 - fatty acid binding protein 3, muscle and heart (mammary-derived growth inhibitor), FABP2 - fatty acid binding protein 2, intestinal, NCEH1 - neutral cholesterol …
GO:0016054	organic acid catabolic process	5.63e-09	3.88e-06	2.82	176	37	[ECI2 - enoyl-coa delta isomerase 2, GLS - glutaminase, ABAT - 4-aminobutyrate aminotransferase, GOT1 - glutamic-oxaloacetic transaminase 1, soluble, GOT2 - glutamic-oxaloacetic transaminase 2, mitochondrial, GLDC - glycine dehydrogenase (decarboxylating), ALDH4A1 - aldehyde dehydrogenase 4 family, member a1, ARG1 - arginase 1, ABCD3 - atp-binding cassette, sub-family d (ald), member 3, HADHA - h…
GO:0046395	carboxylic acid catabolic process	5.63e-09	3.69e-06	2.82	176	37	[ECI2 - enoyl-coa delta isomerase 2, GLS - glutaminase, ABAT - 4-aminobutyrate aminotransferase, GOT1 - glutamic-oxaloacetic transaminase 1, soluble, GOT2 - glutamic-oxaloacetic transaminase 2, mitochondrial, GLDC - glycine dehydrogenase (decarboxylating), ALDH4A1 - aldehyde dehydrogenase 4 family, member a1, ARG1 - arginase 1, GPT2 - glutamic pyruvate transaminase (alanine aminotransferase) 2, H…
GO:0044249	cellular biosynthetic process	8.15e-09	5.11e-06	1.51	1446	163	[SLC27A1 - solute carrier family 27 (fatty acid transporter), member 1, DDX5 - dead (asp-glu-ala-asp) box helicase 5, GSTP1 - glutathione s-transferase pi 1, CDK1 - cyclin-dependent kinase 1, COX5B - cytochrome c oxidase subunit vb, ABAT - 4-aminobutyrate aminotransferase, ORC5 - origin recognition complex, subunit 5, APOB - apolipoprotein b, GTF2F2 - general transcription factor iif, polypeptide…
GO:1901566	organonitrogen compound biosynthetic process	9.28e-09	5.56e-06	1.87	603	84	[SLC27A1 - solute carrier family 27 (fatty acid transporter), member 1, GSTP1 - glutathione s-transferase pi 1, RPL22 - ribosomal protein l22, PTS - 6-pyruvoyltetrahydropterin synthase, RPL21 - ribosomal protein l21, PGM1 - phosphoglucomutase 1, COX5B - cytochrome c oxidase subunit vb, NME1 - nme/nm23 nucleoside diphosphate kinase 1, RPL15 - ribosomal protein l15, ABAT - 4-aminobutyrate aminotran…
GO:0006807	nitrogen compound metabolic process	1.04e-08	5.97e-06	1.24	3901	362	[BNIP3 - bcl2/adenovirus e1b 19kda interacting protein 3, WAC - ww domain containing adaptor with coiled-coil, OTUD5 - otu domain containing 5, RBM39 - rna binding motif protein 39, SF3A3 - splicing factor 3a, subunit 3, 60kda, DAPK2 - death-associated protein kinase 2, SUCLG2 - succinate-coa ligase, gdp-forming, beta subunit, COX5B - cytochrome c oxidase subunit vb, HNRNPA0 - heterogeneous nucle…
GO:0042221	response to chemical	1.73e-08	9.56e-06	1.48	1541	170	[SLC27A1 - solute carrier family 27 (fatty acid transporter), member 1, PRDX6 - peroxiredoxin 6, BNIP3 - bcl2/adenovirus e1b 19kda interacting protein 3, GSTP1 - glutathione s-transferase pi 1, OTUD5 - otu domain containing 5, GPR52 - g protein-coupled receptor 52, CDK1 - cyclin-dependent kinase 1, DDX3X - dead (asp-glu-ala-asp) box helicase 3, x-linked, CDC5L - cell division cycle 5-like, HNRNPA…
GO:0010033	response to organic substance	1.92e-08	1.02e-05	1.55	1227	142	[SLC27A1 - solute carrier family 27 (fatty acid transporter), member 1, OTUD5 - otu domain containing 5, GSTP1 - glutathione s-transferase pi 1, CDK1 - cyclin-dependent kinase 1, CDC5L - cell division cycle 5-like, HNRNPA0 - heterogeneous nuclear ribonucleoprotein a0, APLP1 - amyloid beta (a4) precursor-like protein 1, SDF2 - stromal cell-derived factor 2, ABAT - 4-aminobutyrate aminotransferase,…
GO:0009719	response to endogenous stimulus	2.14e-08	1.09e-05	1.8	654	88	[SLC27A1 - solute carrier family 27 (fatty acid transporter), member 1, TRPV4 - transient receptor potential cation channel, subfamily v, member 4, TIMP3 - timp metallopeptidase inhibitor 3, GSTP1 - glutathione s-transferase pi 1, CDC5L - cell division cycle 5-like, FABP3 - fatty acid binding protein 3, muscle and heart (mammary-derived growth inhibitor), NR5A1 - nuclear receptor subfamily 5, gro…
GO:0044283	small molecule biosynthetic process	2.22e-08	1.09e-05	2.11	374	59	[PTS - 6-pyruvoyltetrahydropterin synthase, PGM1 - phosphoglucomutase 1, TKT - transketolase, ABAT - 4-aminobutyrate aminotransferase, NME1 - nme/nm23 nucleoside diphosphate kinase 1, GOT1 - glutamic-oxaloacetic transaminase 1, soluble, ABCB11 - atp-binding cassette, sub-family b (mdr/tap), member 11, HKDC1 - hexokinase domain containing 1, GOT2 - glutamic-oxaloacetic transaminase 2, mitochondria…
GO:0055114	oxidation-reduction process	2.68e-08	1.27e-05	1.87	567	79	[ECI2 - enoyl-coa delta isomerase 2, PRDX6 - peroxiredoxin 6, COX6B1 - cytochrome c oxidase subunit vib polypeptide 1 (ubiquitous), PGM1 - phosphoglucomutase 1, COX5B - cytochrome c oxidase subunit vb, PDIA4 - protein disulfide isomerase family a, member 4, NDUFA6 - nadh dehydrogenase (ubiquinone) 1 alpha subcomplex, 6, 14kda, IFI30 - interferon, gamma-inducible protein 30, ALDH4A1 - aldehyde deh…
GO:0009063	cellular amino acid catabolic process	4.76e-08	2.19e-05	3.46	93	24	[IDO2 - indoleamine 2,3-dioxygenase 2, HRSP12 - heat-responsive protein 12, GLS2 - glutaminase 2 (liver, mitochondrial), GLS - glutaminase, QDPR - quinoid dihydropteridine reductase, AGXT - alanine-glyoxylate aminotransferase, BLMH - bleomycin hydrolase, DAO - d-amino-acid oxidase, ABAT - 4-aminobutyrate aminotransferase, GOT1 - glutamic-oxaloacetic transaminase 1, soluble, MAT1A - methionine ade…
GO:0033993	response to lipid	4.85e-08	2.16e-05	2.03	410	62	[GSTP1 - glutathione s-transferase pi 1, OTUD5 - otu domain containing 5, ATP1A3 - atpase, na+/k+ transporting, alpha 3 polypeptide, FABP3 - fatty acid binding protein 3, muscle and heart (mammary-derived growth inhibitor), HNRNPA0 - heterogeneous nuclear ribonucleoprotein a0, HMGB2 - high mobility group box 2, NME1 - nme/nm23 nucleoside diphosphate kinase 1, GOT1 - glutamic-oxaloacetic transamin…
GO:1901360	organic cyclic compound metabolic process	9.1e-08	3.92e-05	1.39	1905	198	[RBM39 - rna binding motif protein 39, SF3A3 - splicing factor 3a, subunit 3, 60kda, COX5B - cytochrome c oxidase subunit vb, HNRNPA0 - heterogeneous nuclear ribonucleoprotein a0, SUCLG2 - succinate-coa ligase, gdp-forming, beta subunit, SF3A1 - splicing factor 3a, subunit 1, 120kda, SLC29A1 - solute carrier family 29 (equilibrative nucleoside transporter), member 1, SSU72 - ssu72 rna polymerase …
GO:0005996	monosaccharide metabolic process	9.34e-08	3.9e-05	2.94	132	29	[SERP1 - stress-associated endoplasmic reticulum protein 1, TPI1 - triosephosphate isomerase 1, PGM1 - phosphoglucomutase 1, PDHA1 - pyruvate dehydrogenase (lipoamide) alpha 1, MDH1 - malate dehydrogenase 1, nad (soluble), TKT - transketolase, FUCA1 - fucosidase, alpha-l- 1, tissue, BAD - bcl2-associated agonist of cell death, ALDOA - aldolase a, fructose-bisphosphate, GOT1 - glutamic-oxaloacetic…
GO:0046364	monosaccharide biosynthetic process	1.09e-07	4.42e-05	4.9	41	15	[PCK1 - phosphoenolpyruvate carboxykinase 1 (soluble), TPI1 - triosephosphate isomerase 1, PGM1 - phosphoglucomutase 1, MDH1 - malate dehydrogenase 1, nad (soluble), TKT - transketolase, AKR1A1 - aldo-keto reductase family 1, member a1 (aldehyde reductase), GOT1 - glutamic-oxaloacetic transaminase 1, soluble, ALDOA - aldolase a, fructose-bisphosphate, SORD - sorbitol dehydrogenase, GOT2 - glutami…
GO:0046394	carboxylic acid biosynthetic process	1.47e-07	5.78e-05	2.5	198	37	[TPI1 - triosephosphate isomerase 1, PGM1 - phosphoglucomutase 1, PSPH - phosphoserine phosphatase, ENOPH1 - enolase-phosphatase 1, GLS - glutaminase, ABAT - 4-aminobutyrate aminotransferase, GOT1 - glutamic-oxaloacetic transaminase 1, soluble, ALDOA - aldolase a, fructose-bisphosphate, CYP3A4 - cytochrome p450, family 3, subfamily a, polypeptide 4, HKDC1 - hexokinase domain containing 1, ABCB11 …
GO:1901606	alpha-amino acid catabolic process	1.5e-07	5.76e-05	3.61	78	21	[IDO2 - indoleamine 2,3-dioxygenase 2, HRSP12 - heat-responsive protein 12, GLS2 - glutaminase 2 (liver, mitochondrial), AGXT - alanine-glyoxylate aminotransferase, QDPR - quinoid dihydropteridine reductase, GLS - glutaminase, BLMH - bleomycin hydrolase, DAO - d-amino-acid oxidase, GOT1 - glutamic-oxaloacetic transaminase 1, soluble, MAT1A - methionine adenosyltransferase i, alpha, SLC25A21 - sol…
GO:1901565	organonitrogen compound catabolic process	1.62e-07	6.03e-05	1.86	511	71	[BNIP3 - bcl2/adenovirus e1b 19kda interacting protein 3, CDK1 - cyclin-dependent kinase 1, FUCA1 - fucosidase, alpha-l- 1, tissue, SDF2 - stromal cell-derived factor 2, ABAT - 4-aminobutyrate aminotransferase, SEC61B - sec61 beta subunit, GOT1 - glutamic-oxaloacetic transaminase 1, soluble, APOB - apolipoprotein b, GOT2 - glutamic-oxaloacetic transaminase 2, mitochondrial, ALDH4A1 - aldehyde deh…
GO:0016053	organic acid biosynthetic process	1.68e-07	6.08e-05	2.49	199	37	[TPI1 - triosephosphate isomerase 1, PGM1 - phosphoglucomutase 1, PSPH - phosphoserine phosphatase, ENOPH1 - enolase-phosphatase 1, GLS - glutaminase, ABAT - 4-aminobutyrate aminotransferase, GOT1 - glutamic-oxaloacetic transaminase 1, soluble, ALDOA - aldolase a, fructose-bisphosphate, CYP3A4 - cytochrome p450, family 3, subfamily a, polypeptide 4, HKDC1 - hexokinase domain containing 1, ABCB11 …
GO:0050896	response to stimulus	1.78e-07	6.28e-05	1.3	2640	257	[PRDX6 - peroxiredoxin 6, BNIP3 - bcl2/adenovirus e1b 19kda interacting protein 3, WAC - ww domain containing adaptor with coiled-coil, OTUD5 - otu domain containing 5, PDIA4 - protein disulfide isomerase family a, member 4, HNRNPA0 - heterogeneous nuclear ribonucleoprotein a0, DNAJA2 - dnaj (hsp40) homolog, subfamily a, member 2, NDUFA6 - nadh dehydrogenase (ubiquinone) 1 alpha subcomplex, 6, 14…
GO:1901605	alpha-amino acid metabolic process	2.76e-07	9.52e-05	2.7	154	31	[EGLN3 - egl-9 family hypoxia-inducible factor 3, PSPH - phosphoserine phosphatase, ENOPH1 - enolase-phosphatase 1, GLS - glutaminase, GOT1 - glutamic-oxaloacetic transaminase 1, soluble, PRDX4 - peroxiredoxin 4, ADSSL1 - adenylosuccinate synthase like 1, GOT2 - glutamic-oxaloacetic transaminase 2, mitochondrial, GLDC - glycine dehydrogenase (decarboxylating), ALDH4A1 - aldehyde dehydrogenase 4 f…
GO:1901564	organonitrogen compound metabolic process	3.81e-07	0.000128	1.27	2963	281	[BNIP3 - bcl2/adenovirus e1b 19kda interacting protein 3, WAC - ww domain containing adaptor with coiled-coil, OTUD5 - otu domain containing 5, DAPK2 - death-associated protein kinase 2, COX5B - cytochrome c oxidase subunit vb, SUCLG2 - succinate-coa ligase, gdp-forming, beta subunit, ABAT - 4-aminobutyrate aminotransferase, SEC61B - sec61 beta subunit, PRMT2 - protein arginine methyltransferase …
GO:0032868	response to insulin	4.61e-07	0.000151	3.09	104	24	[CAD - carbamoyl-phosphate synthetase 2, aspartate transcarbamylase, and dihydroorotase, SLC27A1 - solute carrier family 27 (fatty acid transporter), member 1, TRPV4 - transient receptor potential cation channel, subfamily v, member 4, KLF15 - kruppel-like factor 15, GSTP1 - glutathione s-transferase pi 1, PCK1 - phosphoenolpyruvate carboxykinase 1 (soluble), FABP3 - fatty acid binding protein 3,…
GO:0006006	glucose metabolic process	4.72e-07	0.000151	3.39	83	21	[SERP1 - stress-associated endoplasmic reticulum protein 1, PCK1 - phosphoenolpyruvate carboxykinase 1 (soluble), TPI1 - triosephosphate isomerase 1, PGM1 - phosphoglucomutase 1, MDH1 - malate dehydrogenase 1, nad (soluble), PDHA1 - pyruvate dehydrogenase (lipoamide) alpha 1, BAD - bcl2-associated agonist of cell death, AKR1A1 - aldo-keto reductase family 1, member a1 (aldehyde reductase), ALDOA …
GO:0034641	cellular nitrogen compound metabolic process	5.49e-07	0.000172	1.36	1962	199	[RBM39 - rna binding motif protein 39, SF3A3 - splicing factor 3a, subunit 3, 60kda, COX5B - cytochrome c oxidase subunit vb, HNRNPA0 - heterogeneous nuclear ribonucleoprotein a0, SUCLG2 - succinate-coa ligase, gdp-forming, beta subunit, SF3A1 - splicing factor 3a, subunit 1, 120kda, SLC29A1 - solute carrier family 29 (equilibrative nucleoside transporter), member 1, SSU72 - ssu72 rna polymerase …
GO:0006066	alcohol metabolic process	7.34e-07	0.000225	2.5	177	33	[NR0B2 - nuclear receptor subfamily 0, group b, member 2, TPI1 - triosephosphate isomerase 1, PTS - 6-pyruvoyltetrahydropterin synthase, CES1 - carboxylesterase 1, SC5D - sterol-c5-desaturase, CYP3A4 - cytochrome p450, family 3, subfamily a, polypeptide 4, GOT1 - glutamic-oxaloacetic transaminase 1, soluble, APOB - apolipoprotein b, DHCR24 - 24-dehydrocholesterol reductase, DHCR7 - 7-dehydrochole…
GO:1901652	response to peptide	8.33e-07	0.00025	2.28	229	39	[TRPV4 - transient receptor potential cation channel, subfamily v, member 4, SLC27A1 - solute carrier family 27 (fatty acid transporter), member 1, KLF15 - kruppel-like factor 15, GSTP1 - glutathione s-transferase pi 1, CDC5L - cell division cycle 5-like, LRP1 - low density lipoprotein receptor-related protein 1, NR5A1 - nuclear receptor subfamily 5, group a, member 1, FABP3 - fatty acid binding …
GO:0051186	cofactor metabolic process	9.65e-07	0.000283	2.1	293	46	[PRDX6 - peroxiredoxin 6, GSTP1 - glutathione s-transferase pi 1, PTS - 6-pyruvoyltetrahydropterin synthase, TPI1 - triosephosphate isomerase 1, PGM1 - phosphoglucomutase 1, SUCLG2 - succinate-coa ligase, gdp-forming, beta subunit, MDH1 - malate dehydrogenase 1, nad (soluble), PDHA1 - pyruvate dehydrogenase (lipoamide) alpha 1, TKT - transketolase, GOT1 - glutamic-oxaloacetic transaminase 1, solu…
GO:0010243	response to organonitrogen compound	1.21e-06	0.000348	1.79	508	68	[SLC27A1 - solute carrier family 27 (fatty acid transporter), member 1, TRPV4 - transient receptor potential cation channel, subfamily v, member 4, GSTP1 - glutathione s-transferase pi 1, CDK1 - cyclin-dependent kinase 1, CDC5L - cell division cycle 5-like, ATP1A3 - atpase, na+/k+ transporting, alpha 3 polypeptide, NR5A1 - nuclear receptor subfamily 5, group a, member 1, FABP3 - fatty acid bindin…
GO:0009165	nucleotide biosynthetic process	1.24e-06	0.000349	2.44	181	33	[PAPSS2 - 3'-phosphoadenosine 5'-phosphosulfate synthase 2, PRPS2 - phosphoribosyl pyrophosphate synthetase 2, TPI1 - triosephosphate isomerase 1, PGM1 - phosphoglucomutase 1, PDHA1 - pyruvate dehydrogenase (lipoamide) alpha 1, COX5B - cytochrome c oxidase subunit vb, NME1 - nme/nm23 nucleoside diphosphate kinase 1, ALDOA - aldolase a, fructose-bisphosphate, HKDC1 - hexokinase domain containing 1…
GO:0019319	hexose biosynthetic process	1.33e-06	0.000367	4.71	37	13	[PCK1 - phosphoenolpyruvate carboxykinase 1 (soluble), TPI1 - triosephosphate isomerase 1, PGM1 - phosphoglucomutase 1, MDH1 - malate dehydrogenase 1, nad (soluble), ALDOA - aldolase a, fructose-bisphosphate, GOT1 - glutamic-oxaloacetic transaminase 1, soluble, SORD - sorbitol dehydrogenase, GOT2 - glutamic-oxaloacetic transaminase 2, mitochondrial, RBP4 - retinol binding protein 4, plasma, PC - …
GO:0019318	hexose metabolic process	1.37e-06	0.00037	2.92	110	24	[SERP1 - stress-associated endoplasmic reticulum protein 1, PCK1 - phosphoenolpyruvate carboxykinase 1 (soluble), TPI1 - triosephosphate isomerase 1, PGM1 - phosphoglucomutase 1, MDH1 - malate dehydrogenase 1, nad (soluble), PDHA1 - pyruvate dehydrogenase (lipoamide) alpha 1, BAD - bcl2-associated agonist of cell death, FUCA1 - fucosidase, alpha-l- 1, tissue, AKR1A1 - aldo-keto reductase family 1…
GO:1901293	nucleoside phosphate biosynthetic process	1.82e-06	0.000482	2.4	184	33	[PAPSS2 - 3'-phosphoadenosine 5'-phosphosulfate synthase 2, PRPS2 - phosphoribosyl pyrophosphate synthetase 2, TPI1 - triosephosphate isomerase 1, PGM1 - phosphoglucomutase 1, PDHA1 - pyruvate dehydrogenase (lipoamide) alpha 1, COX5B - cytochrome c oxidase subunit vb, NME1 - nme/nm23 nucleoside diphosphate kinase 1, ALDOA - aldolase a, fructose-bisphosphate, HKDC1 - hexokinase domain containing 1…
GO:1901698	response to nitrogen compound	1.82e-06	0.000473	1.76	534	70	[SLC27A1 - solute carrier family 27 (fatty acid transporter), member 1, TRPV4 - transient receptor potential cation channel, subfamily v, member 4, GSTP1 - glutathione s-transferase pi 1, CDK1 - cyclin-dependent kinase 1, CDC5L - cell division cycle 5-like, ATP1A3 - atpase, na+/k+ transporting, alpha 3 polypeptide, NR5A1 - nuclear receptor subfamily 5, group a, member 1, FABP3 - fatty acid bindin…
GO:0006796	phosphate-containing compound metabolic process	1.85e-06	0.000472	1.46	1230	134	[SLC27A1 - solute carrier family 27 (fatty acid transporter), member 1, PRDX6 - peroxiredoxin 6, CDK1 - cyclin-dependent kinase 1, IKBKG - inhibitor of kappa light polypeptide gene enhancer in b-cells, kinase gamma, DAPK2 - death-associated protein kinase 2, SUCLG2 - succinate-coa ligase, gdp-forming, beta subunit, COX5B - cytochrome c oxidase subunit vb, STK35 - serine/threonine kinase 35, SSU72…
GO:0006793	phosphorus metabolic process	2.37e-06	0.000594	1.45	1247	135	[SLC27A1 - solute carrier family 27 (fatty acid transporter), member 1, PRDX6 - peroxiredoxin 6, CDK1 - cyclin-dependent kinase 1, IKBKG - inhibitor of kappa light polypeptide gene enhancer in b-cells, kinase gamma, DAPK2 - death-associated protein kinase 2, SUCLG2 - succinate-coa ligase, gdp-forming, beta subunit, COX5B - cytochrome c oxidase subunit vb, STK35 - serine/threonine kinase 35, SSU72…
GO:0046185	aldehyde catabolic process	3.18e-06	0.000783	8.52	11	7	[HOGA1 - 4-hydroxy-2-oxoglutarate aldolase 1, ESD - esterase d, PNKD - paroxysmal nonkinesigenic dyskinesia, ADH5 - alcohol dehydrogenase 5 (class iii), chi polypeptide, AGXT - alanine-glyoxylate aminotransferase, PDXP - pyridoxal (pyridoxine, vitamin b6) phosphatase, AKR1A1 - aldo-keto reductase family 1, member a1 (aldehyde reductase)]
GO:0006094	gluconeogenesis	3.24e-06	0.000782	4.73	34	12	[RBP4 - retinol binding protein 4, plasma, GOT2 - glutamic-oxaloacetic transaminase 2, mitochondrial, PCK1 - phosphoenolpyruvate carboxykinase 1 (soluble), PC - pyruvate carboxylase, TPI1 - triosephosphate isomerase 1, PGM1 - phosphoglucomutase 1, FBP1 - fructose-1,6-bisphosphatase 1, MDH1 - malate dehydrogenase 1, nad (soluble), G6PC - glucose-6-phosphatase, catalytic subunit, ALDOA - aldolase a…
GO:0009260	ribonucleotide biosynthetic process	3.33e-06	0.000792	2.66	131	26	[PAPSS2 - 3'-phosphoadenosine 5'-phosphosulfate synthase 2, TPI1 - triosephosphate isomerase 1, PRPS2 - phosphoribosyl pyrophosphate synthetase 2, PGM1 - phosphoglucomutase 1, PDHA1 - pyruvate dehydrogenase (lipoamide) alpha 1, COX5B - cytochrome c oxidase subunit vb, NME1 - nme/nm23 nucleoside diphosphate kinase 1, ALDOA - aldolase a, fructose-bisphosphate, HKDC1 - hexokinase domain containing 1…
GO:0006520	cellular amino acid metabolic process	3.7e-06	0.000866	2.23	216	36	[EGLN3 - egl-9 family hypoxia-inducible factor 3, PTS - 6-pyruvoyltetrahydropterin synthase, PSPH - phosphoserine phosphatase, ENOPH1 - enolase-phosphatase 1, GLS - glutaminase, ABAT - 4-aminobutyrate aminotransferase, GOT1 - glutamic-oxaloacetic transaminase 1, soluble, PRDX4 - peroxiredoxin 4, ADSSL1 - adenylosuccinate synthase like 1, GOT2 - glutamic-oxaloacetic transaminase 2, mitochondrial, …
GO:0046483	heterocycle metabolic process	3.94e-06	0.000905	1.35	1763	178	[DDX5 - dead (asp-glu-ala-asp) box helicase 5, CDK1 - cyclin-dependent kinase 1, DDX3X - dead (asp-glu-ala-asp) box helicase 3, x-linked, RBM39 - rna binding motif protein 39, CDC5L - cell division cycle 5-like, SF3A3 - splicing factor 3a, subunit 3, 60kda, SUCLG2 - succinate-coa ligase, gdp-forming, beta subunit, HNRNPA0 - heterogeneous nuclear ribonucleoprotein a0, COX5B - cytochrome c oxidase …
GO:0019637	organophosphate metabolic process	3.98e-06	0.000899	1.71	556	71	[SLC27A1 - solute carrier family 27 (fatty acid transporter), member 1, PRDX6 - peroxiredoxin 6, FAM126A - family with sequence similarity 126, member a, PGM1 - phosphoglucomutase 1, COX5B - cytochrome c oxidase subunit vb, SUCLG2 - succinate-coa ligase, gdp-forming, beta subunit, TKT - transketolase, NME1 - nme/nm23 nucleoside diphosphate kinase 1, HKDC1 - hexokinase domain containing 1, PCYT2 -…
GO:0006725	cellular aromatic compound metabolic process	5.1e-06	0.00113	1.34	1794	180	[DDX5 - dead (asp-glu-ala-asp) box helicase 5, CDK1 - cyclin-dependent kinase 1, DDX3X - dead (asp-glu-ala-asp) box helicase 3, x-linked, RBM39 - rna binding motif protein 39, CDC5L - cell division cycle 5-like, SF3A3 - splicing factor 3a, subunit 3, 60kda, SUCLG2 - succinate-coa ligase, gdp-forming, beta subunit, HNRNPA0 - heterogeneous nuclear ribonucleoprotein a0, COX5B - cytochrome c oxidase …
GO:0046390	ribose phosphate biosynthetic process	5.16e-06	0.00113	2.6	134	26	[PAPSS2 - 3'-phosphoadenosine 5'-phosphosulfate synthase 2, TPI1 - triosephosphate isomerase 1, PRPS2 - phosphoribosyl pyrophosphate synthetase 2, PGM1 - phosphoglucomutase 1, PDHA1 - pyruvate dehydrogenase (lipoamide) alpha 1, COX5B - cytochrome c oxidase subunit vb, NME1 - nme/nm23 nucleoside diphosphate kinase 1, ALDOA - aldolase a, fructose-bisphosphate, HKDC1 - hexokinase domain containing 1…
GO:0062012	regulation of small molecule metabolic process	6.66e-06	0.00143	2.06	267	41	[PSMD14 - proteasome (prosome, macropain) 26s subunit, non-atpase, 14, PSMD11 - proteasome (prosome, macropain) 26s subunit, non-atpase, 11, RAN - ran, member ras oncogene family, CDK1 - cyclin-dependent kinase 1, CLTC - clathrin, heavy chain (hc), FABP3 - fatty acid binding protein 3, muscle and heart (mammary-derived growth inhibitor), IRS1 - insulin receptor substrate 1, SC5D - sterol-c5-desat…
GO:0051716	cellular response to stimulus	7.72e-06	0.00164	1.35	1662	168	[PRDX6 - peroxiredoxin 6, BNIP3 - bcl2/adenovirus e1b 19kda interacting protein 3, WAC - ww domain containing adaptor with coiled-coil, GSTP1 - glutathione s-transferase pi 1, GPR52 - g protein-coupled receptor 52, CDK1 - cyclin-dependent kinase 1, DDX3X - dead (asp-glu-ala-asp) box helicase 3, x-linked, IKBKG - inhibitor of kappa light polypeptide gene enhancer in b-cells, kinase gamma, CDC5L - …
GO:1903311	regulation of mRNA metabolic process	7.82e-06	0.00163	2.16	223	36	[PSMD14 - proteasome (prosome, macropain) 26s subunit, non-atpase, 14, TOB1 - transducer of erbb2, 1, SERBP1 - serpine1 mrna binding protein 1, CNOT1 - ccr4-not transcription complex, subunit 1, PSMD11 - proteasome (prosome, macropain) 26s subunit, non-atpase, 11, PRDX6 - peroxiredoxin 6, DDX5 - dead (asp-glu-ala-asp) box helicase 5, PAPD5 - pap associated domain containing 5, HNRNPA0 - heterogen…
GO:0010608	posttranscriptional regulation of gene expression	8.02e-06	0.00165	1.9	345	49	[TOB1 - transducer of erbb2, 1, SERBP1 - serpine1 mrna binding protein 1, DDX3X - dead (asp-glu-ala-asp) box helicase 3, x-linked, PAPD5 - pap associated domain containing 5, HNRNPA0 - heterogeneous nuclear ribonucleoprotein a0, A1CF - apobec1 complementation factor, UPF1 - upf1 regulator of nonsense transcripts homolog (yeast), EIF4H - eukaryotic translation initiation factor 4h, EIF4A2 - eukary…
GO:1901615	organic hydroxy compound metabolic process	8.24e-06	0.00167	2.06	260	40	[NR0B2 - nuclear receptor subfamily 0, group b, member 2, PNKD - paroxysmal nonkinesigenic dyskinesia, PTS - 6-pyruvoyltetrahydropterin synthase, TPI1 - triosephosphate isomerase 1, CES1 - carboxylesterase 1, SC5D - sterol-c5-desaturase, GOT1 - glutamic-oxaloacetic transaminase 1, soluble, CYP3A4 - cytochrome p450, family 3, subfamily a, polypeptide 4, ABCB11 - atp-binding cassette, sub-family b …
GO:0009152	purine ribonucleotide biosynthetic process	9.27e-06	0.00185	2.63	122	24	[AK2 - adenylate kinase 2, PAPSS2 - 3'-phosphoadenosine 5'-phosphosulfate synthase 2, ELOVL1 - elovl fatty acid elongase 1, PRPS2 - phosphoribosyl pyrophosphate synthetase 2, TPI1 - triosephosphate isomerase 1, PGM1 - phosphoglucomutase 1, ADK - adenosine kinase, COX5B - cytochrome c oxidase subunit vb, PDHA1 - pyruvate dehydrogenase (lipoamide) alpha 1, PANK1 - pantothenate kinase 1, NME1 - nme/…
GO:0090407	organophosphate biosynthetic process	1.02e-05	0.00201	1.89	348	49	[SLC27A1 - solute carrier family 27 (fatty acid transporter), member 1, PGM1 - phosphoglucomutase 1, COX5B - cytochrome c oxidase subunit vb, TKT - transketolase, NME1 - nme/nm23 nucleoside diphosphate kinase 1, HKDC1 - hexokinase domain containing 1, PCYT2 - phosphate cytidylyltransferase 2, ethanolamine, PNP - purine nucleoside phosphorylase, ACACA - acetyl-coa carboxylase alpha, GCH1 - gtp cyc…
GO:0033209	tumor necrosis factor-mediated signaling pathway	1.04e-05	0.00202	3.4	63	16	[PSMD14 - proteasome (prosome, macropain) 26s subunit, non-atpase, 14, PSMD11 - proteasome (prosome, macropain) 26s subunit, non-atpase, 11, CDIP1 - cell death-inducing p53 target 1, NFKBIA - nuclear factor of kappa light polypeptide gene enhancer in b-cells inhibitor, alpha, PSMB8 - proteasome (prosome, macropain) subunit, beta type, 8, PSMB7 - proteasome (prosome, macropain) subunit, beta type,…
GO:0009117	nucleotide metabolic process	1.11e-05	0.00212	1.92	320	46	[RAN - ran, member ras oncogene family, PAPSS2 - 3'-phosphoadenosine 5'-phosphosulfate synthase 2, TPI1 - triosephosphate isomerase 1, PRPS2 - phosphoribosyl pyrophosphate synthetase 2, PGM1 - phosphoglucomutase 1, PDHA1 - pyruvate dehydrogenase (lipoamide) alpha 1, SUCLG2 - succinate-coa ligase, gdp-forming, beta subunit, COX5B - cytochrome c oxidase subunit vb, MDH1 - malate dehydrogenase 1, na…
GO:0046903	secretion	1.15e-05	0.00217	1.65	594	73	[APEH - acylaminoacyl-peptide hydrolase, TRPV4 - transient receptor potential cation channel, subfamily v, member 4, PRDX6 - peroxiredoxin 6, IQGAP2 - iq motif containing gtpase activating protein 2, TIMP3 - timp metallopeptidase inhibitor 3, GSTP1 - glutathione s-transferase pi 1, DDX3X - dead (asp-glu-ala-asp) box helicase 3, x-linked, PGM1 - phosphoglucomutase 1, PDIA4 - protein disulfide isom…
GO:0006631	fatty acid metabolic process	1.2e-05	0.00224	2.31	174	30	[ECI2 - enoyl-coa delta isomerase 2, SLC27A1 - solute carrier family 27 (fatty acid transporter), member 1, GSTP1 - glutathione s-transferase pi 1, CES1 - carboxylesterase 1, FABP3 - fatty acid binding protein 3, muscle and heart (mammary-derived growth inhibitor), CYP3A4 - cytochrome p450, family 3, subfamily a, polypeptide 4, TECR - trans-2,3-enoyl-coa reductase, ACOT11 - acyl-coa thioesterase …
GO:0051704	multi-organism process	1.25e-05	0.0023	1.58	713	84	[BNIP3 - bcl2/adenovirus e1b 19kda interacting protein 3, CDK1 - cyclin-dependent kinase 1, DDX3X - dead (asp-glu-ala-asp) box helicase 3, x-linked, RPL22 - ribosomal protein l22, IKBKG - inhibitor of kappa light polypeptide gene enhancer in b-cells, kinase gamma, RPL21 - ribosomal protein l21, HMGN2 - high mobility group nucleosomal binding domain 2, HMGB2 - high mobility group box 2, ABAT - 4-a…
GO:0042737	drug catabolic process	1.41e-05	0.00256	2.96	86	19	[PRDX6 - peroxiredoxin 6, CTSH - cathepsin h, HRSP12 - heat-responsive protein 12, PCK1 - phosphoenolpyruvate carboxykinase 1 (soluble), QDPR - quinoid dihydropteridine reductase, DAO - d-amino-acid oxidase, SULT1A3 - sulfotransferase family, cytosolic, 1a, phenol-preferring, member 3, CYP3A4 - cytochrome p450, family 3, subfamily a, polypeptide 4, PRDX4 - peroxiredoxin 4, HGD - homogentisate 1,2…
GO:0072330	monocarboxylic acid biosynthetic process	1.6e-05	0.00286	2.5	134	25	[TPI1 - triosephosphate isomerase 1, PGM1 - phosphoglucomutase 1, ABAT - 4-aminobutyrate aminotransferase, CYP3A4 - cytochrome p450, family 3, subfamily a, polypeptide 4, ALDOA - aldolase a, fructose-bisphosphate, HKDC1 - hexokinase domain containing 1, ABCB11 - atp-binding cassette, sub-family b (mdr/tap), member 11, TECR - trans-2,3-enoyl-coa reductase, ACOT11 - acyl-coa thioesterase 11, ACACA …
GO:0010564	regulation of cell cycle process	1.64e-05	0.0029	1.76	434	57	[DDX3X - dead (asp-glu-ala-asp) box helicase 3, x-linked, CDK1 - cyclin-dependent kinase 1, PPP1R9B - protein phosphatase 1, regulatory subunit 9b, CENPV - centromere protein v, PAGR1 - paxip1 associated glutamate-rich protein 1, PRMT2 - protein arginine methyltransferase 2, DYNLL1 - dynein, light chain, lc8-type 1, C8orf4 - chromosome 8 open reading frame 4, TUBA4A - tubulin, alpha 4a, UBE2C - u…
GO:0006753	nucleoside phosphate metabolic process	1.67e-05	0.00291	1.9	325	46	[RAN - ran, member ras oncogene family, PAPSS2 - 3'-phosphoadenosine 5'-phosphosulfate synthase 2, TPI1 - triosephosphate isomerase 1, PRPS2 - phosphoribosyl pyrophosphate synthetase 2, PGM1 - phosphoglucomutase 1, MDH1 - malate dehydrogenase 1, nad (soluble), SUCLG2 - succinate-coa ligase, gdp-forming, beta subunit, COX5B - cytochrome c oxidase subunit vb, PDHA1 - pyruvate dehydrogenase (lipoami…
GO:0009987	cellular process	1.78e-05	0.00307	1.07	7451	596	[PRDX6 - peroxiredoxin 6, WAC - ww domain containing adaptor with coiled-coil, COX6B1 - cytochrome c oxidase subunit vib polypeptide 1 (ubiquitous), OTUD5 - otu domain containing 5, RBM39 - rna binding motif protein 39, SF3A3 - splicing factor 3a, subunit 3, 60kda, DAPK2 - death-associated protein kinase 2, HNRNPA0 - heterogeneous nuclear ribonucleoprotein a0, COX5B - cytochrome c oxidase subunit…
GO:0072522	purine-containing compound biosynthetic process	2.08e-05	0.00354	2.46	136	25	[PAPSS2 - 3'-phosphoadenosine 5'-phosphosulfate synthase 2, TPI1 - triosephosphate isomerase 1, PRPS2 - phosphoribosyl pyrophosphate synthetase 2, PGM1 - phosphoglucomutase 1, PDHA1 - pyruvate dehydrogenase (lipoamide) alpha 1, COX5B - cytochrome c oxidase subunit vb, NME1 - nme/nm23 nucleoside diphosphate kinase 1, ALDOA - aldolase a, fructose-bisphosphate, HKDC1 - hexokinase domain containing 1…
GO:0051726	regulation of cell cycle	2.14e-05	0.00359	1.58	669	79	[WAC - ww domain containing adaptor with coiled-coil, CDK1 - cyclin-dependent kinase 1, DDX3X - dead (asp-glu-ala-asp) box helicase 3, x-linked, PPP1R9B - protein phosphatase 1, regulatory subunit 9b, PAGR1 - paxip1 associated glutamate-rich protein 1, CENPV - centromere protein v, PRMT2 - protein arginine methyltransferase 2, DYNLL1 - dynein, light chain, lc8-type 1, DOT1L - dot1-like histone h3…
GO:0006164	purine nucleotide biosynthetic process	2.16e-05	0.00358	2.51	128	24	[AK2 - adenylate kinase 2, PAPSS2 - 3'-phosphoadenosine 5'-phosphosulfate synthase 2, ELOVL1 - elovl fatty acid elongase 1, PRPS2 - phosphoribosyl pyrophosphate synthetase 2, TPI1 - triosephosphate isomerase 1, PGM1 - phosphoglucomutase 1, ADK - adenosine kinase, COX5B - cytochrome c oxidase subunit vb, PDHA1 - pyruvate dehydrogenase (lipoamide) alpha 1, PANK1 - pantothenate kinase 1, NME1 - nme/…
GO:0045055	regulated exocytosis	2.39e-05	0.00393	1.81	369	50	[APEH - acylaminoacyl-peptide hydrolase, PRDX6 - peroxiredoxin 6, IQGAP2 - iq motif containing gtpase activating protein 2, GSTP1 - glutathione s-transferase pi 1, TIMP3 - timp metallopeptidase inhibitor 3, DDX3X - dead (asp-glu-ala-asp) box helicase 3, x-linked, PGM1 - phosphoglucomutase 1, FUCA1 - fucosidase, alpha-l- 1, tissue, PNP - purine nucleoside phosphorylase, DYNLL1 - dynein, light chai…
GO:0008202	steroid metabolic process	2.47e-05	0.004	2.49	129	24	[NR0B2 - nuclear receptor subfamily 0, group b, member 2, TM7SF2 - transmembrane 7 superfamily member 2, HSD17B7 - hydroxysteroid (17-beta) dehydrogenase 7, TSPO - translocator protein (18kda), NPC1 - niemann-pick disease, type c1, CES1 - carboxylesterase 1, LCAT - lecithin-cholesterol acyltransferase, SC5D - sterol-c5-desaturase, SULT1A3 - sulfotransferase family, cytosolic, 1a, phenol-preferrin…
GO:0034248	regulation of cellular amide metabolic process	2.49e-05	0.00399	2.03	244	37	[TOB1 - transducer of erbb2, 1, CNOT1 - ccr4-not transcription complex, subunit 1, EEF2 - eukaryotic translation elongation factor 2, SERP1 - stress-associated endoplasmic reticulum protein 1, DDX3X - dead (asp-glu-ala-asp) box helicase 3, x-linked, CTSA - cathepsin a, EEF1A1 - eukaryotic translation elongation factor 1 alpha 1, PABPC1 - poly(a) binding protein, cytoplasmic 1, EEF1A2 - eukaryotic…
GO:0043312	neutrophil degranulation	2.55e-05	0.00404	1.99	263	39	[PSMD14 - proteasome (prosome, macropain) 26s subunit, non-atpase, 14, PSMD11 - proteasome (prosome, macropain) 26s subunit, non-atpase, 11, APEH - acylaminoacyl-peptide hydrolase, EEF2 - eukaryotic translation elongation factor 2, PRDX6 - peroxiredoxin 6, IQGAP2 - iq motif containing gtpase activating protein 2, GSTP1 - glutathione s-transferase pi 1, CTSA - cathepsin a, DDX3X - dead (asp-glu-al…
GO:0016051	carbohydrate biosynthetic process	2.6e-05	0.00407	2.94	82	18	[PCK1 - phosphoenolpyruvate carboxykinase 1 (soluble), TPI1 - triosephosphate isomerase 1, PGM1 - phosphoglucomutase 1, MDH1 - malate dehydrogenase 1, nad (soluble), TKT - transketolase, AKR1A1 - aldo-keto reductase family 1, member a1 (aldehyde reductase), GOT1 - glutamic-oxaloacetic transaminase 1, soluble, ALDOA - aldolase a, fructose-bisphosphate, PPP1R3C - protein phosphatase 1, regulatory s…
GO:0070542	response to fatty acid	2.61e-05	0.00405	3.7	47	13	[P2RY4 - pyrimidinergic receptor p2y, g-protein coupled, 4, FABP3 - fatty acid binding protein 3, muscle and heart (mammary-derived growth inhibitor), IRS1 - insulin receptor substrate 1, BAD - bcl2-associated agonist of cell death, NME1 - nme/nm23 nucleoside diphosphate kinase 1, UCP2 - uncoupling protein 2 (mitochondrial, proton carrier), APOB - apolipoprotein b, GLDC - glycine dehydrogenase (d…
GO:0043434	response to peptide hormone	2.66e-05	0.00407	2.22	181	30	[TRPV4 - transient receptor potential cation channel, subfamily v, member 4, SLC27A1 - solute carrier family 27 (fatty acid transporter), member 1, KLF15 - kruppel-like factor 15, GSTP1 - glutathione s-transferase pi 1, CDC5L - cell division cycle 5-like, FABP3 - fatty acid binding protein 3, muscle and heart (mammary-derived growth inhibitor), NR5A1 - nuclear receptor subfamily 5, group a, membe…
GO:0030522	intracellular receptor signaling pathway	2.92e-05	0.00443	2.73	98	20	[RAN - ran, member ras oncogene family, DDX5 - dead (asp-glu-ala-asp) box helicase 5, RORB - rar-related orphan receptor b, IKBKG - inhibitor of kappa light polypeptide gene enhancer in b-cells, kinase gamma, NR5A1 - nuclear receptor subfamily 5, group a, member 1, NFKBIA - nuclear factor of kappa light polypeptide gene enhancer in b-cells inhibitor, alpha, CRY2 - cryptochrome 2 (photolyase-like)…
GO:1902652	secondary alcohol metabolic process	2.93e-05	0.00438	3.15	68	16	[HSD17B7 - hydroxysteroid (17-beta) dehydrogenase 7, TM7SF2 - transmembrane 7 superfamily member 2, NR0B2 - nuclear receptor subfamily 0, group b, member 2, NPC1 - niemann-pick disease, type c1, LCAT - lecithin-cholesterol acyltransferase, CES1 - carboxylesterase 1, SC5D - sterol-c5-desaturase, CYP3A4 - cytochrome p450, family 3, subfamily a, polypeptide 4, APOB - apolipoprotein b, VLDLR - very l…
GO:0002283	neutrophil activation involved in immune response	3.04e-05	0.0045	1.97	265	39	[PSMD14 - proteasome (prosome, macropain) 26s subunit, non-atpase, 14, PSMD11 - proteasome (prosome, macropain) 26s subunit, non-atpase, 11, APEH - acylaminoacyl-peptide hydrolase, EEF2 - eukaryotic translation elongation factor 2, PRDX6 - peroxiredoxin 6, IQGAP2 - iq motif containing gtpase activating protein 2, GSTP1 - glutathione s-transferase pi 1, CTSA - cathepsin a, DDX3X - dead (asp-glu-al…
GO:0048545	response to steroid hormone	3.06e-05	0.00449	2.41	139	25	[GSTP1 - glutathione s-transferase pi 1, ATP1A3 - atpase, na+/k+ transporting, alpha 3 polypeptide, PDCD7 - programmed cell death 7, HMGB2 - high mobility group box 2, BAD - bcl2-associated agonist of cell death, PTPRU - protein tyrosine phosphatase, receptor type, u, GOT1 - glutamic-oxaloacetic transaminase 1, soluble, FAM107A - family with sequence similarity 107, member a, ARG1 - arginase 1, S…
GO:1901362	organic cyclic compound biosynthetic process	3.17e-05	0.00459	1.51	808	91	[DDX5 - dead (asp-glu-ala-asp) box helicase 5, CDK1 - cyclin-dependent kinase 1, PTS - 6-pyruvoyltetrahydropterin synthase, PGM1 - phosphoglucomutase 1, PAPD5 - pap associated domain containing 5, NR5A1 - nuclear receptor subfamily 5, group a, member 1, COX5B - cytochrome c oxidase subunit vb, NME1 - nme/nm23 nucleoside diphosphate kinase 1, HKDC1 - hexokinase domain containing 1, ABCB11 - atp-bi…
GO:0044255	cellular lipid metabolic process	3.19e-05	0.00458	1.65	527	65	[ECI2 - enoyl-coa delta isomerase 2, SLC27A1 - solute carrier family 27 (fatty acid transporter), member 1, PRDX6 - peroxiredoxin 6, GSTP1 - glutathione s-transferase pi 1, FAM126A - family with sequence similarity 126, member a, FABP3 - fatty acid binding protein 3, muscle and heart (mammary-derived growth inhibitor), FABP2 - fatty acid binding protein 2, intestinal, FUCA1 - fucosidase, alpha-l-…
GO:0002252	immune effector process	3.26e-05	0.00463	1.73	434	56	[APEH - acylaminoacyl-peptide hydrolase, PRDX6 - peroxiredoxin 6, BNIP3 - bcl2/adenovirus e1b 19kda interacting protein 3, IQGAP2 - iq motif containing gtpase activating protein 2, GSTP1 - glutathione s-transferase pi 1, DDX3X - dead (asp-glu-ala-asp) box helicase 3, x-linked, PGM1 - phosphoglucomutase 1, GNL1 - guanine nucleotide binding protein-like 1, FUCA1 - fucosidase, alpha-l- 1, tissue, PN…
GO:0009065	glutamine family amino acid catabolic process	3.34e-05	0.0047	5.64	19	8	[GOT2 - glutamic-oxaloacetic transaminase 2, mitochondrial, ALDH4A1 - aldehyde dehydrogenase 4 family, member a1, ARG1 - arginase 1, GLS2 - glutaminase 2 (liver, mitochondrial), GLS - glutaminase, PPAT - phosphoribosyl pyrophosphate amidotransferase, DAO - d-amino-acid oxidase, GOT1 - glutamic-oxaloacetic transaminase 1, soluble]
GO:0042590	antigen processing and presentation of exogenous peptide antigen via MHC class I	3.59e-05	0.005	3.41	55	14	[PSMD14 - proteasome (prosome, macropain) 26s subunit, non-atpase, 14, PSMD11 - proteasome (prosome, macropain) 26s subunit, non-atpase, 11, IKBKG - inhibitor of kappa light polypeptide gene enhancer in b-cells, kinase gamma, PSMB8 - proteasome (prosome, macropain) subunit, beta type, 8, PSMB7 - proteasome (prosome, macropain) subunit, beta type, 7, PSMB6 - proteasome (prosome, macropain) subunit…
GO:0042119	neutrophil activation	3.61e-05	0.00497	1.96	267	39	[PSMD14 - proteasome (prosome, macropain) 26s subunit, non-atpase, 14, PSMD11 - proteasome (prosome, macropain) 26s subunit, non-atpase, 11, APEH - acylaminoacyl-peptide hydrolase, EEF2 - eukaryotic translation elongation factor 2, PRDX6 - peroxiredoxin 6, IQGAP2 - iq motif containing gtpase activating protein 2, GSTP1 - glutathione s-transferase pi 1, CTSA - cathepsin a, DDX3X - dead (asp-glu-al…
GO:0009124	nucleoside monophosphate biosynthetic process	3.67e-05	0.00501	2.87	84	18	[AK2 - adenylate kinase 2, CAD - carbamoyl-phosphate synthetase 2, aspartate transcarbamylase, and dihydroorotase, DUT - deoxyuridine triphosphatase, PRPS2 - phosphoribosyl pyrophosphate synthetase 2, TPI1 - triosephosphate isomerase 1, PGM1 - phosphoglucomutase 1, ADK - adenosine kinase, COX5B - cytochrome c oxidase subunit vb, AMPD2 - adenosine monophosphate deaminase 2, ALDOA - aldolase a, fru…
GO:0017001	antibiotic catabolic process	3.84e-05	0.00519	4.46	30	10	[UGT1A1 - udp glucuronosyltransferase 1 family, polypeptide a1, PRDX6 - peroxiredoxin 6, AMDHD2 - amidohydrolase domain containing 2, ESD - esterase d, PCK1 - phosphoenolpyruvate carboxykinase 1 (soluble), PRDX2 - peroxiredoxin 2, PRDX1 - peroxiredoxin 1, ADH5 - alcohol dehydrogenase 5 (class iii), chi polypeptide, SULT1A3 - sulfotransferase family, cytosolic, 1a, phenol-preferring, member 3, PRD…
GO:0009156	ribonucleoside monophosphate biosynthetic process	4.01e-05	0.00537	2.96	77	17	[AK2 - adenylate kinase 2, CAD - carbamoyl-phosphate synthetase 2, aspartate transcarbamylase, and dihydroorotase, PRPS2 - phosphoribosyl pyrophosphate synthetase 2, TPI1 - triosephosphate isomerase 1, PGM1 - phosphoglucomutase 1, ADK - adenosine kinase, COX5B - cytochrome c oxidase subunit vb, AMPD2 - adenosine monophosphate deaminase 2, ALDOA - aldolase a, fructose-bisphosphate, HKDC1 - hexokin…
GO:0006732	coenzyme metabolic process	4.07e-05	0.0054	2.14	194	31	[TPI1 - triosephosphate isomerase 1, PTS - 6-pyruvoyltetrahydropterin synthase, PGM1 - phosphoglucomutase 1, SUCLG2 - succinate-coa ligase, gdp-forming, beta subunit, MDH1 - malate dehydrogenase 1, nad (soluble), PDHA1 - pyruvate dehydrogenase (lipoamide) alpha 1, TKT - transketolase, ALDOA - aldolase a, fructose-bisphosphate, HKDC1 - hexokinase domain containing 1, TECR - trans-2,3-enoyl-coa red…
GO:0033601	positive regulation of mammary gland epithelial cell proliferation	4.24e-05	0.00556	9.57	7	5	[MST1 - macrophage stimulating 1 (hepatocyte growth factor-like), RTN4 - reticulon 4, CCND1 - cyclin d1, RREB1 - ras responsive element binding protein 1, ZNF703 - zinc finger protein 703]
GO:0036230	granulocyte activation	4.28e-05	0.00556	1.94	269	39	[PSMD14 - proteasome (prosome, macropain) 26s subunit, non-atpase, 14, PSMD11 - proteasome (prosome, macropain) 26s subunit, non-atpase, 11, APEH - acylaminoacyl-peptide hydrolase, EEF2 - eukaryotic translation elongation factor 2, PRDX6 - peroxiredoxin 6, IQGAP2 - iq motif containing gtpase activating protein 2, GSTP1 - glutathione s-transferase pi 1, CTSA - cathepsin a, DDX3X - dead (asp-glu-al…
GO:0043299	leukocyte degranulation	4.28e-05	0.00551	1.94	269	39	[PSMD14 - proteasome (prosome, macropain) 26s subunit, non-atpase, 14, PSMD11 - proteasome (prosome, macropain) 26s subunit, non-atpase, 11, APEH - acylaminoacyl-peptide hydrolase, EEF2 - eukaryotic translation elongation factor 2, PRDX6 - peroxiredoxin 6, IQGAP2 - iq motif containing gtpase activating protein 2, GSTP1 - glutathione s-transferase pi 1, CTSA - cathepsin a, DDX3X - dead (asp-glu-al…
GO:0010389	regulation of G2/M transition of mitotic cell cycle	4.6e-05	0.00587	2.58	109	21	[PSMD14 - proteasome (prosome, macropain) 26s subunit, non-atpase, 14, PSMD11 - proteasome (prosome, macropain) 26s subunit, non-atpase, 11, DYNC1H1 - dynein, cytoplasmic 1, heavy chain 1, TUBA4A - tubulin, alpha 4a, CDK1 - cyclin-dependent kinase 1, PSMB8 - proteasome (prosome, macropain) subunit, beta type, 8, PSMB7 - proteasome (prosome, macropain) subunit, beta type, 7, PSMB6 - proteasome (pr…
GO:0051188	cofactor biosynthetic process	4.66e-05	0.00589	2.31	151	26	[TPI1 - triosephosphate isomerase 1, PTS - 6-pyruvoyltetrahydropterin synthase, PGM1 - phosphoglucomutase 1, PDHA1 - pyruvate dehydrogenase (lipoamide) alpha 1, ALDOA - aldolase a, fructose-bisphosphate, HKDC1 - hexokinase domain containing 1, TECR - trans-2,3-enoyl-coa reductase, PNP - purine nucleoside phosphorylase, NFE2L1 - nuclear factor (erythroid-derived 2)-like 1, MMADHC - methylmalonic a…
GO:0051384	response to glucocorticoid	5.29e-05	0.00663	2.71	94	19	[CAD - carbamoyl-phosphate synthetase 2, aspartate transcarbamylase, and dihydroorotase, GSTP1 - glutathione s-transferase pi 1, EIF4E - eukaryotic translation initiation factor 4e, PCK1 - phosphoenolpyruvate carboxykinase 1 (soluble), EIF4EBP1 - eukaryotic translation initiation factor 4e binding protein 1, PDCD7 - programmed cell death 7, IGFBP2 - insulin-like growth factor binding protein 2, 3…
GO:0008203	cholesterol metabolic process	5.43e-05	0.00675	3.14	64	15	[HSD17B7 - hydroxysteroid (17-beta) dehydrogenase 7, TM7SF2 - transmembrane 7 superfamily member 2, NR0B2 - nuclear receptor subfamily 0, group b, member 2, NPC1 - niemann-pick disease, type c1, LCAT - lecithin-cholesterol acyltransferase, CES1 - carboxylesterase 1, SC5D - sterol-c5-desaturase, APOB - apolipoprotein b, VLDLR - very low density lipoprotein receptor, DHCR24 - 24-dehydrocholesterol …
GO:0014070	response to organic cyclic compound	5.47e-05	0.00673	1.7	442	56	[GSTP1 - glutathione s-transferase pi 1, CDK1 - cyclin-dependent kinase 1, CDC5L - cell division cycle 5-like, ATP1A3 - atpase, na+/k+ transporting, alpha 3 polypeptide, PPP1R9B - protein phosphatase 1, regulatory subunit 9b, APLP1 - amyloid beta (a4) precursor-like protein 1, HMGB2 - high mobility group box 2, NME1 - nme/nm23 nucleoside diphosphate kinase 1, GOT1 - glutamic-oxaloacetic transamin…
GO:0009108	coenzyme biosynthetic process	5.89e-05	0.00719	2.48	119	22	[APOA1BP - apolipoprotein a-i binding protein, IDO2 - indoleamine 2,3-dioxygenase 2, ELOVL1 - elovl fatty acid elongase 1, TPI1 - triosephosphate isomerase 1, PTS - 6-pyruvoyltetrahydropterin synthase, PGM1 - phosphoglucomutase 1, QDPR - quinoid dihydropteridine reductase, PDHA1 - pyruvate dehydrogenase (lipoamide) alpha 1, PANK1 - pantothenate kinase 1, AKR1A1 - aldo-keto reductase family 1, mem…
GO:0009259	ribonucleotide metabolic process	6.01e-05	0.00727	1.99	235	35	[RAN - ran, member ras oncogene family, PAPSS2 - 3'-phosphoadenosine 5'-phosphosulfate synthase 2, TPI1 - triosephosphate isomerase 1, PRPS2 - phosphoribosyl pyrophosphate synthetase 2, PGM1 - phosphoglucomutase 1, SUCLG2 - succinate-coa ligase, gdp-forming, beta subunit, COX5B - cytochrome c oxidase subunit vb, PDHA1 - pyruvate dehydrogenase (lipoamide) alpha 1, BAD - bcl2-associated agonist of …
GO:0032870	cellular response to hormone stimulus	6.41e-05	0.00768	2.04	217	33	[GSTP1 - glutathione s-transferase pi 1, CDC5L - cell division cycle 5-like, ATP1A3 - atpase, na+/k+ transporting, alpha 3 polypeptide, IRS1 - insulin receptor substrate 1, STAT3 - signal transducer and activator of transcription 3 (acute-phase response factor), PIK3R2 - phosphoinositide-3-kinase, regulatory subunit 2 (beta), GOT1 - glutamic-oxaloacetic transaminase 1, soluble, APOB - apolipoprot…
GO:0002275	myeloid cell activation involved in immune response	6.47e-05	0.00769	1.91	274	39	[PSMD14 - proteasome (prosome, macropain) 26s subunit, non-atpase, 14, PSMD11 - proteasome (prosome, macropain) 26s subunit, non-atpase, 11, APEH - acylaminoacyl-peptide hydrolase, EEF2 - eukaryotic translation elongation factor 2, PRDX6 - peroxiredoxin 6, IQGAP2 - iq motif containing gtpase activating protein 2, GSTP1 - glutathione s-transferase pi 1, CTSA - cathepsin a, DDX3X - dead (asp-glu-al…
GO:1901361	organic cyclic compound catabolic process	7.54e-05	0.00889	1.81	325	44	[CNOT1 - ccr4-not transcription complex, subunit 1, RPS23 - ribosomal protein s23, DDX5 - dead (asp-glu-ala-asp) box helicase 5, RPL22 - ribosomal protein l22, TPI1 - triosephosphate isomerase 1, PGM1 - phosphoglucomutase 1, PAPD5 - pap associated domain containing 5, RPL21 - ribosomal protein l21, C19orf43 - chromosome 19 open reading frame 43, PABPC1 - poly(a) binding protein, cytoplasmic 1, HM…
GO:0045471	response to ethanol	7.94e-05	0.00928	3.04	66	15	[PSMD14 - proteasome (prosome, macropain) 26s subunit, non-atpase, 14, EEF2 - eukaryotic translation elongation factor 2, GSTP1 - glutathione s-transferase pi 1, CDK1 - cyclin-dependent kinase 1, EIF4EBP1 - eukaryotic translation initiation factor 4e binding protein 1, BAD - bcl2-associated agonist of cell death, STAT3 - signal transducer and activator of transcription 3 (acute-phase response fac…
GO:0006869	lipid transport	8.21e-05	0.0095	2.37	130	23	[SLC27A1 - solute carrier family 27 (fatty acid transporter), member 1, SCARB2 - scavenger receptor class b, member 2, TSPO - translocator protein (18kda), SLC25A20 - solute carrier family 25 (carnitine/acylcarnitine translocase), member 20, NPC1 - niemann-pick disease, type c1, LCAT - lecithin-cholesterol acyltransferase, FABP3 - fatty acid binding protein 3, muscle and heart (mammary-derived gr…
GO:0002479	antigen processing and presentation of exogenous peptide antigen via MHC class I, TAP-dependent	8.33e-05	0.00957	3.35	52	13	[PSMD14 - proteasome (prosome, macropain) 26s subunit, non-atpase, 14, PSMD11 - proteasome (prosome, macropain) 26s subunit, non-atpase, 11, IKBKG - inhibitor of kappa light polypeptide gene enhancer in b-cells, kinase gamma, PSMB8 - proteasome (prosome, macropain) subunit, beta type, 8, PSMB7 - proteasome (prosome, macropain) subunit, beta type, 7, PSMB6 - proteasome (prosome, macropain) subunit…
GO:0019693	ribose phosphate metabolic process	8.89e-05	0.0101	1.94	249	36	[RAN - ran, member ras oncogene family, PAPSS2 - 3'-phosphoadenosine 5'-phosphosulfate synthase 2, TPI1 - triosephosphate isomerase 1, PRPS2 - phosphoribosyl pyrophosphate synthetase 2, PGM1 - phosphoglucomutase 1, SUCLG2 - succinate-coa ligase, gdp-forming, beta subunit, COX5B - cytochrome c oxidase subunit vb, PDHA1 - pyruvate dehydrogenase (lipoamide) alpha 1, BAD - bcl2-associated agonist of …
GO:1901701	cellular response to oxygen-containing compound	9.02e-05	0.0102	1.65	471	58	[BNIP3 - bcl2/adenovirus e1b 19kda interacting protein 3, GSTP1 - glutathione s-transferase pi 1, CDK1 - cyclin-dependent kinase 1, CDC5L - cell division cycle 5-like, ATP1A3 - atpase, na+/k+ transporting, alpha 3 polypeptide, APLP1 - amyloid beta (a4) precursor-like protein 1, HMGB2 - high mobility group box 2, NME1 - nme/nm23 nucleoside diphosphate kinase 1, GOT1 - glutamic-oxaloacetic transami…
GO:0043207	response to external biotic stimulus	9.36e-05	0.0105	1.81	318	43	[BNIP3 - bcl2/adenovirus e1b 19kda interacting protein 3, GSTP1 - glutathione s-transferase pi 1, OTUD5 - otu domain containing 5, DDX3X - dead (asp-glu-ala-asp) box helicase 3, x-linked, IKBKG - inhibitor of kappa light polypeptide gene enhancer in b-cells, kinase gamma, HMGN2 - high mobility group nucleosomal binding domain 2, HNRNPA0 - heterogeneous nuclear ribonucleoprotein a0, BAD - bcl2-ass…
GO:0031960	response to corticosteroid	9.42e-05	0.0105	2.53	106	20	[CAD - carbamoyl-phosphate synthetase 2, aspartate transcarbamylase, and dihydroorotase, GSTP1 - glutathione s-transferase pi 1, EIF4E - eukaryotic translation initiation factor 4e, EIF4EBP1 - eukaryotic translation initiation factor 4e binding protein 1, PCK1 - phosphoenolpyruvate carboxykinase 1 (soluble), PDCD7 - programmed cell death 7, IGFBP2 - insulin-like growth factor binding protein 2, 3…
GO:0009127	purine nucleoside monophosphate biosynthetic process	9.54e-05	0.0105	3	67	15	[AK2 - adenylate kinase 2, PRPS2 - phosphoribosyl pyrophosphate synthetase 2, TPI1 - triosephosphate isomerase 1, PGM1 - phosphoglucomutase 1, ADK - adenosine kinase, COX5B - cytochrome c oxidase subunit vb, AMPD2 - adenosine monophosphate deaminase 2, ALDOA - aldolase a, fructose-bisphosphate, HKDC1 - hexokinase domain containing 1, ADSSL1 - adenylosuccinate synthase like 1, ATP5G3 - atp synthas…
GO:0009168	purine ribonucleoside monophosphate biosynthetic process	9.54e-05	0.0104	3	67	15	[AK2 - adenylate kinase 2, PRPS2 - phosphoribosyl pyrophosphate synthetase 2, TPI1 - triosephosphate isomerase 1, PGM1 - phosphoglucomutase 1, ADK - adenosine kinase, COX5B - cytochrome c oxidase subunit vb, AMPD2 - adenosine monophosphate deaminase 2, ALDOA - aldolase a, fructose-bisphosphate, HKDC1 - hexokinase domain containing 1, ADSSL1 - adenylosuccinate synthase like 1, ATP5G3 - atp synthas…
GO:0072521	purine-containing compound metabolic process	9.97e-05	0.0108	1.91	260	37	[RAN - ran, member ras oncogene family, PAPSS2 - 3'-phosphoadenosine 5'-phosphosulfate synthase 2, PRPS2 - phosphoribosyl pyrophosphate synthetase 2, TPI1 - triosephosphate isomerase 1, PGM1 - phosphoglucomutase 1, COX5B - cytochrome c oxidase subunit vb, SUCLG2 - succinate-coa ligase, gdp-forming, beta subunit, PDHA1 - pyruvate dehydrogenase (lipoamide) alpha 1, BAD - bcl2-associated agonist of …
GO:0006090	pyruvate metabolic process	9.98e-05	0.0107	3.49	46	12	[HOGA1 - 4-hydroxy-2-oxoglutarate aldolase 1, ME3 - malic enzyme 3, nadp(+)-dependent, mitochondrial, PCK1 - phosphoenolpyruvate carboxykinase 1 (soluble), PC - pyruvate carboxylase, TPI1 - triosephosphate isomerase 1, PGM1 - phosphoglucomutase 1, AGXT - alanine-glyoxylate aminotransferase, PDHA1 - pyruvate dehydrogenase (lipoamide) alpha 1, MPC1 - mitochondrial pyruvate carrier 1, ALDOA - aldola…
GO:1902749	regulation of cell cycle G2/M phase transition	0.000104	0.0111	2.45	115	21	[PSMD14 - proteasome (prosome, macropain) 26s subunit, non-atpase, 14, PSMD11 - proteasome (prosome, macropain) 26s subunit, non-atpase, 11, DYNC1H1 - dynein, cytoplasmic 1, heavy chain 1, TUBA4A - tubulin, alpha 4a, CDK1 - cyclin-dependent kinase 1, PSMB8 - proteasome (prosome, macropain) subunit, beta type, 8, PSMB7 - proteasome (prosome, macropain) subunit, beta type, 7, PSMB6 - proteasome (pr…
GO:1901137	carbohydrate derivative biosynthetic process	0.000106	0.0112	1.85	290	40	[PAPSS2 - 3'-phosphoadenosine 5'-phosphosulfate synthase 2, TPI1 - triosephosphate isomerase 1, PRPS2 - phosphoribosyl pyrophosphate synthetase 2, PGM1 - phosphoglucomutase 1, PDHA1 - pyruvate dehydrogenase (lipoamide) alpha 1, COX5B - cytochrome c oxidase subunit vb, TKT - transketolase, NME1 - nme/nm23 nucleoside diphosphate kinase 1, ALDOA - aldolase a, fructose-bisphosphate, HKDC1 - hexokinas…
GO:0097242	amyloid-beta clearance	0.000106	0.0112	8.37	8	5	[C3 - complement component 3, LRPAP1 - low density lipoprotein receptor-related protein associated protein 1, RAB11B - rab11b, member ras oncogene family, LRP1 - low density lipoprotein receptor-related protein 1, CLTC - clathrin, heavy chain (hc)]
GO:0002263	cell activation involved in immune response	0.000108	0.0113	1.81	310	42	[PSMD14 - proteasome (prosome, macropain) 26s subunit, non-atpase, 14, PSMD11 - proteasome (prosome, macropain) 26s subunit, non-atpase, 11, APEH - acylaminoacyl-peptide hydrolase, EEF2 - eukaryotic translation elongation factor 2, PRDX6 - peroxiredoxin 6, IQGAP2 - iq motif containing gtpase activating protein 2, GSTP1 - glutathione s-transferase pi 1, DDX3X - dead (asp-glu-ala-asp) box helicase …
GO:0055086	nucleobase-containing small molecule metabolic process	0.000111	0.0115	1.72	381	49	[PGM1 - phosphoglucomutase 1, SUCLG2 - succinate-coa ligase, gdp-forming, beta subunit, COX5B - cytochrome c oxidase subunit vb, TKT - transketolase, NME1 - nme/nm23 nucleoside diphosphate kinase 1, HKDC1 - hexokinase domain containing 1, CHCHD10 - coiled-coil-helix-coiled-coil-helix domain containing 10, PNP - purine nucleoside phosphorylase, ACACA - acetyl-coa carboxylase alpha, AGPAT4 - 1-acyl…
GO:0051234	establishment of localization	0.000113	0.0116	1.23	2509	230	[BNIP3 - bcl2/adenovirus e1b 19kda interacting protein 3, PRDX6 - peroxiredoxin 6, COX6B1 - cytochrome c oxidase subunit vib polypeptide 1 (ubiquitous), COX5B - cytochrome c oxidase subunit vb, PDIA4 - protein disulfide isomerase family a, member 4, SEC61B - sec61 beta subunit, SLC29A1 - solute carrier family 29 (equilibrative nucleoside transporter), member 1, NRP1 - neuropilin 1, LMAN2 - lectin…
GO:0070887	cellular response to chemical stimulus	0.000119	0.0121	1.41	985	104	[BNIP3 - bcl2/adenovirus e1b 19kda interacting protein 3, PRDX6 - peroxiredoxin 6, GSTP1 - glutathione s-transferase pi 1, CDK1 - cyclin-dependent kinase 1, DDX3X - dead (asp-glu-ala-asp) box helicase 3, x-linked, CDC5L - cell division cycle 5-like, APLP1 - amyloid beta (a4) precursor-like protein 1, APOB - apolipoprotein b, SLC29A1 - solute carrier family 29 (equilibrative nucleoside transporter…
GO:0005975	carbohydrate metabolic process	0.00012	0.0121	1.87	272	38	[SERP1 - stress-associated endoplasmic reticulum protein 1, TPI1 - triosephosphate isomerase 1, SLC2A8 - solute carrier family 2 (facilitated glucose transporter), member 8, PGM1 - phosphoglucomutase 1, MDH1 - malate dehydrogenase 1, nad (soluble), PDHA1 - pyruvate dehydrogenase (lipoamide) alpha 1, BAD - bcl2-associated agonist of cell death, TKT - transketolase, FUCA1 - fucosidase, alpha-l- 1, …
GO:0009605	response to external stimulus	0.000124	0.0124	1.49	726	81	[TRPV4 - transient receptor potential cation channel, subfamily v, member 4, BNIP3 - bcl2/adenovirus e1b 19kda interacting protein 3, GSTP1 - glutathione s-transferase pi 1, OTUD5 - otu domain containing 5, DDX3X - dead (asp-glu-ala-asp) box helicase 3, x-linked, GPR52 - g protein-coupled receptor 52, IKBKG - inhibitor of kappa light polypeptide gene enhancer in b-cells, kinase gamma, HMGN2 - hig…
GO:0006139	nucleobase-containing compound metabolic process	0.000125	0.0125	1.3	1672	162	[DDX5 - dead (asp-glu-ala-asp) box helicase 5, CDK1 - cyclin-dependent kinase 1, DDX3X - dead (asp-glu-ala-asp) box helicase 3, x-linked, RBM39 - rna binding motif protein 39, CDC5L - cell division cycle 5-like, SF3A3 - splicing factor 3a, subunit 3, 60kda, SUCLG2 - succinate-coa ligase, gdp-forming, beta subunit, HNRNPA0 - heterogeneous nuclear ribonucleoprotein a0, COX5B - cytochrome c oxidase …
GO:0019882	antigen processing and presentation	0.000126	0.0125	2.36	125	22	[RAB6A - rab6a, member ras oncogene family, PSMD14 - proteasome (prosome, macropain) 26s subunit, non-atpase, 14, PSMD11 - proteasome (prosome, macropain) 26s subunit, non-atpase, 11, DYNC1H1 - dynein, cytoplasmic 1, heavy chain 1, CTSH - cathepsin h, CTSD - cathepsin d, IKBKG - inhibitor of kappa light polypeptide gene enhancer in b-cells, kinase gamma, CLTC - clathrin, heavy chain (hc), PSMB8 -…
GO:0009150	purine ribonucleotide metabolic process	0.000131	0.0129	1.96	225	33	[RAN - ran, member ras oncogene family, PAPSS2 - 3'-phosphoadenosine 5'-phosphosulfate synthase 2, PRPS2 - phosphoribosyl pyrophosphate synthetase 2, TPI1 - triosephosphate isomerase 1, PGM1 - phosphoglucomutase 1, SUCLG2 - succinate-coa ligase, gdp-forming, beta subunit, COX5B - cytochrome c oxidase subunit vb, PDHA1 - pyruvate dehydrogenase (lipoamide) alpha 1, BAD - bcl2-associated agonist of …
GO:0097305	response to alcohol	0.000134	0.0131	2.4	117	21	[PSMD14 - proteasome (prosome, macropain) 26s subunit, non-atpase, 14, CAD - carbamoyl-phosphate synthetase 2, aspartate transcarbamylase, and dihydroorotase, EEF2 - eukaryotic translation elongation factor 2, GSTP1 - glutathione s-transferase pi 1, P2RY4 - pyrimidinergic receptor p2y, g-protein coupled, 4, CDK1 - cyclin-dependent kinase 1, EIF4EBP1 - eukaryotic translation initiation factor 4e b…
GO:0015849	organic acid transport	0.000139	0.0135	2.2	152	25	[SLC27A1 - solute carrier family 27 (fatty acid transporter), member 1, SLC9A3R1 - solute carrier family 9, subfamily a (nhe3, cation proton antiporter 3), member 3 regulator 1, FABP3 - fatty acid binding protein 3, muscle and heart (mammary-derived growth inhibitor), GLS - glutaminase, ABCB11 - atp-binding cassette, sub-family b (mdr/tap), member 11, SLC16A6 - solute carrier family 16, member 6,…
GO:0046942	carboxylic acid transport	0.000139	0.0134	2.2	152	25	[SLC27A1 - solute carrier family 27 (fatty acid transporter), member 1, SLC9A3R1 - solute carrier family 9, subfamily a (nhe3, cation proton antiporter 3), member 3 regulator 1, FABP3 - fatty acid binding protein 3, muscle and heart (mammary-derived growth inhibitor), GLS - glutaminase, ABCB11 - atp-binding cassette, sub-family b (mdr/tap), member 11, SLC16A6 - solute carrier family 16, member 6,…
GO:0009607	response to biotic stimulus	0.000143	0.0137	1.76	334	44	[BNIP3 - bcl2/adenovirus e1b 19kda interacting protein 3, GSTP1 - glutathione s-transferase pi 1, OTUD5 - otu domain containing 5, DDX3X - dead (asp-glu-ala-asp) box helicase 3, x-linked, IKBKG - inhibitor of kappa light polypeptide gene enhancer in b-cells, kinase gamma, HMGN2 - high mobility group nucleosomal binding domain 2, HNRNPA0 - heterogeneous nuclear ribonucleoprotein a0, BAD - bcl2-ass…
GO:0006887	exocytosis	0.000143	0.0136	1.67	416	52	[APEH - acylaminoacyl-peptide hydrolase, PRDX6 - peroxiredoxin 6, IQGAP2 - iq motif containing gtpase activating protein 2, GSTP1 - glutathione s-transferase pi 1, TIMP3 - timp metallopeptidase inhibitor 3, DDX3X - dead (asp-glu-ala-asp) box helicase 3, x-linked, PGM1 - phosphoglucomutase 1, FUCA1 - fucosidase, alpha-l- 1, tissue, PNP - purine nucleoside phosphorylase, DYNLL1 - dynein, light chai…
GO:0150093	amyloid-beta clearance by transcytosis	0.000145	0.0137	10.71	5	4	[LRPAP1 - low density lipoprotein receptor-related protein associated protein 1, RAB11B - rab11b, member ras oncogene family, CLTC - clathrin, heavy chain (hc), LRP1 - low density lipoprotein receptor-related protein 1]
GO:0031958	corticosteroid receptor signaling pathway	0.000145	0.0136	10.71	5	4	[CALR - calreticulin, JAK2 - janus kinase 2, RBM14 - rna binding motif protein 14, NR3C1 - nuclear receptor subfamily 3, group c, member 1 (glucocorticoid receptor)]
GO:0002474	antigen processing and presentation of peptide antigen via MHC class I	0.000147	0.0137	3.02	62	14	[PSMD14 - proteasome (prosome, macropain) 26s subunit, non-atpase, 14, PSMD11 - proteasome (prosome, macropain) 26s subunit, non-atpase, 11, IKBKG - inhibitor of kappa light polypeptide gene enhancer in b-cells, kinase gamma, PSMB8 - proteasome (prosome, macropain) subunit, beta type, 8, PSMB7 - proteasome (prosome, macropain) subunit, beta type, 7, PSMB6 - proteasome (prosome, macropain) subunit…
GO:1901135	carbohydrate derivative metabolic process	0.000159	0.0147	1.57	545	64	[PGM1 - phosphoglucomutase 1, COX5B - cytochrome c oxidase subunit vb, SUCLG2 - succinate-coa ligase, gdp-forming, beta subunit, TKT - transketolase, FUCA1 - fucosidase, alpha-l- 1, tissue, NME1 - nme/nm23 nucleoside diphosphate kinase 1, HKDC1 - hexokinase domain containing 1, CHCHD10 - coiled-coil-helix-coiled-coil-helix domain containing 10, PNP - purine nucleoside phosphorylase, MARCH6 - memb…
GO:0006163	purine nucleotide metabolic process	0.000175	0.0161	1.91	238	34	[RAN - ran, member ras oncogene family, PAPSS2 - 3'-phosphoadenosine 5'-phosphosulfate synthase 2, PRPS2 - phosphoribosyl pyrophosphate synthetase 2, TPI1 - triosephosphate isomerase 1, PGM1 - phosphoglucomutase 1, SUCLG2 - succinate-coa ligase, gdp-forming, beta subunit, COX5B - cytochrome c oxidase subunit vb, PDHA1 - pyruvate dehydrogenase (lipoamide) alpha 1, BAD - bcl2-associated agonist of …
GO:0002274	myeloid leukocyte activation	0.000178	0.0163	1.8	297	40	[PSMD14 - proteasome (prosome, macropain) 26s subunit, non-atpase, 14, PSMD11 - proteasome (prosome, macropain) 26s subunit, non-atpase, 11, APEH - acylaminoacyl-peptide hydrolase, EEF2 - eukaryotic translation elongation factor 2, PRDX6 - peroxiredoxin 6, IQGAP2 - iq motif containing gtpase activating protein 2, GSTP1 - glutathione s-transferase pi 1, DDX3X - dead (asp-glu-ala-asp) box helicase …
GO:0019400	alditol metabolic process	0.000185	0.0167	6.18	13	6	[SORD - sorbitol dehydrogenase, GK - glycerol kinase, PCK1 - phosphoenolpyruvate carboxykinase 1 (soluble), TPI1 - triosephosphate isomerase 1, GOT1 - glutamic-oxaloacetic transaminase 1, soluble, MOGAT2 - monoacylglycerol o-acyltransferase 2]
GO:0010565	regulation of cellular ketone metabolic process	0.000191	0.0172	2.47	103	19	[PSMD14 - proteasome (prosome, macropain) 26s subunit, non-atpase, 14, PSMD11 - proteasome (prosome, macropain) 26s subunit, non-atpase, 11, C1QTNF2 - c1q and tumor necrosis factor related protein 2, FABP3 - fatty acid binding protein 3, muscle and heart (mammary-derived growth inhibitor), IRS1 - insulin receptor substrate 1, PSMB8 - proteasome (prosome, macropain) subunit, beta type, 8, BHMT - b…
GO:0071383	cellular response to steroid hormone stimulus	0.000192	0.0172	3.28	49	12	[UGT1A1 - udp glucuronosyltransferase 1 family, polypeptide a1, FAM107A - family with sequence similarity 107, member a, EIF4E - eukaryotic translation initiation factor 4e, GSTP1 - glutathione s-transferase pi 1, PCK1 - phosphoenolpyruvate carboxykinase 1 (soluble), ARG1 - arginase 1, EIF4EBP1 - eukaryotic translation initiation factor 4e binding protein 1, SRC - v-src avian sarcoma (schmidt-rup…
GO:0071396	cellular response to lipid	0.000202	0.0179	1.97	211	31	[GSTP1 - glutathione s-transferase pi 1, ATP1A3 - atpase, na+/k+ transporting, alpha 3 polypeptide, IRS1 - insulin receptor substrate 1, BAD - bcl2-associated agonist of cell death, HMGB2 - high mobility group box 2, NME1 - nme/nm23 nucleoside diphosphate kinase 1, APOB - apolipoprotein b, FAM107A - family with sequence similarity 107, member a, FES - feline sarcoma oncogene, ARG1 - arginase 1, N…
GO:0031349	positive regulation of defense response	0.00021	0.0185	1.99	202	30	[PSMD14 - proteasome (prosome, macropain) 26s subunit, non-atpase, 14, TRPV4 - transient receptor potential cation channel, subfamily v, member 4, PSMD11 - proteasome (prosome, macropain) 26s subunit, non-atpase, 11, IKBKG - inhibitor of kappa light polypeptide gene enhancer in b-cells, kinase gamma, CNPY3 - canopy fgf signaling regulator 3, HMGB2 - high mobility group box 2, APOB - apolipoprotei…
GO:0019221	cytokine-mediated signaling pathway	0.000215	0.0189	1.85	260	36	[PSMD14 - proteasome (prosome, macropain) 26s subunit, non-atpase, 14, PSMD11 - proteasome (prosome, macropain) 26s subunit, non-atpase, 11, SLC27A1 - solute carrier family 27 (fatty acid transporter), member 1, IKBKG - inhibitor of kappa light polypeptide gene enhancer in b-cells, kinase gamma, CDIP1 - cell death-inducing p53 target 1, IRS1 - insulin receptor substrate 1, RHOU - ras homolog fami…
GO:0032496	response to lipopolysaccharide	0.000219	0.0191	2.32	121	21	[GSTP1 - glutathione s-transferase pi 1, OTUD5 - otu domain containing 5, PCK1 - phosphoenolpyruvate carboxykinase 1 (soluble), TSPO - translocator protein (18kda), HNRNPA0 - heterogeneous nuclear ribonucleoprotein a0, ADH5 - alcohol dehydrogenase 5 (class iii), chi polypeptide, HMGB2 - high mobility group box 2, APOB - apolipoprotein b, UGT1A1 - udp glucuronosyltransferase 1 family, polypeptide …
GO:0002218	activation of innate immune response	0.000219	0.0189	2.32	121	21	[PSMD14 - proteasome (prosome, macropain) 26s subunit, non-atpase, 14, SFPQ - splicing factor proline/glutamine-rich, PSMD11 - proteasome (prosome, macropain) 26s subunit, non-atpase, 11, IKBKG - inhibitor of kappa light polypeptide gene enhancer in b-cells, kinase gamma, CNPY3 - canopy fgf signaling regulator 3, NFKBIA - nuclear factor of kappa light polypeptide gene enhancer in b-cells inhibito…
GO:0006810	transport	0.000219	0.0188	1.22	2446	223	[BNIP3 - bcl2/adenovirus e1b 19kda interacting protein 3, PRDX6 - peroxiredoxin 6, COX6B1 - cytochrome c oxidase subunit vib polypeptide 1 (ubiquitous), COX5B - cytochrome c oxidase subunit vb, PDIA4 - protein disulfide isomerase family a, member 4, SEC61B - sec61 beta subunit, SLC29A1 - solute carrier family 29 (equilibrative nucleoside transporter), member 1, NRP1 - neuropilin 1, LMAN2 - lectin…
GO:0043650	dicarboxylic acid biosynthetic process	0.000224	0.0192	7.44	9	5	[GOT2 - glutamic-oxaloacetic transaminase 2, mitochondrial, GLS2 - glutaminase 2 (liver, mitochondrial), GLS - glutaminase, GOT1 - glutamic-oxaloacetic transaminase 1, soluble, KMO - kynurenine 3-monooxygenase (kynurenine 3-hydroxylase)]
GO:1901685	glutathione derivative metabolic process	0.000224	0.019	7.44	9	5	[GSTK1 - glutathione s-transferase kappa 1, GSTP1 - glutathione s-transferase pi 1, ESD - esterase d, AKR1A1 - aldo-keto reductase family 1, member a1 (aldehyde reductase), MGST3 - microsomal glutathione s-transferase 3]
GO:1901687	glutathione derivative biosynthetic process	0.000224	0.0189	7.44	9	5	[GSTK1 - glutathione s-transferase kappa 1, ESD - esterase d, GSTP1 - glutathione s-transferase pi 1, AKR1A1 - aldo-keto reductase family 1, member a1 (aldehyde reductase), MGST3 - microsomal glutathione s-transferase 3]
GO:0006521	regulation of cellular amino acid metabolic process	0.000236	0.0198	3.21	50	12	[PSMD14 - proteasome (prosome, macropain) 26s subunit, non-atpase, 14, COMT - catechol-o-methyltransferase, PSMD11 - proteasome (prosome, macropain) 26s subunit, non-atpase, 11, PSMD1 - proteasome (prosome, macropain) 26s subunit, non-atpase, 1, PSMC1 - proteasome (prosome, macropain) 26s subunit, atpase, 1, PSMB8 - proteasome (prosome, macropain) subunit, beta type, 8, PSMD4 - proteasome (prosom…
GO:0006820	anion transport	0.000237	0.0198	1.79	291	39	[SLC27A1 - solute carrier family 27 (fatty acid transporter), member 1, SLC9A3R1 - solute carrier family 9, subfamily a (nhe3, cation proton antiporter 3), member 3 regulator 1, FABP3 - fatty acid binding protein 3, muscle and heart (mammary-derived growth inhibitor), GLS - glutaminase, ABCB11 - atp-binding cassette, sub-family b (mdr/tap), member 11, SLC16A6 - solute carrier family 16, member 6,…
GO:0071310	cellular response to organic substance	0.00024	0.0199	1.44	797	86	[TIMP3 - timp metallopeptidase inhibitor 3, GSTP1 - glutathione s-transferase pi 1, CDC5L - cell division cycle 5-like, ATP1A3 - atpase, na+/k+ transporting, alpha 3 polypeptide, PPP1R9B - protein phosphatase 1, regulatory subunit 9b, APLP1 - amyloid beta (a4) precursor-like protein 1, HMGB2 - high mobility group box 2, NME1 - nme/nm23 nucleoside diphosphate kinase 1, GOT1 - glutamic-oxaloacetic …
GO:0015718	monocarboxylic acid transport	0.00025	0.0207	2.88	65	14	[SLC27A1 - solute carrier family 27 (fatty acid transporter), member 1, SLC26A6 - solute carrier family 26 (anion exchanger), member 6, SLC9A3R1 - solute carrier family 9, subfamily a (nhe3, cation proton antiporter 3), member 3 regulator 1, SLC25A20 - solute carrier family 25 (carnitine/acylcarnitine translocase), member 20, FABP3 - fatty acid binding protein 3, muscle and heart (mammary-derived…
GO:0042493	response to drug	0.000264	0.0217	1.61	458	55	[BNIP3 - bcl2/adenovirus e1b 19kda interacting protein 3, GSTP1 - glutathione s-transferase pi 1, GPR52 - g protein-coupled receptor 52, CDK1 - cyclin-dependent kinase 1, FABP3 - fatty acid binding protein 3, muscle and heart (mammary-derived growth inhibitor), PPP1R9B - protein phosphatase 1, regulatory subunit 9b, HMGB2 - high mobility group box 2, ABAT - 4-aminobutyrate aminotransferase, NME1 …
GO:0006950	response to stress	0.000274	0.0224	1.3	1504	146	[SLC27A1 - solute carrier family 27 (fatty acid transporter), member 1, BNIP3 - bcl2/adenovirus e1b 19kda interacting protein 3, PRDX6 - peroxiredoxin 6, WAC - ww domain containing adaptor with coiled-coil, GSTP1 - glutathione s-transferase pi 1, DDX3X - dead (asp-glu-ala-asp) box helicase 3, x-linked, CDK1 - cyclin-dependent kinase 1, CDC5L - cell division cycle 5-like, IKBKG - inhibitor of kapp…
GO:0033554	cellular response to stress	0.000282	0.0228	1.4	938	98	[BNIP3 - bcl2/adenovirus e1b 19kda interacting protein 3, PRDX6 - peroxiredoxin 6, WAC - ww domain containing adaptor with coiled-coil, GSTP1 - glutathione s-transferase pi 1, CDK1 - cyclin-dependent kinase 1, DDX3X - dead (asp-glu-ala-asp) box helicase 3, x-linked, IKBKG - inhibitor of kappa light polypeptide gene enhancer in b-cells, kinase gamma, CDC5L - cell division cycle 5-like, PDIA4 - pro…
GO:1903312	negative regulation of mRNA metabolic process	0.000288	0.0232	3.15	51	12	[TOB1 - transducer of erbb2, 1, HNRNPK - heterogeneous nuclear ribonucleoprotein k, HNRNPL - heterogeneous nuclear ribonucleoprotein l, CCRN4L - ccr4 carbon catabolite repression 4-like (s. cerevisiae), PAPD5 - pap associated domain containing 5, YBX1 - y box binding protein 1, SRSF4 - serine/arginine-rich splicing factor 4, HNRNPA0 - heterogeneous nuclear ribonucleoprotein a0, SRSF6 - serine/arg…
GO:0033238	regulation of cellular amine metabolic process	0.000296	0.0237	2.84	66	14	[PSMD14 - proteasome (prosome, macropain) 26s subunit, non-atpase, 14, PSMD11 - proteasome (prosome, macropain) 26s subunit, non-atpase, 11, PNKD - paroxysmal nonkinesigenic dyskinesia, PSMB8 - proteasome (prosome, macropain) subunit, beta type, 8, ABAT - 4-aminobutyrate aminotransferase, BHMT - betaine--homocysteine s-methyltransferase, PSMB7 - proteasome (prosome, macropain) subunit, beta type,…
GO:0031145	anaphase-promoting complex-dependent catabolic process	0.000296	0.0236	2.84	66	14	[PSMD14 - proteasome (prosome, macropain) 26s subunit, non-atpase, 14, PSMD11 - proteasome (prosome, macropain) 26s subunit, non-atpase, 11, CDK1 - cyclin-dependent kinase 1, UBE2C - ubiquitin-conjugating enzyme e2c, ANAPC7 - anaphase promoting complex subunit 7, PSMB8 - proteasome (prosome, macropain) subunit, beta type, 8, PSMB7 - proteasome (prosome, macropain) subunit, beta type, 7, PSMB6 - p…
GO:0016125	sterol metabolic process	0.000308	0.0244	2.71	74	15	[TM7SF2 - transmembrane 7 superfamily member 2, HSD17B7 - hydroxysteroid (17-beta) dehydrogenase 7, NR0B2 - nuclear receptor subfamily 0, group b, member 2, NPC1 - niemann-pick disease, type c1, LCAT - lecithin-cholesterol acyltransferase, CES1 - carboxylesterase 1, SC5D - sterol-c5-desaturase, APOB - apolipoprotein b, VLDLR - very low density lipoprotein receptor, DHCR24 - 24-dehydrocholesterol …
GO:0045088	regulation of innate immune response	0.000338	0.0266	1.96	198	29	[PSMD14 - proteasome (prosome, macropain) 26s subunit, non-atpase, 14, PSMD11 - proteasome (prosome, macropain) 26s subunit, non-atpase, 11, IKBKG - inhibitor of kappa light polypeptide gene enhancer in b-cells, kinase gamma, CNPY3 - canopy fgf signaling regulator 3, HMGB2 - high mobility group box 2, ARRB2 - arrestin, beta 2, APOB - apolipoprotein b, JAK2 - janus kinase 2, ARG1 - arginase 1, SFP…
GO:0044271	cellular nitrogen compound biosynthetic process	0.000342	0.0268	1.4	920	96	[DDX5 - dead (asp-glu-ala-asp) box helicase 5, CDK1 - cyclin-dependent kinase 1, RPL22 - ribosomal protein l22, PTS - 6-pyruvoyltetrahydropterin synthase, PAPD5 - pap associated domain containing 5, PGM1 - phosphoglucomutase 1, RPL21 - ribosomal protein l21, NR5A1 - nuclear receptor subfamily 5, group a, member 1, COX5B - cytochrome c oxidase subunit vb, NME1 - nme/nm23 nucleoside diphosphate kin…
GO:0070498	interleukin-1-mediated signaling pathway	0.000349	0.0272	2.8	67	14	[PSMD14 - proteasome (prosome, macropain) 26s subunit, non-atpase, 14, PSMD11 - proteasome (prosome, macropain) 26s subunit, non-atpase, 11, IKBKG - inhibitor of kappa light polypeptide gene enhancer in b-cells, kinase gamma, NFKBIA - nuclear factor of kappa light polypeptide gene enhancer in b-cells inhibitor, alpha, PSMB8 - proteasome (prosome, macropain) subunit, beta type, 8, PSMB7 - proteaso…
GO:0045089	positive regulation of innate immune response	0.000354	0.0274	2.11	152	24	[PSMD14 - proteasome (prosome, macropain) 26s subunit, non-atpase, 14, SFPQ - splicing factor proline/glutamine-rich, PSMD11 - proteasome (prosome, macropain) 26s subunit, non-atpase, 11, IKBKG - inhibitor of kappa light polypeptide gene enhancer in b-cells, kinase gamma, CNPY3 - canopy fgf signaling regulator 3, NFKBIA - nuclear factor of kappa light polypeptide gene enhancer in b-cells inhibito…
GO:0072329	monocarboxylic acid catabolic process	0.000359	0.0277	2.68	75	15	[ECI2 - enoyl-coa delta isomerase 2, PCK1 - phosphoenolpyruvate carboxykinase 1 (soluble), ACOX1 - acyl-coa oxidase 1, palmitoyl, AGXT - alanine-glyoxylate aminotransferase, ABAT - 4-aminobutyrate aminotransferase, AKR1A1 - aldo-keto reductase family 1, member a1 (aldehyde reductase), HAO1 - hydroxyacid oxidase (glycolate oxidase) 1, HOGA1 - 4-hydroxy-2-oxoglutarate aldolase 1, SORD - sorbitol de…
GO:0031100	animal organ regeneration	0.00036	0.0276	3.27	45	11	[UGT1A1 - udp glucuronosyltransferase 1 family, polypeptide a1, CAD - carbamoyl-phosphate synthetase 2, aspartate transcarbamylase, and dihydroorotase, NR0B2 - nuclear receptor subfamily 0, group b, member 2, GSTP1 - glutathione s-transferase pi 1, CDK1 - cyclin-dependent kinase 1, PRPS2 - phosphoribosyl pyrophosphate synthetase 2, VTN - vitronectin, CCND1 - cyclin d1, PPAT - phosphoribosyl pyrop…
GO:1901653	cellular response to peptide	0.000394	0.03	2.14	144	23	[KLF15 - kruppel-like factor 15, GSTP1 - glutathione s-transferase pi 1, PCK1 - phosphoenolpyruvate carboxykinase 1 (soluble), CDC5L - cell division cycle 5-like, IGF1 - insulin-like growth factor 1 (somatomedin c), LRP1 - low density lipoprotein receptor-related protein 1, ATP1A3 - atpase, na+/k+ transporting, alpha 3 polypeptide, IRS1 - insulin receptor substrate 1, MAX - myc associated factor …
GO:0044770	cell cycle phase transition	0.000394	0.0299	2.14	144	23	[DYNC1H1 - dynein, cytoplasmic 1, heavy chain 1, TUBA4A - tubulin, alpha 4a, EIF4E - eukaryotic translation initiation factor 4e, CDK1 - cyclin-dependent kinase 1, EIF4EBP1 - eukaryotic translation initiation factor 4e binding protein 1, UBE2C - ubiquitin-conjugating enzyme e2c, PPP1R12A - protein phosphatase 1, regulatory subunit 12a, RHOU - ras homolog family member u, MAX - myc associated fact…
GO:0007595	lactation	0.000402	0.0303	3.77	32	9	[SLC29A1 - solute carrier family 29 (equilibrative nucleoside transporter), member 1, CAD - carbamoyl-phosphate synthetase 2, aspartate transcarbamylase, and dihydroorotase, VEGFA - vascular endothelial growth factor a, GOT2 - glutamic-oxaloacetic transaminase 2, mitochondrial, ATP7B - atpase, cu++ transporting, beta polypeptide, CCND1 - cyclin d1, PPAT - phosphoribosyl pyrophosphate amidotransfe…
GO:0071495	cellular response to endogenous stimulus	0.000409	0.0306	1.58	466	55	[GSTP1 - glutathione s-transferase pi 1, CDC5L - cell division cycle 5-like, ATP1A3 - atpase, na+/k+ transporting, alpha 3 polypeptide, APLP1 - amyloid beta (a4) precursor-like protein 1, PPP1R9B - protein phosphatase 1, regulatory subunit 9b, GOT1 - glutamic-oxaloacetic transaminase 1, soluble, APOB - apolipoprotein b, IRS2 - insulin receptor substrate 2, GDF2 - growth differentiation factor 2, …
GO:1904714	regulation of chaperone-mediated autophagy	0.000409	0.0305	8.93	6	4	[ATP13A2 - atpase type 13a2, CTSA - cathepsin a, EEF1A1 - eukaryotic translation elongation factor 1 alpha 1, EEF1A2 - eukaryotic translation elongation factor 1 alpha 2]
GO:0006543	glutamine catabolic process	0.000415	0.0307	13.39	3	3	[GLS2 - glutaminase 2 (liver, mitochondrial), GLS - glutaminase, PPAT - phosphoribosyl pyrophosphate amidotransferase]
GO:0019405	alditol catabolic process	0.000415	0.0306	13.39	3	3	[SORD - sorbitol dehydrogenase, GK - glycerol kinase, TPI1 - triosephosphate isomerase 1]
GO:0019438	aromatic compound biosynthetic process	0.000417	0.0305	1.45	731	79	[DDX5 - dead (asp-glu-ala-asp) box helicase 5, CDK1 - cyclin-dependent kinase 1, PTS - 6-pyruvoyltetrahydropterin synthase, PAPD5 - pap associated domain containing 5, PGM1 - phosphoglucomutase 1, NR5A1 - nuclear receptor subfamily 5, group a, member 1, COX5B - cytochrome c oxidase subunit vb, NME1 - nme/nm23 nucleoside diphosphate kinase 1, HKDC1 - hexokinase domain containing 1, GTF2F2 - genera…
GO:0006646	phosphatidylethanolamine biosynthetic process	0.00042	0.0306	6.7	10	5	[SLC27A1 - solute carrier family 27 (fatty acid transporter), member 1, ETNPPL - ethanolamine-phosphate phospho-lyase, PCYT2 - phosphate cytidylyltransferase 2, ethanolamine, EPT1 - ethanolaminephosphotransferase 1 (cdp-ethanolamine-specific), ETNK2 - ethanolamine kinase 2]
GO:0045056	transcytosis	0.00042	0.0305	6.7	10	5	[LRPAP1 - low density lipoprotein receptor-related protein associated protein 1, RAB11B - rab11b, member ras oncogene family, SRC - v-src avian sarcoma (schmidt-ruppin a-2) viral oncogene homolog, LRP1 - low density lipoprotein receptor-related protein 1, CLTC - clathrin, heavy chain (hc)]
GO:0006071	glycerol metabolic process	0.00042	0.0303	6.7	10	5	[GK - glycerol kinase, PCK1 - phosphoenolpyruvate carboxykinase 1 (soluble), TPI1 - triosephosphate isomerase 1, GOT1 - glutamic-oxaloacetic transaminase 1, soluble, MOGAT2 - monoacylglycerol o-acyltransferase 2]
GO:0016032	viral process	0.000428	0.0307	1.65	382	47	[RPS23 - ribosomal protein s23, BNIP3 - bcl2/adenovirus e1b 19kda interacting protein 3, RAN - ran, member ras oncogene family, DDX3X - dead (asp-glu-ala-asp) box helicase 3, x-linked, RPL22 - ribosomal protein l22, IKBKG - inhibitor of kappa light polypeptide gene enhancer in b-cells, kinase gamma, RPL21 - ribosomal protein l21, BAD - bcl2-associated agonist of cell death, STAT3 - signal transdu…
GO:0044403	symbiont process	0.000428	0.0306	1.65	382	47	[RPS23 - ribosomal protein s23, BNIP3 - bcl2/adenovirus e1b 19kda interacting protein 3, RAN - ran, member ras oncogene family, DDX3X - dead (asp-glu-ala-asp) box helicase 3, x-linked, RPL22 - ribosomal protein l22, IKBKG - inhibitor of kappa light polypeptide gene enhancer in b-cells, kinase gamma, RPL21 - ribosomal protein l21, BAD - bcl2-associated agonist of cell death, STAT3 - signal transdu…
GO:0051179	localization	0.000451	0.0321	1.19	2767	246	[PRDX6 - peroxiredoxin 6, BNIP3 - bcl2/adenovirus e1b 19kda interacting protein 3, COX6B1 - cytochrome c oxidase subunit vib polypeptide 1 (ubiquitous), CRB3 - crumbs homolog 3 (drosophila), PDIA4 - protein disulfide isomerase family a, member 4, COX5B - cytochrome c oxidase subunit vb, SEC61B - sec61 beta subunit, SLC29A1 - solute carrier family 29 (equilibrative nucleoside transporter), member …
GO:0019471	4-hydroxyproline metabolic process	0.000473	0.0334	5.36	15	6	[HOGA1 - 4-hydroxy-2-oxoglutarate aldolase 1, GOT2 - glutamic-oxaloacetic transaminase 2, mitochondrial, ALDH4A1 - aldehyde dehydrogenase 4 family, member a1, EGLN3 - egl-9 family hypoxia-inducible factor 3, P4HA1 - prolyl 4-hydroxylase, alpha polypeptide i, PRDX4 - peroxiredoxin 4]
GO:0002237	response to molecule of bacterial origin	0.000482	0.0339	2.2	128	21	[GSTP1 - glutathione s-transferase pi 1, OTUD5 - otu domain containing 5, TSPO - translocator protein (18kda), PCK1 - phosphoenolpyruvate carboxykinase 1 (soluble), HNRNPA0 - heterogeneous nuclear ribonucleoprotein a0, ADH5 - alcohol dehydrogenase 5 (class iii), chi polypeptide, HMGB2 - high mobility group box 2, APOB - apolipoprotein b, UGT1A1 - udp glucuronosyltransferase 1 family, polypeptide …
GO:0006091	generation of precursor metabolites and energy	0.000509	0.0356	1.85	232	32	[ME3 - malic enzyme 3, nadp(+)-dependent, mitochondrial, COX6B1 - cytochrome c oxidase subunit vib polypeptide 1 (ubiquitous), TPI1 - triosephosphate isomerase 1, PGM1 - phosphoglucomutase 1, GPX2 - glutathione peroxidase 2 (gastrointestinal), COX5B - cytochrome c oxidase subunit vb, NDUFA6 - nadh dehydrogenase (ubiquinone) 1 alpha subcomplex, 6, 14kda, ALDOA - aldolase a, fructose-bisphosphate, …
GO:0018130	heterocycle biosynthetic process	0.00052	0.0362	1.44	725	78	[DDX5 - dead (asp-glu-ala-asp) box helicase 5, CDK1 - cyclin-dependent kinase 1, PTS - 6-pyruvoyltetrahydropterin synthase, PAPD5 - pap associated domain containing 5, PGM1 - phosphoglucomutase 1, NR5A1 - nuclear receptor subfamily 5, group a, member 1, COX5B - cytochrome c oxidase subunit vb, NME1 - nme/nm23 nucleoside diphosphate kinase 1, HKDC1 - hexokinase domain containing 1, GTF2F2 - genera…
GO:0007346	regulation of mitotic cell cycle	0.000526	0.0364	1.64	375	46	[PSMD14 - proteasome (prosome, macropain) 26s subunit, non-atpase, 14, PSMD11 - proteasome (prosome, macropain) 26s subunit, non-atpase, 11, CNOT1 - ccr4-not transcription complex, subunit 1, CDK1 - cyclin-dependent kinase 1, DDX3X - dead (asp-glu-ala-asp) box helicase 3, x-linked, SLC9A3R1 - solute carrier family 9, subfamily a (nhe3, cation proton antiporter 3), member 3 regulator 1, ANAPC7 - a…
GO:0009161	ribonucleoside monophosphate metabolic process	0.00053	0.0365	2.23	120	20	[AK2 - adenylate kinase 2, CAD - carbamoyl-phosphate synthetase 2, aspartate transcarbamylase, and dihydroorotase, PRPS2 - phosphoribosyl pyrophosphate synthetase 2, TPI1 - triosephosphate isomerase 1, PGM1 - phosphoglucomutase 1, ADK - adenosine kinase, COX5B - cytochrome c oxidase subunit vb, BAD - bcl2-associated agonist of cell death, AMPD2 - adenosine monophosphate deaminase 2, ALDOA - aldol…
GO:0006081	cellular aldehyde metabolic process	0.000539	0.0369	3.13	47	11	[HOGA1 - 4-hydroxy-2-oxoglutarate aldolase 1, GOT2 - glutamic-oxaloacetic transaminase 2, mitochondrial, ESD - esterase d, ALDH4A1 - aldehyde dehydrogenase 4 family, member a1, PNKD - paroxysmal nonkinesigenic dyskinesia, TPI1 - triosephosphate isomerase 1, ADH5 - alcohol dehydrogenase 5 (class iii), chi polypeptide, AGXT - alanine-glyoxylate aminotransferase, PDXP - pyridoxal (pyridoxine, vitami…
GO:0015711	organic anion transport	0.000541	0.0369	1.86	223	31	[SLC27A1 - solute carrier family 27 (fatty acid transporter), member 1, SLC9A3R1 - solute carrier family 9, subfamily a (nhe3, cation proton antiporter 3), member 3 regulator 1, FABP3 - fatty acid binding protein 3, muscle and heart (mammary-derived growth inhibitor), GLS - glutaminase, ABCB11 - atp-binding cassette, sub-family b (mdr/tap), member 11, SLC16A6 - solute carrier family 16, member 6,…
GO:2001233	regulation of apoptotic signaling pathway	0.000541	0.0368	1.86	223	31	[SLC35F6 - solute carrier family 35, member f6, NMT1 - n-myristoyltransferase 1, BNIP3 - bcl2/adenovirus e1b 19kda interacting protein 3, GSTP1 - glutathione s-transferase pi 1, TIMP3 - timp metallopeptidase inhibitor 3, DDX3X - dead (asp-glu-ala-asp) box helicase 3, x-linked, SLC9A3R1 - solute carrier family 9, subfamily a (nhe3, cation proton antiporter 3), member 3 regulator 1, DAPK2 - death-a…
GO:0072524	pyridine-containing compound metabolic process	0.000558	0.0377	2.58	78	15	[IDO2 - indoleamine 2,3-dioxygenase 2, APOA1BP - apolipoprotein a-i binding protein, TPI1 - triosephosphate isomerase 1, PGM1 - phosphoglucomutase 1, MDH1 - malate dehydrogenase 1, nad (soluble), PDHA1 - pyruvate dehydrogenase (lipoamide) alpha 1, TKT - transketolase, ALDOA - aldolase a, fructose-bisphosphate, HKDC1 - hexokinase domain containing 1, PNP - purine nucleoside phosphorylase, PDXP - p…
GO:0010948	negative regulation of cell cycle process	0.00056	0.0376	1.9	204	29	[PSMD14 - proteasome (prosome, macropain) 26s subunit, non-atpase, 14, CNOT1 - ccr4-not transcription complex, subunit 1, PSMD11 - proteasome (prosome, macropain) 26s subunit, non-atpase, 11, CDK1 - cyclin-dependent kinase 1, FAM107A - family with sequence similarity 107, member a, PRMT2 - protein arginine methyltransferase 2, FZD9 - frizzled family receptor 9, CTDSP2 - ctd (carboxy-terminal doma…
GO:0055088	lipid homeostasis	0.00056	0.0375	2.68	70	14	[HNF4A - hepatocyte nuclear factor 4, alpha, ANGPTL4 - angiopoietin-like 4, NPC1 - niemann-pick disease, type c1, FABP3 - fatty acid binding protein 3, muscle and heart (mammary-derived growth inhibitor), ACOX1 - acyl-coa oxidase 1, palmitoyl, LCAT - lecithin-cholesterol acyltransferase, GOT1 - glutamic-oxaloacetic transaminase 1, soluble, APOB - apolipoprotein b, COL4A3BP - collagen, type iv, al…
GO:0006417	regulation of translation	0.000574	0.0382	1.88	214	30	[TOB1 - transducer of erbb2, 1, CNOT1 - ccr4-not transcription complex, subunit 1, EEF2 - eukaryotic translation elongation factor 2, SERP1 - stress-associated endoplasmic reticulum protein 1, DDX3X - dead (asp-glu-ala-asp) box helicase 3, x-linked, PABPC1 - poly(a) binding protein, cytoplasmic 1, STAT3 - signal transducer and activator of transcription 3 (acute-phase response factor), HNRNPL - h…
GO:0044270	cellular nitrogen compound catabolic process	0.000585	0.0388	1.73	294	38	[CNOT1 - ccr4-not transcription complex, subunit 1, RPS23 - ribosomal protein s23, DDX5 - dead (asp-glu-ala-asp) box helicase 5, RPL22 - ribosomal protein l22, TPI1 - triosephosphate isomerase 1, PGM1 - phosphoglucomutase 1, PAPD5 - pap associated domain containing 5, RPL21 - ribosomal protein l21, C19orf43 - chromosome 19 open reading frame 43, PABPC1 - poly(a) binding protein, cytoplasmic 1, HM…
GO:0046700	heterocycle catabolic process	0.000585	0.0386	1.73	294	38	[CNOT1 - ccr4-not transcription complex, subunit 1, RPS23 - ribosomal protein s23, DDX5 - dead (asp-glu-ala-asp) box helicase 5, RPL22 - ribosomal protein l22, TPI1 - triosephosphate isomerase 1, PGM1 - phosphoglucomutase 1, PAPD5 - pap associated domain containing 5, RPL21 - ribosomal protein l21, C19orf43 - chromosome 19 open reading frame 43, PABPC1 - poly(a) binding protein, cytoplasmic 1, HM…
GO:0061013	regulation of mRNA catabolic process	0.000595	0.039	2.12	139	22	[TOB1 - transducer of erbb2, 1, PSMD14 - proteasome (prosome, macropain) 26s subunit, non-atpase, 14, SERBP1 - serpine1 mrna binding protein 1, PSMD11 - proteasome (prosome, macropain) 26s subunit, non-atpase, 11, CNOT1 - ccr4-not transcription complex, subunit 1, PABPC4 - poly(a) binding protein, cytoplasmic 4 (inducible form), PAPD5 - pap associated domain containing 5, HNRNPA0 - heterogeneous …
GO:0044772	mitotic cell cycle phase transition	0.000595	0.0389	2.12	139	22	[DYNC1H1 - dynein, cytoplasmic 1, heavy chain 1, TUBA4A - tubulin, alpha 4a, EIF4E - eukaryotic translation initiation factor 4e, CDK1 - cyclin-dependent kinase 1, EIF4EBP1 - eukaryotic translation initiation factor 4e binding protein 1, UBE2C - ubiquitin-conjugating enzyme e2c, PPP1R12A - protein phosphatase 1, regulatory subunit 12a, RHOU - ras homolog family member u, MAX - myc associated fact…
GO:0044419	interspecies interaction between organisms	0.000615	0.04	1.56	463	54	[BNIP3 - bcl2/adenovirus e1b 19kda interacting protein 3, RPL22 - ribosomal protein l22, DDX3X - dead (asp-glu-ala-asp) box helicase 3, x-linked, CDK1 - cyclin-dependent kinase 1, IKBKG - inhibitor of kappa light polypeptide gene enhancer in b-cells, kinase gamma, RPL21 - ribosomal protein l21, HMGN2 - high mobility group nucleosomal binding domain 2, RPL15 - ribosomal protein l15, EIF3A - eukary…
GO:0019439	aromatic compound catabolic process	0.000617	0.0399	1.71	305	39	[CNOT1 - ccr4-not transcription complex, subunit 1, RPS23 - ribosomal protein s23, DDX5 - dead (asp-glu-ala-asp) box helicase 5, RPL22 - ribosomal protein l22, TPI1 - triosephosphate isomerase 1, PGM1 - phosphoglucomutase 1, PAPD5 - pap associated domain containing 5, RPL21 - ribosomal protein l21, C19orf43 - chromosome 19 open reading frame 43, PABPC1 - poly(a) binding protein, cytoplasmic 1, HM…
GO:0043648	dicarboxylic acid metabolic process	0.00064	0.0412	2.76	63	13	[ME3 - malic enzyme 3, nadp(+)-dependent, mitochondrial, PCK1 - phosphoenolpyruvate carboxykinase 1 (soluble), GLS2 - glutaminase 2 (liver, mitochondrial), SUCLG2 - succinate-coa ligase, gdp-forming, beta subunit, GLS - glutaminase, MDH1 - malate dehydrogenase 1, nad (soluble), GOT1 - glutamic-oxaloacetic transaminase 1, soluble, ADSSL1 - adenylosuccinate synthase like 1, HOGA1 - 4-hydroxy-2-oxog…
GO:0002478	antigen processing and presentation of exogenous peptide antigen	0.000647	0.0415	2.25	113	19	[PSMD14 - proteasome (prosome, macropain) 26s subunit, non-atpase, 14, PSMD11 - proteasome (prosome, macropain) 26s subunit, non-atpase, 11, DYNC1H1 - dynein, cytoplasmic 1, heavy chain 1, CTSD - cathepsin d, IKBKG - inhibitor of kappa light polypeptide gene enhancer in b-cells, kinase gamma, CLTC - clathrin, heavy chain (hc), PSMB8 - proteasome (prosome, macropain) subunit, beta type, 8, PSMB7 -…
GO:0002758	innate immune response-activating signal transduction	0.000647	0.0413	2.25	113	19	[PSMD14 - proteasome (prosome, macropain) 26s subunit, non-atpase, 14, PSMD11 - proteasome (prosome, macropain) 26s subunit, non-atpase, 11, IKBKG - inhibitor of kappa light polypeptide gene enhancer in b-cells, kinase gamma, CNPY3 - canopy fgf signaling regulator 3, NFKBIA - nuclear factor of kappa light polypeptide gene enhancer in b-cells inhibitor, alpha, PSMB8 - proteasome (prosome, macropai…
GO:0019884	antigen processing and presentation of exogenous antigen	0.000647	0.0411	2.25	113	19	[PSMD14 - proteasome (prosome, macropain) 26s subunit, non-atpase, 14, PSMD11 - proteasome (prosome, macropain) 26s subunit, non-atpase, 11, DYNC1H1 - dynein, cytoplasmic 1, heavy chain 1, CTSD - cathepsin d, IKBKG - inhibitor of kappa light polypeptide gene enhancer in b-cells, kinase gamma, CLTC - clathrin, heavy chain (hc), PSMB8 - proteasome (prosome, macropain) subunit, beta type, 8, PSMB7 -…
GO:0051881	regulation of mitochondrial membrane potential	0.000652	0.0412	3.07	48	11	[BNIP3 - bcl2/adenovirus e1b 19kda interacting protein 3, ATPIF1 - atpase inhibitory factor 1, TSPO - translocator protein (18kda), SRC - v-src avian sarcoma (schmidt-ruppin a-2) viral oncogene homolog, FZD9 - frizzled family receptor 9, PRELID1 - preli domain containing 1, BAD - bcl2-associated agonist of cell death, UCP2 - uncoupling protein 2 (mitochondrial, proton carrier), GOT1 - glutamic-ox…
GO:0002376	immune system process	0.000659	0.0415	1.37	926	95	[APEH - acylaminoacyl-peptide hydrolase, PRDX6 - peroxiredoxin 6, BNIP3 - bcl2/adenovirus e1b 19kda interacting protein 3, IQGAP2 - iq motif containing gtpase activating protein 2, GSTP1 - glutathione s-transferase pi 1, DDX3X - dead (asp-glu-ala-asp) box helicase 3, x-linked, IKBKG - inhibitor of kappa light polypeptide gene enhancer in b-cells, kinase gamma, PGM1 - phosphoglucomutase 1, GNL1 - …
GO:0031347	regulation of defense response	0.0007	0.0438	1.66	338	42	[PSMD14 - proteasome (prosome, macropain) 26s subunit, non-atpase, 14, PSMD11 - proteasome (prosome, macropain) 26s subunit, non-atpase, 11, TRPV4 - transient receptor potential cation channel, subfamily v, member 4, GSTP1 - glutathione s-transferase pi 1, IKBKG - inhibitor of kappa light polypeptide gene enhancer in b-cells, kinase gamma, CNPY3 - canopy fgf signaling regulator 3, HTRA1 - htra se…
GO:0002366	leukocyte activation involved in immune response	0.000701	0.0437	1.7	307	39	[PSMD14 - proteasome (prosome, macropain) 26s subunit, non-atpase, 14, PSMD11 - proteasome (prosome, macropain) 26s subunit, non-atpase, 11, APEH - acylaminoacyl-peptide hydrolase, EEF2 - eukaryotic translation elongation factor 2, PRDX6 - peroxiredoxin 6, IQGAP2 - iq motif containing gtpase activating protein 2, GSTP1 - glutathione s-transferase pi 1, CTSA - cathepsin a, DDX3X - dead (asp-glu-al…
GO:0046337	phosphatidylethanolamine metabolic process	0.000723	0.0449	6.09	11	5	[SLC27A1 - solute carrier family 27 (fatty acid transporter), member 1, ETNPPL - ethanolamine-phosphate phospho-lyase, PCYT2 - phosphate cytidylyltransferase 2, ethanolamine, EPT1 - ethanolaminephosphotransferase 1 (cdp-ethanolamine-specific), ETNK2 - ethanolamine kinase 2]
GO:0019362	pyridine nucleotide metabolic process	0.000754	0.0466	2.6	72	14	[IDO2 - indoleamine 2,3-dioxygenase 2, APOA1BP - apolipoprotein a-i binding protein, TPI1 - triosephosphate isomerase 1, PGM1 - phosphoglucomutase 1, MDH1 - malate dehydrogenase 1, nad (soluble), PDHA1 - pyruvate dehydrogenase (lipoamide) alpha 1, TKT - transketolase, ALDOA - aldolase a, fructose-bisphosphate, HKDC1 - hexokinase domain containing 1, PNP - purine nucleoside phosphorylase, MPC1 - m…
GO:0046496	nicotinamide nucleotide metabolic process	0.000754	0.0464	2.6	72	14	[IDO2 - indoleamine 2,3-dioxygenase 2, APOA1BP - apolipoprotein a-i binding protein, TPI1 - triosephosphate isomerase 1, PGM1 - phosphoglucomutase 1, PDHA1 - pyruvate dehydrogenase (lipoamide) alpha 1, MDH1 - malate dehydrogenase 1, nad (soluble), TKT - transketolase, ALDOA - aldolase a, fructose-bisphosphate, HKDC1 - hexokinase domain containing 1, PNP - purine nucleoside phosphorylase, MPC1 - m…
GO:0048002	antigen processing and presentation of peptide antigen	0.000808	0.0495	2.21	115	19	[PSMD14 - proteasome (prosome, macropain) 26s subunit, non-atpase, 14, PSMD11 - proteasome (prosome, macropain) 26s subunit, non-atpase, 11, DYNC1H1 - dynein, cytoplasmic 1, heavy chain 1, CTSD - cathepsin d, IKBKG - inhibitor of kappa light polypeptide gene enhancer in b-cells, kinase gamma, CLTC - clathrin, heavy chain (hc), PSMB8 - proteasome (prosome, macropain) subunit, beta type, 8, PSMB7 -…
Molecular Function
GO Term	Description	P-value	FDR q-value	Enrichment	B	b	Genes
GO:0003824	catalytic activity	7.49e-09	2.9e-05	1.28	3334	319	[PRDX6 - peroxiredoxin 6, COX6B1 - cytochrome c oxidase subunit vib polypeptide 1 (ubiquitous), OTUD5 - otu domain containing 5, DAPK2 - death-associated protein kinase 2, PDIA4 - protein disulfide isomerase family a, member 4, SUCLG2 - succinate-coa ligase, gdp-forming, beta subunit, COX5B - cytochrome c oxidase subunit vb, ABAT - 4-aminobutyrate aminotransferase, NDUFA6 - nadh dehydrogenase (ub…
GO:0036094	small molecule binding	8.51e-09	1.65e-05	1.49	1515	169	[SLC27A1 - solute carrier family 27 (fatty acid transporter), member 1, DDX5 - dead (asp-glu-ala-asp) box helicase 5, DDX3X - dead (asp-glu-ala-asp) box helicase 3, x-linked, CDK1 - cyclin-dependent kinase 1, DAPK2 - death-associated protein kinase 2, DNAJA2 - dnaj (hsp40) homolog, subfamily a, member 2, SUCLG2 - succinate-coa ligase, gdp-forming, beta subunit, STK35 - serine/threonine kinase 35,…
GO:0016491	oxidoreductase activity	4.22e-08	5.44e-05	1.95	475	69	[PRDX6 - peroxiredoxin 6, COX6B1 - cytochrome c oxidase subunit vib polypeptide 1 (ubiquitous), GSTP1 - glutathione s-transferase pi 1, PDIA4 - protein disulfide isomerase family a, member 4, COX5B - cytochrome c oxidase subunit vb, NDUFA6 - nadh dehydrogenase (ubiquinone) 1 alpha subcomplex, 6, 14kda, IFI30 - interferon, gamma-inducible protein 30, ALDH4A1 - aldehyde dehydrogenase 4 family, memb…
GO:0042802	identical protein binding	4.91e-08	4.75e-05	1.61	981	118	[SLC27A1 - solute carrier family 27 (fatty acid transporter), member 1, APEH - acylaminoacyl-peptide hydrolase, BNIP3 - bcl2/adenovirus e1b 19kda interacting protein 3, PRDX6 - peroxiredoxin 6, IKBKG - inhibitor of kappa light polypeptide gene enhancer in b-cells, kinase gamma, C1QL3 - complement component 1, q subcomponent-like 3, DAPK2 - death-associated protein kinase 2, HTRA1 - htra serine pe…
GO:0050662	coenzyme binding	1.98e-07	0.000153	2.51	192	36	[ECI2 - enoyl-coa delta isomerase 2, ME3 - malic enzyme 3, nadp(+)-dependent, mitochondrial, EGLN3 - egl-9 family hypoxia-inducible factor 3, MDH1 - malate dehydrogenase 1, nad (soluble), CRY2 - cryptochrome 2 (photolyase-like), ABAT - 4-aminobutyrate aminotransferase, GOT1 - glutamic-oxaloacetic transaminase 1, soluble, DHCR24 - 24-dehydrocholesterol reductase, DHCR7 - 7-dehydrocholesterol reduc…
GO:0048037	cofactor binding	3.07e-07	0.000197	2.11	318	50	[ECI2 - enoyl-coa delta isomerase 2, GSTP1 - glutathione s-transferase pi 1, TKT - transketolase, ABAT - 4-aminobutyrate aminotransferase, GOT1 - glutamic-oxaloacetic transaminase 1, soluble, GOT2 - glutamic-oxaloacetic transaminase 2, mitochondrial, PC - pyruvate carboxylase, LANCL1 - lanc lantibiotic synthetase component c-like 1 (bacterial), GCH1 - gtp cyclohydrolase 1, GPT2 - glutamic pyruvat…
GO:0003723	RNA binding	4.16e-07	0.00023	1.54	1064	122	[APEH - acylaminoacyl-peptide hydrolase, DDX5 - dead (asp-glu-ala-asp) box helicase 5, DDX3X - dead (asp-glu-ala-asp) box helicase 3, x-linked, CDC5L - cell division cycle 5-like, RBM39 - rna binding motif protein 39, SF3A3 - splicing factor 3a, subunit 3, 60kda, HNRNPA0 - heterogeneous nuclear ribonucleoprotein a0, PDIA4 - protein disulfide isomerase family a, member 4, SF3A1 - splicing factor 3…
GO:0031406	carboxylic acid binding	8.07e-07	0.00039	2.85	122	26	[EGLN3 - egl-9 family hypoxia-inducible factor 3, FABP3 - fatty acid binding protein 3, muscle and heart (mammary-derived growth inhibitor), FABP2 - fatty acid binding protein 2, intestinal, GOT1 - glutamic-oxaloacetic transaminase 1, soluble, NR2F2 - nuclear receptor subfamily 2, group f, member 2, GOT2 - glutamic-oxaloacetic transaminase 2, mitochondrial, GLDC - glycine dehydrogenase (decarboxy…
GO:0033293	monocarboxylic acid binding	9.26e-07	0.000398	4.84	36	13	[HNF4A - hepatocyte nuclear factor 4, alpha, HRSP12 - heat-responsive protein 12, FABP3 - fatty acid binding protein 3, muscle and heart (mammary-derived growth inhibitor), ACOX1 - acyl-coa oxidase 1, palmitoyl, FABP2 - fatty acid binding protein 2, intestinal, ADH5 - alcohol dehydrogenase 5 (class iii), chi polypeptide, NDUFAB1 - nadh dehydrogenase (ubiquinone) 1, alpha/beta subcomplex, 1, 8kda,…
GO:0005515	protein binding	2.22e-06	0.000859	1.11	6324	525	[PRDX6 - peroxiredoxin 6, WAC - ww domain containing adaptor with coiled-coil, COX6B1 - cytochrome c oxidase subunit vib polypeptide 1 (ubiquitous), RBM39 - rna binding motif protein 39, SF3A3 - splicing factor 3a, subunit 3, 60kda, DAPK2 - death-associated protein kinase 2, COX5B - cytochrome c oxidase subunit vb, PDIA4 - protein disulfide isomerase family a, member 4, HNRNPA0 - heterogeneous nu…
GO:0043177	organic acid binding	2.47e-06	0.000866	2.7	129	26	[EGLN3 - egl-9 family hypoxia-inducible factor 3, FABP3 - fatty acid binding protein 3, muscle and heart (mammary-derived growth inhibitor), FABP2 - fatty acid binding protein 2, intestinal, GOT1 - glutamic-oxaloacetic transaminase 1, soluble, NR2F2 - nuclear receptor subfamily 2, group f, member 2, GOT2 - glutamic-oxaloacetic transaminase 2, mitochondrial, GLDC - glycine dehydrogenase (decarboxy…
GO:0043168	anion binding	4.97e-06	0.0016	1.36	1662	169	[GSTP1 - glutathione s-transferase pi 1, DDX5 - dead (asp-glu-ala-asp) box helicase 5, CDK1 - cyclin-dependent kinase 1, DDX3X - dead (asp-glu-ala-asp) box helicase 3, x-linked, DAPK2 - death-associated protein kinase 2, SUCLG2 - succinate-coa ligase, gdp-forming, beta subunit, DNAJA2 - dnaj (hsp40) homolog, subfamily a, member 2, STK35 - serine/threonine kinase 35, APLP1 - amyloid beta (a4) prec…
GO:1901681	sulfur compound binding	1.22e-05	0.00362	2.54	132	25	[ECI2 - enoyl-coa delta isomerase 2, LRPAP1 - low density lipoprotein receptor-related protein associated protein 1, GSTP1 - glutathione s-transferase pi 1, RPL22 - ribosomal protein l22, LRP1 - low density lipoprotein receptor-related protein 1, APLP1 - amyloid beta (a4) precursor-like protein 1, APOB - apolipoprotein b, ACOT11 - acyl-coa thioesterase 11, NRP1 - neuropilin 1, PC - pyruvate carbo…
GO:0008135	translation factor activity, RNA binding	1.59e-05	0.0044	3.3	65	16	[EIF4H - eukaryotic translation initiation factor 4h, EIF4A1 - eukaryotic translation initiation factor 4a1, EIF4A2 - eukaryotic translation initiation factor 4a2, EEF2 - eukaryotic translation elongation factor 2, EIF4B - eukaryotic translation initiation factor 4b, EIF4E - eukaryotic translation initiation factor 4e, TSFM - ts translation elongation factor, mitochondrial, GCN1L1 - gcn1 general …
GO:0005504	fatty acid binding	2.07e-05	0.00534	5.95	18	8	[HNF4A - hepatocyte nuclear factor 4, alpha, HRSP12 - heat-responsive protein 12, ACOX1 - acyl-coa oxidase 1, palmitoyl, FABP3 - fatty acid binding protein 3, muscle and heart (mammary-derived growth inhibitor), FABP2 - fatty acid binding protein 2, intestinal, NDUFAB1 - nadh dehydrogenase (ubiquinone) 1, alpha/beta subcomplex, 1, 8kda, ADH5 - alcohol dehydrogenase 5 (class iii), chi polypeptide,…
GO:0042803	protein homodimerization activity	3.98e-05	0.00962	1.69	468	59	[ATP2A1 - atpase, ca++ transporting, cardiac muscle, fast twitch 1, SLC27A1 - solute carrier family 27 (fatty acid transporter), member 1, BNIP3 - bcl2/adenovirus e1b 19kda interacting protein 3, PRDX6 - peroxiredoxin 6, IKBKG - inhibitor of kappa light polypeptide gene enhancer in b-cells, kinase gamma, PTS - 6-pyruvoyltetrahydropterin synthase, TKT - transketolase, ABAT - 4-aminobutyrate aminot…
GO:0016787	hydrolase activity	4.66e-05	0.0106	1.35	1415	143	[APEH - acylaminoacyl-peptide hydrolase, PRDX6 - peroxiredoxin 6, DDX5 - dead (asp-glu-ala-asp) box helicase 5, OTUD5 - otu domain containing 5, PNKD - paroxysmal nonkinesigenic dyskinesia, DDX3X - dead (asp-glu-ala-asp) box helicase 3, x-linked, HTRA1 - htra serine peptidase 1, MMP23B - matrix metallopeptidase 23b, GTF2F2 - general transcription factor iif, polypeptide 2, 30kda, SSU72 - ssu72 rn…
GO:0016628	oxidoreductase activity, acting on the CH-CH group of donors, NAD or NADP as acceptor	7.9e-05	0.017	5.86	16	7	[DHCR24 - 24-dehydrocholesterol reductase, DHCR7 - 7-dehydrocholesterol reductase, TECR - trans-2,3-enoyl-coa reductase, TM7SF2 - transmembrane 7 superfamily member 2, PTGR2 - prostaglandin reductase 2, DHDH - dihydrodiol dehydrogenase (dimeric), PECR - peroxisomal trans-2-enoyl-coa reductase]
GO:0017111	nucleoside-triphosphatase activity	0.000104	0.0211	1.6	537	64	[DDX19A - dead (asp-glu-ala-asp) box polypeptide 19a, ATP2A1 - atpase, ca++ transporting, cardiac muscle, fast twitch 1, DDX5 - dead (asp-glu-ala-asp) box helicase 5, DDX3X - dead (asp-glu-ala-asp) box helicase 3, x-linked, ATP1A3 - atpase, na+/k+ transporting, alpha 3 polypeptide, MYL6B - myosin, light chain 6b, alkali, smooth muscle and non-muscle, ATP1B2 - atpase, na+/k+ transporting, beta 2 p…
GO:0000166	nucleotide binding	0.000181	0.0351	1.34	1300	130	[SLC27A1 - solute carrier family 27 (fatty acid transporter), member 1, DDX5 - dead (asp-glu-ala-asp) box helicase 5, CDK1 - cyclin-dependent kinase 1, DDX3X - dead (asp-glu-ala-asp) box helicase 3, x-linked, DAPK2 - death-associated protein kinase 2, DNAJA2 - dnaj (hsp40) homolog, subfamily a, member 2, SUCLG2 - succinate-coa ligase, gdp-forming, beta subunit, STK35 - serine/threonine kinase 35,…
GO:1901265	nucleoside phosphate binding	0.000188	0.0346	1.34	1301	130	[SLC27A1 - solute carrier family 27 (fatty acid transporter), member 1, DDX5 - dead (asp-glu-ala-asp) box helicase 5, CDK1 - cyclin-dependent kinase 1, DDX3X - dead (asp-glu-ala-asp) box helicase 3, x-linked, DAPK2 - death-associated protein kinase 2, SUCLG2 - succinate-coa ligase, gdp-forming, beta subunit, DNAJA2 - dnaj (hsp40) homolog, subfamily a, member 2, STK35 - serine/threonine kinase 35,…
GO:0016462	pyrophosphatase activity	0.000255	0.0449	1.54	565	65	[DDX19A - dead (asp-glu-ala-asp) box polypeptide 19a, ATP2A1 - atpase, ca++ transporting, cardiac muscle, fast twitch 1, DDX5 - dead (asp-glu-ala-asp) box helicase 5, DDX3X - dead (asp-glu-ala-asp) box helicase 3, x-linked, ATP1A3 - atpase, na+/k+ transporting, alpha 3 polypeptide, MYL6B - myosin, light chain 6b, alkali, smooth muscle and non-muscle, ATP1B2 - atpase, na+/k+ transporting, beta 2 p…
GO:0016817	hydrolase activity, acting on acid anhydrides	0.000282	0.0474	1.54	567	65	[DDX19A - dead (asp-glu-ala-asp) box polypeptide 19a, ATP2A1 - atpase, ca++ transporting, cardiac muscle, fast twitch 1, DDX5 - dead (asp-glu-ala-asp) box helicase 5, DDX3X - dead (asp-glu-ala-asp) box helicase 3, x-linked, ATP1A3 - atpase, na+/k+ transporting, alpha 3 polypeptide, MYL6B - myosin, light chain 6b, alkali, smooth muscle and non-muscle, ATP1B2 - atpase, na+/k+ transporting, beta 2 p…
GO:0016818	hydrolase activity, acting on acid anhydrides, in phosphorus-containing anhydrides	0.000282	0.0454	1.54	567	65	[DDX19A - dead (asp-glu-ala-asp) box polypeptide 19a, ATP2A1 - atpase, ca++ transporting, cardiac muscle, fast twitch 1, DDX5 - dead (asp-glu-ala-asp) box helicase 5, DDX3X - dead (asp-glu-ala-asp) box helicase 3, x-linked, ATP1A3 - atpase, na+/k+ transporting, alpha 3 polypeptide, MYL6B - myosin, light chain 6b, alkali, smooth muscle and non-muscle, ATP1B2 - atpase, na+/k+ transporting, beta 2 p…
Cellular Component
GO Term	Description	P-value	FDR q-value	Enrichment	B	b	Genes
GO:0043233	organelle lumen	8.09e-14	1.43e-10	2.02	741	112	[APEH - acylaminoacyl-peptide hydrolase, PRDX6 - peroxiredoxin 6, COX6B1 - cytochrome c oxidase subunit vib polypeptide 1 (ubiquitous), GSTP1 - glutathione s-transferase pi 1, DDX3X - dead (asp-glu-ala-asp) box helicase 3, x-linked, CDK1 - cyclin-dependent kinase 1, DAPK2 - death-associated protein kinase 2, PDIA4 - protein disulfide isomerase family a, member 4, SUCLG2 - succinate-coa ligase, gd…
GO:0070013	intracellular organelle lumen	8.09e-14	7.14e-11	2.02	741	112	[APEH - acylaminoacyl-peptide hydrolase, PRDX6 - peroxiredoxin 6, COX6B1 - cytochrome c oxidase subunit vib polypeptide 1 (ubiquitous), GSTP1 - glutathione s-transferase pi 1, DDX3X - dead (asp-glu-ala-asp) box helicase 3, x-linked, CDK1 - cyclin-dependent kinase 1, DAPK2 - death-associated protein kinase 2, PDIA4 - protein disulfide isomerase family a, member 4, SUCLG2 - succinate-coa ligase, gd…
GO:0031974	membrane-enclosed lumen	8.09e-14	4.76e-11	2.02	741	112	[APEH - acylaminoacyl-peptide hydrolase, PRDX6 - peroxiredoxin 6, COX6B1 - cytochrome c oxidase subunit vib polypeptide 1 (ubiquitous), GSTP1 - glutathione s-transferase pi 1, DDX3X - dead (asp-glu-ala-asp) box helicase 3, x-linked, CDK1 - cyclin-dependent kinase 1, DAPK2 - death-associated protein kinase 2, PDIA4 - protein disulfide isomerase family a, member 4, SUCLG2 - succinate-coa ligase, gd…
GO:1903561	extracellular vesicle	1.2e-12	5.28e-10	1.71	1231	157	[APEH - acylaminoacyl-peptide hydrolase, PRDX6 - peroxiredoxin 6, DDX5 - dead (asp-glu-ala-asp) box helicase 5, GSTP1 - glutathione s-transferase pi 1, DDX3X - dead (asp-glu-ala-asp) box helicase 3, x-linked, CDK1 - cyclin-dependent kinase 1, CRB3 - crumbs homolog 3 (drosophila), HTRA1 - htra serine peptidase 1, DNAJA2 - dnaj (hsp40) homolog, subfamily a, member 2, APOB - apolipoprotein b, LMAN2 …
GO:0043230	extracellular organelle	1.28e-12	4.52e-10	1.71	1232	157	[APEH - acylaminoacyl-peptide hydrolase, PRDX6 - peroxiredoxin 6, DDX5 - dead (asp-glu-ala-asp) box helicase 5, GSTP1 - glutathione s-transferase pi 1, DDX3X - dead (asp-glu-ala-asp) box helicase 3, x-linked, CDK1 - cyclin-dependent kinase 1, CRB3 - crumbs homolog 3 (drosophila), HTRA1 - htra serine peptidase 1, DNAJA2 - dnaj (hsp40) homolog, subfamily a, member 2, APOB - apolipoprotein b, LMAN2 …
GO:0070062	extracellular exosome	1.84e-12	5.41e-10	1.71	1216	155	[APEH - acylaminoacyl-peptide hydrolase, PRDX6 - peroxiredoxin 6, DDX5 - dead (asp-glu-ala-asp) box helicase 5, GSTP1 - glutathione s-transferase pi 1, DDX3X - dead (asp-glu-ala-asp) box helicase 3, x-linked, CDK1 - cyclin-dependent kinase 1, CRB3 - crumbs homolog 3 (drosophila), HTRA1 - htra serine peptidase 1, DNAJA2 - dnaj (hsp40) homolog, subfamily a, member 2, APOB - apolipoprotein b, LMAN2 …
GO:0044421	extracellular region part	4.04e-12	1.02e-09	1.55	1746	202	[PRDX6 - peroxiredoxin 6, CRB3 - crumbs homolog 3 (drosophila), DNAJA2 - dnaj (hsp40) homolog, subfamily a, member 2, PDIA4 - protein disulfide isomerase family a, member 4, NRP1 - neuropilin 1, LMAN2 - lectin, mannose-binding 2, GDF2 - growth differentiation factor 2, PMP2 - peripheral myelin protein 2, LIPH - lipase, member h, ENO1 - enolase 1, (alpha), APOA1BP - apolipoprotein a-i binding prot…
GO:0044444	cytoplasmic part	1.86e-09	4.11e-07	1.18	5433	478	[PRDX6 - peroxiredoxin 6, COX6B1 - cytochrome c oxidase subunit vib polypeptide 1 (ubiquitous), OTUD5 - otu domain containing 5, DAPK2 - death-associated protein kinase 2, PDIA4 - protein disulfide isomerase family a, member 4, COX5B - cytochrome c oxidase subunit vb, ABAT - 4-aminobutyrate aminotransferase, SEC61B - sec61 beta subunit, LMAN2 - lectin, mannose-binding 2, ACACA - acetyl-coa carbox…
GO:0031983	vesicle lumen	7.07e-09	1.39e-06	2.71	193	39	[PSMD14 - proteasome (prosome, macropain) 26s subunit, non-atpase, 14, PSMD11 - proteasome (prosome, macropain) 26s subunit, non-atpase, 11, EEF2 - eukaryotic translation elongation factor 2, PRDX6 - peroxiredoxin 6, TIMP3 - timp metallopeptidase inhibitor 3, GSTP1 - glutathione s-transferase pi 1, CTSA - cathepsin a, DDX3X - dead (asp-glu-ala-asp) box helicase 3, x-linked, EEF1A1 - eukaryotic tr…
GO:0060205	cytoplasmic vesicle lumen	7.07e-09	1.25e-06	2.71	193	39	[PSMD14 - proteasome (prosome, macropain) 26s subunit, non-atpase, 14, PSMD11 - proteasome (prosome, macropain) 26s subunit, non-atpase, 11, EEF2 - eukaryotic translation elongation factor 2, PRDX6 - peroxiredoxin 6, TIMP3 - timp metallopeptidase inhibitor 3, GSTP1 - glutathione s-transferase pi 1, CTSA - cathepsin a, DDX3X - dead (asp-glu-ala-asp) box helicase 3, x-linked, EEF1A1 - eukaryotic tr…
GO:0031982	vesicle	1.5e-08	2.4e-06	1.43	1816	194	[PRDX6 - peroxiredoxin 6, CRB3 - crumbs homolog 3 (drosophila), DAPK2 - death-associated protein kinase 2, DNAJA2 - dnaj (hsp40) homolog, subfamily a, member 2, PDIA4 - protein disulfide isomerase family a, member 4, NRP1 - neuropilin 1, LMAN2 - lectin, mannose-binding 2, GDF2 - growth differentiation factor 2, PMP2 - peripheral myelin protein 2, GCH1 - gtp cyclohydrolase 1, ENO1 - enolase 1, (al…
GO:0043227	membrane-bounded organelle	4.54e-08	6.68e-06	1.17	5343	465	[PRDX6 - peroxiredoxin 6, COX6B1 - cytochrome c oxidase subunit vib polypeptide 1 (ubiquitous), WAC - ww domain containing adaptor with coiled-coil, SF3A3 - splicing factor 3a, subunit 3, 60kda, DAPK2 - death-associated protein kinase 2, PDIA4 - protein disulfide isomerase family a, member 4, HNRNPA0 - heterogeneous nuclear ribonucleoprotein a0, COX5B - cytochrome c oxidase subunit vb, ABAT - 4-a…
GO:0034774	secretory granule lumen	7.48e-08	1.02e-05	2.61	185	36	[PSMD14 - proteasome (prosome, macropain) 26s subunit, non-atpase, 14, PSMD11 - proteasome (prosome, macropain) 26s subunit, non-atpase, 11, EEF2 - eukaryotic translation elongation factor 2, PRDX6 - peroxiredoxin 6, GSTP1 - glutathione s-transferase pi 1, TIMP3 - timp metallopeptidase inhibitor 3, CTSA - cathepsin a, DDX3X - dead (asp-glu-ala-asp) box helicase 3, x-linked, EEF1A1 - eukaryotic tr…
GO:1904813	ficolin-1-rich granule lumen	1.1e-07	1.39e-05	3.42	90	23	[PSMD14 - proteasome (prosome, macropain) 26s subunit, non-atpase, 14, PSMD11 - proteasome (prosome, macropain) 26s subunit, non-atpase, 11, APEH - acylaminoacyl-peptide hydrolase, EEF2 - eukaryotic translation elongation factor 2, CTSH - cathepsin h, GSTP1 - glutathione s-transferase pi 1, DDX3X - dead (asp-glu-ala-asp) box helicase 3, x-linked, CTSD - cathepsin d, PGM1 - phosphoglucomutase 1, H…
GO:0005829	cytosol	1.49e-07	1.76e-05	1.28	2948	282	[PRDX6 - peroxiredoxin 6, OTUD5 - otu domain containing 5, DNAJA2 - dnaj (hsp40) homolog, subfamily a, member 2, SEC61B - sec61 beta subunit, NRP1 - neuropilin 1, PRMT2 - protein arginine methyltransferase 2, SSU72 - ssu72 rna polymerase ii ctd phosphatase homolog (s. cerevisiae), PNO1 - partner of nob1 homolog (s. cerevisiae), ACACA - acetyl-coa carboxylase alpha, UPF1 - upf1 regulator of nonsen…
GO:0043231	intracellular membrane-bounded organelle	4.35e-06	0.00048	1.17	4467	390	[PRDX6 - peroxiredoxin 6, WAC - ww domain containing adaptor with coiled-coil, COX6B1 - cytochrome c oxidase subunit vib polypeptide 1 (ubiquitous), SF3A3 - splicing factor 3a, subunit 3, 60kda, DAPK2 - death-associated protein kinase 2, HNRNPA0 - heterogeneous nuclear ribonucleoprotein a0, COX5B - cytochrome c oxidase subunit vb, PDIA4 - protein disulfide isomerase family a, member 4, CBX1 - chr…
GO:0044429	mitochondrial part	7.67e-06	0.000798	1.63	640	78	[SLC27A1 - solute carrier family 27 (fatty acid transporter), member 1, BNIP3 - bcl2/adenovirus e1b 19kda interacting protein 3, COX6B1 - cytochrome c oxidase subunit vib polypeptide 1 (ubiquitous), CDK1 - cyclin-dependent kinase 1, DDX3X - dead (asp-glu-ala-asp) box helicase 3, x-linked, COX5B - cytochrome c oxidase subunit vb, SUCLG2 - succinate-coa ligase, gdp-forming, beta subunit, NME1 - nme…
GO:0005576	extracellular region	9.14e-06	0.000897	1.59	718	85	[APEH - acylaminoacyl-peptide hydrolase, PRDX6 - peroxiredoxin 6, TIMP3 - timp metallopeptidase inhibitor 3, GSTP1 - glutathione s-transferase pi 1, DDX3X - dead (asp-glu-ala-asp) box helicase 3, x-linked, PGM1 - phosphoglucomutase 1, C1QL3 - complement component 1, q subcomponent-like 3, HTRA1 - htra serine peptidase 1, FUCA1 - fucosidase, alpha-l- 1, tissue, IFI30 - interferon, gamma-inducible …
GO:0043226	organelle	1.09e-05	0.00102	1.12	5893	491	[PRDX6 - peroxiredoxin 6, COX6B1 - cytochrome c oxidase subunit vib polypeptide 1 (ubiquitous), WAC - ww domain containing adaptor with coiled-coil, RBM39 - rna binding motif protein 39, SF3A3 - splicing factor 3a, subunit 3, 60kda, DAPK2 - death-associated protein kinase 2, PDIA4 - protein disulfide isomerase family a, member 4, COX5B - cytochrome c oxidase subunit vb, HNRNPA0 - heterogeneous nu…
GO:0005615	extracellular space	2.77e-05	0.00245	1.6	620	74	[PRDX6 - peroxiredoxin 6, TIMP3 - timp metallopeptidase inhibitor 3, GSTP1 - glutathione s-transferase pi 1, GNL1 - guanine nucleotide binding protein-like 1, HMGN2 - high mobility group nucleosomal binding domain 2, FABP3 - fatty acid binding protein 3, muscle and heart (mammary-derived growth inhibitor), MMP23B - matrix metallopeptidase 23b, HTRA1 - htra serine peptidase 1, PDIA4 - protein disu…
GO:0044446	intracellular organelle part	6.07e-05	0.00511	1.13	5153	433	[PRDX6 - peroxiredoxin 6, WAC - ww domain containing adaptor with coiled-coil, COX6B1 - cytochrome c oxidase subunit vib polypeptide 1 (ubiquitous), RBM39 - rna binding motif protein 39, SF3A3 - splicing factor 3a, subunit 3, 60kda, DAPK2 - death-associated protein kinase 2, PDIA4 - protein disulfide isomerase family a, member 4, HNRNPA0 - heterogeneous nuclear ribonucleoprotein a0, COX5B - cytoc…
GO:0044424	intracellular part	0.000106	0.00849	1.06	7586	601	[PRDX6 - peroxiredoxin 6, WAC - ww domain containing adaptor with coiled-coil, COX6B1 - cytochrome c oxidase subunit vib polypeptide 1 (ubiquitous), OTUD5 - otu domain containing 5, RBM39 - rna binding motif protein 39, SF3A3 - splicing factor 3a, subunit 3, 60kda, DAPK2 - death-associated protein kinase 2, HNRNPA0 - heterogeneous nuclear ribonucleoprotein a0, COX5B - cytochrome c oxidase subunit…
GO:0005759	mitochondrial matrix	0.000166	0.0128	1.9	247	35	[ME3 - malic enzyme 3, nadp(+)-dependent, mitochondrial, CDK1 - cyclin-dependent kinase 1, GLS - glutaminase, SUCLG2 - succinate-coa ligase, gdp-forming, beta subunit, PDHA1 - pyruvate dehydrogenase (lipoamide) alpha 1, ABAT - 4-aminobutyrate aminotransferase, GOT2 - glutamic-oxaloacetic transaminase 2, mitochondrial, ISCU - iron-sulfur cluster assembly enzyme, ALDH4A1 - aldehyde dehydrogenase 4 …
GO:0043229	intracellular organelle	0.000198	0.0146	1.11	5286	439	[PRDX6 - peroxiredoxin 6, COX6B1 - cytochrome c oxidase subunit vib polypeptide 1 (ubiquitous), WAC - ww domain containing adaptor with coiled-coil, RBM39 - rna binding motif protein 39, SF3A3 - splicing factor 3a, subunit 3, 60kda, DAPK2 - death-associated protein kinase 2, PDIA4 - protein disulfide isomerase family a, member 4, HNRNPA0 - heterogeneous nuclear ribonucleoprotein a0, COX5B - cytoc…
GO:0044422	organelle part	0.000221	0.0156	1.11	5332	442	[PRDX6 - peroxiredoxin 6, COX6B1 - cytochrome c oxidase subunit vib polypeptide 1 (ubiquitous), WAC - ww domain containing adaptor with coiled-coil, RBM39 - rna binding motif protein 39, SF3A3 - splicing factor 3a, subunit 3, 60kda, DAPK2 - death-associated protein kinase 2, PDIA4 - protein disulfide isomerase family a, member 4, HNRNPA0 - heterogeneous nuclear ribonucleoprotein a0, COX5B - cytoc…
GO:0016281	eukaryotic translation initiation factor 4F complex	0.000224	0.0152	7.44	9	5	[EIF4H - eukaryotic translation initiation factor 4h, EIF4A1 - eukaryotic translation initiation factor 4a1, EIF4A2 - eukaryotic translation initiation factor 4a2, EIF4B - eukaryotic translation initiation factor 4b, EIF4E - eukaryotic translation initiation factor 4e]
GO:0005783	endoplasmic reticulum	0.000284	0.0186	1.51	611	69	[SLC27A1 - solute carrier family 27 (fatty acid transporter), member 1, ATP2A1 - atpase, ca++ transporting, cardiac muscle, fast twitch 1, TRPV4 - transient receptor potential cation channel, subfamily v, member 4, BNIP3 - bcl2/adenovirus e1b 19kda interacting protein 3, RPL21 - ribosomal protein l21, ATP1A3 - atpase, na+/k+ transporting, alpha 3 polypeptide, PDIA4 - protein disulfide isomerase f…
GO:0005739	mitochondrion	0.000333	0.021	1.45	737	80	[ECI2 - enoyl-coa delta isomerase 2, NMT1 - n-myristoyltransferase 1, SLC27A1 - solute carrier family 27 (fatty acid transporter), member 1, ATP2A1 - atpase, ca++ transporting, cardiac muscle, fast twitch 1, BNIP3 - bcl2/adenovirus e1b 19kda interacting protein 3, COX6B1 - cytochrome c oxidase subunit vib polypeptide 1 (ubiquitous), GSTP1 - glutathione s-transferase pi 1, CDK1 - cyclin-dependent …
GO:1905103	integral component of lysosomal membrane	0.000415	0.0253	13.39	3	3	[ATP13A2 - atpase type 13a2, SLC38A9 - solute carrier family 38, member 9, NPC1 - niemann-pick disease, type c1]
GO:0044432	endoplasmic reticulum part	0.000441	0.0259	1.43	789	84	[ATP2A1 - atpase, ca++ transporting, cardiac muscle, fast twitch 1, CDK1 - cyclin-dependent kinase 1, MMP23B - matrix metallopeptidase 23b, NCEH1 - neutral cholesterol ester hydrolase 1, PDIA4 - protein disulfide isomerase family a, member 4, SDF2 - stromal cell-derived factor 2, SEC61B - sec61 beta subunit, APOB - apolipoprotein b, PCYT2 - phosphate cytidylyltransferase 2, ethanolamine, TEX261 -…
GO:0005775	vacuolar lumen	0.000591	0.0337	2.4	95	17	[DYNC1H1 - dynein, cytoplasmic 1, heavy chain 1, PRDX6 - peroxiredoxin 6, SCARB2 - scavenger receptor class b, member 2, CTSD - cathepsin d, CTSA - cathepsin a, DAPK2 - death-associated protein kinase 2, FUCA1 - fucosidase, alpha-l- 1, tissue, IFI30 - interferon, gamma-inducible protein 30, APOB - apolipoprotein b, C3 - complement component 3, PSMD1 - proteasome (prosome, macropain) 26s subunit, …
GO:0031227	intrinsic component of endoplasmic reticulum membrane	0.000643	0.0355	2.54	79	15	[ERGIC2 - ergic and golgi 2, TM7SF2 - transmembrane 7 superfamily member 2, ELOVL1 - elovl fatty acid elongase 1, CALR - calreticulin, TECR - trans-2,3-enoyl-coa reductase, DHCR7 - 7-dehydrocholesterol reductase, ESYT2 - extended synaptotagmin-like protein 2, TEX261 - testis expressed 261, MARCH6 - membrane-associated ring finger (c3hc4) 6, e3 ubiquitin protein ligase, FAM134B - family with seque…
GO:0005737	cytoplasm	0.000845	0.0453	1.2	2463	220	[TOB1 - transducer of erbb2, 1, BNIP3 - bcl2/adenovirus e1b 19kda interacting protein 3, PRDX6 - peroxiredoxin 6, DAPK2 - death-associated protein kinase 2, CENPV - centromere protein v, PRMT2 - protein arginine methyltransferase 2, CEP112 - centrosomal protein 112kda, LANCL1 - lanc lantibiotic synthetase component c-like 1 (bacterial), PMP2 - peripheral myelin protein 2, UPF1 - upf1 regulator of…
