# Supplementary material for: RNA-Seq Analysis of the Growth Hormone Transgenic Female Triploid Atlantic Salmon (Salmo salar) Hepatic Transcriptome Reveals Broad Temperature-Mediated Effects on Metabolism and Other Biological Processes
Source: Front Genet. 2022 May 23;13:852165. doi: 10.3389/fgene.2022.852165 (PMC9168996; doi:10.3389/fgene.2022.852165)
Supplement: Supplementary file 6 [file Table1.XLSX]

## Sheet: Sheet1
Supplementary Table S1. Differentially expressed transcripts (DETs) comparing the 10.5 °C treatment against the 16.5 °C treatment. Transcript IDs are highlighted based on whether they were found signficant (q-value < 0.05, fold change [FC] ≥ 1.50 or ≤ 0.66), either by both DESeq2 and edgeR (green), only DESeq2 (yellow) or only edgeR (red). The RefSeq mRNA Assession identification and Annotation i…
Transcript ID	Associated Gene	RefSeq mRNA Assession	Annotation	FPKM: 10.5 °C	FPKM: 16.5 °C	edgeR: FC	edgeR: p-value	edgeR: q-value	DESeq2: FC	DESeq2: p-value	DESeq2: q-value	Contig Sequence
TCONS_00108206	LOC106566849	nm_001242891	NM_001242891.1 Homo sapiens cold shock domain containing E1 (CSDE1), transcript variant 4, mRNA	0.000590549	3.66281	0.000329947	9.96646e-09	2.68805e-05	0.00243091	1.00069e-68	1.86293e-64	TCCTGTACCGCTGTCATATGAAATCTCGCGGTAGGACTCCACTTAGATCACTACGTAATGTGCCGTGCTGCTTCTAGCGGCGCTGGTGACAGTGCTGAAAGCTGTTGGGTATGAAGTGAAACGGAACTGAATTTTTTTTGTACTATCCGCAACTGCTTCTTCAAGTTCAGATCACAACGAAGAAACAAATTCAAGAGAAACATCCCAAAATGAACAAAGTCGCAACAACTCAATAAAAGGAAAGGCTCACTTCAAAGGAAAATATAGAAGCAAACAAAACGAAGAAACAACCAAAGTCAAGATACACAGCTGCCCAATCGAAACGCGCTCAAGAGAAACAATCCTTTGCCAAAATTGCAAACCCGAGAACATAACTGATCTGAGACCAGAAGTTTGTGC…
TCONS_00134536	csde1	nm_001242891	NM_001242891.1 Homo sapiens cold shock domain containing E1 (CSDE1), transcript variant 4, mRNA	0.00331237	3.18878	0.00126391	2.65783e-06	0.00137636	0.00620773	8.27852e-42	3.50264e-38	TCGCGATAGGATCGCACTCGGATCACTACGTAATGTGCCGTGCTGCTTCTGGCGGCGCTGGTGACAGTGCTGAAAGCTGTTGGGTATGAAGTGAAACGGAACTGAATTTTTTTTGTACCATCCGCAACTGCTTCTTCAAGTTCAGATCACAACGAAGAAACAAATTCAAGAGAAACATCCCGAAACGTACAGTCGCAACAACTCAAGGAAAGGATCACTTCAAAGGAAAGTCTAGAAGCAACTAAACTAAGAAAACACCAAAGACACAAGATACACACCTGCCCAATCGAAACACACTCAAGAGAAGCAATCTTTCGCCAACATTGCAAAACCGTGAAGATAACTGATCTGAGACCAGAAGTTTGTGCCTACTCAACAGCTTTGACAAAGCACACGTCC…
TCONS_00059680	LOC106608894	nm_001198836	NM_001198836.1 Homo sapiens RNA binding motif protein 14 (RBM14), transcript variant 2, mRNA	1.14984e-11	0.57665	0.000696644	5.71775e-06	0.00230947	0.00879598	1.27565e-35	3.59818e-32	CTAAAAAAACGGAAGCAGGCGCTACCATTTTGAAACACGACACTGCTTAGCGCCACAATGGACAAGAGCAACACGGTGAAGCTCTTCGTGGGCAACCTGGCTCTGGACACCACCCAGGAGGAGCTGTCGGCCATCTTTGAGTCGTATGGCCAGGTGGTCAGCTGCAGCGTTCTCCGACAGTTCGCCTTCGTACACCTACAGGGCGAGGGGGCTGCAGAGCGGGCCATCAGTGAGCTGAACGGCAGGGAGTTCCGGGGGAGGAACCTGGTGGTGGAGGAGTCCCGGGGCAGACCGCTCCACTCCACCAAGGTGTTTGTGGGCAACCTGTCGGGCATGTGCACCACTGAGGATCTCCAGGAGCTCTTCCAGACATTCGGCAAAGTACTGGAGTGCGACAAG…
TCONS_00089368	LOC106561932	xm_024448289	XM_024448289.1 PREDICTED: Homo sapiens nuclear receptor subfamily 1 group H member 3 (NR1H3), transcript variant X6, mRNA	0.00268264	0.779657	0.00399049	0.000162033	0.0241458	0.010898	3.41604e-35	8.83254e-32	GTTCAAAACAACTGGGAACTCCGAACTCGACTTGAACGAGCTCGATTTGAACGGTCATCTAACTTGGAATTCCAACTCCAGAACTCGGGCCTCATTCTAGATCTCCGACTTTCCGACACGAAGATCACCGAGGTCATGATTTGACCGTATTTGTCCGAGTTCACAGTTGTTGTGAACGCAGCATACATTGCGATCCCGCTTCAAAATGGAGCGAGTCGTCGTGACGTCATGTGCAATCGATCAGATCAGTTTTGGTCAGGGCAGGGGGTGGTGCAGTTAAATATGTGGCATTCGCAATAATATATTCCTTTTAGTCGTATCTATCTATGTGTGTCAACACTGACAAATATGTGTGGCTTCGGCTGAAAAGTATTTAGGCCTAGCTCTACCTAGTTCCTG…
TCONS_00077693	LOC106612831			3.67535e-13	0.402433	0.0012873	5.75353e-05	0.0118915	0.0143995	2.52753e-27	3.17929e-24	GCAACACCAGACATAGGGGAGGGAAAAAAGCGAAGTGATCCATTGAACCAAAAGTCTTTGCCCTCTCTTAATTACGTAGTGGCCCATATCTTTTCTCTTTTTTTCCACTTTAAACATTTTTTTTTCTTTCTTCTGTACTTGAAGACCTCTGGTTGTTGGTAATTAGCTTGAGGAGAATAAAAACAACCGATAGGGAGAGGGGTGGTGCATTGTGGAGCGAGATGGCTAACAGAATGGTTCTATCACTCCTTCATGGTTTCTTCTACCTATCTCTGATTCAGCCCTCTCTTCAAGGAGGTGTGTACGTGCCGGCTGGTGCTGGAGTCGGACCAGGAGCAGGAGGATCTGGACCAGGTGCTGGTCTCTACCCAGGAGCTGGTGGGATACCCTCAGGAGCAG…
TCONS_00148120	ino1a	xm_024451538	XM_024451538.1 PREDICTED: Homo sapiens inositol-3-phosphate synthase 1 (ISYNA1), transcript variant X4, mRNA	0.0029287	0.820098	0.00500922	3.36603e-05	0.0081971	0.0154039	1.60384e-29	2.40789e-26	CAAGTAGCCAGTCCGGCTCTGCCACTAAGCTATCTATAAATGAACGGCGCTCTAAGGGATATTCTCCTGCACTCGCAACGGCAATATTGGAACATCACATCTTCATATCACTTCGGCTCACTTGACGAATTGAAGAGGTCGGACTGCGCATGAGAACAAGCGATTTACTAGGTTATTAGATTAAATATAACAGAAACATCTAAACAAGCAAGCTATCAAATCAACGAAGAACCGTCCGTAACCTACTGTTGTTTAGGAAGAGAAAGTTCCAGACGCCAACGTATTCCACTTCATGACCGAAAACATTCGTATCAACAATCCCAATGTGAAGTACACAGATACACACATCGAGGCTCAGTACTTCTACCATACTACTGCTGTACGCAGGGACGGAGACAC…
TCONS_00009256	eif3a	nm_003750	NM_003750.3 Homo sapiens eukaryotic translation initiation factor 3 subunit A (EIF3A), mRNA	0.0812454	7.93115	0.0102352	8.52882e-07	0.000639175	0.0165995	1.14774e-46	6.67711e-43	GTTCACGTGGTTCATTCCTTTCCTAGGAGCTTGTCGGAACGGGTGAATGCCTGGCGCGGATGGACCGGTGAAATTAGTCAAATTCACCCAAACCAACCTTCTCTTCATTCCGCGAGAAAGTCAGAAAAATGCCGGCATATTTCCAACGACCGGAGAATGCTCTCAAACGAGCAAATGAGTTTTTGGAGGTGGGCAAAAAGCAGCCAGCTTTGGATGTTTTGTACGATGTCATTAAGAGCAAAAAGCATCGAACATGGCAGAAGATCCACGAGCCCATCATGCTCAAGTACCTGGAGCTCTGCGTGGACCTGCGCAAGAGCCACCTGGCAAAGGAGGGTCTCTACCAGTACAAGAACATCTGCCAGCAGGTGAACATCAAATCCCTTGAGGATGTGGTTC…
TCONS_00015160	LOC106579313	xm_017004155	XM_017004155.1 PREDICTED: Homo sapiens sulfotransferase family 1C member 3 (SULT1C3), transcript variant X3, mRNA	2.25322e-06	1.14274	0.00196969	0.000181644	0.0259907	0.0167186	2.18415e-26	2.64033e-23	GCCCTGGGGACAAGGTTACAAAAATGCCCTACTGCTGCGAACGCGCTTAAATTGTATAAACCATCAGTATTCCTCGAGCACGACGTGAATAAAAACCCCCCGCGGAAACGTGTGTTTGTCTTCCGCGTGTCTTCTATTGGGACAGTAGGGGATATTCGGGTGCGCATTGCACACAGAGCGAATTTTACTTCGCTCTGCCGGCTAGCCATCATACACCCTTATTTTTGAGAATAGTTGTGAATTGACTGCAAGAAACTCCCTGGGGCCAAGGATTTCATAGTAGCCTACACCGACTGTGGATTTTGTGACATTGGCATACAATGACAACTTCCACCCGTACAATGACAGATCCTTTGGATTTCACTGATCCCCAGGTTCTGGGCTATATGCTGGTTCCTC…
TCONS_00155518	LOC106577496	xm_017008722	XM_017008722.1 PREDICTED: Homo sapiens actin binding LIM protein family member 2 (ABLIM2), transcript variant X32, mRNA	0.00592493	1.42382	0.00443507	7.0879e-06	0.00269775	0.0178039	3.07861e-25	3.45256e-22	CTATTTATATTAGATAGCTGCAATAGCTCAACAATAACTCAGCCCTTGTACCCGAGAGAGGCTTTCGGGAATCATATGACCCGCTGCCGCTCATTCCAAAGATAACCGACTGTTGACCGCTCGCGCTACCGCAGCTTTCTCGCTCCTTCAAAAAAACCCCAAAAAAACACAGTCCTCGAGCGTGCCGCACCGGACCCCGCGCATTAGAAAACAAGACGTTTGGAGGATGTACTACAACACCGCGCAACGACAGAAAGAACTTGGATATTAGGATAAGAAACACCGCTCTTCGTTGTGTAAAGGGTTTTACAGTTGAAAAAGGGACACTGACAGAGTCACAATGCCAGAAGAAAAAGTGTTTCATCAGCAGGCTGTCCACAGCCCTCTGGAGCAGGGGAA…
TCONS_00089556	LOC100194714			0.000180778	1.37677	0.00199404	2.40231e-07	0.000242972	0.0186784	1.00813e-23	9.38385e-21	ATCTTCTGTCAATGTGGATATTAAACTACAAATACCTTTTCAGACTGCAATAAGAGGGCCAAGGGAGGCAAAATATATACACAATGATTGGAAAGATATTTGCCCATTTCCTTGGTAGCACAGATGACGATTTTCCCACAGATGACAATGAAACCTATGAGGAGCTCATTGAGTTTGAGGAGGGAGGATGGGTCGTTATCAACATTCAAGAGAACAACTCCCTGACCCCGCCTGAGGAAGACCCTTTGGAGAACCTGCTGATTGAGCATCCCAGTATGTCTGTATACCAGATCAGACACCAGACCAGCGATGAGGAAGACTCAGATGAAGAGGATGCTTCTCCCAGGCCTGTGCCAGTCAAACAGCATGTGTCCTGGAGGCTAGCTGCCTGGGGCAGCC…
TCONS_00178251	LOC100380867	nm_001417	NM_001417.6 Homo sapiens eukaryotic translation initiation factor 4B (EIF4B), transcript variant 2, mRNA	0.000149618	0.641332	0.00251547	5.42786e-05	0.0114505	0.0239501	4.92237e-20	3.05456e-17	TTTGAGGCTCGCGACCAGATGCGCGTTCTCGATTATAAACCTCTGACGCCTTCATCCGGGAATCTGGTACGAACTCGCTCTCCAACATGGCGGCGCCAGCTAAGAAGAAGGGGAATAAGAAGGGGAAGACCCTGACCCTCACTGACTTCCTGGCAGAGGACAATGGGAGTGGAGGCAATGCTCCACCACCGCAACCCAGCTACGCCAAGTCCACCAGCTGGGCCGACGAGACGGATGACCTGGAGGGAGATGTGTCCACCTCCTGGCACTCAGGGGAGGACAGTTACCGGGCCCCGGCCATAGATCGCAACATCCTGCCCACGGCGCCACGGTCGGCCCGCGAGCCCAATGTGGACCGGTCACGCCTCCCCCGCAGCCCCCCCTACACCGCCTTCCTGG…
TCONS_00013577	fkbp15	nm_015258	NM_015258.1 Homo sapiens FK506 binding protein 15 (FKBP15), mRNA	4.91596e-08	0.459813	0.0019726	0.000121518	0.0197157	0.0246186	3.78507e-19	2.07248e-16	TGGAGGCGTGTTTGAAGTTTATCACTTGAACGTGTTGTTTGTGTGTGATGTTTCGCTAGACATAAAATACCCCTGTATTTTTCTATTCGAAGGGTACGACAGACTTCTAGACATGTTTTGTGGTTATCAAGAAGGGGATTTTCTGTTGCCTAAAGGCGGAGCAAAGCTAGCCTCTCTCTTTGATCTGGATCAGGCTGCCAGTCAGGGCAACGAGTCCTTCCAGTTCAGAGCCCCCAAACAGCCGAAGAAAACCCCCACCGCTCTGAGCCCATCTCCTCAAAAGCCTGCACCAACTCCTTCTGTCCTTTTGGCTACTGCTGTTCATGCATTCCACTTTGTGAATGGCCAGTACACAAAACAGGGGAAGGTGGGAGCTGCTATCCTGGGAAATCATCCAAC…
TCONS_00071160	LOC106612913	nm_001197109	NM_001197109.1 Homo sapiens schwannomin interacting protein 1 (SCHIP1), transcript variant 4, mRNA	1.86583e-05	0.646529	0.00301602	3.58606e-10	2.95296e-06	0.0247968	2.32912e-20	1.54857e-17	CGCTCCAGCACGCCCGGCCTCCTACACAGCTCTCACACACACTCCTCACACACTCTCGCTGTGGGCAGACCGTGCTGTCCAGGCTTCAAAGTCGGACTGTTTTCTCTACTGCTGGTGCTCTACACACGTTTCTGTTACTGCTTCAAGGTTCTGGCTTTTTTCCAGTTTTCCTGTGAGGATCGCCAGCGGCTGGGAAGATAGTTTTGTTATAAGTGGAGGAGTTTGCAGCTGAACCTTGGATTCCACACAGCAAGTTGGGCAGTACACCCAGGCCCAAAAGAATGAGAGGGAGTCCATCCGGCAGAAGCTGGCCCTGGGTAGTTTCTTTGACGATGGGCCGGGTATCTATACCAGCTGCAGCAAGAGTGGCAAGCCCAGTCTGTCCTCACGGCTGCAGAG…
TCONS_00066837	LOC106610627	xr_002957557	XR_002957557.1 PREDICTED: Homo sapiens Enah/Vasp-like (EVL), transcript variant X8, misc_RNA	0.0226743	1.84766	0.0132046	5.53812e-06	0.00226242	0.0269703	7.37174e-24	7.0018e-21	TGGAAACGAGCACAAGGACAGTGAACAGAGTATCTGCCAAGCCCGCGCCTCGGTCATGGTGTACGATGACACCAGTAAGAAGTGGGTGCCAATCAAGCCGGGACAACAGGGCTTCAGCCGCATCAACATCTACCACAACACAGCCAACAACACCTTCCGCGTGGTCGGGGTCAAACTACAGGACCAGCAGGTAGTGATCAACTACTCCATAGTAAAGGGGCTGAAGTATAATCAGGCCACACCCACCTTCCACCAGTGGCGTGATGCCAGGCAGGTGTACGGTCTCAACTTCGCCAGCAAGGAGGAGGCCACCACCTTCTCTACCGCCATGATGTTTGCCCTCAATGTGCTCAGCTCGCAAGACGGAGGCCCTGCTGTCCAACATAAAAATGGGCCCTC…
TCONS_00117590	LOC106568718	nm_001172818	NM_001172818.1 Homo sapiens phosphoglucomutase 1 (PGM1), transcript variant 2, mRNA	4.22073e-08	0.6672	0.00239081	0.000238073	0.0310051	0.0296063	5.42637e-17	2.31373e-14	AATGTGCAAACTAAGGAGCGTCTTCAGTTACCATCTGTCTCTGCACACACATTAGTCTGCCTGGTTTATTTTTGGACCCATAACTACCCCCTACCAGCCTGTGAAATACTGGGAGTGGCTAAGACTTTTCCCTCCCGTTACGCCTGTACACCCTTTTTAACTGTCAGGGGATCACGTCTACACAACAGCCCCTTACCCAGACCAGAGACCAGGTACTAGTGGTCTGAGAAAGAAGGTGTTCGTCTTCCAGTCCAAAAGGAACTACCTTCAGAACTTCGTCCAGAGTATATATTCCTCCATCGATCTGCTAGACCGCCAGGGGTCCACAATGGTAGTTGGGGGAGATGGACGCTACTTCAATCAAACAGCCATCGAGATCATTGTTCAGATGGCAGCTGC…
TCONS_00143086	LOC106574250	nm_152388	NM_152388.3 Homo sapiens transmembrane protein 237 (TMEM237), transcript variant 2, mRNA	0.000421572	0.449906	0.00536001	3.772e-05	0.00887065	0.0366934	1.80938e-15	6.21479e-13	TGTGTTCTCAGCTAAAAATCACTGTAATGGCAAGGCAACGAGTGTAAACAAAGTGGTCGGGTAAACAGCGTGGCAACCAACATGCAGACATTACCAGCCCAAAACGTTTTAACAGCTAGGTAGCTAACTAGCTATCTCTTATCGGGGTTGTTTTAATAGGGTATCCCGCAGAAATGGACACAGGAGGATTCCAGGCACAAAGCACGCGACGGAGGGACCTCCCGCCTCTTCCACAGTACCTTGGCAGATGCATACTGCAGATTTGGCCCAGGATTAGGCAGTGCCACCAAGGCTGTGGCACAGGAATATCCTCAGAGCCCTTCCTGATTCTTGGATGGAATGGTGAGAAAACAAATCATGCGTGGACAGCGTGCCCTGCCCCCCATGTCAAGTCAAGAT…
TCONS_00082940	LOC106561286	nm_001329605	NM_001329605.1 Homo sapiens casein kinase 1 gamma 1 (CSNK1G1), transcript variant 2, mRNA	0.00160645	0.231228	0.00882068	0.000422122	0.0454425	0.036793	1.2962e-15	4.58755e-13	TCTGGTTTGGATCAACACTTCCGGAACATTTTCATATCAGTGGAGGCGAACTGAACAGGGCTCTGGGAGGCATAGCTTGACATAACCTTTGCCAAATTGACATCTCGACCTTGTTTCTGGCGGAATTGTCACTACACAAACGGAAAATAAATGAGTAAATGCACCCAGGATCACATTGAAAGATACCTGTGAAAGCTCTTGCTTCCCACCGAAATGTCAAGGTCACAGTGACAGGGGCGGGCGGTGGCAGAGCCCGTTGCCCCTTTGCCCAGCTGCAGAGCAGCCCCTGTCAGGGAGCACACCCTCCCATTCCAGTCCTCTGGGTGGCACCTTGAGCCATGGAGCACCCACGGGAGAAAGAGGGTGAGAGACCTGCACGCGGCAGCAAGGCAGGTCAGG…
TCONS_00181930	LOC106583902	nm_001286075	NM_001286075.1 Homo sapiens ATPase sarcoplasmic/endoplasmic reticulum Ca2+ transporting 1 (ATP2A1), transcript variant c, mRNA	0.0144127	1.07813	0.0143924	3.86053e-06	0.00173788	0.0375239	3.49785e-17	1.52143e-14	GATCAACTCTGTCTTAACCCTCTTTACAAGACTACAATGGAAATAAATTAGGTGAGTCTGTCAGTGTGATCAAGCACACCGATGCCGTTCCAGACATGAGAGCTGTCAACCAGGACAAGAAGAACATGCTTTTCTCTGGCACCAACATCGCTTCAGGCAAGGCTATCGGCATAGCCGTGGCGACTGGTGTCTCTACAGAGATCGGGAAGATCCGTGACCAGATGGCTGCGACAGAGCAGGAGAAGACCCCCCTGCAGGCCAAACTGGACGAGTTCGGAGAGCAGCTCTCCAAGGTCATCTCCCTGATCTGTGTTGCCGTGTGGATGATCAACATTGGCCACTTCAATGACCCCGTTCATGGAGGCTCCTGGATTCGCGGGGCCGTCTACTACTTCAAGA…
TCONS_00132464	LOC106571359	nm_001350299	NM_001350299.1 Homo sapiens erythrocyte membrane protein band 4.1 like 2 (EPB41L2), transcript variant 7, mRNA	6.69323e-05	0.174855	0.00402772	5.38285e-05	0.0113939	0.0392033	2.86363e-14	8.32975e-12	TCTCAGCCTCATTCTTCTCTCTGGCTCTGTCTGTCCCCCTGAGTTTGGTGCTGAGTGCGGTAATGACCGCAGCGTGTAGAGCAGGAAGCTGATCAGCTGGAATAGAGCACAGGAAGGTGACAAGAAAGGAAAGTCTGAGTCGGACATCAGAGGGGAGAGATCACGTGTGACTGTGGACCATGACGACAGAGGTAGGATCTGAAACGGAGGTGAAAAAAGAGCCGGAGAAGGCGGAGGAGCAGCCTGCAGAACCTGAACCACCAGCCACCAACCAGACAGACGAGGTCAAGGCCGTTGAGGCCGCCGAGCAGTCCAACGAAAGCCCCGCTCTGGCCACAGACTCAGCAGAGGCAAAGGAGAACCAGGAGGAGGCCCAGCCTACCGACAACGCCACAGGAC…
TCONS_00189775	LOC106585598	nm_032208	NM_032208.2 Homo sapiens anthrax toxin receptor 1 (ANTXR1), transcript variant 1, mRNA	5.95893e-07	0.228949	0.00328009	4.60033e-05	0.0102569	0.0407425	1.145e-13	2.91997e-11	TTTAAGTTAGACACAATTACATAGGTTTCTCTGGAGCTGCCTGGAATACACTTCCCCTGTCCTACTTCCCAACAGTAAGAAAAGAGCAAAAGAAAAAGGCGAGATAAGAGGAGTGGGCTAATATGAGGCTCAGTGCATGTGTGTGCAGCCTGTGCTTGTCCCCGAGCCAGTGATGAGAGCCTCCTGACTCAATTGAGACAGACTGGATTCATAGCATCAGTGCATTCTCTGCCTTCCACTTCACCCTTTTGGATAAGTTATGTTCAATGCTGAAGAATATTGGATGAAGATACAGAAATAAGGAATCATTTTTTCTCCACTTGTTTTCCAAGGGGGTGTTATTCTTCCTCTCATGTGAAATAGCTCCTCCAAACTGGAATAATGTCTTTGTATGGGTGC…
TCONS_00170944	LOC106581278	xm_024448756	XM_024448756.1 PREDICTED: Homo sapiens serpin family H member 1 (SERPINH1), transcript variant X1, mRNA	0.206132	5.50699	0.0373868	6.82468e-06	0.00261651	0.0426913	1.17488e-55	1.36701e-51	GCATTTGCATACCCCATTCCCAACTTCCAGAAGTTTCTTTTCCATGGTCTATAAAGGCAAGAGAAAAACTGTAGGATCAGTCAACAGACGAGCGAACCCAGAGAGTGAGGGCTGAGAGAGATCGTGCCAAGCTCTGTCAGGCTTCTATAGCTGCTCAAAAACCAGAAGACAGAAAGGATGTGGGTGACCAACGTTGTAGTTCTGTGCCTCCTGGCCGTTGCGGCCTCCGGAGAAGACAAGAAGAAGCTGAGCAGCCATGCCACCACCATGGCTGACAAGAGCGCCAACCTGGCCTTCAGCCTCTACCACACGGTGGCCAAGGAGAAGGACCTTGAAAACATCCTGATATCCCCTGTGGTGGTGGCCTCCTCCCTTGGCATGGTGGCTCTCGGGGGCAAG…
TCONS_00130751	LOC106572760	nm_000224	NM_000224.2 Homo sapiens keratin 18 (KRT18), transcript variant 1, mRNA	0.0909867	3.12331	0.0295613	4.99632e-07	0.000430662	0.0458042	5.80657e-21	4.18982e-18	CCATCCTCCTCACGCTCGGTAGAATCAATCTGTGCCAGTGTTAGGTGGTTCTCTGTTTCTTCTTCTCTTCTTCTTGGATTTCCTCTCTGAAGACATGGAGTCTGTATGTATCAGTAAGCATCCTGGATTTACTGGGCATCGTGCTGAAAGTGGCAGTGGAGGCCTATACGCAAAGCCATGGAGCTCACAGAGTGCCCATGGCGGTGCCGGGGGACATGGGACCAGAATCTCCTCCGTCCACACCAGCAACAGGCTCGGGGGCTTCAGAGGAGGGGCAGAGCACCAGGTGTACACAGGTGTTACAGCTGATGGTGGCTTCACTATGGGTAATGAGAAGCTCAACATGCAGCACCTGAATGACCGTCTGGCCACCTACCTGGAGTCAGTAAAGAACCTGGA…
TCONS_00011407	ppef2	xm_011532039	XM_011532039.2 PREDICTED: Homo sapiens protein phosphatase with EF-hand domain 2 (PPEF2), transcript variant X1, mRNA	3.24355e-09	0.299152	0.00353486	0.000293751	0.0356985	0.0482248	4.76237e-12	9.2545e-10	TGAGGGGATTTGACTGCTTGAAATAGAGAAGATTGTTGTAAAATATGATCATTATAGGCTTTGTTGGTTGACTATAATTTCAAGCTAATCTTTCCAGGCCCATTTTATATGTCCAAATATTAATCAATCACAGAACAGTTAATTAAATGCACATTTGAATCATGGAAATAATGCTTGTAAATGTCTTCAATGAAAAAATGCATATTATTTTTTTATATAACTACAATTGTACCTCACACAAGGTCATGGGATGTGGCTTTGCAAAATCAGACCAGCTGAAGAAACGCGACAGAGAAACCAGCCTCTTAGTCCCAGCTGCCACAGCAATGAGGGCAGCTCTCCTGATCCAACGTTGGTACCGTCAGTACGTGGCACGGCTGGAGATGAGACGCAGGTGCA…
TCONS_00070222	LOC106612301			1.22958	36.3499	0.0336461	4.76658e-08	8.12058e-05	0.0491695	2.06475e-24	2.11199e-21	ATAAAACAGCCTTCATCCAGTGGAGTTGACACAGTAAGGACTGGCGTGTACAGCAGTCAACCCAGAGATGAGTGTGTCAACGTGTCAGATGAAGGAACGTTACAACCAGCAGGGATTCCTCTCTGCTGTACCGGTCCTCAACGACACAGAGCTGAGGGAGGCCAGACAGGCCTTCAACCACCTGGAGAGAGAGTTCGGTGAGGAGTACACCCAGTACAGTCTCCACAACGTGCACCTGCAGTACCCCTGGGTGATGGGCCTGGCCAAACACCCCCACATCCTACAGGTGGTACAGTCCATCCTGGGCTCTGATGTCATCCTGCTAGACTCACGCTTCATCTGCAAGTACCCAACAACCCCCACACCCCACCCCACAGCCACACAGGCAGGAAATGATGC…
TCONS_00115764	LOC106568062			0.000452194	1.52313	0.00178987	2.20519e-07	0.000228565	0.053347	9.22347e-11	1.37147e-08	GGACAATTGACAGATCTCAATAAATGCAGAGAGGGGAAAGGGAACGTCAACTGTGAAGCGATCTTTCTAGCCAGAGATACTATGGCTCTCGCCTGGAGATACATGGTAGTCTAAAGACCAGTGCATCATGCATGTCACCATCCACCCCAATACCCCAGAGCACTTTTGATGCACTTCGACAAGTCCACCCCTCGGTCTGCAAAAAATACTCTGGTTGTGGGCTGGTTGTTCCTGAGAAGCTACAGGGCTGTAAGGTGCTGGATCTGGGCAGTGGCTCTGGCAGAGACTGCTTCATTCTCAGTAAACTAGTGGGCCAGAGCGGTCATGTCATCGGCATTGACATGACAGCTGAACAGATCCTGGCATCACGCAAATATGTCCAGTACCACCAAGAGAAGT…
TCONS_00070218	LOC106612301			0.142799	3.95052	0.0360686	4.22407e-07	0.000379757	0.0549908	4.08201e-20	2.60248e-17	TTCCAGGTTATAAAACAGCCTTCATCCAGTGGAGTTGACACAGTAAGGACTGGCGTGTACAGCAGTCAACCCAGAGATGAGTGTGTCAACGTGTCAGATGAAGGAACGTTACAACCAGCAGGGATTCCTCTCTGCTGTACCGGTCCTCAACGACACAGAGCTGAGGGAGGCCAGACAGGCCTTCAACCACCTGGAGAGAGAGTTCGGTGAGGAGTACACCCAGTACAGTCTCCACAACGTGCACCTGCAGTACCCCTGGGTGATGGGCCTGGCCAAACACCCCCACATCCTACAGGTGGTACAGTCCATCCTGGGCTCTGATGTCATCCTGCTAGACTCACGCTTCATCTGCAAGTACCCAACAACCCCCACACCCCACCCCACAGCCACACAGGCAGG…
TCONS_00079077	LOC106613448			0.00111441	0.0953165	0.0198239	1.88527e-05	0.00547318	0.0566712	1.55245e-11	2.75248e-09	TGCATATAAAAGGAAACGTTGAGCTGCAGGATCCCACTCCTGGATTTCACCATGTGGGGGTTCCTTCTTTGTCACCTTGTGGCCTTGGCCGCATGTGACAATATCAGTTATGAGCCTGGCTTGAACCCTAAGAAAACCTATGAGTACAAATATGAGGGAATGGTGAATATTGGGCGTGGCATGCCAAACCTTGCAGAGTCTGGTGTGAGACTCATGTGCAAAGTCAAGATCATTGGTGTGTCTGCACAAACATTCCTTCTCCGGGTTTCAAACTTGAACTTCGAGGAGTTCAATGGCATCCCAGGGAAGAATGCATTTGATGCCTCACCAAAGCTTACCAAACGGATTGCTGCCGGGCTCAGAAAACCCTTCATGTTTGAGTACGCCAAGGGACGGGTT…
TCONS_00070276	-			0.69704	21.3514	0.0331906	1.96442e-06	0.00113866	0.0639758	1.44528e-13	3.62614e-11	GTTTTCTCCCCCTCTCTCCCTCTCTCTCTCTCTCTCTCTCTCACTATCTCTTTTTATTTCTCTTACTCTCTCTCTCTCTGCCTTTCTCTCTCTCTCTCCTCTCTCTCATTTTTCTCTCTCCTCTCTCTCTTTCTCTCTCTCTCTCTTTCTCTCTCTTCTCTCTCTCTCTCTCTCTCTCTCTCTCCTTTTCTCTCTCTCTCTCTCTCTCTCTGCAGCCTTTACAGGAGCTGTGGTAGGGTTGGACAGATCACACCAGGGGACAGTGGTTCTGGACAGATCACACCAGGGGACAGTGGATCTGGACAGATCACACCAGGGGACAGTGGTTCTGGACAGATCACACCAGGGGACAGTGGTTCTGGGCAGATCACACCAGGGGACAGTAGTTCTGGACAGATC…
TCONS_00116848	LOC106568336	xm_011543306	XM_011543306.2 PREDICTED: Homo sapiens family with sequence similarity 169 member A (FAM169A), transcript variant X2, mRNA	0.0118089	0.632604	0.0192545	1.08925e-05	0.00362229	0.0652515	1.29962e-10	1.88136e-08	CTGTCCCAGCAGGCAATGCACAGACCACGGCAAGCGTACGTAGTGTTAACAGGCTAGGACAAGCTAGCAACGGGGCTTTTGTGCTTTTCAAAACATTCAAGGAATAAAACCTATAGTTTATGCAAAAGAAGTCAAAGAAACAGCCTACGTGTCATCAGCAGGATTAGGGATGGAGTTCCCTGTGGACGTGTTGGGATCAGTGAGACATGAGGAGGAGGAGCAGGCAGCAGAGAGCTACATGACCCAGCTACGATACGTCAGCCCCGACAAGGCCGAGAGCTTTACCCTGCCCAGCCACAGAATGATCTGTATCAGTCTGTGTAATGTTGGTTTTGTTCCCATCTATGGAGGAGAACTGAAGCATAAGATTCTGGCCCTGTTCGCCCCAGAGGACCAGCT…
TCONS_00070219	LOC106612301			0.662327	32.3422	0.0209473	7.29648e-06	0.00274801	0.0653753	6.95178e-11	1.06604e-08	CAGGTTATAAAACAGCCTTCATCCAGTGGAGTTGACACAGTAAGGACTGGCGTGTACAGCAGTCAACCCAGAGATGAGTGTGTCAACGTGTCAGATGAAGGAACGTTACAACCAGCAGGGATTCCTCTCTGCTGTACCGGTCCTCAACGACACAGAGCTGAGGGAGGCCAGACAGGCCTTCAACCACCTGGAGAGAGAGTTCGGTGAGGAGTACACCCAGTACAGTCTCCACAACGTGCACCTGCAGTACCCCTGGGTGATGGGCCTGGCCAAACACCCCCACATCCTACAGGTGGTACAGTCCATCCTGGGCTCTGATGTCATCCTGCTAGACTCACGCTTCATCTGCAAGTACCCAACAACCCCCACACCCCACCCCACAGCCACACAGGCAGGAAA…
TCONS_00070217	LOC106612301			0.0668016	1.93964	0.0344025	3.0347e-06	0.00149254	0.066487	2.20421e-13	5.42784e-11	CTGGGCACAACTCAAAGACACACTCACTTTTTCTCTCTATTTTCTCTCTCACCCACTCTCTCTTTCTTTCCAGGTTATAAAACAGCCTTCATCCAGTGGAGTTGACACAGTAAGGACTGGCGTGTACAGCAGTCAACCCAGAGATGAGTGTGTCAACGTGTCAGATGAAGGAACGTTACAACCAGCAGGGATTCCTCTCTGCTGTACCGGTCCTCAACGACACAGAGCTGAGGGAGGCCAGACAGGCCTTCAACCACCTGGAGAGAGAGTTCGGTGAGGAGTACACCCAGTACAGTCTCCACAACGTGCACCTGCAGTACCCCTGGGTGATGGGCCTGGCCAAACACCCCCACATCCTACAGGTGGTACAGTCCATCCTGGGCTCTGATGTCATCCTGC…
TCONS_00049736	LOC106606088	xm_011528682	XM_011528682.1 PREDICTED: Homo sapiens erythrocyte membrane protein band 4.1 like 1 (EPB41L1), transcript variant X14, mRNA	5.48519e-05	0.115892	0.00522042	2.49656e-05	0.00667603	0.067406	1.95261e-09	2.26342e-07	TAGAAACTGTGAGTGACTGTGTGATTCTCCTCCCCCAGGGTGTCGTCCGTGGAGCCCCCGTCGTCCCGCTCCCGGTTCCTGGCGCTGGGGTCAAAGTTCAGGTACAGCGGCCGAACCCAGGCCCAGACCCGCCAGGCCAGTTCCATGATCGCCCGGCCCGCCCCACGCTTCACACGGTCCGCCAGCAAGAGGCTGTCCCGCACCATCGATGAAGCTGGAGATGATGATCTCCAAGCCTCGCAGCTCTCTGCTAGTCCAAACAAGACTGAGGATGACGATTGGTTCTTCATGCTGGGATCTGACCAACCCCAGACCTTTTTTTCACCAGCCAGAGGGGGGGAGACTTTCTCTGTGGAGACTTCCACTCAGAGCTGGGATGATGGCAAGTCCGTCCAGACA…
TCONS_00070215	LOC106612301			0.137159	5.06205	0.0271357	4.27654e-05	0.00974281	0.0681967	3.07483e-11	5.05673e-09	GTTTAAGAGGATAAACAGAAATACCTATGTTAGGACGACTGTTTAAGGCCTGGGCACAACTCAAAGACACACTCACTTTTTCTCTCTATTTTCTCTCTCACCCACTCTCTCTTTCTTTCCAGGTTATAAAACAGCCTTCATCCAGTGGAGTTGACACAGTAAGGACTGGCGTGTACAGCAGTCAACCCAGAGATGAGTGTGTCAACGTGTCAGATGAAGGAACGTTACAACCAGCAGGGATTCCTCTCTGCTGTACCGGTCCTCAACGACACAGAGCTGAGGGAGGCCAGACAGGCCTTCAACCACCTGGAGAGAGAGTTCGGTGAGGAGTACACCCAGTACAGTCTCCACAACGTGCACCTGCAGTACCCCTGGGTGATGGGCCTGGCCAAACACCCC…
TCONS_00042704	LOC106604661	nm_006831	NM_006831.2 Homo sapiens cleavage and polyadenylation factor I subunit 1 (CLP1), transcript variant 1, mRNA	1.11197e-11	0.281652	0.00554822	0.0004694	0.0484925	0.0691172	2.48287e-09	2.83224e-07	GACTAGTGTCAATCGTCTGTCGTGGTGGAAAGTTTGAACGAACTATAACGACCCCATTTCTAAGTAAGTAACACGTGTAGTAAGGCGGTCACATAAACGAATATCAAAATAGGTATTAGTATTCAGCAGGTTATCGCCGGTACCATTCTAACCAGGCATTGTCAGATAGCTAGCCTACACGCTAACATTAGCTAGCTAATTGAACTGCATCTGTCTAACTCTGAGCACGCGAGTATTGTTTACTTTTCGCATGATATTGGTGTTTGTACCTAACGTTAGCCTTTTCAAGTTAATATAAAAAGGTAGAAGGAAACACCCCTCTTCATCAACGCATTTGTAGCTTCTCAACATGTATGCCATGGTGACTGAGGGCCCAGAGAAGACTGGTGAGGAGGGAGT…
TCONS_00221264	LOC106593804	nm_002098	NM_002098.5 Homo sapiens guanylate cyclase activator 1B (GUCA1B), mRNA	0.0797607	1.50605	0.0527794	3.16143e-08	6.72017e-05	0.0691672	3.65258e-21	2.74185e-18	TTTGTATAGCATATGAGGTCCCTAGCTTGGGTATCTAGCCTACCTGACTGTTTCAGCATTCAGACACATTACATTGCCTTGACAGCAGCTAATGGGGCTCCATAATAAATACAAATACCAATTCCAGAAAACAACTTCAAAATGTGTGTGTGACCACCGGATATAAATGACTATCAACATTGTTGTTCTATGGCTGGCCTAGGTTGTATTCATTAGGGCATAATGTATTTGACGTAGTAAAGTGTTTTACAACAGAAAATTAAAACAAGCCTTTCTTATTGGACAAGTTCAGGCAGTCCCTCCCTGTTTCAATCTGTTTTGTTCCCTTTGGTGCCCAATGAAAATGACCCAGGCTGGTTGTGAAAGGCCTGGCATTCACTCACCTAATTGACTTCTCTG…
TCONS_00095607	vcan	nm_001126336	NM_001126336.2 Homo sapiens versican (VCAN), transcript variant 2, mRNA	0.0153489	0.397706	0.0397269	5.64868e-05	0.011761	0.0695878	1.38625e-11	2.47668e-09	CGGGTGTGAGAAGGATTTGAACTTGCAACCGAGGCAGAGCGGAAGAGACTCCTAGCTGATGTCCGAGCAGACTGCGCTCTGAAGAGAGAGGAAAAGAGAGCGCTGTAACAGCTGGGACCAAAACATCTGTGCGCTAATCTACTCTTCTGGACCTGGTTCTGGGACTAGAACCCGGGCTCTTTGGAAACTAGATCGAATACTTACTTGATGGATATCAGGACCCAAGGTTTTGTAGAGATGTTGCATCTCAGGCACCTGCTCTGGCTGATGTTTCTCTGTAGTGCTTTCACTGAACAAGATCAATCATGGAGGATGAAGGTAGAGAAGGCTGCCCCCGCTAGTGGCTCTCTGGCTGGCAGGGTGGTGCTACCATGCCACTTCTCCATCACCCCAACCACC…
TCONS_00127520	LOC100136579			4.77095	73.9402	0.0639417	2.67377e-10	2.68265e-06	0.0719255	1.77417e-45	9.7143e-42	ACATTGTGCTGGGGTTAAGGAATCAGTCTCGACTGAGTACTCTCAAACCTTAAGGAAAAGAGCTTCAACGAACCCATCATGGGGGACGCAAAGCTCTGCCTTTTGCTACTTCTGAGCACCCTTGCCTTGGCCTATGCCCAAGACAATGCTGAAGAAGAAAATCCAACATGCTTACTGGCAAAAAGGTATAAGAGCCTTCACAAATATGAATACCAATATGAAGCAGAGTCCCTGAATGCCGTGAATGGAGCTTCCAGCCTCAGGAACGGACCAAAGGGCTCTTGCAAGGTTGAGATTGAAGTTCCTCAGTCTTGCAGCTACATCCTGCGTACCACAGGCTGTAGCTTGAGTGAGGTTGTCAATATGGACGCAGAGGGCAACCCTGTGTTCGGACCTGCA…
TCONS_00031520	LOC106601209	xm_006719109	XM_006719109.3 PREDICTED: Homo sapiens activating transcription factor 7 interacting protein (ATF7IP), transcript variant X4, mRNA	0.000199689	0.117973	0.00715632	1.2313e-05	0.00399028	0.0741471	8.26213e-09	8.3958e-07	ATGAAAGGTCAAAAGCGGTCAAGCATGGATGTTGCTGTCGCAGAGGAACCTTTGAGGAAAATCTTCAGAGCAAAAAAGACTATGAAAGTCAGCGATCGACAGCAACTGGAATCCCTTCACACCACGCTTTCCTCTCCATGTTCTTTCCCATCCCCACCTCAGCCAGCAATTGTAAATGGGAAGCACTGTGAAGATGTGTCTATGGAAGTAGATAAAGAAATACATGGAACTACACATACCACCACTCATGCCCTTTCCTCCCTGACAGCCACATCCCTGACCTCTGAGGAATCAACGGCCTCTGAATTACTGGTTTCTTCATCACAGAACATACACTCTGATGTAAAAGATGTTGAGGAAGAAGGAGAGGGGGACAAGGAGTCTACATTACCCAGCCTC…
TCONS_00035727	LOC106603526	xm_017028265	XM_017028265.1 PREDICTED: Homo sapiens BTG anti-proliferation factor 3 (BTG3), transcript variant X4, mRNA	8.09724e-06	0.117405	0.0112317	0.000340977	0.0393953	0.0763391	4.54593e-09	4.89823e-07	GCGCTGGCAGAATACTAATGAGGTTTAAACATTCATGAGTCAAGTTGGCAACAGTTGTCCACATGTTGATGAGCAGCAAATACGGTATATGATTGGTTTTTATTGTCATTTTGTGAAATCTGACAACTTTTGCTGTGTAGTTTATTTCTTGAACATTATTTATAACTTGCTAGTTTTTAGCGAGATAATATAGCTAGCTACAGTAAGGTTAGTCTAGTAGCTAAATTAGCTATCCCAAATCAAGTTCTTCGATCATGCTGTTTGTGAACTTTTGTCTTAGCTAGCTTCACCTGAAAAGTTGTCACCAAAATGTCTGCAATTAATACATGCATAATGCATGTACAACTACATAATTTGTAAAGGTTTTGTTATGTGCTAGCCAGCTATGACTCACGGGCA…
TCONS_00116326	acaca	nm_198838	NM_198838.1 Homo sapiens acetyl-CoA carboxylase alpha (ACACA), transcript variant 5, mRNA	1.33342e-06	0.123202	0.00301723	6.13507e-06	0.00244264	0.0769923	2.16173e-08	1.97273e-06	ATCTTCGCATCACACCATTCGTTGCTGTCAAAAGCATCTCTTGTACTTGCGTTAGGTCATCACAGAGTGATTTTTGTTTGGAAATGCATGTCTGAACCAGAGTGAATAAATAATCACCCATCCTTTGGGATAAAATATCCAGGATTGCTTGTCGGTTTATTTCACACGCGTTCACAGCCTGCCAGGGTGGTGACAGTCCAGCCATGGCACAGCAGGACGCGCCTGCCAGTAAGACCCCTGCCCCCAACCTGGCCGTGCTGCACTCCAACTTTATCATCGGCTCTGTGTCAGAGGAGAACTCTGAGGATGAGTTTTTGGGGAAGCCAGACCTGACGCTGGGCCTGGAGGAGAAGGAGCGCTCCATATCCCCCACCTCTAGCCTCAGTTCAGAGAACAGCA…
TCONS_00146332	LOC106576140	xr_001748835	XR_001748835.2 PREDICTED: Homo sapiens branched chain amino acid transaminase 1 (BCAT1), transcript variant X1, misc_RNA	0.0106233	0.799097	0.0152572	0.000246722	0.031746	0.0783502	1.18231e-08	1.14638e-06	TAGGTCACATCATTTCATCAGAGAGAGCTTATAGGCTAGTGACAATCTACACCAAAAGTCCATGACCTGGTTGGAATATCTTTTGTACAATACAAGTTCAAATCTCTCTCTCTCTCTCTCTCTCTCTCTCACTCTCTCTGACAAAGTCTGTCTCTTCAGACCCATGCTTAACATGAACCGTATGTCCAAGTCTGCAGAGACAGCCTGCCCGGCCTTTGACAGGGCAGAGTTGGTAGAGTGTATCAGGAGGCTGGTACAGGTGGATCGGGAGTGGGTACCCCAGTCAGACTCTGCCAGTCTCTACATCCGACCCACCTTCCTGGGTACTGAGCCATCTCTAGGAGTGAAGAAGCCGTCCCGTGCTCTGCTTTATGTGATCCTGAGTCCTGTTGGTTCCTA…
TCONS_00217558	LOC106592434	nm_022172	NM_022172.2 Homo sapiens pyruvate carboxylase (PC), transcript variant 2, mRNA	1.33888	19.5487	0.0696924	1.67677e-07	0.000190834	0.0787327	7.44661e-20	4.3594e-17	TGATTGGTTGACCGGTTATGTTAACAGGAACTGGAGGAGAACTACCACAGGGCCTACTCTGAGGCTCAGACAGCGTTTGGGAACGGAGCTCTGTTTGTGGAGAAGTTCATCGAGAAACCACGACACATAGAAGTTCAGATCCTGGGTGATAAGTATGGGAACATAATACATCTCTACGAGAGAGACTGTTCCATTCAGAGAAGACATCAGAAGGTGGTGGAGATTGCCCCTGCTGCCGACCTGGACCCTCATCTAAGAGACCGACTGACTTCTGACTCTGTTAAACTGGCCAAACAGTGACCCAGTCCTGCAGGTT
TCONS_00121949	fam134b	nm_019000	NM_019000.4 Homo sapiens reticulophagy regulator 1 (RETREG1), transcript variant 2, mRNA	0.0103309	1.13535	0.00958206	1.76086e-05	0.00520844	0.0788032	2.14471e-08	1.95911e-06	GCTGTGTGACTTGTGTTATTTTTAGATGGGCCTGGTTGAAATAGTCAAGCTCAGGCTTCATTGAAGATAAACACTAGCTGGTCTCGCGCCGTGTGGCACGTCAACTGTGTCTTGACTTGACCTGAACAATTTGTAGAGCTTTGCTGTGACAGACAAGTACTTATATCCAAAACCACATCTTCTCCGGACTACCTTAATATCGTAACAGAACCAAACTAGGGCTCCTAAGATGTCTCCTGAAGATCGTGGGGCAGGAATGAGCTGGGAGATCATTGATGCGGACCAGGACAGCAGATCTGGAGCTGGGCTACAGGTCACAGACTCCTGGACAAGCTTCAAGCTCTTTCTGCAGGAGACCTCCTCCTTCAAGCAGCAGAATCCAGGCAAGTTTTGCTTGCT…
TCONS_00070273	-			1.2949	46.8211	0.0277791	1.03836e-05	0.00353204	0.0790315	1.27562e-09	1.543e-07	GCCTTCTACTACCACAGTTTCATACTGACCTACAGAGCCTCTGCTGTGACCACCATCCACACATCAGACCACCGTCCAGACAGACGGAGACCTCTGAAACTCCTGCAGAAGCAGACAGAGCCTTTACAGGAGCTGTGGTAGGGTTGGACAGATCACACCAGGGGACAGTGGTTCTGGACAGATCACACCAGGGGACAGTGGATCTGGACAGATCACACCAGGGGACAGTGGTTCTGGACAGATCACACCAGGGGACAGTGGTTCTGGGCAGATCACACCAGGGGACAGTAGTTCTGGACAGATCACACCAGGGGACAGTGGTTCTGGGCAGATCACACCAGGGGACAGTAGTTCTGGACAGATCACACCAGGGGACAGTGGTTCTTCAAGTCTGACCCA…
TCONS_00163887	LOC106580138	nm_002890	NM_002890.2 Homo sapiens RAS p21 protein activator 1 (RASA1), transcript variant 1, mRNA	0.00149789	0.105164	0.0198079	0.000260972	0.0329771	0.0797426	8.09633e-09	8.23631e-07	AACGCGTATCATACATGTGGCGTGCCACATTCATCATATGAATGGTATGATAATTCCCTCCTTTTAATGGAGTGTTTGTAGTCTAATCCGGTGTTGAGACTGCTTTTCACTTCACCACCGATAGCAGATATAAATGGATGCAGCTCGCGCCGTGCATTTACTCCGTACTCTCTTGGCTGGGCCTGCGCGTTAGCGAGCAGAGTGAGGAGAGGGAGGGAATAGCGGCGGCAGTAGCAGCAAGCCTCCAGCCCCGTAATCGAGAAAGAAACGCGAATTTATGCAAGAACGAAGTGCTGTAATTTCCTCGGTTGGTGGGCTACATCGGCTAAACTAAGTCCACCAGAGGTTCAGGCGACAGAGGGGGGCGTTTGTGGTGGCAACCTAAGACATTTGGGAACT…
TCONS_00225750	LOC106595409	nm_153236	NM_153236.3 Homo sapiens GTPase, IMAP family member 7 (GIMAP7), mRNA	0.0501515	0.856498	0.0608475	2.97653e-05	0.00753383	0.0814643	4.65255e-13	1.09085e-10	ATGCAAAACCAGCAGGCCCACTGCTTCAGTTCTCTCAGTGACAACAGGGGACAACAATTAACAGATCTGTGAAACCACACTAAAATAGTAGAGATGGAACAAGGTACAGGAGGGACTCTGAAGATTATGTTCCTGTTGACACTCTGTCTGCAAGACTTCACTGGTCAATGCCAAGTTTCAGGGCAGCCTTCTGACCTGAGGATAGTTCTGGTGGGGAAGACTGGAGCAGGGAAGAGTGCAACAGGAAACACCATCCTGGGTAAAAAAGTGTTTGAGGTGAAGGAATCTCCAGTGTCTGTGACTGCTCAGAGTGAGAAACAGAGTGGAGTGGTGGCTGGGAGGAAGATTGATGTCATCGACACCGCGGGGCTCTATGACACAACAATGTCTAAAGAAGAG…
TCONS_00043270	LOC106604903	xm_011541040	XM_011541040.2 PREDICTED: Homo sapiens Scm polycomb group protein homolog 1 (SCMH1), transcript variant X21, mRNA	0.00042528	0.199104	0.00626702	0.000209045	0.0283431	0.0836738	6.19221e-08	5.0881e-06	CTTCCGAACAATTTCACATTTCATCTGGATAATCCCACATTTACCCACTCCCTTGTCACTGACCTCTCCCGTCCCTGTCACCTCCCTTCCCCTCGTACCCCAGCAGGAGCCCCCGGTCCCAGAGCAGAACTCCTTCCAGGTGGGCATGAAGCTGGAGGCAGTGGACCGCAAGAACCCCCACTTCATCTGCCCGGCCACGGTGGGGGCGTTGCGTGGCGTGGAGGTGCTCGTCACCTTCGATGGCTGGCGGGGTGCTTTCGACTACTACTGCCGCTACGACTCCCGGGACATCTTCCCCGTGGGCTGGTGCTCTCTCACCGGGGACAACCTGCAGCCGCCCGGCACCAAAGCAGTGCAACCCAAGACCCTCGGTTGCCTTTCAGACGGTAGCGAGGGAAC…
TCONS_00105875	fam107a	nm_007177	NM_007177.3 Homo sapiens family with sequence similarity 107 member A (FAM107A), transcript variant 1, mRNA	0.011722	0.15997	0.0791971	0.000135023	0.0212337	0.084187	6.21109e-10	7.96338e-08	CAGACAGACAGACAGACAGACAGACAGACAGACAGACAGACAGACAGACAGACAGACAGACAGACAGACAGACAGACAGACAGACAGACAGACACCAAGAGAGGCATGGCACAGAGAGTGCCTTCTGGCCAGGCTGGGAGGACCAGAGACGTACTGGTCAAGTCAGCGTCAGCCTATGCGGACCTGCAGTGGGAGCAGCAGCCCAGGCAGGATGGGAGCCACCCTACTCAGGACTACCCTCACAGGGACCAGCCCCCCGTGGCTGGCTATGTCCCCCAGCCAGATTACATGGAGGGAGATGATGATCTCATCAAGCCCAAAAAGCTCCTTAATCCAGTGAAAGCCTCCAAAAGCCACCAGGAGCTCCACCGAGAGCTGCTCATGAGCCAGAAACGGAGT…
TCONS_00004285	LOC106560439	nm_022172	NM_022172.2 Homo sapiens pyruvate carboxylase (PC), transcript variant 2, mRNA	0.0862725	2.90579	0.0301241	3.4935e-05	0.00840147	0.0846288	4.1444e-09	4.49614e-07	CCCCAGGTGTTCCAGGAGTACAAGGAGTTCACAGGGAGCTTCGGTCCCGTCGACTGCCTCAGCACACGGCTCTTCCTGGACGGGCCCAAGATAGCAGAGGAGTTTCAGGTGGAGATAGAGAGAGGGAAGACGTTACACATCAAGGCCCTAGCGGTGGGAGACCTGAATAAGACAGGTCAGAGAGGAGTGTTCTTTGAGCTCAACGGTCAGCTGCGGTCAGTCCTGGTCAAAGATAACCTGGCCATGAAGGAGATGAAGTTCCATCCTAAGGCTCTGAAGTCCGTCCGGGGTCAGGTGGGGGCACCCATGCCCGGAAAGGTCATCGAGGTCAAAGTTGAGCCTGGTCAGAAGGTGGAGAAGGGTCAGCCGCTTTGTGTTCTGTCAGCTATGAAGATGGAG…
TCONS_00164752	-			0.0102976	0.151112	0.0738584	1.00832e-05	0.00344572	0.0849703	3.40927e-11	5.55764e-09	TGCAGGAGGGACTGGTCACAAAATAGATGGCATCATGAAGATGGATAAGTGTGTGCAGTCAACACCCTACAGGCCCTGGTGCGGGGCTCTGGGCTGAGGGTGGTTGTGCTGCAGTTTACCCAGGCTGTGGCTATGCTGTCCCTGACCCTTCTCAGCTCCCACTGCTGGACCATGAGGAACGCTGCCCTACTGCGCTCTGTGCTCCAGGATGCTGGGTCAGTGCTCTGGGGGTGAGGAGGACTCCAGCAGCATGGCATGTCTTCCCCCTGCCTTCTTCATCCAGTACCCCGCCTTGCAGCCCTTCCTCCTGCGGGAGTTGAGGGGGGCGGCAGGGAACTTGCACGGTCCCATAGAGGAGGCCTCCGCCTGTACCCCTCCCTCTACCCTGTCCTTTTCCTC…
TCONS_00138519	LOC106574305	nm_001099678	NM_001099678.1 Homo sapiens leucine rich repeat containing 58 (LRRC58), mRNA	0.011944	0.415667	0.0327388	0.000416301	0.0450798	0.0880777	2.68767e-08	2.40321e-06	GCTGTGCGTGTGCGGTCTGGAAAGGATTTGCACATGAGCTGAATGCATAAAGAGGCTTTATACGGTCGTGATCAGTGCTGAAAGAGCTTATATTTTGTAAAATCACATTGTAATTCATTCATATGTTTGAACTAGGTGGATAGCAATTGGTATTGAATATGGAGCTATTTGCAACAGTTGATCAGGGGGGTTGCATTTTGGACCTGTCCCATCTGAACCTGGAAAGTTTAAATTTGGACACTGTCGGTGACGAACGGAGGAGAGTGACCCAACAACTCTACCTGTATAACAACCGACTGACAGTGTTTCCCGCTTCGGTATGTCTGTTCTCCAAATTGGAAGTTCTGGATATAAGCAACAATGGATTAACGGTTCTCTGTGAGGACATTCAACGTTTGT…
TCONS_00066734	wdr25	nm_024515	NM_024515.5 Homo sapiens WD repeat domain 25 (WDR25), transcript variant 1, mRNA	6.97195e-10	0.109785	0.0120158	8.13348e-05	0.0151457	0.0889467	6.10962e-08	5.02825e-06	TCATCGAAGAAGAAGTTCAACTCCATCGAAGAAGAAGGCATCCAACATTTTTAGCTGGACGCATTGGTTACATGCATATACTCTACTTTCTCCTTAACCACTTCACTGAATCTTGGCCTCTTCCGCATCCTCTTCTCTTTGAGAACCTGTGTGGCTCGTCTTTCTGGTCAAAAAAATCTTGGGAGGAGCCGGCCTCGCGGAGTGTCTTGGATGATCCTCATCGTCACTGCTCGTAAAGTTGAAAGAAACAGATCTGGGCTTCCTCTGTGGGTGTGATTTGAATTCTTGCAGGGTTCTGGGGAAAGGACAATGACCTCGTTAGTGGCCTATGATGATTCTGACCAGGAGGATGATGACGGAGCACTCCCTCATCTTGCCAACTGTCCCATGGATGATATT…
TCONS_00217625	LOC106592454	nm_022172	NM_022172.2 Homo sapiens pyruvate carboxylase (PC), transcript variant 2, mRNA	0.519036	8.2868	0.0625731	1.91191e-06	0.00111786	0.0904074	5.00098e-13	1.16667e-10	GAGCTACATTTGACGTAGCCATGCGTTTCCTCTACGAGTGTCCCTGGAAGAGACTCCAGGAGCTGAGAACCTTAGTACCCAACGTTCCCTTTCAGATGTTACTAAGAGGAGCTAACGCTGTAGGATACACTAACTACCCTGATAACGCAGTGTTCAGGTTCTGTGAGGTGGCGAAGGAGAATGGCATGGATATATTCCGTGTGTTTGACAGTCTCAACTACCTCCCTAACATGATACTGGGCATGGAAGCTGCAGGCAGGGCAGGAGGGGTGGTGGAGGCTGCAATCTCCTACACAGGAGATGTATCAGACCCCATGAGACAGAAGTACTCTCTGGAGTACTATGTTAACCTGACTGAGGAACTGATGAGGGCTGGGACTCACGTGCTATGTATCAAGG…
TCONS_00183146	LOC106584441	nm_001271995	NM_001271995.1 Homo sapiens cAMP responsive element binding protein 3 like 3 (CREB3L3), transcript variant 2, mRNA	0.15921	2.05738	0.076875	0.000154292	0.0232858	0.0908596	1.24885e-23	1.15095e-20	GTTTAAACTTTGGACCTCAGAACAAGAGCAAGGAGATACAGTAGAGACATGGTCATCTGGAACAGAGCTCCTTCACAACAAAGGAAACAGAACATTTAACTGGATTTTTCTTATTTTGGGGAGTTCTGTCCTGTGCCACCCTAGTGCTGAAATTATGGACCACTATTCAGACCAGGGTTGCGACGGGATTGAGCTGCTTGATTTGCTGTTTGATCAAAACAATGGCATCCTCCGTCACGAGGAGATGGGACACCATGACAACCATGCCTGGCCAATCCACGAGCCAAACGTGCTGCGTCCAGCAGAGCAACAGAGCGAGGACTTCCTGAACGCCCTCCTGAGTGGCAGTGACTCAGTGTCGGGGTCCCCCCTGTGGTCTCCCTCTCCTAGTGACAGTGG…
TCONS_00216108	-	nm_022172	NM_022172.2 Homo sapiens pyruvate carboxylase (PC), transcript variant 2, mRNA	2.93533	40.7661	0.0747733	8.80643e-05	0.0159312	0.0930308	3.3123e-16	1.26359e-13	AGGTGTTCCGTAGTGGTGAAGGAATGGGGATACGTCTAGACTCAGCCTCAGCCTTCCCTGGAGCTGTGATCTCCCCCCACTATGATTCTCTGCTGGTCAAAGTCATCGCCTCAGGGAAAGACATGTCCACCGCGGCCGCCAAGATGCACCGCGCTCTCTCTGAGTTCAGAGTCCGGGGGGTCAAGGT
TCONS_00214350	-	nm_022172	NM_022172.2 Homo sapiens pyruvate carboxylase (PC), transcript variant 2, mRNA	0.251176	3.45533	0.0745148	6.77652e-06	0.0026138	0.094351	2.60811e-14	7.61028e-12	AGACCAACATCCCCTTCCTCCAGAATGTTCTGAGTAATCACCAATTTCTACACAGTACAGTGGACACTCAGTTCATAGATGAGAACCAGAAGCTGTTTATCATGAAGCCAGTCCAGAACAGAGCACAGAAACTACTGCACTACCTGGGTCATGTGATGGTGAACGGACCAACCACACCCATTCCTGTCAAGGCTAAGCCCTCCTCCATCGACCCTGTCATCCCTACTGTACCCATGGGTGGGTCAATCAACACTCTGCCAATCAGAGAACTGAATCAACATCCAACAGTGCTGATTTCAGCCAATTAGAGAACAGATTTGACTTTCCATACAATTAATTTACAGTGGACACGTTATACTGCAACACACACACGTACTCAATACAAATCAAATCAAGTTT…
TCONS_00135513	LOC100380641	xm_017029204	XM_017029204.1 PREDICTED: Homo sapiens HECT, UBA and WWE domain containing 1, E3 ubiquitin protein ligase (HUWE1), transcript variant X17, mRNA	0.00401034	0.314951	0.0131883	0.000262206	0.0330615	0.094946	2.29972e-07	1.62703e-05	AACTGAAATACACCACCAACTCGCTGTCACGTTAGGTCCGTATGAGGGAATGATTCAGCTGGTTATTATACGTTTCGGCTAGCTAACCAACCGGCTAGCCAGCGCGGCATTGTGAATGAAACATGCTGTTAAGTTGGTATTGCCAAATTACTTAACTGAGCATCAGATAGAAGATATTGACAATGAAGGTTGACAGAAGCAAGTTAAAGAAAACCCCCACTGAAGCTCCTGCGGACTGCAGAACGCTCATAGAGAAGCTTAAGGGATGCCGCGACGAGCAACTGCTGTTGGAGCTGCAGCACATCAAGACCTGGAATATTGGCAAGTGTGAGCTGTACCACTGGGTGGACCTGCTGGACCGTTTCGATGGGATCCTGTGTGACGCGGGTCAGACGGTGG…
TCONS_00156800	-	nm_022172	NM_022172.2 Homo sapiens pyruvate carboxylase (PC), transcript variant 2, mRNA	0.122121	2.08838	0.0633293	0.000134235	0.0211629	0.098802	2.76972e-10	3.80252e-08	TTGATTGATTGATTGAAACCTACATGTATTGAAACTCCCCCTCCATCCCACTCCTCCCCCCTCCTCAAGGAGAGCCACCATTAGGGCTCCGTGACGTCCTGCTCCGTGAGGGTCCAGAGGGCTTCGCCAAGGCTGTGAGAGCCCACCCTGGTCTGCTGCTCATGGACACCACCTTCAGGGACGCCCACCAGTCCCTCCTGGCCACCAGGGTGAGAACTCACGACCTGAAGAAGATAGCACCCTACGTATCACACAGCTTCAACAACCTGTTCAGCCTGGAGAACTGGGGAGGTGAGACTGTCTATCTGTGTTCTACTGTCTCTGTCTTCCTGTCTCTCTCTCTCTGTCTCTCTGTCTGTCTACCTGTTCTCTCTCTCTGTCTCTCTCTCTCTGTCTCTC…
TCONS_00020730	LOC106584914	nm_001042576	NM_001042576.1 Homo sapiens ribosome binding protein 1 (RRBP1), transcript variant 1, mRNA	2.21132e-06	0.220573	0.00272885	1.2676e-05	0.00406589	0.100736	7.44181e-07	4.59349e-05	CTTTATTGGACAGTCACACCTCTGTCTCGTGCAGCCTAAAACTGTGTCTTCATTACTTACCACAGCCACAAAGTCGTAAACCCTTTACCACTACCATTTATCTTTTTAAAATCAGATTTTAAACCTAACCCTAACCTAATGTTTTCATATATATATATTTTAACGATATATTGACTTTGTGGCTGTGGTAACTAGTTGAAACCTTAAAAATGACGTGGTTAGTTTAAATGCCTTTGACTGATCTCCCTCTACTCAATGAAATCGCTCTTTGAATTTAGTTTTTTGGGCAACGGGATGGCTTTTCGCCAGCTCAGAGAAAGTGCCACGACTCCACACTCAGCGGCTATTCAGAAAGAGTGAATATTGGTGGTCGGGGGCTTTGCGAAGGGACAAGATTGA…
TCONS_00046912	LOC106604665	xm_011545322	XM_011545322.2 PREDICTED: Homo sapiens solute carrier family 43 member 1 (SLC43A1), transcript variant X9, mRNA	0.0381537	1.34593	0.0285568	5.10152e-05	0.0109626	0.100878	1.9089e-07	1.39251e-05	GGAAAAATGTGACCAAGTGACAAAGGGGGCGGATGGCTACGATTCTAGGAAGAAAAAAATACAGAGGGAGCGAATTACGAAGTCAAATTTGGAGGGGGGGAGAAAATGGAGAGAGAGGGAGTAGACGAAAAAAAGTGTACATTATGCGGTGCAAGTAACTACACGCGAAGATCACGGGGTAGGCTTGATATGAATTAGAGTCGTATTTTGCTTTAGGAGGGGAAGAGAAGACATCGAAATAGTAGAGAAGTGTTTCTACAGCTACAAGAAACGTTCTGTCAACGTTGTGTTATTTATTTTTCAAAAGAAAAACAGCTGAAAGCAGCAATGGTGCCCTCTCTCCTCCAGGCCTATAGTAGACGCTGGTGGATAGCTGTGACGGCGGTGTTGGAGAACCTG…
TCONS_00220065	-			0.63249	7.00793	0.0916421	3.23196e-07	0.000304071	0.102072	9.13772e-18	4.27416e-15	CTCCCTCTTTCAGTGTAATCCTCAGCTCTCTGATTGGTTGTGAGGGGAAGGGGGTTTGTACTGTGTACCGAGAGAGAGAGAGAGAGAGAGAGAGAGAGAGAGAGAGAGAGAGAGAGAGAGAGAGACTTAACTGTTCAACAGTCAGCCAACAGAATAGCAGCAGGTCGTTCTGTCTCAGCCAAACCAGCATAGAGTCAGATAGAAACACGGAAAGGTTCTACAGGTTACTCAAGGTGTGTGTCTGTCAGCCACATGTAAAAGGAGTCCCTCATCCATCCCGTGTGAAAGGAGTCCCTCATCCATCCCGTGTGAAAGGAGTCCCTCATCCATCCCGTGTGAAAGGAGTCCCTCATCCATCCCGTGGTCAGGTGTCTGTGTCCACTCCCCTGTCTGTTCAGT…
TCONS_00038905	LOC106603082	xm_024452427	XM_024452427.1 PREDICTED: Homo sapiens spermine synthase (SMS), transcript variant X5, mRNA	0.000771736	0.731337	0.00287389	1.4729e-05	0.00456673	0.102875	9.88339e-07	5.91999e-05	AATATAAAAAAAAGTTCGTTTGGGAACAGGTCTCTCTCTCTGCCCAACTCACAGGAAGCCTACTGTAGACCTAGTCTGAACAAAGCACGAGGTAGACTAGCCACAGAGTCATCGGACCATCCCCCTGCGAGCCCACAAACAGACCAGTCTGCGTTCTAGAAAACCCTCTCACTCAAGCAGCAGCAGCAGCGGTACTGGCAGTACAATCACGGCCCCTCCTTCAATCTCCACAGGCAAACTCCGTTTTCACACCGGCTGCCTACTCCAGGCATGGCTGACGGCTGTACCCAGTCATGGCACTGCGACATTACACCCTCGACTTCAACCTCTCAGCGCCAGCTGACTGTCCTTCAACTGTGCGTGGGCTGCAGTCTATATTTCAAGAGCAGGAAATGACAG…
TCONS_00219152	LOC106593013	nm_001128848	NM_001128848.1 Homo sapiens SWI/SNF related, matrix associated, actin dependent regulator of chromatin, subfamily a, member 4 (SMARCA4), transcript variant 7, mRNA	0.120331	1.43171	0.0853061	2.56817e-05	0.00678079	0.106983	1.61365e-15	5.60453e-13	TTTAACCTAATCCAAATGCAGCCTCCTTTACCTGCGCCTCAACAATGTTTTCACCTGTTTTCATCAGTTTATAACAGGTGTATTGAAGTGCAGTGCTTGTGGTATGTGTTGCTCTGTGTTGTAGGCACCACCAAGTCTGAGGACCGTGCAACGCTGCTGAAGAAGTTCAATGAGAAAGGTTCCCAGTACTTTGTGTTCCTACTGAGTACCAGAGCCGGGGGACTGGGCCTCAACCTGCAGGCTGCGGACACTGTGGTCATCTTTGACTCTGACTGGAACCCTCACCAGGACCTCCAGGCCCAGGACAGGGCTCATCGTATTGGTCAGAAGAACGAGGTACGTGTTCTGCGTTTGTGTACAGTCAACAGTGTGGAGGAGAAGATCCTAGCGGCTGCTAAG…
TCONS_00144868	steap3	xm_006712615	XM_006712615.1 PREDICTED: Homo sapiens STEAP3 metalloreductase (STEAP3), transcript variant X3, mRNA	0.0541336	0.893477	0.0611388	0.000115466	0.0190166	0.109664	1.10298e-08	1.07731e-06	GCCTACTGTAGGCCAACTCTCATGTCAGTTTGGGGAAGAACGTATCTTCTTCACACAGAGGAGGCGGGGACGGAAGTTATGAGCACAAGACAAAAATACACAGACGTCAAGAAAGGAGAACAGGATGCCCCAGGAGGAGATGGAGAAACCTCTTATACTTGGTGGTGCCAGCCCCAGACACCTCAAAACCTCAATTTCCGATCCAGGTACCCCCTTGGTTGGCATCCTGGGCACAGGTGACTTCTCCCGCTCCTTAGCCACCAGGCTGGTAGCCTCCGGGTACCGGGTGGTGGTGGGCAGCCGCAACCCCAAGCGCTGTGCCTCCCTCTTTCCCGGGGAGGTTGAAGTGACCACCCAGCACCAGGCTGCCACCCAGGCCGACCTGGTATTCGTGGCCCT…
TCONS_00192370	LOC106586636	xm_017002026	XM_017002026.1 PREDICTED: Homo sapiens B cell CLL/lymphoma 9 (BCL9), transcript variant X4, mRNA	0.00496318	0.39924	0.0131659	0.000119664	0.0194905	0.10972	1.5521e-06	8.77717e-05	ACACGTAGAATAAGGAATCACATTGGCGCCATTCGTGACATTTCTATCTGCAACGTTGGACAACGTTTGGCAGCTGAACATTGCCCTGACCTAGAATTGCTACTTAGAATTCAGACTAAACCAACACGCTAGGACGGGCGGGGGAAACAGTAGGAAATCTTGGCTATAATGTAGTAGGACGGACCGCTGGAAGCTCAGGCGAAGGGGGAGACATATTGCTCTTTAATATCGTTGGACGAATAATGTTGCTATTTGATTACTACAATCAGGCTATAGAACGTAGCCTACTAAACGAAGCAGGCCCGAGGAATCATTCCAGGTTTTGGGGTCACACACGCTTCTCTTCCCGGTGCAGTGATGGCCACATCTGTATCATGACCCTGATGGACATGAGTGCCC…
TCONS_00153974	LOC106576778	xm_005265872	XM_005265872.2 PREDICTED: Homo sapiens gamma-aminobutyric acid type A receptor pi subunit (GABRP), transcript variant X2, mRNA	0.0569496	0.603551	0.0941187	5.47065e-06	0.00224216	0.111218	1.35551e-14	4.19599e-12	CAAGAATGTGAGTGGATGGGCCAGTGACTGTGGGCATGAGTTTGGACATTGCCAGCATTGACACCATATCAGAGATCAACATGGACTACACGGCCACTATCTTCCTGCGTCAGCGCTGGACAGACGAGCGCCTGGTGTTTGAGGGTAACAAGAGCCTGAGTCTGGACGGCAGGCTGGTGGAGCTGCTCTGGGTACCAGACACCTTCATCGTAGACTCCAAAAAGTCCTTCCTCCATGACATCACTGTGGAGAACAGGCTGATCAGGATCTTCCCCAATGGAACGGTGCTCTACGCCCTGAGGATCACCACCACTGTGGCCTGCAACATGGACCTGACCAAGTACCCCATGGACAAGCAGACCTGCACTCTGCAACTGGAGAGCTGGGGCTACAACATCA…
TCONS_00176088	rbm39	xm_017028141	XM_017028141.2 PREDICTED: Homo sapiens RNA binding motif protein 39 (RBM39), transcript variant X9, mRNA	4.77463e-05	0.675871	0.00214637	7.21311e-05	0.0139207	0.111562	2.44429e-06	0.000130608	ACGATTGGAACCATTTTCTTGTTTGACCTCTAGGTTTTATGGGTATTATGACTCATACTGTGGTACTCTATTGAGTCTTAACATAGTAATCAATGGTTTTGTCCTTTCATGTACAGAATATTGATACATACTGTACCATAGATCTGGCAGACGACTGCAATGAATTTTGTCTGGAACGCGACCACAGATTATTTATAGCATGCGTCATTAGATGAGCACGGGGAAAAGAAGCAACAACAGTTTTTCGCACTCATACATTTTTCTCAGCACATCAAGGTTGTTTATATTGTCTGTTTACATAGTGTATACTGTTTTTGGATTAAAAAAATGTACCTTTGAAGTTACATGTAGCCATTGTTAGTTTGTGTTAGCAACGTGGAAGAAAAGAGATTCGTAGCT…
TCONS_00156791	LOC106578137	nm_022172	NM_022172.2 Homo sapiens pyruvate carboxylase (PC), transcript variant 2, mRNA	1.09586	11.9983	0.0926501	6.45099e-06	0.00253621	0.112018	1.16957e-13	2.97448e-11	AAAGTAGCTAAGGAGAATGGTGTAGATGCTATCCATCCAGGTTATGGGTTTCTATCTGAGAGATCAGACTTTGCCCAGGCCTGTGTTGATGCAGGAGTCCGCTTCATCGGGCCCTCCCCAGAAACTGTGCGCAAGATGGGGGACAAAGTGGAAGCTCGCTCTCTGGCTATCAGCGCTGGTGTACCAGTGGTTCCTGGGACAGATGCTCCTATATCTTCTGTGGGGGAGGCCAGGGTGTTTTCTGAGACCTATGGGTTCCCTATCATCTTTAAAGCTGCCTATGGAGGAGGAGGACGAGGCATGAGGGTGGTAAAAGAGTACAAGGAACTGGAGGC
TCONS_00115769	LOC106568062			0.427193	7.65358	0.0557891	0.000251751	0.0320379	0.114136	7.37835e-08	5.94624e-06	GGACAATTGACAGATCTCAATAAATGCAGAGAGGGGAAAGGGAACGTCAACTGTGAAGCGATCTTTCTAGCCAGTGAAACCAGCTATAATCAGCCTAAAACATGGAAACCTTGGAATACCATGAACTTGTTCAGAGATACTATGGCTCTCGCCTGGAGATACATGGTAGTCTAAAGACCAGTGCATCATGCATGTCACCATCCACCCCAATACCCCAGAGCACTTTTGATGCACTTCGACAAGTCCACCCCTCGGTCTGCAAAAAATACTCTGGTTGTGGGCTGGTTGTTCCTGAGAAGCTACAGGGCTGTAAGGTGCTGGATCTGGGCAGTGGCTCTGGCAGAGACTGCTTCATTCTCAGTAAACTAGTGGGCCAGAGCGGTCATGTCATCGGCATTG…
TCONS_00221569	LOC106593947	nm_022172	NM_022172.2 Homo sapiens pyruvate carboxylase (PC), transcript variant 2, mRNA	0.92581	9.73681	0.0967523	1.21226e-06	0.000833069	0.114599	1.52887e-15	5.3774e-13	ATGTTGCTGTGTGTTTCCGGGGTGGGTCGAGGGGGTCTGGGGTTGCTAGCGGTAAAGAGGGCGTGTCTTCTCACTCGCACTGCCCACTCGTCGCCCCAGAACCTTGAGTATCGACCAATCAAAAAGGTCATGGTGGCCAACAGAGGTGAGATAGCTATCCGTGTGTTCAGGGCGTGTACTGAGTTGGGGATTCGTACCGTGGCTGTTTACTCTGAAGAAGATAGAGGACAGATGCACAGACAAAAAGCTGACGAAGCCTACCTGATAGGGAAAAGTCTTCCTCCTGTTGCTGCCTACCTGCATATACCTGACATCATTAAAGTAGCTAAGGTATGTTTGAAATCTAACCCTTAGTGTGTTAGTGCCGTG
TCONS_00125624	LOC106570261	nm_005704	NM_005704.4 Homo sapiens protein tyrosine phosphatase, receptor type U (PTPRU), transcript variant 3, mRNA	0.000178672	0.198833	0.0032543	0.000115724	0.0190341	0.115335	3.491e-06	0.00017786	TCAAATTGCCAGTGTGTTTCGCATGGAGGGGGCACTCGCTTCAGGAAGGAAATCAGCCATCAATGGGATCGAGCAGACAACTTTGTTACAGTCCTGCCGGAGTCACTCATTACAAGGATTTCTGATAACGTGAGCTGGACTAAAACGTTAAAATGTATACCGGAGTGTTTCTACTGATGCTGCTCGTCGGGATCTACGCTGATACTATGGACCAAGGGCCAACAGCTGGCTGTACCTTTGACGAAGACTCTGACCCTGGACTGTGTGAGTACAAGCAGGGACAGGAGGACGACTTTGACTGGCAGCTGATGAGGACATACAACTGGCCACACAGCACCCCAGACCTGCTACGAGGGTCGTTCATGATGGTGAACTCGTCCCAGCATGCCGCGGGGCAGC…
TCONS_00001628	-			0.0877301	0.835268	0.108043	9.94608e-06	0.00340351	0.116293	1.05777e-15	3.7724e-13	TTTCCCAGTGCTGGTGGACCCTCCAATTCTACCACACTGATACCCATAATTCCACTCTGCTTACAGGTCACTCTGTGAGGCAAACCCACAGCAGTTAAACAAACAAACTTTCATGGAGGACTGAGGAGGATGCATTTTGAATTGTGGAGAGAAGAGGACAGACATGTCACAACAATGGCAGATTGAGGAGACCACATGGTGGTCTACCTTCCCTGTGGCCGACATGGTTGCTGTATGGATAGTGGAAAGGACATGGATGTCTCGTTTGTCATGTCACTTTACTGCCAACTGTTACCTGTTCTTCTGGAACTCCACCTCCCCCCTCTGCATCTTCCTGCTTCCGAATGCAGGCATCCCCTTCCTATTTGACCGAACCGTGCCACAGGTCCCAGTGCTGTT…
TCONS_00111118	LOC106568098	nm_004730	NM_004730.3 Homo sapiens eukaryotic translation termination factor 1 (ETF1), transcript variant 1, mRNA	0.000913798	0.141313	0.0143923	5.07011e-05	0.010935	0.116844	3.45062e-06	0.000175898	TCCCCAACCGGAATTATTCCAACCGCCTCCCCAACATGACATGAGGGCCCATCGCACCATGCGTACTTGCAAGAATCAACCGGCTTGAGTGGAGCTACTACTCAACAACGTCAGGTCTGACGACAACTACCTAATAGCTGTCATTTGAGAGATAAAGTGCAGACAGAACGGCGCTTTGGGGTCCTGGATAGACAACGGAAGAAATGGCGGACGACCCCAACGCAGCGGATAGGAACGTGGAGATATGGAAGATAAAGAAGTTGATCAAAAGTCTGGAAGCTGCTCGGGGGAATGGCACGAGTATGATATCCCTGATCATCCCGCCTAAGGACCAGATCTCCAGAGTGGCCAAGATGTTGGCTGATGAGTTTGGCACTGCATCCAACATTAAAAGCAGAG…
TCONS_00034534	dach2	xm_017029256	XM_017029256.2 PREDICTED: Homo sapiens dachshund family transcription factor 2 (DACH2), transcript variant X6, mRNA	0.00357851	0.22634	0.0194549	0.000447511	0.0471559	0.117476	2.84502e-06	0.000148608	ATGGCCGTGTCAGCAACTCCGCCGGTGCTTTCCCCAACATCTAATCCGGGGTCTGGCAGTTTATTCCGCTCCGATCCGCTGTATACAAGCCCAGCCGAGTCCCCGAGACTGACAAGCAGCTTGATCAACTCTTTCATCAGCAGCGGAGGAGGCGGTGGAGGAGGAAATGGAAACGGCACAAGCGGCAATAACGAGTGCAAAATGGTTGAGGTGCACGGGGTCAAGGTAGCCTCGTTCAACGTGGACGGTCAAGAACTCATCTGCCTGCCGCAGGTCTTCGACCTCTTCCTGAAACATCTGGTCGGGGGTCTGCACACCGTCTACACCAAGCTGAAGCGGCTGGATATATGCCCCGTCGTGTGCACGGTTGAGCAGGTCCGGATTCTGCGGGGGCTTGGG…
TCONS_00004418	LOC106560733	nm_022172	NM_022172.2 Homo sapiens pyruvate carboxylase (PC), transcript variant 2, mRNA	0.832732	8.71235	0.0953256	1.82076e-06	0.00108738	0.118625	1.62673e-14	4.94835e-12	CCTGTCTCTCTCTCTCTCTCTCTGTCTCCAGGTAACGCTGATGTGTATGAGAATGAGATTCCAGGCGGTCAGTACACCAACCTTCACTTCCAGGCCCACAGCATGGGGCTGGGCAACAAGTTTAAACAAGTCAAGAAGTCCTACTCAGAGGCTAACAAACTACTGGGGGATCTGATCAAGGTGACTCCCAGCTCTAAGATTGTAGGAGACCTAGCTCAGTTCATGGTCCAGAACAACCTGACGAGAGAGGAGGTGGAGGAAAGAGCTGATGAGCTGTCCTTCCCTCTGTCCGTGGTGGAGTTTCTACAAGGACACATTGGGATACCGCATGGAGGCTTCCCCGAACCATTCAGGACCAAGGTTCTAAAATCCCTCCCCCGTATCGAGGGGCGTCCCGGC…
TCONS_00216862	-	nm_022172	NM_022172.2 Homo sapiens pyruvate carboxylase (PC), transcript variant 2, mRNA	5.03237	52.281	0.0996298	0.000292214	0.0355289	0.122319	5.32808e-11	8.32128e-09	TGTGGACCTGGTCCATGCCCAGCTGCGTGTGTGTGAGGGACGCAGTCTGCCTGAGCTGGGGTTAACACAGGAGACCATCAGGGTGAACGGCTGTGCCATCCAGTGTAGAGTCACTACTGAAGACCCGGCCAGAGGCTTCCAACCAGACACAGGACGACTGGAGGT
TCONS_00154534	LOC106577046			0.00321644	2.10388	0.00385327	7.54596e-06	0.00280824	0.122643	6.71834e-06	0.000313305	CTGATTCCGAAAATGTTGCTCACACTGTCGTTCACGACACACACCGACTCTCTGACTGCCGACCAGCCGGGATTGTCCATAGTAGTCTATAATAACTTAATTGAAAGGCAATAGAACATGGCATCGAATAGTTGCAGTGGAGTTCCCAAATGGGAGAGAAAAACACGTTTGTTTCTTTGTATCTTCGGTTTGTTTTTGTCATTCTATGCTCTGCACGTTGAGATTTCGCGAGAGAGGGACCCTGAGTATCGGGCGATGTGCGACCTGGGAGATTCTGTGAGCTGCTCTAAAGTTTTCACCTCAAGATGGGGACGTGGTTTTGGGCTTGTACAGTTCTTCTTTGCTAAAGACAGTGTACTGAATCAACCCAACAGTCTGTTGGGGATCATTTTCTACACA…
TCONS_00184651	LOC106584163	xm_017000800	XM_017000800.1 PREDICTED: Homo sapiens KIAA1107 (KIAA1107), transcript variant X1, mRNA	8.63073e-06	0.195238	0.0027198	0.000397596	0.043912	0.122909	6.83315e-06	0.000317228	TTTACGGTCAAAATACTTCCTTTTGCGTACGTCATTGGGGTGGGTAGCGCAGCCAGTCGGAGAGCACAGCAAGCGTGCTAATTGCAAATAAATGAAATTGAAATGCCTAGGTGTGATGAACTGCCCCAATCTTGTGGGTTTTTAGGAGAAACATCAAACGTGTTGTTTGGGAGCACATAACTACTATGATCAACACAGAGGCAATACGGGAATTTGAAGCCAAAGAAAGAAAATCCAGAAGCAATCTTAAGAAATGCTTAGCTTCCGCATTGTCTGCAGACCTCAACAGGCTGCTGCAGGAGGAGTTAGAGGCAGATGTCAGCCTGTGTACGGTGGGCTCCTGCACCAGCTCCACCCCTCTCCTGGTTCACAGGGCTGTTCTCCTGGCCAGGGCCCCAC…
TCONS_00171782	LOC106581666	xm_024452684	XM_024452684.1 PREDICTED: Homo sapiens collagen type VI alpha 3 chain (COL6A3), transcript variant X4, mRNA	6.05354e-05	0.133978	0.00295612	0.000471571	0.0485405	0.123807	7.3849e-06	0.000337458	ATTTTTTTTTTTTTTTGCACTATGGGTGCCACAATGATCAACTCTCTTCGTGAGTTTATCAAAAGGTTTGTTGACAGCATGCCGATCGGACCGGATCAAGTGCAAGTGGGTGTGGCCCAGTTCAGCAATACTGCCAGGCTTGAGATTGAGCTGAATGCATATGGATCCAAGGAAGACTTGAGTGCAGCCCTAGGCAGACTCAAGCCAAGACCAGGACAAGTGGTGAACATCGGGGCGGCCCTGGACTTTGTGAGGAGCAACATGCTGAGGCCTGACAAGGGGAGTCGTATTCAGCAGGGCGTGCCCCAGCTGGTTCTGTTGTTGACCAGTAAGAAGTCCAGCGACAGTGTGGAGCAGGCTGCTGAGGCACTGCAGCGCATGGGGGTTCTGACCCTGGCT…
TCONS_00143657	LOC100136390	nm_001256213	NM_001256213.1 Homo sapiens ATPase Na+/K+ transporting subunit alpha 3 (ATP1A3), transcript variant 2, mRNA	0.158004	1.32829	0.118573	5.49331e-09	1.76652e-05	0.12397	3.35081e-30	5.37758e-27	TGTACCTCCCCTTGGGCAGGTAAACCAGTCGGGTATATAAATATATTCAAACCTGAGTTAGCTATCCAGGGAGCTCTGGGGTGACTCGAGACATCGAGAAAGTGAGAGAGAGAAGTGTAAACGTGTAACAGGTGGAGTTTCTCAGGATAAGGAGGAAGTATATTCTCTTTACAAACCACTGGGATTGAGAGTTCTAGGACAGCAGTGCAAGGATGGGGCTCGGAAAGGGGAAAGATGATTATAAGCTGGCGGCGACCTCAGAGGACGATGGAAATAAAAAGAATAAAAAGGAGGTGAAGAAAGCAAAGGAGAAGAAGGACATGGACGATCTGAAAAAGGAAGTTGACCTGGATGACCACAAGTTGACCTTGGATGAACTTCATCGGAAATACGGCACAG…
TCONS_00158592	paps2	nm_004670	NM_004670.3 Homo sapiens 3'-phosphoadenosine 5'-phosphosulfate synthase 2 (PAPSS2), transcript variant 1, mRNA	0.101989	1.8889	0.0544756	0.000138255	0.0215875	0.124388	7.20846e-07	4.46426e-05	CTACGTGTCGGATTAGAAATCTTCATTGGACGTCTCCCGTCAGATTTATTTCCAATAAATCACATAAACTCGTTTTTTTTTTTAGAAGGGAATATAGGTTCATCATTACCAACATATAAATTATTAGGTCACCAAACTAAAACGTTTCAGAAGAAGCGGCGATGTCTGGGATCAAAAAACAAAGAACGGACCTTCAGAGGGCCACTAATGTCGTGTACCAGGCTCACCATGTGAGCCGGTCCAAACGAGGCCAAGTGGTGGGCACCAGAGAGGGCTTCAGAGGTTGCACTGTCTGGCTCACTGGTTTGTCAGGTGCCGGAAAGACAACCGTCGGCTTTGCCCTGGAGGAGTACTTGGTGTCCCATGGTATTCCCTGCTACTCCCTGGATGGGGATAACA…
TCONS_00117589	LOC106568718	nm_001172818	NM_001172818.1 Homo sapiens phosphoglucomutase 1 (PGM1), transcript variant 2, mRNA	2.19108	18.7473	0.116021	1.35503e-10	1.7954e-06	0.124704	3.02667e-35	8.04938e-32	AATGTGCAAACTAAGGAGCGTCTTCAGTTACCATCTGTCTCTGCACACACATTAGTCTGCCTGGTTTATTTTTGGACCCATAACTACCCCCTACCAGCCTGTGAAATACTGGGAGTGGCTAAGACTTTTCCCTCCCGTTACGCCTGTACACCCTTTTTAACTGTCAGGGGATCACGTCTACACAACAGGTTACCCCTTTTTCCTTGTTTTTTGTTTTTGTACCACATTGAAACAATGGATGATAGTCCACTGCAAGTTCTGACTCTACCCACAGCCCCTTACCCAGACCAGAGACCAGGTACTAGTGGTCTGAGAAAGAAGGTGTTCGTCTTCCAGTCCAAAAGGAACTACCTTCAGAACTTCGTCCAGAGTATATATTCCTCCATCGATCTGCTAGAC…
TCONS_00004289	LOC106560439	nm_022172	NM_022172.2 Homo sapiens pyruvate carboxylase (PC), transcript variant 2, mRNA	0.915373	8.70704	0.103702	7.62383e-07	0.000603245	0.128057	6.75586e-14	1.80704e-11	GTGTTCCAGGAGTACAAGGAGTTCACAGGGAGCTTCGGTCCCGTCGACTGCCTCAGCACACGGCTCTTCCTGGACGGGCCCAAGATAGCAGAGGAGTTTCAGGTGGAGATAGAGAGAGGGAAGACGTTACACATCAAGGCCCTAGCGGTGGGAGACCTGAATAAGACAGGTCAGAGAGGAGTGTTCTTTGAGCTCAACGGTCAGCTGCGGTCAGTCCTGGTCAAAGATAACCTGGCCATGAAGGAGATGAAGTTCCATCCTAAGGCTCTGAAGTCCGTCCGGGGTCAGGTGGGGGCACCCATGCCCGGAAAGGTCATCGAGGTCAAAGTTGAGCCTGGTCAGAAGGTGGAGAAGGGTCAGCCGCTTTGTGTTCTGTCAGCTATGAAGATGGAGACTGTG…
TCONS_00059180	LOC106608644	xm_006716807	XM_006716807.4 PREDICTED: Homo sapiens DENN domain containing 4C (DENND4C), transcript variant X6, mRNA	4.06525e-07	0.183158	0.00284588	0.000249554	0.0318956	0.128341	1.06443e-05	0.000463204	CAGGAGATCAAGCTGGCCTACAAGATGGCCAAGCGCTTCTACTCCGACCCTCCGCTGTGGGCCAAGTGTCTGTTCAGCCACTGCTACAGTCTGTGGTTCATCTGTCTGCCTGTCGGGGTGAGGCTGGTCCAGTCCAAGAGCTGGGCAATGCAGCAGGCCTACAACGTCCTGCTCAAGATGAGGACCTCTGAGGTGGAGGTCCTGGATGAGGTGTGTTACCGTGTAGTGATGCAGCTGTGTGGTTTGTACGGTCAGCCGGTCATGGCCGTCCGTGTTCTGGTGGAGATGAGGAAGGCAGGGGTGCACCCTAACGCTATCACCTATGGCTACTACAACAAGGGCTGTTCTGGAAGGTCCCTGGCCAAGTCGAAACCGCAGTGGTCTCTTCATGTGGGCCAA…
TCONS_00186726	LOC106584936	xm_006716408	XM_006716408.4 PREDICTED: Homo sapiens TM2 domain containing 2 (TM2D2), transcript variant X2, mRNA	0.000105603	0.379668	0.00372354	1.23787e-05	0.00399607	0.128652	1.08426e-05	0.000470734	AAATAACATAACTCATCTTCGAATAAACTATGAAATAAGATGACCCGAGGAGTTCATATACTGTCAAGATCCAGTGGACCATGCCCAGAACTCCACTGCCATTCTGGAGATGGGACATAGTTGTTGGAAGTTTGGAGGGCAGGTGCGCAAAGATGTGAATCACACACCAGTCATCTGCACGACATTGAGTGTGCTGGACCCAGGGAGTTCCTGAGAGGGAATGAGCCGTGCATCAAATACACGGGCCACTATTTCATCACTCTGCTGTATTCCTTCTTCCTGGGGTGCTTTGGAGTGGACCAGTTCTGCCTGGGGCACACAGGCACAGCTGTGGGCAAGCTGCTGACCCTAGGAGGCCTGGGCATCTGGTGGTTCGTGGACTTCATCATCACCGGAGGC…
TCONS_00199414	LOC106587718	nm_005724	NM_005724.5 Homo sapiens tetraspanin 3 (TSPAN3), transcript variant 1, mRNA	0.000567456	0.21961	0.00705589	0.000198468	0.027428	0.130092	1.20021e-05	0.000513648	GCAAAATGGAGTCGTGGTCAGATTTGCCAAAAGGAGGGTGGGGGAGGGCCTTGTATACATTGTGGAAGTTAGAGTAGCAGTGATCCAGAGTTTTGCCAGCGCGAGTACTACAGTCAATATGCTGATAGAATTTATGCAAACTGGAAACCATATATCCTGAGGCTGCATTTATTGTCGCTGTGGATTTTAACAAAGCAAATTTGAGAACAAGGCTTCCTAAAGTTCCTTGAGGGCCGTCGTGGTATCGGCTTGAGGAGAGATATACACGGCTGTGACAATAACCGAGGAGAATTCTCTTGGGAGATAATACAGTCAGCATTTGATTATGAGGAATTCTAGGTCAGGTGAACAAAATGACTTGAATTCCTGTATGTTGTTACGACGTACACTGAATCCAGG…
TCONS_00155498	LOC106577496	xm_017008726	XM_017008726.1 PREDICTED: Homo sapiens actin binding LIM protein family member 2 (ABLIM2), transcript variant X41, mRNA	0.103665	0.846664	0.122403	2.04929e-07	0.000219668	0.131869	7.77123e-23	6.91637e-20	TGTATGGCTATGGAGAGAGGAGGTTGCCGACCATGCTGAGGATGAGCCAGACCAGCAGGACTCCCACAGCTGGGGAGGAATGAGAGAGTACAAGGTGTACCCTTATGAGGTGCTGGCTGTGACTCACAGGGTGAGGGTGAAGCTACCCAGAGATGTGGACCGTACCAGACTGGAGAGACACCTCTCCCCAGAGGACTTCCAGCATGTGTTCGGGATGACCCTGGATCAGTTTGACCGCATGGCCCTGTGGAAGAAGAACGACATGAAAAAGAAGGCACGCCTTTTCTAAAGCCAAGTGACTGTAACAGGGAGAAAATAACATCTCTAGTCTACAACGTCTGTCCAGTCTGGAAGAAAGGAAATCAAAGAAAAAAAACATCAGAAATCATCTATATATGC…
TCONS_00212497	-	nm_022172	NM_022172.2 Homo sapiens pyruvate carboxylase (PC), transcript variant 2, mRNA	11.1203	130.816	0.0981877	0.000271007	0.0338698	0.135109	7.59531e-07	4.67584e-05	AGGTCGGCTATGAGAATGCGGGCACTGTGGAGTTCCTAGTGGATAAACACGGGAAACATTACTTCATAGAAGTCAACTCCAGACTACAGGTGGAACACACTGTCACTGAGGAGGTTACAGA
TCONS_00127565	LOC106571186	xm_011532825	XM_011532825.1 PREDICTED: Homo sapiens potassium voltage-gated channel modifier subfamily S member 3 (KCNS3), transcript variant X1, mRNA	0.166453	1.72324	0.0956828	3.00985e-05	0.00757231	0.135201	3.47484e-09	3.82323e-07	GAGTGATTCAGCCTGCTACAGTCCCCGTCCGATCATTATTGCGGGCGGGCTCCAGGCACCAACAACGTTTCGGTTTAGGGATAATTCCTTATGAAGCATGGGACTACTATTTATTTGGGGATGAGAATAATCGGATAATCAGTACCCGGAAAGTTATTTTAATGGAAAGAAAGGGCACAGGAACAGATGGACCCTTGAGCCTTAACCTCATTGCTAGCCACCGGAGGCTGATCATCCCAAACTACATTTCCCACCAGCACTTCCCCCTCCTTGCCCATGTGGCCTATGGCTCATCATCAACAACATGGGATATGGGCAAGTCCTCCACCGATGCGGAAATGAGGAAGACCAGGTATACCTCAACGTGGGAGGTGTCCGGCACGAGGTGGCAGAGGAGAC…
TCONS_00092100	LOC106563395	xm_011531182	XM_011531182.3 PREDICTED: Homo sapiens trimethyllysine hydroxylase, epsilon (TMLHE), transcript variant X2, mRNA	0.00198761	0.314861	0.0105442	0.000324728	0.0381685	0.137134	2.03767e-05	0.000801988	TTGCGGACCGCAATTATGTCGAAGAAGAAGAAGAAGAAGAAGAAGAAGAAGGGTGGATCCTCTCGCATCGCTTCTTCCTCTATGCTGATAGCTACTGTACCTCTTTTGTAGTTGCTAACTAGCGGTTCTTAGCGTCAACGTTAGCAAGCTTCATCGAAGGTCCAAGAAGTCTTAATTCCAGGTCACAGTAATTAGTGCTGCTAGCTACACGACTGACTGGAATCCACACGAGCTCCGTTGTACAATGTCTTTGGCTCGGATGTTTTGCCGTTTAAATGGCTATTTGCAACCCATATCGAAAGCACCGGCTCCTTTGGTCTCTGGATTCATACGAACCCAGAATGAAGTGAGACATTGGCAGCATACTGCTCCACAAACGACGAGTTGTCACTGGCAGCT…
TCONS_00200346	LOC106588242			0.5291	4.2686	0.122832	3.18742e-07	0.000302842	0.138235	5.6596e-18	2.74379e-15	TTTTTTTTTTTTTTTATACGCAAGTTTTCTTTACTGACCATAATTTTCACTTGTCTGACCGCTTCCATGATGACGAGTTTCTCACACGACTGGCCGATCTGGGTCATGTTTTTTCTCACCTGAATGATCTGAATCTAGGATTACCGGGACTCTTCGCAACAATATTCAATGTGCGGGACAAAATTGAGGCTATGATTAAGAAGTTGGAGCTCTTTTCTGTCTGCATTAACAAGGACAACACACAGGTCTTTCCATCATTGTATGATTTTGTGTGCAAATGAACTCAAGCTTACGGACAATGTCAAATGTGATATAGCGACGCACCTGAGTGAGCTGGGTGCGCAATTACGCAGGTACTTTCCCGAAACGGATGACACAAACAACTGGATTTGTTATCCC…
TCONS_00085320	LOC106613803	nm_001136263	NM_001136263.1 Homo sapiens C2 calcium dependent domain containing 4C (C2CD4C), mRNA	2.58667	21.5457	0.118374	3.14991e-06	0.00151941	0.139872	1.55473e-15	5.44051e-13	AATGCTGTCACTGGCTCTCTAGACTAGGATATAATAGTTTTCTCTTATTGGTCGGCTTCCAACATCGCCGCCGGGCGAGTGTATAAAATGCATCATAGTCGCTCAAGAAGCGCAAGTCCATCTCTGGTCTCTGGGGTGCAGAGCAGCCTGCCAGCCTGCCAGCCTGCCTAGTTCTGCAAACAGTGTGAGATCCAGAGGAGGCGGGAGAAAACACCTGTTACGGAAGAATCAAGTCGACAAAGCAGCCTCCACGTCTTCAACAGAGAAACACCCCTGTATCTCACTTGCTGAAGCCCAGTGGGACCATGTGGGTTCTGGACAAGATCCGTGGGTCGGTAGAGACCACTGTACTCAGGCGGGGGGACAATGGGGACAAGGAGGGCAATACTCCAGCCTACA…
TCONS_00007767	LOC106578531	nm_001135654	NM_001135654.1 Homo sapiens poly(A) binding protein cytoplasmic 4 (PABPC4), transcript variant 3, mRNA	0.0729245	0.986247	0.073895	0.000272372	0.0339444	0.140987	1.56572e-06	8.84348e-05	GGGGTAATAATAGGCCTCGGGCTTAACCCGACGTTTAGGACAAATCGAATTTTCAGGAGAATACGCAGAAATTCCATTCTGTTTTAGCTGTCTTTTCTTTTCTCGTCAGCGAGTCTTGGAATACTTTTTTAGGTCAAGTCATATTTTGGTGGAAAGTGCGTCTTAGGCACATTACGCACCGATTCTGTCCCGGCGAACAATTCTTAACAATTCTCGTGGCCAGCGTCTGGGAAGAACTCATACATTTTGTGCACTTCAAGAAATGAACACTGCGAATGAGGGGAGTTATCCAATGGCTTCTCTATATGTTGGCGACCTGCACCCTGATATCACTGAAGCTATGCTGTATGAGAAATTCAGCCCAGCTGGACCAGTGCTGTCTATTCGAGTATGTCGTGA…
TCONS_00196254	-			0.0606034	0.648058	0.0962393	0.000143772	0.0221106	0.141881	1.94426e-08	1.79718e-06	AAGCTCTGTCAGGTTGGATGGGGAGCTTTGCTGCACAGCTATTTTCAGGTCTCTCCAGAGATGTTTGGTCTTTCCAAAGATATTCGAGTCCGGGCTCTGGCTGGGCCACTCAAGGACATTCAGTCACTTGTCCCAAAGCCAATCCTGTGTTGTCTTGGCTGTGTGTTCGGTGGGAATGCTAGTTCTGAACGTCACATGCTAATGTAAAATGCTGGTTTTTGATATAAATATGAACTTGATTGAACAAAACATGCATGTATTGTATAACATAATGTCCTAGGAGTGTCATCTGATGAAGATCATCAAAGGGCACCAAGGACCATTCTGCCTTCGTCCTGCCGTGACTGACAGGTTTTTATGAGGTATCAATCACCTTAACAAAGCTGCAGCGTGAGAGAG…
TCONS_00045030	mprd	xm_005253376	XM_005253376.2 PREDICTED: Homo sapiens mannose-6-phosphate receptor, cation dependent (M6PR), transcript variant X1, mRNA	0.000233695	0.426412	0.00377201	8.48722e-05	0.0156189	0.146364	3.8229e-05	0.00136495	TGCGTTTCCTTGTTTAGTTCCACTTCCGCATCTCACATAAAGTAACGCTGGATAATGATTTTATAGCATAAATCGTTTATTTTCAAGTATATTTTATAGCGGACTCTTAACGAACATGACTTCGTAATTGTGTGTGATCGAAATTGATTACCAGGTGTTAGTCTGTGGCATTTGCAAGACAAACAGGGGACACAGTGTCCAATTTAGCTAGCTTAGCTTGCTTTTGCTAGGTACGTTATCAGCTAGGTTGTAGCCATTTCAACCTAACCCAACCTACACTTCGGAATAGCTGGCTACATCTTTTCGGAATGAAGGTGTCCATGTCCCCCCCACACACAGCGACGTCTGTGCGGCTGTTAGTTCTGGCTGTTCAGCTGGTCCTGTTGGTGTGTGGAAGCC…
TCONS_00136609	LOC106573270			0.359015	2.51977	0.1412	1.93917e-07	0.000210564	0.149401	1.11766e-33	2.47699e-30	GGGGGGGGTGAATAGTTATGCACGCTCAAGTTCTGTTTTTTTGTCTTACTTCTTGTTTGTTTCACAATAAAAAAAAGGTGGTAGGCATGTTGTGTAAATCAAATGATACAAACCCCCCCAAAAATCAAGGCAACAAAATAGTAAACATGCCAAGGGGGGTGAATACTTTCACAAGCCACTGTAGTTGTTTTCTCTGTCTGTCTATCACAGTGAGCCTGTTAGACTAAATACATGAAACCGGAATTGTCCCCCTTTTTAATTTCATAAATAATAACATTGGATATTTGAATGATATATTGACCGCCGAACTGGAAATGTCCCCGGTTTTTATTTCAGAAATCTGGTCACTTTAGGTTAAGTGTGCCTTGAATTCTAAATAAATCACCAACAGTGTCACCA…
TCONS_00013570	pole3			0.0329859	0.254138	0.133609	0.000282416	0.0347077	0.149726	7.10957e-09	7.3694e-07	TTTGGATGGTTTATGGAATTTCTGGCGTCTGCATTGACCAGACATAATTTACTGCGCTGTGGCCTCCGCAGATATCAGGGCGTTCACACTACTTGCCCCCACCTACCATCAATATGGAGCTATACGGGGCCTTCCGTGTTTGTTACATTTGGGAGGTGTACAGCATCTGATTTGACCACAAGCCTCTGGAGACTCCCAAATTGCTTCACACCTCTGTGCTGAGCCTCTGGACCACATAGCCAGGTCAAGCATACATCTGCTTTAAGGAAAGTAATTTTGTAATTTGGGAGAATTGTCCCTTTTAAGAATTTAATCTGTTTACCCCAATGATTGGCACTGGGACATTTAATTATTGTAAGTGGAGTGCACTGAAGTGTAGAGAATTCGGCACCAATATTT…
TCONS_00178982	LOC106582679	nm_018332	NM_018332.4 Homo sapiens DEAD-box helicase 19A (DDX19A), transcript variant 1, mRNA	0.0593066	0.496852	0.120227	0.000446024	0.0470266	0.150494	3.01911e-09	3.37365e-07	TTCTCCATCCAGACCTTTTTACGGACGTACAGGTGCATTCCAGAGCGGTCCTCACTAGTTACCCCCTGACACAAAGTCATACAACCCGCCTATTTCTTCAAATACTCTTAAAATTTGATTTTAAACCTAACCGTGAATTTAGACCAAAAATCGATGTTGACTTTGTGGCTGTAGTAACTAGTGGAAACCATCTGGAGCCGAATCCCGTCACGTCGTTGTACAACTAGTTTATTTTTCACACTTTGGAAACACTTTCCTAGCTCGGTTGTCTGTTCGGTGTCGAAACTAGAGGGAATCCGGTGGTGAGGAGAGCACGAGGGTGACTGAACAACAGCTGACATCATGGCAACGGACTCCTGGGCCCAGGCTGTGGACGAACAAGAAGCCGCGGCGGAATCG…
TCONS_00038089	LOC106602816	xm_024446900	XM_024446900.1 PREDICTED: Homo sapiens TATA-box binding protein associated factor 6 (TAF6), transcript variant X6, mRNA	4.15149e-05	0.102304	0.00930544	2.24863e-05	0.00623229	0.1512	5.07818e-05	0.00173046	ATGTTTGAGGACCTTGAAAGGTAAAACAAAATGGCGGATATTCAGAAAACGGTGTCAGAGCTGCAGACCATAAAGCAGTTAAAATAAACCTACAAATGAATATATACTGTAATGATCTAGATTTGCAAAGAAGCCATTATCGCACATTTTAATAGTATTTGTTTCTTTTTAATTCGTTTAACTTTCTCCTGTTGGTGTTTAACGGCCGTATTTGTAGCTTTACAAAGCCACCATGGCTGAGGAGTGGAGGCCGAAGCAGTGCACTGTGGTTCTGCCCACGGAGTCAATGAAGGCCATGGCAGAGTCCATAGGAGTGGGGCAGCTACAGGAGGAGAGCTGTGCTGCCCTGAGCGAGGAGGTCAGCTACAGAATAAAGGAGATCGCCCAGGATGCGTTGAA…
TCONS_00039261	LOC106603205	xm_017012526	XM_017012526.2 PREDICTED: Homo sapiens GRB10 interacting GYF protein 1 (GIGYF1), transcript variant X2, mRNA	0.000144632	0.103636	0.00544251	9.83826e-05	0.0171608	0.152292	5.51403e-05	0.00185828	AGGGCGGCCATTTTTTTAAAACACAAACAAGAAGAGAAAGCGAGTTGTGAAAATATTCGCAGCGAATGTTGGTCAGAGGAAAGTATAGCTAATTAATCAAACGTTCAAAAAATAGTGAAAGGAAGTAACATTAAGATATACAGATCGTTGCGAAATACACGTATATGTTAACTGGATTTAACTAGCTACATTTCAATTTCGGAAAATTTGCAGCTACCAGCTAGCTAGTGCGACCAGCTTTCAACGAAAGGTGTTTGGCGGAAAGGGAGGGAAAATAGACTCTGAGGAAATAATCAAGCAGGAGTAGGACCGTGAGAAGTGGAAGGAATAATACATGCCTGTGAAGATGACACTTGTCTCTCCCTGTGCAGCCGCTGTTCTTCACAATATTGCTTCATA…
TCONS_00185416	ef2	nm_001961	NM_001961.3 Homo sapiens eukaryotic translation elongation factor 2 (EEF2), mRNA	2.9002	19.9492	0.144052	1.35999e-10	1.7954e-06	0.15286	5.4449e-33	1.05588e-29	CCTGCCTATGCCCTCGTGAGGTGGGCAGTATAACATTTCGTGACTCTTTTTCCACGAAGGGAATCCATAACCATCCGTCAAAATGGTGAACTTTACCGTAGACCAAATCCGTGCCATCATGGACAAGAAGTCCAACATCCGTAACATGTCTGTGATTGCGCACGTCGACCATGGTAAGTCCACCCTGACAGACTCGCTGGTGTCGAAGGCTGGTATCATCGCGGGATCCCGCGCCGGAGAGACCCGTTTCACCGACACACGAAAGGACGAGCAGGAGCGCTGCATTACCATCAAGTCTACTGCCATCTCCATGTACTACGAACTCTCGGAGAACGATATGGCCTTCATCAAGCAGTGCAAAGATGGCGTTGGGTTTCTCATCAACCTGATTGACTCTCC…
TCONS_00011405	ppef2	xm_011532039	XM_011532039.2 PREDICTED: Homo sapiens protein phosphatase with EF-hand domain 2 (PPEF2), transcript variant X1, mRNA	0.147324	1.08133	0.135032	6.21148e-07	0.000509159	0.153237	4.48814e-16	1.6644e-13	TAAATCGGGTACGTTTTTTATCCAGCCGTGAAAATACTGCCCCCTAGCCATAACAGGTTAACTAATCTACAACTTCACTCAGTTTACATCCCTACTAAAGAATATAACCTCAAAGTTTTACAATCCTAACCGATCTCCCCATATCCTGATTTTATCATCCCATTATTCTTAAACATATCTCCCTACTCTATAATAACAGAGTGGAAAAATGTTGTCATTATTCTAACACATACAAATTATTCTAACAATAACTGTACCTCACCGTGATTTGATTGAGACCTCGATAGTCAATGCACGGACGCAGACCTCCCTCCTTCACAAAAAAGAAACTCGAGGAGGCGGGTGAAGTGGAGGACCGAATGTACCCCTGACGCAGGGATTCAGAGACATATGTCTCCA…
TCONS_00105506	LOC106565543			0.000396107	0.129799	0.0100573	8.58499e-05	0.0157066	0.155482	6.63381e-05	0.00217272	CACGGCTGCTTCGGAAGTTGTAGATTGGTTACCTTTCGCTAGCTAGCTGACTTTGAGCTAATATATCGAAATCTAACAACCATGGATAAAAAGAAAAAGCAATATGCAGTGACTGCTTCATCGTTGACCTGTTTACAATAATTATTATTGTGACATTTTCTGTCAGCAGTGTGTAAACCAAAGCTAGCTGGTTAGATAACGCCGGTAACTTATCTAGCCAGCACGCTAACACATAGCAAGCTAGGATACTGTAGTATACTCTTTTCTCAGCAGCTGGTTGATCTCAAAGCTGAACTCTACAGGAAACAAGAGCAATTCAAACATGAAAAATGCCAAGATGCTGGGACTAGTGCCAAATCCCCCAAAAGCAAGCTGCAAGCTAGAAGAGAAAGCTAAACT…
TCONS_00114824	LOC106567395	xm_011516114	XM_011516114.2 PREDICTED: Homo sapiens glucuronidase beta (GUSB), transcript variant X4, mRNA	5.04841e-05	0.16443	0.00728597	0.000435028	0.0463937	0.156247	6.93772e-05	0.00225717	ACGTGACTTTTGGCTGGTCGCGTGACCTCTCTTCTTCGAGCATAAAGCTGTTTGTTGTTCGCTAATGTGGGAGCTATAAAAGATGGAGGGGTTTAGACGGTTAGTAAAGTATTTTTTAGCACTATCTTCAATGTGTAATGTCGGTGATTTCAAGGACAGTGGAATGCTCTTTCCTCGAGAGTCGTCGTCGCGAGAGATCAAAGAGCTGAATGGACTATGGAACTTCAGGGCCGACCTCTCGCTCAACAGGAACTTGGGCTTTGAACAAGCATGGTACAAAAGTCGCCTTGCCGAGAGTGGTCCAGTGATTGACATGCCAGTGCCCGCCAGCTACAATGACATCACCCAGGACCCACGGCTGAGGGACTTCATTGGCTGGGTGTGGTACGAGAGAGAAGT…
TCONS_00139004	LOC106574525	xm_017019230	XM_017019230.2 PREDICTED: Homo sapiens SUMO specific peptidase 1 (SENP1), transcript variant X2, mRNA	0.072367	0.684682	0.106825	0.000275358	0.0341921	0.15719	4.01971e-07	2.68025e-05	CATTCCGAGTTTCCTAGTTGCAACTAGTACATGAACGTGGCATATCCAAGTAGACCGTAGGAAGTCTCTGACGTTTTCCCCCTACGGTTTATACGGTCTTCACGTCACTCATTTCAACACGAATCTAAATGCTAGGCTAACTGTGCTAGATAGAAGGTGAATGGTGGTTTGGCGCAGGTAGAACATTTGTGCCCACAGAGCTTGTATTTTAAACCGCGGATAGTCCTGGCCCGACCGTACGAGGAAGTTTCCATTCTCTCGTATCTGTCTGTGATGTACGGATGGGTAGTTGACGGACTATCGTCGCTTTTCGAGCCTATAACCGGGCAAAAACATTCCGGTTGGCCTGGTTTGAACGTTGTCGGGGAGATAGACTCGCAACGGCAGGATAGCAACGCC…
TCONS_00153862	eif3a	nm_003750	NM_003750.3 Homo sapiens eukaryotic translation initiation factor 3 subunit A (EIF3A), mRNA	1.16837	8.18704	0.141662	4.99753e-08	8.35359e-05	0.160452	7.88104e-16	2.83237e-13	GAATTTTCTCGAACCTGGCAACCCAGCTCACGAGGTTAATTCCTTTCCCAGGAGCTTGTAGAGTGGGTGAATGCCTGGCTCGGATGGACCGGTGAAATTAGTAAAATTCACCTAAACCAACCTTCTCTTCATTCCGCGAGCAAGGCCATAAAATGCCGGCATATTTCCAACGACCGGAGAATGCTCTCAAACGAGCAAATGAGTTCTTGGAGGTTGGCAAAAAGCAGCCAGCTTTGGATGTTTTGTACGATGTCATCAAGAGCAAAAAGCATCGAACATGGCAGAAGATCCACGAGCCCATCATGGTCAAGTACCTGGAGCTCTGTGTTGACCTGCGCAAGAGCCACCTGGCAAAGGAGGGTCTCTACCAGTACAAGAACATCTGCCAGCAGGTGAACA…
TCONS_00018777	LOC106574568	nm_001258289	NM_001258289.1 Homo sapiens selenium binding protein 1 (SELENBP1), transcript variant 3, mRNA	2.90033e-05	0.568473	0.00404647	0.000192746	0.026964	0.160635	8.8988e-05	0.00279554	TTTTTCCAGCAACTAAATGCACAGGCTGTGGACCTGGCTACAAAAGCCCACTGGATGCCATGAAGGGTCCACGTGAGGAGATTGTGTACCTGCCCTGCATTTATCGCAACACTGGCATCCAGAAACCAGACTACCTTGCCACTGTCGACGTGGACCCCAAGTCTCCTACTTATTGTCAGGTCATCCACAGACTGCCCATGCCCAACCTGAATGACGAGCTACACCACTCTGGTTGGAACGCCTGCAGCAGCTGTTTTGGCGACTCATCCAAGAAGCGCAACCGACTTATCCTGCCCTCGCTCATCTCCTCCCGGGTCTACATAGTGGACACTGGGACAGACCCCCGCGCTCCACAGATGCACAAGATTGTGGAGCCCACAGATATCTTCTGGAAGACGG…
TCONS_00073094	LOC106610899			0.0822834	0.543507	0.151007	1.44589e-06	0.000926276	0.160787	7.59018e-17	3.14004e-14	AATAACCTAGATGCAATTGCACCCCTAAAAACCAAAAACATTTGTCATAAGAAACTAGCTCCCTGGTTTACAGAAAATACCCGAGCTCTGAAGCAGGCTTCCAGAAAATTGGAACAGAAATGACGCCACACCAAACTGGATGTCTTCCGACTAGCTTGGAAAGACAGTACCGTGCAGTATCGAAGAGCTCTCACTGCTGCTCAATCATCCTATTTTTCCAACTTAATTGAGGAAAATAAGAACAATCCAAAACTTATTTTTGATACTGTCGCAAAGCTGACTTAAAAACAGCATTCCCCAAGAGAGGATGGCTTTCACTTCAGCATTAATAAATTCATGCTTCTTTGATGAAAAGATAATGATCATTAGAAAGCAAATGACGGACTCCTCTTTAAATCT…
TCONS_00096676	sympk			0.255486	1.64534	0.154524	7.17703e-11	1.40916e-06	0.161542	4.84585e-37	1.45504e-33	AAAAAATGTCTGCAGCATTGAAGGTCCCCAAGAACACAGTGGCCTCCATCATTCTTAAATGGGAGAAGTTTGGAACCACCAAGACTCTTCCTAGAGCTGGTCGCCCGGCCAAACTGAGCAATCAGGGGAGAAGGGCCTTGGTCAGGGTGGTGACCAAGAACCCAATGGTAACTCTGACATAGTTCTAACGTTCCTCTGTAGAGATGGGAGAACCTTCCAGAAGGACAACCATCTCTGCAGCACTCACATGATGGGAGAACCTTCCAGAAGGACAACCATCTCTGCAGCACTCCACCAATCAGGCCTTTATGGTAGAGTGGCCAGACGGAAGCCACTCCTCAGTAAAAGGCACATGACAGCCTGCTTGGAGTTTGCCAAAAGGCACTTAAAGGACTCTCA…
TCONS_00070280	prelid1	nm_001271828	NM_001271828.1 Homo sapiens PRELI domain containing 1 (PRELID1), transcript variant 2, mRNA	3.59464e-06	0.210436	0.00378614	0.000346982	0.0399236	0.162298	9.73678e-05	0.00301604	GCCGCGCCTCTTCCTCTCTGTTCTACCGTATATGGCGTTGTTCTTGACCTTCCCTTCAGCCCAAGTCACTCTGTCATGTAGCTGCATGCTACATTCTTCTAAAAGTAGTAGAAAATGCATTTATCTCCGATGTAAATGGTGTTGCCAACGAGGTATTTGCCAAAGTGTAACCAGTTACATATGAAGTCATCATTTTTGGGGAACGATGGGGAAGTACTTTGCCTGCGTAGATCATCTGAAAAGTTCCTGGGACCAAGTCTGCATTGCTTTTTGGGAGCGATACCCCAACCCCTACAGTAACCATGTCCTAACGGAGGACATCATCTTTAGGGAGGTAACTCCCGGTAACTGTCTGGTCTCTAGGCGACTGCTGACCAAAACTAACCGCGCGCCTCGCTG…
TCONS_00136608	LOC106573202			0.87747	5.56045	0.156681	7.91875e-08	0.000116529	0.164781	1.16184e-32	2.20707e-29	GTATAAGTATACTATGTAGTTACCAATCTCATCATCATCTTATTTCTTTATTATGTTGTTAAGTATTTCACATATACTAATTGTCTCTGTTTTTTCAATTTTGCTCATGTTCTCTTCTGCTCTTATTCTACCCAGACTACCGAATAGCTGTTCAGATCGGATAGGTCTGTCTTGTCTGTAGTGTTTCTGTAATATGCAGTACCTTGTAAAAGTATTCATCCGCCTTGGCGTTTTGCCTATTTTATTGCATTACAACCTGACATTTAAATGGATTTTATTTAGATTTCATGTAATGGACATACACAAAATAATCCAATTTGGTGAAGTGAAATGAAAAATGACTTGTTTAAAAAAATTCAGCAAAAAAATACATGGAAAAGTGGTGCTTGCGTATGTATT…
TCONS_00152320	-			0.0528204	0.368276	0.146454	0.000103539	0.0176465	0.165413	1.55836e-10	2.21458e-08	GTCCAACGTTGCGAAGAGAGCATCAAAAAGAAAATAGGCTCAGTATGTATGCAATGGACCCCACTGATACCAAAAACACCTTTTTGTTCATCTTTTCCTGTAAGCACAGAAACATTCCTAGCCTATTGAGGGACTGGTATCAAGTTATTGTCAAATCAAACATGCTTCTAGTGTGAATGCACTCCCGTGTTTGTTGTTGAAATGCACAAACTGTATTTCTAACTCTGTTTTCCTATGGGCTTCTTCAGGTGTATTGTATAAAATGAAAGCATTGTTACTGATCATCCCTTTGAAGAATTCCCCCCACCCAGTGAGGGAGTAACGTCCACTCCCACGCTGTAAAACCCAGTGTCATTTGCATGGTTTTGAATTGGTGATTGTAGATAAGGGCTCAGTGCC…
TCONS_00047107	LOC106604762	nm_004615	NM_004615.3 Homo sapiens tetraspanin 7 (TSPAN7), mRNA	0.227135	1.4648	0.155216	2.06819e-06	0.00116435	0.165671	6.15973e-17	2.5827e-14	AATGTAATTTCTTCTCATGGAATGTGAATCTGGGTCAATGACGTCACTTCACTTCTCGGATTCTGTTTAGTCGAGAAAAGTTTTCCCAGCACCGCGCCTTGGACATTATTTTCTTCCCCTTTTTGCAACAACGATACTTTTTGACTGACCATTTCTACGGAATAGCCATCATGTCTCCCCCATCAAGAAGGCTTCAAACGAAGCCTGTGATCACATGTCTCAAGACCTTTCTTATTTCTTACAGCGTCATATTTTGGTTTACAGGGGTTTTCCTTCTGGCTGTTGGCATATGGGGGAAGGTGAACCTGGAAGCTTATTTGAAGCTGACCTCTGAAACGAGCACCAACATGCCATATGTCCTCATCGGAACTGGAGCCATCATTGTTATTTTTGGCCTTT…
TCONS_00185417	ef2	nm_001961	NM_001961.3 Homo sapiens eukaryotic translation elongation factor 2 (EEF2), mRNA	2.07115	16.0492	0.128591	6.64698e-06	0.00259698	0.166703	7.43562e-09	7.6647e-07	TTCCCTGCCTATGCCCTCGTGAGGTGGGCAGTATAACATTTCGTGACTCTTTTTCCACGAAGGGAATCCATAACCATCCGTCAAAATGGTGAACTTTACCGTAGACCAAATCCGTGCCATCATGGACAAGAAGTCCAACATCCGTAACATGTCTGTGATTGCGCACGTCGACCATGGTAAGTCCACCCTGACAGACTCGCTGGTGTCGAAGGCTGGTATCATCGCGGGATCCCGCGCCGGAGAGACCCGTTTCACCGACACACGAAAGGACGAGCAGGAGCGCTGCATTACCATCAAGTCTACTGCCATCTCCATGTACTACGAACTCTCGGAGAACGATATGGCCTTCATCAAGCAGTGCAAAGATGGCGTTGGGTTTCTCATCAACCTGATTGACTC…
TCONS_00120132	LOC100136485	nm_001958	NM_001958.3 Homo sapiens eukaryotic translation elongation factor 1 alpha 2 (EEF1A2), mRNA	14.7845	92.3902	0.15862	1.05745e-09	6.0282e-06	0.166832	1.59818e-34	3.91479e-31	TTGAGGGTTCGAGTAGGGAGGGGGAAGGGAAGCGGGGACGCAACCCAGTCTAGCCACCTCCCAGTGTATAAAAACTCAAACTCAACCAGCATTCTTTCTCTTTTTGTTACCTGGGTAGGGGCATCAGCAGTGGTCGAGTGAGCGCACAGTAACACCGAAACGAATTAAGCAACCATGGGAAAGGAAAAGATCCACATTAACATCGTGGTCATTGGCCATGTCGACTCCGGCAAGTCAACCACCACAGGCCATCTGATCTACAAGTGCGGAGGCATTGACAAGAGAACCATTGAAAAGTTCGAGAAGGAAGCAGCTGAGATGGGCAAGGGCTCTTTCAAGTATGCCTGGGTGCTGGACAAGCTGAAGGCTGAGAGGGAGCGTGGTATCACCATCGACATT…
TCONS_00193151	LOC106586023	nm_023011	NM_023011.3 Homo sapiens UPF3A, regulator of nonsense mediated mRNA decay (UPF3A), transcript variant 1, mRNA	0.0539242	0.369715	0.147079	0.000109628	0.0183734	0.167043	2.9811e-09	3.33919e-07	CGAATTCCTGAGCTGACAAGATATTTTCTCAAACTGATAAATGTGAAGAGCGCACGACATGAACAACACAGCGACACAAGAATCGCGGTACTTGGTTTAGAACTCTCGCGAGGGGACAACGTGACTTCCACTGGAGAGGAAGAGAGATGGAGAGAGATGAGGTCTGAAAAGGACCAAATGCCCAGAGGCAGGGAGAGAAGTGTCGTCGAGATACAATTTAGAGATATTCCGAGGGAACATGACGCCGTCTTTGTCAACTCGAAGCAGAAAGAAGAGAAGAAGGAGGTATTTACTAAGGTAGTAATAAGGCGACTTCCACCCAACCTATCCAAGGACCAGCTGGAAGAACAGCTCAGTCCTCTTCCATCCTTTGACTACTTTGAGTTCTTCCCTGCAGAT…
TCONS_00176305	LOC106582728	nm_002506	NM_002506.2 Homo sapiens nerve growth factor (NGF), mRNA	0.106469	0.65041	0.166407	9.68144e-05	0.0169462	0.167099	2.58185e-10	3.55508e-08	AAACAAGTACAAGAGGCTGAGTGGATTGTCTTCACTCAATGAGAACGTACTGGGCATTTTGAGACCTGACTCGTGGAGATAAACCTGTGGAATAACACACACACTGGAATATAGCTCAGTATTGGTTGGGACATCCACTTGTGAAGAGGCAGGTGCCAGAGCCAAGCTGGGGGCCATAGAGAGCCAGACAGACAGTCCTGATGGCAGAAACCTGGAAGGCAGTCTGCTCTGAACACGTGCTCTAGGAGCCCGCCCCGCCAGGGGCCACACTTCACGCGGAAACACTGCACAGGTGTGTGTGTCCATGAGGTCGTCCATGCTGGTCCTGCTCCTCATGGTCAGTGCCCAGGCAGTGGCCACCATGGGAGGGGACTTCTGCCCCCCGGTCTCCGCTCAGCA…
TCONS_00079739	LOC106613766	nm_001961	NM_001961.3 Homo sapiens eukaryotic translation elongation factor 2 (EEF2), mRNA	26.6823	161.684	0.163929	6.76921e-13	3.39584e-08	0.168294	1.76218e-67	2.73378e-63	TCCATCTTGTGTATCATCGCAGGATCCCGCGCCGGAGAGACCCGCTTCACCGACACACGAAAAGACGAGCAGGAGCGCTGCATTACCATCAAATCAACCGCCATCTCAATGTACTACGAGCTCTCGGAGAACGACATGGCCTTCATCAAGCAGTGCAAAGATGGCGTTGGGTTTCTCATCAACCTGATTGACTCTCCAGGCCACGTTGACTTCTCCTCTGAGGTCACAGCCGCTCTCCGTGTTACTGACGGGGCCCTGGTCGTTGTGGACTGTGTGTCAGGTGTGTGTGTGCAGACCGAGACTGTGCTCAGGCAGGCCATTGCTGAGCGTATCAAGCCTGTGCTGATGATGAACAAGATGGACCGGGCCCTGCTGGAGCTGCAGCTGGAGCCAGAAGAT…
TCONS_00002260	arhgap22	nm_001256026	NM_001256026.1 Homo sapiens Rho GTPase activating protein 22 (ARHGAP22), transcript variant 4, mRNA	0.00016287	0.129353	0.00571797	1.83602e-06	0.00109389	0.168689	0.000136225	0.00396129	TCTCCCCTCATCTTCTCTCCCCTACCAACCTCTCCACTTGCTCTGCTCTCGCTGCTCTGTGACTGTCACCCAGCTGGGTGTGCACTCTCTTGTCGGCTACCCTCGCCCTCTTTCCTTGCTCGGTTGCCCCGTTGTTACACTGTCGCCTGCCTGTCTGGCCCTGCTTCTCCAGAGCTAGTATGGGGCAAGACTGTTGCAAGCTCCACAAACCCCAGATGGTCTACACTGTGGGCGGCAGTGGAAAGAAGGATCGTTCAGGTCTGAGCGAGTCTTTCCTGTTGATGGCTAACTCTCAGAGAGACATGGAGGAGTGGGTCAGAGCCATACGAAGAGCTATACGGGCCCCGCTAGGAGGAGGTATCTTCGGGCAGCATCTGGAAGAGACAATGCAGTGTGAGA…
TCONS_00219539	-			0.291212	2.07011	0.140374	3.23465e-06	0.00154249	0.16944	4.32656e-10	5.69625e-08	CCAGGGCCCATAGGGTAATGCATTTTATATAGTGAATAGGATGCCGTTTGGGACACGGCCATGTTACTGTCTGTGCCAGCTGGCCAGTCCTCAGGGTCTAATGGGAAATGATCTGTTCCATTAAACTATAACTTCTAAAAGGACTGGACCAATAGAATGTCATCAATGACTGAGGCCTTTTAGGAAAAACTAGACTGGCAGTGCCCCTGGCCTGCTGCGCTCTTCGAGTACTTTTACAATGGATGGCAATGCTGCTGACTAGCTACTTACCACTCTGTTGTTGAATGATTGGGGAAACATGGACAATACAGCGCTGGAATTCATTGAGGACTGGGGGAAACATGGGCAATACACCGTTTGAATTCATTGAGGACTGAGGGAAACGTGGACAATACAGCG…
TCONS_00182671	rabggta			1.07291	6.33252	0.168935	2.87167e-10	2.7246e-06	0.171695	1.8007e-55	1.86236e-51	GTACAGTTCAATCGAGTACAGGCTTAACTGAGTGAACAATAAAAGAGTAGAAGAAACAGTAGAAGAGGCTTTTTCCCCCAAGACGGCATAGCAGTGCAGACATGGTTTGTTGTCCTCTCGTTTACTTTTTTTATTTTGTCTTTTTTGTATATATTCCAATATATTTTTCAAACTCTTTTTCCATTTTTCAATTAAATATACCTTCTGGTAACCCGCCTCACTCAATGTGACACGGATCCGCTATTTTCTTTAGACCTTATAGCCAAAACTTTCATCGGAAGCTAGCCTGCTAATTAGCTACTAGCTATTTAGTCATTGTTAGCCACTGCTAGAGGCCTTTACCCTCTGCTCAGGCACCAGCCTTTTTTTAGCCTGGATAATACCTGCCAGCCTCGGACT…
TCONS_00159160	rab11fip3	xm_011522764	XM_011522764.2 PREDICTED: Homo sapiens RAB11 family interacting protein 3 (RAB11FIP3), transcript variant X5, mRNA	4.77386e-06	0.0841938	0.00385932	0.000122309	0.0198184	0.172436	0.00016369	0.00461575	CAAGATTTGATGGAAGACAAAATTATCTTTGATTTTACCAAACATGAGGGAGAGGAGGAAATGGCTCTGGATCAGTGCTTAACCTCAGACGCGCTGCCCGATGAGGAAACGTGGGACTTGAAACCACCTGGGGCTATACAGGGTGACAGTGTTCCTGCCTTACAAACTGAACAGCGTGATGGGGAAAGGTTGGCAGACTTGGACCTGTTTGCCGGAACCATGGGTTGTCACAAACGTGATAGTTTTGATTGCCCAGTTCTGGAGTTGAATGGTTTGTCTTCTGACTCTGGATGGACTAGTGAACAAACAGTAGAGACGCTGTCACTCTCTAAGATGGTGGGGTCTGACTCCATGGTCCCTGTAGTGAATCAGAGAGAGGAAGACCCGTCACCTCTGAAG…
TCONS_00102285	LOC106566107	nm_018584	NM_018584.5 Homo sapiens calcium/calmodulin dependent protein kinase II inhibitor 1 (CAMK2N1), mRNA	0.000261305	0.191328	0.00754069	0.000253534	0.032232	0.173309	0.000172089	0.00480166	TTTATTCCTCAGACTTTCCGTGCGGCGCTCCAGCCGTTCTTCTAGCGAGAGGTCGTACAACGGTGGCAGTATCCACGCGGCCCGCGTTTACAGAACAATACGCACAGTAGAACCCACTGGAACATCTGAATAATGTTGCCGAAGCTTTCCGAAAGTACAAATTGAGCGGTTTTTGGGTGTTTTTTTAAAATCCATTTGGATCAATCGCGTTTGGTTGCGCACCAGACGAGACACGTGCCTTCGAGGTAAACAGACAGCAGGACTGGACAGCCAGATAGTAGCCTTGGTTAACGTTACATTGTTTTTCTCCTGCGTTTTAAGCGTGCATAAGCGGTTATAACGCCACCATAGTGGACGTAGACGTCGAGCGGAGGTTCATTTTGTTTTCGTTTGTGCACC…
TCONS_00070285	LOC106612343	xm_017005492	XM_017005492.2 PREDICTED: Homo sapiens ATP binding cassette subfamily C member 5 (ABCC5), transcript variant X6, mRNA	0.440895	2.7223	0.16076	1.87135e-07	0.000204974	0.175875	1.54233e-16	6.10908e-14	TGAAAATCTGCTGCAGTGCGCTCAGGACATCAGACTGGGGTGAAGGTTCAACTTCCAACAGGACAACGACCCTAAGCACACAGCCAACACAACACAGGAGTGGCTTCGGAACAAGTCTCTGAATACCCTTGAGTTGCCCGGACTTGAACCCGATTGAACATCTCTGGAGAGACCTGAAAATAGCTGTGCAGCGATGCTCCCCGTCGAACCTGACGGAGCTTGAGAGGATCTGCAGAGAAGCTTGTAGCGTCATACCCAAGAAGTCTCACAGCTGAAATTGCTGCCAAAGTGGACACGAGGTTGCCGTTCCAGGTAGAGATGTTCATCCAGAACGTCATCCTTGTCTTCTTCTGCCTGGGCGTGATCGGCAGCATCTTCCCCTGGTTCTTAGTGGCTGTG…
TCONS_00216258	-			0.000385609	0.455912	0.00268508	5.04076e-06	0.00210029	0.179051	0.000221354	0.00593777	CCTCCCTCTGGTCTCTCCTCCTCTCTCTGGTCTCTCCTCCTCTCTCTGGTCTCTCCTCCTCTCTCTGGTCTCTCCTCCTCTCTCTGGTCTCTCCTCCTCTCTCTGGTCTCTCCTCTTCTCTCCTCCTCTCTCTGGTCTCTCCTCCTCTCTCTGGTCTCTCCTGTGTTCATCTCCTGTCCCTCCCTCTCTCTGGTCTCTCCTCTCTCTCTGGTCTCTCCTGTGTTCATCTCCTGTCCCTCCCTCTCTCTGGTCTCTCCTGTGTTCATCTCCTGTCCCTCCCTCTCTCTGGTCTCTCCTCTCTCTCTGGTCTCTCCTGTGTTCATCTCTTGTCCAGTGATCTACATCCCTGTCGCTGTGTGAAGCTCTTGTGCTCCTTCTCTCTCTCCCCCCTACAAAATT…
TCONS_00185413	ef2	nm_001961	NM_001961.3 Homo sapiens eukaryotic translation elongation factor 2 (EEF2), mRNA	15.5947	87.4542	0.176815	1.19002e-13	1.49246e-08	0.179695	6.06641e-110	2.82337e-105	GAGGTGGGCAGTATAACATTTCGTGACTCTTTTTCCACGAAGGGAATCCATAACCATCCGTCAAAATGGTGAACTTTACCGTAGACCAAATCCGTGCCATCATGGACAAGAAGTCCAACATCCGTAACATGTCTGTGATTGCGCACGTCGACCATGGTAAGTCCACCCTGACAGACTCGCTGGTGTCGAAGGCTGGTATCATCGCGGGATCCCGCGCCGGAGAGACCCGTTTCACCGACACACGAAAGGACGAGCAGGAGCGCTGCATTACCATCAAGTCTACTGCCATCTCCATGTACTACGAACTCTCGGAGAACGATATGGCCTTCATCAAGCAGTGCAAAGATGGCGTTGGGTTTCTCATCAACCTGATTGACTCTCCAGGCCACGTTGACTTCT…
TCONS_00169200	LOC106580556	xm_011518049	XM_011518049.2 PREDICTED: Homo sapiens dedicator of cytokinesis 8 (DOCK8), transcript variant X7, mRNA	0.372935	3.34078	0.110986	0.000166748	0.0245887	0.180256	8.69271e-06	0.000388633	CTCTCTAACATCAGTTCCATGAGGAGTTAGCTCTGCAGATTGTGGTCAGCACAGGAGTCTGCAGAGAGAACGCATATAAATACGCCTGGTTCTTCTTTGAGCTGCTGGTGAAGAGCATGGCCCAGCATGTGTCTCAGCTGGAGAAGCAAGACGTCCCTCGCAGGAGCCGCTTCTCAGACCGCTTCAAAGATGATGTCACAACCATCGTCTCCGTGGTTACTGCTGAGATGGGGACCATCCTGGTCAAACAGCAGAAGGAGTTGGAGCAGGCAGAGAAGGTGAACATCAGCCTGGCCTTCTTCCTGTATGACCTGCTGTCTCTAATGGACCGAGGCTTTGTCTTCATCCTGGTCAAAAACTACTGCAACCAGATGTCGGCAAAGACCGTTTCCATGCCAA…
TCONS_00035370	LOC106603351	nm_198896	NM_198896.1 Homo sapiens RAB6A, member RAS oncogene family (RAB6A), transcript variant 2, mRNA	0.334804	2.61572	0.127346	0.000262249	0.0330615	0.181041	1.27438e-06	7.40923e-05	TGCGAACACACCCGTAATTTACGCCACTGCATCGGAATGCCACAATCGCTTTGGATTGGTTGAGCCTTGTGCCAGTCGTCGAACATATTAGGTCGTGACAAACATCCTCTGAAACAACTAGCTAGCAGCGATGGAGTGGGAGTGCTGAGGTAGTTAGTCAGCTGAGTGTTCAAGAAGCCAGTATCTACTACCTAGTTATTTAGCTACTAAACTCACCGACTGCCAGTCAAGCCAAGAAATTGCAGTTTAGAAGCATTGCTGCTAATGTTAGCTAGTTAGTTCTTACGGCACAACCCCCCTCAACTTGTCAACTGGGCTGGCTAGCTAGTAGGGATTTAGCTAGCTCACTAAAGTAAGGGGTAGTGTGTTTCCCCCCCCCCCCACACTGTGGGCCACAGT…
TCONS_00021029	LOC106585894	nm_001002243	NM_001002243.2 Homo sapiens aftiphilin (AFTPH), transcript variant 3, mRNA	0.120635	0.707187	0.169581	3.91591e-07	0.000358477	0.181176	2.89216e-16	1.11704e-13	AAAAGATTTAGATGCACTATTGTAAAGTGGTTGTTCCACTGGATATCATAAGGTGAATGCACCATTTTGTAAGTTGCTCTGGATAAGAGCGTCTGCTAAATGACTTAAATGTAATGTAATGTAATGTAAATGTTTACACCACTGAATTTAGGACAGTATAATTTTACTTTATCTCAAAAACATATGACATCGCTGGAGTTCCGAAGATGTCATAAAGCAATGTTTCCCAGGAAACATAATTCAAATTCAAATTTTCCGAATACAAGAAACTCATATCAAAATTTGATCATGAAGCGGAAAGGTACGAGCACAGATTGGTGGTTTTTATACAATTGTTTTATGTAGTAGCTCCATAGACATTTTGGATTCTACCCACATTTAAAGCAAAAGAAAGAAAAC…
TCONS_00028956	fam227a			0.000673299	0.356281	0.00617216	7.84584e-05	0.0147746	0.181294	0.000248298	0.00652014	GGCTAGGGGGTACAATATCACATTACACAAGGACCTTAAGGGACATACATACACTTATAATTCTAACAGCTTTTATGTTAGTAGAGTATTTAGACTAGTAGGCCTGTCTTTATCTGCAATATTTGTTGGATGGCGTCACAGGGTTTCCTCGGTAACGCGCTCTTGAATTCCACACACAGAGCTGCGTGAATTTCAGTACGAGGGGACAGGACGACTGGACAGGTGTTTTACAGCCAGGCAAATTGACCCGTGTCCCTAGGTTTTTTGCTGCGGCGGCAGATGTGGTAGTGGCAGAGGTCCACAATGGCGGACATTAGTGAGCAGTGCGCACCCATCGTGGTGTACCAGGAGGACGTGAGCGAGAACCCTGTCACTGCGCGAAGCAAGAAGGAGAGCCTA…
TCONS_00207904	LOC106589887	nm_178128	NM_178128.5 Homo sapiens fatty acid desaturase 6 (FADS6), mRNA	5.13825	30.8026	0.16541	1.5567e-07	0.000185937	0.181797	1.14862e-16	4.64852e-14	AAGTACACAGCGTGTTGGAGAAGAGGAGGAGAAGAAAAGAGGAGAGGAAGAGGAGAGGAGAAGAGGAGAGGAGAAGTGGAGGAGGAGAGGAGGAGAAGGGGAAGAGAAGGGGAGGAGAGGAGTGCACACCGCAGCTTGTAGTAGAAAGAGAAAAGGAAGGTGAGAACCGTTAGAGTGGTTGTAAAGGAGCTGAACTTCTCAGAGGAGAGTTCCTATCATGTTTACTTCAGTCCGGACCCTTTGTGTTCAGGGCACAATGTCCAGGCTACTATCCTCAGAGTCTGGCCGCTGCCTATGAGTCCGTCCATACGACCGCTGCACACACCGAGCACTGTCGCTTTTACCGTACTTTGTTGTTGGTCAGGAGGGAGGCACAAAGGGAGCTGAAATGCAGAATGT…
TCONS_00094528	LOC106562490			2.84968e-05	0.32804	0.00936231	2.52761e-05	0.00672322	0.182371	0.000264762	0.00687627	ACGGCAGATGAGCGCACTGGCGCTGACATAAGCGACGAGGCTGGACTGATCTAGAAAACACACGTGTTGTACAGCCCACTACAAGAGTTGGATGATAAACCTAGTAGTCTTCTGTTTTCATCCATTTGCTTTTGGACTAGAACAAGCTTTCATTGTACAATAGTTTGTCACATATCTTGTCGGAGAGGTTGTGGAACTAATGTGTGAGGTGTGTGATGCTCTCCAGTGGATGAGAGCCCGTAGGCCTGCTATCCGGTGGAGGATGTCTGCGTCGGACTCTGATTACTCAATAGACTACCTGGCCAGTGACAGTGAGGATAATGACAACGACAGTGGCGTGGGACTGAGCCCCGACGGACACACAGTCGACAGTGCCAGGACGGCACCTTCATCCTCCTT…
TCONS_00087515	LOC106560877			6.70249e-05	0.153436	0.00731623	4.80323e-05	0.0105865	0.183773	0.000280048	0.00719851	TTAATGTGGTGTCTGTGCTGGTGTGTGGTGTCTGTGCTGGTGAGTGTCAGTGTGATCTTTCTACCTACAGATCGGGACTGACTGAGCCAACCACTCATCAGACCACTATGACAGATGCTTGAGAAGAGCCTGTCAGCCTAAGGTTGGAGATGGACTCCCCAGTGAAGAGTGGGACTGTGCGGGAGCGACAACAGCTTACGGTGGGCCCCCCTGTCATGACTTCCGCCGAAGTTGGTGCCTCTCCTGGTTCGGGCGGCGTTCGGCGGTCGACGTCACCGGCTTTCTAGCCTCCACCGATCTACATTTCTTTTTCCATTTGTTTTGTCTGTATTGTACACACCTGGTTCCCATTTCGTTTGAATTATTTCCCTATTTAACCCTCTGGAGCCATCATGGTTT…
TCONS_00146335	LOC106576140	xr_001748835	XR_001748835.2 PREDICTED: Homo sapiens branched chain amino acid transaminase 1 (BCAT1), transcript variant X1, misc_RNA	0.0851227	3.30326	0.0258366	0.000269111	0.0336496	0.184826	0.000291081	0.00742606	TAGGTCACATCATTTCATCAGAGAGAGCTTATAGGCTAGTGACAATCTACACCAAAAGTCCATGACCTGGTTGGAATATCTTTTGTACAATACAAGTTCAAATCTCTCTCTCTCTCTCTCTCTCTCTCTCACTCTCTCTGACAAAGTCTGTCTCTTCAGACCCATGCTTAACATGAACCGTATGTCCAAGTCTGCAGAGACAGCCTGCCCGGGCTCTGGTAAAGATGTATCCACCAGTAACGGTATGGAAGACAGTGTCCACAGCTTCAAGGCGGCTGATCTGGTCATTGAGCTGTCCCAGACCCACAAGGCCAAACCTGACCTGACCAATCTGGTGTTTGGAACTGTGTTCTCTGACCACATGTTGACCATAGAGTGGACCAGCATTGGAGGCTGGCA…
TCONS_00181726	slmap	nm_001304420	NM_001304420.2 Homo sapiens sarcolemma associated protein (SLMAP), transcript variant 1, mRNA	0.227638	1.90521	0.119255	0.000309221	0.0370481	0.18717	1.10495e-05	0.000477932	TCTCTCTCTCTCTGTGTCTCTCTGTGTCTCTCTGTCTCTCTCTCTCTTTATGAATATCACAAGGGATACGTCCTTATCATATGCAGTTAGCTGAGGGACAATCCGTGTATGGGCGCTCTTTGACTCTCCCACCTGGGAGGGGCAGGTACAGTGGGGAGGTTGTTCCTGCAGTGCTTTGCTGTGTGTGTGAGTGAGTGATTGTGACAGGCTGGTTTGAAAATACAGAAGTAGTTTATCTTGCTATGAGAGAAGGGAGGTGGCTGAACTGAAGGTCCTCATCTGATCAACCAACAGGGATATTACTGACTAGTCTCAGACCATCTGTCTACTTATTGTGGTTGGAGTTTACCTGGTTGAGTGTGAAGCCAAGTGCTTATCAGTGTCATCCAAGCACCTTTA…
TCONS_00190076	LOC106585452	xm_024447563	XM_024447563.1 PREDICTED: Homo sapiens outer dense fiber of sperm tails 2 (ODF2), transcript variant X16, mRNA	6.35305e-05	0.14136	0.00876809	0.00020602	0.0280763	0.188798	0.000349294	0.00863787	TGGGTTCAACGAATGCTCTCCAATCAGACAGGTGTCTACAAATCGGTTATGAACGAGCCAATTGCGTACGAGATGACCGGAACCTGTCCCGTCAGCAGAGATTCAGTAGAGACCACACCTGTACATGTACACCTGAAGAGTCAGAAGAGCTGTACTGCAAATGCAAAGACCCCACAGATGAAGATTAAAGAGGTGCAAATCAAAGGGGATATTGGGAACCTGCGTGCCAGAGCGAGGTCCCGGGCCCCCTGGGTGCCGGCCCCAGGAAGAACCTCCACTCGGGATGACGCATACAAGTGGGAGTTGACTGACCTGTCTGATGAGGATAAACAAGAGCAGAGGATACATAGCCAGTGTAACAAATATAGGAGGAAGATTGATGGACTCATGATGGATGTT…
TCONS_00003227	LOC106608943	nm_175709	NM_175709.4 Homo sapiens chromobox 7 (CBX7), transcript variant 1, mRNA	0.148957	0.845101	0.176062	1.0391e-05	0.00353204	0.189378	8.91433e-14	2.32427e-11	AGTGTCATTTGCGTGCGCGGACCCATGTTACGGGCGTTTCGCTCGAGCTGAGCGTTGTTTTGGCACTGTGGAACGAAGAGCGCGCGTTTGGAAGTACGGGGACGCGCCAAACGGTGCAGATGTGTCGCAGATTTGAGAAGTCACTATCAGTTTATTTCAAAGAGTGAGCAGAACGTTCTATATCGGACCAATGGAGCTGTCAGCGATTGGTGAACAAGTGTTTGCAGTGGAATCAATAATCAAGAAAAGAGTTAGAAAGGGGAATGTGGAATATCTATTGAAGTGGAAGGGATGGCCCCCCAAATACAGTACATGGGAACCAGAGGAGCACATCTTGGACCAGCGTCTGGTGCAGGCCTATGAGGAAAAAGACCAGAAGGACAGAGCTCTAGGGTACCG…
TCONS_00207901	LOC106589887			1.60287	9.9203	0.160231	6.04924e-06	0.00241613	0.189683	5.89497e-10	7.57613e-08	CGGTGAAGAGAGAGGGAATAAGCAGCAGAATCCTTTCTGGAGCTGAGCAGCTGCAGGGTATAGAGTTGTGTGTCCGTGCAGTATGCATGGCTTTGTGTGTGGTGTGTGACACAGGGACTTGCCCGGGCTCACTTAGCTCACACCCATAGAAGCCACAGGACGTCCCCAGAGCTGCTGCTGTATTAAACATGGACTGCACTACAGGAACAACCTGACAAGGAGAGAGGAGAGTAGAGAAAGGAGAGAGAGAGAACACAGAGAAGCAGAGGAGGAGAGGAGAGAGAGGAGAGAGAGAGAGAGAACACAGAGAAGAAGAGGAGGAGGACGGGGAAAGAGAGAAGTACACAGCGTGTTGGAGAAGAGGAGGAGAAGAAAAGAGGAGAGGAAGAGGAGAGGAGA…
TCONS_00192451	rpgr	nm_006307	NM_006307.4 Homo sapiens sushi repeat containing protein, X-linked (SRPX), transcript variant 1, mRNA	3.32887e-16	0.0851472	0.00667719	1.69928e-05	0.00506213	0.189892	0.000363612	0.00893736	TGTTCTTATACTTTCCAAAGATGTTGAAGGGTGTCCCGTGCGTGAATATGGACACCTGGCTGGTAGTGTCTCTGTTCGTGTATGTCCAGTTCTGCTTCAGTTTAGACTATGAAGAAGAACTTGACAGGTGAAAGCAATTGAAGGCCATTATTTGCTGTCATCGTTCTATCTCTCTCATATCAGTGACCAAGAAGAAGAGGAAACCAACATCACAGGTCGGCCTACTATGTCTATGGAGATGATGAAGACACGTATGCTCGTAGAAGTGGAGGGACCCCTTGGTGCGCTCCCATCAAGGTGAAGCACGGCGATGTGAATACTATGGAAACGTGATGGGATCGCGCTGTAAGATCCGCTGTAAGATCCGCTGTAAGATCCGCTGTAAGATCCGCTGTAAGA…
TCONS_00093670	LOC106562188			0.130375	0.77095	0.168503	4.99296e-06	0.00208808	0.190477	4.38238e-10	5.76159e-08	CAAAAGGACAGACTATTTGTTTACTCAACTTTACTTGACTAGGCTACATGTTCTTTGTACCTTGGTCAACAGCCAAGTGAAATTCACATGATTTCGCAAAGCTGGTATTTTTTAAGCTTGAATCCTTTACAACAAATGCAAAAACACAAAGTAAATGTTTCCCTCCAGATGTTTCAAAGATGGTCTTCTCTGATACTAGTTGGCTGTGGCTGAGCTCCAGATGGGGCCAGGGTTTAGACATGATCCCAATAACGGGTTGGCAAGAACAGAGATTTTGCAATCTCTCAGATTTTCGGGAATCAGAGCCGAAGCTGTGGCCAGCAAAATTCCCAGGGGTGGGCAGACAGGGGGTGAGTTCTCTCCTCAGCAGATTTAAGGCCTTGGTCCCATAACTTCTCA…
TCONS_00113996	LOC106566994	xm_006715123	XM_006715123.1 PREDICTED: Homo sapiens peroxisome proliferator activated receptor delta (PPARD), transcript variant X8, mRNA	1.69528e-05	0.15065	0.00786984	0.000247011	0.031746	0.192163	0.000401127	0.00964908	GATTTTAAACCTAACCATAACCTTAATCACACTGCTAATATAATGCTAACCCAAACCTTAAATTAAGACTAAAAAGCACATTTTTGTTTTCATGAATTTTTACGATATAGACAATTTTGCCTTTGTGATTCTGTAACGTTAATTAGTGGAAGCAGACACTCAGAGGGCAACAGCGGTGCGTGGAGAAGGTTGACTGAGTGAGGTGTATGATTCACACTGGGCTAACAGTAGTTAGCAAGAGCTCACTGAAAAGTTTAATACAAAATGTACTTTAACCAGCCAGCTACCAGACACGGAGACTGTACTGCAAGCATACAGTACAGACTATTTGACCGTATTGACAGATGAATTGGGATTTTTTTTTACAAGTTCAGAGCTAGCTAACGTAAGCTAGCTAGC…
TCONS_00189106	LOC106585134	nm_001297559	NM_001297559.1 Homo sapiens HtrA serine peptidase 3 (HTRA3), transcript variant 2, mRNA	3.19902	17.8215	0.177685	1.04809e-07	0.00013764	0.192276	1.2965e-17	5.91574e-15	CAAATCCTCTACATAAAGTCACACAGCTGCATTCCAGAGAGTTCACTTGGGGGACTTAAAGGACTAAGCAAGAGTGGAGCTCAAAATCAGACTGCTGCTACTGGAAACATAGTTACAAGACATTTAGACAGACTAAACTGCAAACTAGACCAACCTGAAGCTGTGGATTCTGAATGTACATTTTGCACATGCATTTTCTTTTCAAATAAGGCATAATTTAGATAAAATAGGAGGTGATATAGACAGGTATACGCAAAACGGGCAGGAGGACTTGAACTTGTTCATTGTTGGTTACGAATTGAATTTACAAGAGTTATCACCTTTTTTTGGACCATGATAAAGTTTGTGGTTTGCGTTATCTTCGCCTCTGTGGTTCATGCGCGGTTACTTCGCAAGAGA…
TCONS_00165390	LOC106580620	nm_000436	NM_000436.3 Homo sapiens 3-oxoacid CoA-transferase 1 (OXCT1), mRNA	0.889414	4.9005	0.179813	1.80937e-08	4.36388e-05	0.192958	7.02668e-19	3.71624e-16	CTGTGAGTTCCTGCAAAGGCTGATCACACATGCACGCCATAACTCAACCGCCTCACATTGCTCATCATTTAGAAAAGCCTGTTGGTTAGCTTCAAAAACATGGCGGCCCTTAAAGTATTATCACGAGCGGATAATGTATTCTTCAAAAACCTATCTGCCACCTGCAGACCCAATTTGAACTTCACCCATTCCTTGATCAAGATGTGTGGCTGCTCCTTCTCCACCTCCAGTCAGAGAAAGTCACAGTTCTACACAGACCCGACAGAGGCTGTGAAGGACATCCCCAGTGGAGCCACCATCCTAGTGGGAGGGTTTGGTTTGTGTGGCATTCCAGAGAACCTTATCAACAGTTTATTAAAGACTGGCGTGAAGAGCCTTACAGCCGTCAGCAACAATGCT…
TCONS_00249346	-			0.809049	4.73298	0.171238	2.11588e-05	0.00599013	0.1931	2.20712e-11	3.77654e-09	AGAACCGGCACCAGTAGAAGCAGAGGTGTTAGCCGAGGTGGTCGCTGAGACAGCCGCCATCGAGGAGGTGCCTGCAGCAGCAGAGGAAGTCGTGGCAGAGGTCACAGCCGAATCCGTTGCTGTCGTAGAGGCGGTTGCAGAGGTTGCTGTGGAACCAGAGGTCGTCGCAGTTGAGGTGCCCGCAGTGGAAGTCGCCGTGGTTACGGAAGAAGCTGCCCCGGAGGCTGTCGCAGAGGCTCCTGACGCCGTGGAGGCGGCTCCTGACGCCGTGGAGGCGGCTCCTGACGCCGTGGAGGCGGCTCCTGACGCCGTGGAGGCCGCCGGTGAGGAAGTTGTGGCCGAAGTAGTGGCTGAGACTGCTCCCACCGCCCCTGAGGCAGAAGCTGCCCCTGCCGCCGA…
TCONS_00195581	LOC106587064	nm_001256627	NM_001256627.1 Homo sapiens BR serine/threonine kinase 2 (BRSK2), transcript variant 1, mRNA	0.000198819	0.12034	0.00666016	8.89473e-05	0.0159933	0.194689	0.000438624	0.0103941	TTGGCGTCAGTCAGCACTAAAATGCTATCCGGTTAGATTTCCCCGTCAACGGGTTGTGCCAAAACTGTGCTCACTGCGCCTTGCTTCCTCTCCACAGCACGAACACGGACGAAAAGAACGCCATGTTATCCAGATTTAAAGACGCTACATTTCAGCAGTGAAAAAGAGGAGGGAGAGACGGAGGAGAGTGAACTAACAACATAGGCTAGAAAGGGACTCGGAGAAGAGAGAATCCCACCGACCATCTGCGTGAGGCGAGAGAGAGGAGGAGGAGGCCAAAGGGAGAGCAGCAGCAGACTGCGCTTTGGAATAACCTACGGTGTCCGTTGATTTGAAAGGAGAATTTTGAATTGTATTTATTATTCTGCGAGACGTTTTACTAAATTCCCACAAAATGTC…
TCONS_00219876	-	xm_017002480	XM_017002480.1 PREDICTED: Homo sapiens BCAR3, NSP family adaptor protein (BCAR3), transcript variant X1, mRNA	0.357735	1.9952	0.17944	1.05553e-05	0.00357225	0.195883	2.12483e-11	3.64913e-09	CTAGTCCATTCACTGTCTACTGTCTGTCTGTCTTTCTGTCTGTCTGTCTACTGTTCTAGTCCATTCACTAACAACTGTCTGTCTGTCTGTCTGTCTGTCTGTCTGTCTGTCTGTCTGTCTGTCTGTCTGTCTGTCTGTCTGTCTGTCTGTCTGTCTGCTGTTCTAGTCCATTCACTAACAACTGACATGGTGCTGACAGACCTAACTAATAGAAGGGATTTGGTTTGGAATCAGCTGACTGGTGGAATGAACCTGGATTTACAGTAAGAGGAGGAGTGTCACTGCATACCTGAGTCAGCTGAAGGTGTTTGGAGGTAGCAGGGAGATGGATTCTCTGAAGAAGGAGTTGGAGGAGGAACTGAAGCTACCTGCTGATGACCTGAGGAGTCACGCCTGGTA…
TCONS_00045159	tmem67	xm_006716686	XM_006716686.4 PREDICTED: Homo sapiens transmembrane protein 67 (TMEM67), transcript variant X5, mRNA	1.02373e-05	0.114303	0.00797595	6.1003e-05	0.0123697	0.196057	0.000469053	0.0109865	AATAACAGGAAGTCAGTTTCTCTACCATGGCAACTGGGAAGTTACTTGTGTGCGGATTGGCACTATTTCTAACAATAAAATCAAACCTACTTCACTCCCAGCAGTTTACGATTTCGTTTCAGCGTCCTTCAGACTGCGGCGTGGAACAGTTCTACGACATCTCCAGTCAGTCCTGTGTGAAATGCGGTCCGAACCAGAGTTCGAGTGCAACTGGTCTGTCTTGTGAATGTGTGACTGGGTTCAGAGTTCTCGCCACCAACGGAGCTTCCATCACCTGTCAGCAGTGTCCACTAGAAAAACCGGCAGTAACAGAGGATGGCTATGGGTGTATCCTCTGTCCGGGCAGTCTGACTGAGCAGGGAACCTGTCAGTGCCCGTCTGGGAGTATACTGGTGGAGC…
TCONS_00185830	LOC106584662	xm_011538714	XM_011538714.1 PREDICTED: Homo sapiens thymine DNA glycosylase (TDG), transcript variant X1, mRNA	5.58235e-05	0.16939	0.0117853	0.000124009	0.0199264	0.197323	0.000500153	0.0115665	TACTTTTGTTGGGGGTAAAGCTAACAATAAACTGAAAAACGCTTCACCCCAATGTTCCTAAATGGTCTTTGTTTTGGGTCCATTGATCGCCCTCAATCGGTACATTTTGTGAAAAAGGAATTCTAAACATATGTATAACAGGTACCAGTCCACCCAGCAGCACCCCCAAGCTCAACATGTTATGCAGTACCATAACACGGGTCATATGGGTCATTACATGGAGGGATCCAGAGAGGACCGGGTCATGACAGAGCTGTCTGTCCACCAGGACCCCCCTGTCCACCAAGAGCTGGACTTCCATCACGACTTCCATCAAGAGCCTATTGTCCAACATGATCAGCCTGTAGATACATCACAAGCTCCGACGCCAGGGAAGAGAAAGAGAGGTCGGCCTCCCAA…
TCONS_00119195	LOC106569487			0.0755893	0.436752	0.172527	4.72004e-05	0.010468	0.201465	7.3559e-09	7.59936e-07	CGGACAGGTGAAGACGGGTGCGGCTTCAAGATGAATCGACTTGTGGTTATCGTTGCGACACTCTTTGTCCCCACTACATACAGTGCTGCAGGCGGTTCGTGGTGTTACCATGATCCTAGTTGTGATGACACCACTTGGTCAACCATTGTCACTGAACATTGCAACGGATCCCGTCAGTCTCCCATCAACATCGTCTCTGCATCGGCAGTGGTTGATGAAACCCTGACTGCCTTCACCTTCACCAAATACGGAGACAACTCCACAATGAACAAGATCAAGAACACTGGCAAAACTGTCAAAGTGACGCTCACGAGTGGTGTCCAGGTTAAAGGTGGGGCACTGTCAGAGGCCTATGACAGCCTGCAGTTTCACCTCCACTGGGGGAATGGTACCTCAGTC…
TCONS_00174708	prmt2	nm_001535	NM_001535.4 Homo sapiens protein arginine methyltransferase 2 (PRMT2), transcript variant 2, mRNA	0.289508	1.45656	0.197798	4.55316e-07	0.000399502	0.201788	1.12611e-24	1.19115e-21	CAATTGGACAAATTCAGGTAGGTCCCTCCCATGTTTCCAACGGACACATACGTAGACATGAAAGCCTGAAACCGGAAATAAACACAGCTGGCTGTAGGCTATAGTAAATTAACATAAAATATGAAATATCATGCTGCTTTTTATTACCTTTAGGTCGCAATACCAGAATATCTCTGCCCGAGACTAGCAAATTAAATTAATGACTGACTATAGCCAAGTTATTAGAAGTTTGTGGACACAACCTCCAGCCTGAAGTTTTGATGTTTTAGAAAGTTGATTCTATCAGGATGCATCAGGAGGATGAAGATTACACCAATCCACCAGAGGAGTTTATAGGACTGTCTGATTTCACGAGCTGCGGCAGCGACCAGCTGAGTTTCAGAGCTGGAGACAGGTTAC…
TCONS_00068344	LOC106611368	nm_013989	NM_013989.4 Homo sapiens iodothyronine deiodinase 2 (DIO2), transcript variant 1, mRNA	1.92195	10.5448	0.180936	3.33e-06	0.001573	0.202905	4.90072e-12	9.48375e-10	GGGGGTAGCACTCGGTCTGACGTCATGATCTTACAACAAGATACGCCTGGAGCTCTATCACGGAGGCGAATAATTTACGGTATAAAAAGATTTACAGCCGAGAGGGCTAACTCGTTGGAGCACACAAGCAATTACAAAGCCAGCTAGATACAACTTTTGGTACCAGCGGAGCGCAGCGCACAACCCTCGAATACGCTCCTCGAGCCCTCTCTTGCCTCTTTTTTTTTTATCCCGGGTGACAATTCATTTGTGCGCTCCAAGTCAAGTCAGAGCGCACTCCGTTGAAATGAGAGCAGCAGCATAAAGACCCTACAGCTTCGAGAGAGGGGACAGAGACATATTTAGTGTTTGACAGTGTCAGACAGTGAGCGGGGAACAGCAGAGGAGCACCTGTCTTCG…
TCONS_00121593	LOC106570689	nm_023009	NM_023009.6 Homo sapiens MARCKS like 1 (MARCKSL1), transcript variant 1, mRNA	5.22337	25.9163	0.199844	1.5283e-10	1.91671e-06	0.205505	3.22404e-42	1.42905e-38	TCATAAAGGTGCTCATGATTGGATAGAGTCGTGTGACCACGCCTGTTGGTGGTATCTTGGTGTATATTGAAGCGCTGCGTTCAGCCACATCTGAAACTAGTGGGTATCCTTCTACGGGAGCGACAGGTTGAAGTGCGAAGAAACGAGCTATTCTTGCTTCAAAGGATTCCCCCCTCCCCCCCTCCAAAATTACACGATCGCCTTTCTTTTCTGTTGCCATTGGATCCATAACACTGCGCGGGGCTGGATTAAATTGAGACCACTTTTTGTTTTTGTTTTTCCCTTTGAAATTTTCTTTAAAAACACCGAACAACGATGGGTTCCCAAGCGTCCAAAGGAGAGGTAGTAGTGGAGGCGAAAGCTGCTGCCGCGGACGCGGTTACCGTCAAAACTAACGGA…
TCONS_00115766	LOC106568062			2.81179e-05	0.325	0.00720819	9.87072e-05	0.0171936	0.205619	0.00067186	0.0147322	GGACAATTGACAGATCTCAATAAATGCAGAGAGGGGAAAGGGAACGTCAACTGTGAAGCGATCTTTCTAGCCAGAGATACTATGGCTCTCGCCTGGAGATACATGGTAGTCTAAAGACCAGTGCATCATGCATGTCACCATCCACCCCAATACCCCAGAGCACTTTTGATGCACTTCGACAAGTCCACCCCTCGGTCTGCAAAAAATACTCTGGTTGTGGGCTGGTTGTTCCTGAGAAGCTACAGGGCTGTAAGGTGCTGGATCTGGGCAGTGGCTCTGGCAGAGACTGCTTCATTCTCAGTAAACTAGTGGGCCAGAGCGGTCATGTCATCGGCATTGACATGACAGCTGAACAGATCCTGGCATCACGCAAATATGTCCAGTACCACCAAGAGAAGT…
TCONS_00087519	LOC106560877			0.510142	2.65649	0.190381	1.70336e-05	0.00506824	0.20607	1.44866e-14	4.45031e-12	TTAATGTGGTGTCTGTGCTGGTGTGTGGTGTCTGTGCTGGTGAGTGTCAGTGTGATCTTTCTACCTACAGATCGGGACTGACTGAGCCAACCACTCATCAGACCACTATGACAGATGCTTGAGAAGAGCCTGTCAGCCTAAGGTTGGAGATGGACTCCCCAGTGAAGAGTGGGACTGTGCGGGAGCGACAACAGCTTACGACTCTGACACCCCCTGATGGAGGCTACGGATGGTTCATCCTGCTGGCCTGCTTCCTGGTGTTTGGGCTGACCTTTGGAGTGATCAAGGCCTTCGGAGTGTTCTACATGGAGATCCACAGCTACTTTGAGGCCACAGCAACAGGAACCTCCTGGATTACATCCATCGCTGTGGCAACCATACACTGTGGAGCCCCCATGG…
TCONS_00163339	LOC106579677			0.170404	0.869184	0.197076	2.88472e-05	0.00732364	0.211996	1.78541e-12	3.81169e-10	CGAGGACGTGAGGACGACAGTCCATATGTTAAAAGGGCTAATGTCAAACTACAGAACTAAGCCAACTTAAGCGTGAGCTTAAAGTATGGCAACTTGGTATGAACTTTGAACTCTTATTCACTAAAGAAGTGATACCTCCTAGCCGTTGAGTGAGCAGCAGCAGCTGTAAACGTGGGCTAGGGAAGGACGGACAAAGTATATTTTCTACCAAACACACGACGTTACTACAACGCATCCGTTCTACCAGACATTCTTCAGAGGACAGGAACATCTCTGTTGGGCAACCCGGCCTTCCATCTACAACCAACCTATTGAAAGCGCAGCTCAGAATGATATCCAATCCCTGGTAATGGGAGAGAAAAGCTCATGGGAAACTGGAAGGAAAACTCAGCCAAGCAT…
TCONS_00029318	LOC106599662	nm_013245	NM_013245.2 Homo sapiens vacuolar protein sorting 4 homolog A (VPS4A), mRNA	0.212139	1.16294	0.18239	2.23375e-05	0.00620665	0.212833	3.23548e-08	2.85194e-06	CAGTCTATGACTTGGGTGGCTGGAGTCTTTGAAGCTTTTTAGGGCCTCTGACACCGCCTGGTATAGAGGTCCTGGATGGCAGGGAGCTCGGCCCCAGTGCTGTACGCACTACCCTCTGTAGTGCCTAGCAGTGGGATGCCAAGCATTTGCCATACCAAGTGGTGACGCAGCCAGTCAAGATGCTCTCAACGGTGCAGCTGTTGAGTTTAATTTGTAACACTGCAAATTACATTGTTATTGAAGGTACGAGGGCCATCGAGAGACAACCCCAACATCGTGGTAGATGACCTTTTGACCCCATGCTCCCCAGGAGACCCGAACGGCATCGAGATGACATGGATGGAAGTCCCTGGGGAAAAGCTATGTGAGCCAGTTGTTTGTATGTCTGATATGCTGAGG…
TCONS_00023163	LOC106597213			5.50598	30.6941	0.17867	3.76859e-05	0.00887065	0.214388	8.25892e-08	6.57057e-06	CTCAAACCAGTGCGCCTGCCACCTACTACCATACCTCGTTCAAAGGCACCTAAATATTTTGTCTTGTCCATTCACCCTCTGAATGGCACATATACACAATCCATGACTCAATTGTCTCAAGGCTTAAAAATCCTTCTTTAGCCTGTCTCCCTTCCTTCATCTATACAAATGTAAGTATATTTAACAAGTGACATCGATAAGGGATCATAGCTTTAACCTGGATTCACCTGGTCAGTCTATGTCATGGGAAGAGCAGGTGTTCCTAATGTTGTTTACACTCATTGTATATCAATATTGTTTGGGGAAAAAATGCAACTGTATTGACATCAACTTTTTGATATCGGTGCCCATCACTAATATGAACTGACTAAAATGAATCTCAAAACAAGTAGTGTTCAC…
TCONS_00081520	-			0.283292	1.46943	0.191144	4.2222e-06	0.00181968	0.215145	1.56225e-09	1.85481e-07	GCCAAATAGAGTCAGTCACCCACAGAGTTCTATGTCCAACTTAAAAAATAACCAATAACCTGACTATTCGCTTCAGACTGTCCATAATGGTGCAAGAGCAGAGCTAGAATCCTGAATATCAAAATGTTTCAGAAACTTACCCCAACAGCAATTGACATCCTGAGCCGCATTCTGGAGGTCCAGGGCGTCCAAAAACATAAACAAAGGCTCCAAAAATACCCAAATACGTCCTTTTACAAATGGCAAAGCTCCCAGTATCGTGATGCAGGTCTTTAGATCTTGTGCACATTAAATTGTGTCATTTATTTATCTGGAACATTATAATGCATTTTGTTGAACTTGAGCGACAACTATTCCCCCTCAGGAGACTGAAAAGATTTGGCATGGGTCCTCAGATCC…
TCONS_00222366	LOC106594220			4.36261	23.0136	0.189214	3.46437e-06	0.0016117	0.215473	2.76116e-09	3.11329e-07	TTTGCTCTCTTTGGTGAATTCTCTGCCTCCAGTCTAACGAGCGCAGTCTGTAGTTGCGTGATCACAGCTGGTCTCTCCTCAGTCATCCAGCAAGACTCCTGTACCACCACACACACTGTACACTAGATCCTGGATTTGATCAGAAATGTTTTTCTGTAGATCGGCTTGGCAGAGACTGGGGCTCCTGGCACGAATGACAGTCGCCCTACCCCTATCCAGAAATGTGGTTCCAGTGCGGCAGATGTCCGTCGGGATCCCCGGTGGCTCTGCCACCAACGTGGCGTACGCTGTTCTGTGTGGAGGAGGCCTCACTGCCGCTGTAGTCTACGCTTACAAGACTGTGAATGGTGACAGTGAGCGGTACAATGACAGACTCGCCGAGATGAACTCGAGGCCCAA…
TCONS_00144312	LOC106575067	xm_005257412	XM_005257412.4 PREDICTED: Homo sapiens nuclear factor, erythroid 2 like 1 (NFE2L1), transcript variant X3, mRNA	0.321505	1.51323	0.21136	7.91137e-07	0.000613476	0.215664	1.19679e-21	9.44067e-19	CCGTTACCACCTTGTCAGTCAGGCTGCCGCTGCTAGTGGGCAGGGCCGTTTAGCGGCTGGGGTTTCTTTACGCTTTCATTATTTCTAGACCTCATTTTTTATTTCTATACAAGTGAACTATGTTCATATTCAGGACGCTGTTCGGTAAGATTTCATTTGATTTGTGTTAGTGTAAGGGACTTTAAAGATAATTGCGGCTCTGGGCGTTTAAGAGCAAATTCACAAGGGAATATCAACTGCGCAATGATGGAGGTAGAATTGTCAAGTGCACATCGAAGTCAACAGGATATGAACTTGATTGACATCCTGTGGAGGCAGGACATTGATCTGGGTGCCGAGCGGGAGGTGTTTGACCTGAGCCTGCGGCAGAAGGAGGATGAGCTGCGCAGGCAGAGGGAA…
TCONS_00189105	LOC106585134	nm_002775	NM_002775.4 Homo sapiens HtrA serine peptidase 1 (HTRA1), mRNA	3.93213	18.8807	0.206134	3.87703e-08	7.34701e-05	0.218532	1.05091e-18	5.46486e-16	ATCCTCTACATAAAGTCACACAGCTGCATTCCAGAGAGTTCACTTGGGGGACTTAAAGGACTAAGCAAGAGTGGAGCTCAAAATCAGACTGCTGCTACTGGAAACATAGTTACAAGACATTTAGACAGACTAAACTGCAAACTAGACCAACCTGAAGCTGTGGATTCTGAATGTACATTTTGCACATGCATTTTCTTTTCAAATAAGGCATAATTTAGATAAAATAGGAGGTGATATAGACAGGTATACGCAAAACGGGCAGGAGGACTTGAACTTGTTCATTGTTGGTTACGAATTGAATTTACAAGAGTTATCACCTTTTTTTGGACCATGATAAAGTTTGTGGTTTGCGTTATCTTCGCCTCTGTGGTTCATGCGCGGTTACTTCGCAAGAGACAA…
TCONS_00146826	LOC106576312	xm_005268887	XM_005268887.4 PREDICTED: Homo sapiens protein phosphatase 1 regulatory subunit 12A (PPP1R12A), transcript variant X9, mRNA	0.000223863	0.11575	0.0074868	0.000279754	0.0345232	0.21912	0.00105982	0.0214164	CCCCTTCCCACGCCCCAGTGCGCTGTGGGATAGTGGCACTATAAAGTATATCCTCTCTCCGAGAAAGATAAGAAGCCCGAGACAGGAGGGGATGAAGATGGCGGACGCCAAGCAAAAAAGGAACGAACAGTTGAAACGGTGGTTAGGGTCGGAGACAGACATCGAGCCTCCTATTCTGAAAAAGAAGAAGACGAAGGTGAAGTTCGACGATGGCGCCGTGTTTTTGGCTGCCTGCTCAAGCGGCGATACCGAGGAGGTGCTCCGAATGATTGACCGGGGTGCTGACATCAACTACGCCAATGTAGACGGTCTGACTGCCCTCCACCAGGCGTGCATAGATGACAATGTGGACATGGTGACGTTCCTGGTGGAGCATGGGGCTGCCATCAACCAGCCCGA…
TCONS_00008319	LOC106600509	nm_000671	NM_000671.4 Homo sapiens alcohol dehydrogenase 5 (class III), chi polypeptide (ADH5), mRNA	37.9964	224.722	0.168151	0.000182236	0.0260161	0.22	5.02656e-06	0.000244452	TTTAAAGATTGTCCAAACCATCCCTCTGTCACACTCTCTCCCTCTAACTCTATGCTGAAATATATTGCTCTTCTCTTCCAAACTCCTTAGGTTGATAGAAGATGGCAACTGCAGGAAAAGTGATTAAATGCCGCGCTGCAGTGGCATGGGAGCCAAGCAAACCCCTGGTGATGGAGGAAATTGAGGTGGCTCCTCCCCAGGCACATGAGATTCGCATCAAGATAGTCGCCACGGGTGTGTGCCACACTGACCTGTACCACCTGTTTGAGGGGAAACACAAGGATGGCTTCCCTTGTGTCCTGGGTCACGAAGGGGCTGGGATTGTGGAGAGTGTGGGGTCTGAAGTGACCAAGTTCAATCCAGGTGATAAAGTCATCCCTCTGTTCATCTCCCAATGTG…
TCONS_00034714	LOC106603067	xm_005262287	XM_005262287.4 PREDICTED: Homo sapiens DMRT like family C1 (DMRTC1), transcript variant X1, mRNA	0.366387	1.87725	0.192706	3.01178e-06	0.0014871	0.221382	8.42944e-09	8.53786e-07	CCGTGCTTGGTCATTCTGATTAATACATTTTGTTATTGTGCTGGCTCCATCTGTGTGTATCTCCATTTGCCGATACATGTCCACATCTTTTATGTGTTTGAGAGGAAGAAATGAAAAGGAAGAGCAGGGATATAGATAGGAGGAAAAGATGGAGCACATTTAAATGGAGAGATGTTGGCAATGGCTTTGTCTCCTGCTCTGTTGGGCTGTGTACTATGGCAACACTGTGGGTGGGGAAGGGTTAACTAGCTTGGAAGGAAAATATTTTACTCGGGGAAGTCTGAGTAGAACAGGCAACCAGAAAAATAAAAGGGGGAGGGGGGGGATATCAGATAAAGGAAAGGGGAGCTATTCTCCAACCTGTCGATACTGTTGCTTGCTGTGAGAATGAATGTGTCA…
TCONS_00212900	serf2	nr_037672	NR_037672.1 Homo sapiens small EDRK-rich factor 2 (SERF2), transcript variant 6, non-coding RNA	2.14816	9.93705	0.214732	2.1643e-10	2.26197e-06	0.221938	6.01431e-29	8.48218e-26	GCGAGATTTCTGTACGGTGTTGTTGTGACGTCAGGTTCAGGAAGGTAGCTACTAGCTGTCGGCGGCCCTTTGGGTGAGCTTATCTACTATTCTGAAAGCATCAAAATCGGAATAATGACCAGAGGAAACCAGCGTGAACTTGCCCGAGCGAAGAATGCCAAGAAGCAAGCAGACCAGACCAAGGGCAAGAAGAGTGAGGATGGGTTGTCTGCTGCTGCACGCAAGCTGAGGGATGCAGAGATAATGCAGCAGAAGCAGAGAAGGGCAGCTGACAAGGAAGGTCATGACCCCAAGTCCAAATAACGTCCAGAAGACAGACACCCGTCCCATTGTGTCACAGGACTTCTTCTTGATGTTATGAGAACGGATCTCTACATTTTAGATTCCTACATTCTTCCC…
TCONS_00157114	LOC106578327	nm_001286478	NM_001286478.1 Homo sapiens eukaryotic translation initiation factor 3 subunit C (EIF3C), transcript variant 5, mRNA	5.79913	26.5355	0.216814	2.99302e-11	7.5074e-07	0.222497	1.0203e-41	4.12919e-38	GACGTCACGTCCCTGGAACCACGTTATACCTCTTTCCTGAAGCCAGTGCCTGAAAGAGGTTTTGCACTCGAGTGCTGTACCCGTAAAATTGCAAAGGTGGAGTAGAAATCATTCCCAAGTGATCAGACACACAACAGAAGATTTTTCCTGGACATAGATTGACGGCAGCCTTAAGCAATGTCACGTTTCTTTGCCACCGGGTCCGACAGTGAGTCTGAATCCTCCTCGTCGGCTGACGAGATCACCCCTAAAGCACCTGGAACTACTTTCACCAAGCAGTCATTGCTACTTAGTGACGATGAGGAGGACACCAAGAGAGTGGTGCGCAGTGCCAAGGACAAGAGGTTTGAGGAGCTGACAAACCTGATCAAGACGATCCGCAACGCCATGAAGATCCGA…
TCONS_00181927	LOC106583902	nm_173201	NM_173201.3 Homo sapiens ATPase sarcoplasmic/endoplasmic reticulum Ca2+ transporting 1 (ATP2A1), transcript variant b, mRNA	0.303519	1.67589	0.179428	3.79196e-05	0.00890295	0.223253	1.64427e-06	9.22555e-05	GCCAGGTTGCACTTTCTGTCAGTCCAGGGCTCCAGTTTTGCCGGAGAGAGTCTCCTGTTTGGTGAGGATGGAGAATGCACACGCAAAAGAGTCAGAAGAGGTCGTGTCATACTTTGGTGTCGACCAGACCGCCGGCCTCACACCAGAACAGTTCAAGAAGAACCTGGCCAGATATGGTCACAACGAGCTCCCAGCTGAGATTGGTAAGACCATCTGGGAGTTGGTCGTAGAGCAGTTTGAGGATCTGTTGGTCAGAATCCTGCTGCTGGCTGCCTGCATCTCTTTTGTGCTGGCCTTGTTTGAGGAAGGTGAGGAAACAGTCACAGCCTTTGTGGAACCCTTAGTCATCCTCCTCATTCTCATTGCTAATGCCATCGTTGGAGTCTGGCAGGAGCGCAA…
TCONS_00127925	LOC106571360			0.595818	2.86527	0.205542	3.46975e-06	0.0016117	0.224923	1.38379e-11	2.47668e-09	AGTCAAAATTAGCGGTCAAAGTGTCTGTCCCGCAAACTGATAGCTGAGCGGTGACGGTTGCTATGGTCAAGGGATTAATTACACAAAGCAGATCAAAGATTAATCTGATGGATTTCTCACTCTATGCAAATGAACAAGAAACCACAAAAACGAGAGCCTCAGAAATGGCCTTGTATGCAGATGATTGAGAAAGGCTCATTTGAATAACTGGATAAGTAAATAACCAAACGGCAAAGAATTGAACATTACTTGGCCAGATGAAGCAGTATAACATTCTTCCTACACAGAACAATTGGTTGTAATCTTGAACCCCTTATTGAAAATGAAATGCAATCCCGGGGGGAGGGGGGGTAAATTGGGTTCAGATTTGCTCATTAAGTGTTGTAAATCCTTCCTCTA…
TCONS_00092317	LOC106563437	nm_020871	NM_020871.3 Homo sapiens leucine rich repeats and calponin homology domain containing 2 (LRCH2), transcript variant 1, mRNA	0.236548	1.06021	0.221045	9.97319e-11	1.56348e-06	0.226061	4.25945e-38	1.41599e-34	GATGAACTGAGGTCCACACGCCAGTCCAGTTGATGGTGGAAATACACCTTAAAGTTGGTTGCCACCATATATTCCAAATGAGGAGAAGAAGCCTGGAAGGAGGAGAGATGACTAGAAACTATTCGGTTGACCGTTTTATGTATGGATTAATTGTTGGAGTAGAGGACCTTGTGCATTTCAGCGTTCTGTCGAAGCAGCCGTCAAGAGTCATCAGACCCCAGTTTCACCATGAGGAGAAAGATGGAACACCTGAGGGAGGAGATGGAGCAGATTGGCGTCCTACGGCAGAACCTGGAGTCCAGACTAAAGGTCTTGCTGCCGGATGATGTCGGAGCTGCTCTGATGGATGGCGTTGTCTTGTGCCATCTGGCCAATCACATTCGTCCTCGGTCAGTGGCC…
TCONS_00058004	ubxn2a			1.23504	6.01391	0.203937	3.65192e-06	0.00167461	0.228036	8.76624e-10	1.09527e-07	CGCATTGACGGCGCTGACGTCAAAGAAATTGCTCATCAGAAACTTGGCTGTAGCCTAGCAGCCCATGATTAAGACGAGAACACGAACTGATGGACAACAGCAGAACACATCATGAAAGACATTGACACGAGAGGGAGTGACAAAGATGATACCTGGTGTGATGGGACAGAGAACGAGGAAGAGGAGGTTCCTATAAGAAGAAGTTTCTCTGTGGAGGATCTTCTGGATGAGGTGGAGAAAATCAGCAATGTTGCCTCTGGAGGCTCAAAGGTGAAGGTGGTGGTGAGACTGTGGAAGGATGGCTTCACCCTGAATGACGAGGAGTTCAGGAGCTACTCTGTACAGGAGAACCAGGATTTCCTGGAAGCCATCAAACGAGGTGAGCTGCCTGTGGAGTTG…
TCONS_00174670	ddx3x	nm_001193417	NM_001193417.2 Homo sapiens DEAD-box helicase 3, X-linked (DDX3X), transcript variant 3, mRNA	0.386156	1.90786	0.201105	1.09031e-05	0.00362229	0.23001	1.48194e-08	1.40185e-06	TGTGCGCGTAATTTAGCTTCATTCCACCACGGAGAAGCCAGTGGAAGGTTACGGTTACAGCTCGAGTGGATACTTTAATTTACAACCACGTAAAAACTGACAGAAAGGAACATTTATTTACACAATACACTTGTTTTATTGACTGAAAGGACATAACGTTAGGAACATATTACGGACTGGAATCTAGGAAGGATTTTGTGATCTACAAAGAAACTAGCTAGTGTGCTAACAAAGAAAATACTTTCCCTTGACAAATAATCCTCTCTATTCTCTTTAGTTATGAGTCATGTGGTCGTCGATAATCAACACGGTCTAGATCAGCAGCTTGCTGGCCTAGACTTGAACTCTGACGGGCAGGGAGGAGGCACAGGCAGGCGTTACATTCCACCTCACTTGAGG…
TCONS_00077168	LOC106612580	nm_003508	NM_003508.2 Homo sapiens frizzled class receptor 9 (FZD9), mRNA	0.0599415	0.273381	0.218889	0.000241553	0.0312958	0.230309	1.74555e-10	2.45907e-08	TGGATGGAGAGCAGTTGTCTGAGGTAGAGTGAAATGTATGTACTGCTGCAAACAGCTGCACGGATTTAGCTTTAAAAATGTTTTATTCAAAACTAAGAAGTCCAGGATTAACACGTTCTGTAATGAACGTTATTTGAGCTCACCGCCGTTATTTTCTCAATTCATTGCAAACTTAATTTTCTAGATTGAACTCTGTCGTGCTCGAATTGGCTCGGAGTCTTACCTTCTAAGGACATTTAAACATCTAATACCGTGGAAGCTTTATTTAAAAAAATATATATATATATAATAGACTAATGTGTACCTACTGGAATTATTTGTGTTAAATTTGACCTGCATTTGCGTTGTATAGCAGCAAGAAATGCATTTCTAACAACGGATTTACAACGCTTGTTTTGG…
TCONS_00068353	-			2.39682	11.3573	0.20921	6.90144e-06	0.00263886	0.232269	1.68104e-10	2.37803e-08	ATTATATTAATTTATTTCTATGGAGTTTTGAATGTTATGTTGTTTGTTTTTACACCACGATAATATTTTGTATGTTGATGCACTTGTAACGCTTTTTATTTAAGAAAACAGTCCATCATATAAGGGGTGTTACACCACTGTTTTCAACCATCTAGAGTAGACTGTTTTAACCATCTAGAGTAGACTGTTTCAACCATCTAGAGTAGACTGTTTTAACCATCTAGAGTAGACTGTTTTAACCATCTAGAGTAGACTGTTTTCAACCATCTAGAGTAGACTGTTTTAACCATCTAGAGTAGACTGTTTCAACCATCTAGAGTAGACTGTTTTAACCATCTAGAGTAGACTGTTTTAACCATCTAGAGTAGACTGTTTCAACCATCTAGAGTAGACTGTTTT…
TCONS_00122265	LOC106568752	nm_001967	NM_001967.3 Homo sapiens eukaryotic translation initiation factor 4A2 (EIF4A2), mRNA	3.4821	15.4285	0.223783	4.60043e-09	1.56469e-05	0.232374	3.00335e-25	3.40924e-22	GCCGTATAAAATCGCTTGTCCTCCTCGCTGTAGATCTTTTCCAGTCGCATGTTGAAGTTTGAACTGATCATGTCTAGCGATTCTCCTGATTACAACAGCTCAAGAGATCGTGAGCATGACGCAGGGCCAGAGGGGATGGAGCCTGATGGTGTCATCGAGAGCAACTGGAATGAGATTACAGACAACTTTGATGACATGGCCCTGAAGGAGACACTCCTTAGGGGTATTTATGCGTATGGTTTTGAGAAGCCATCGGCCATTCAACAGAGGGCAATCATTCCTTGTATCAAAGGCTACGATGTCATTGCCCAAGCCCAGTCAGGGACTGGCAAGACTGCCACGTTTGCCATCTCTATTTTGCAGCAGCTGGACATGGAGCAGAAAGAGACCCAGGCTTTG…
TCONS_00124372	LOC106569753	nm_003902	NM_003902.4 Homo sapiens far upstream element binding protein 1 (FUBP1), transcript variant 2, mRNA	0.160453	0.73864	0.215436	8.07339e-06	0.0029334	0.232513	2.15053e-12	4.50847e-10	GCGATAATCTTTTTCAACGAGAACGGCCATCTTCTCTCTCCGGGTTTGAGAAGAGAAGTGTTATAACAGATATGGCCGACTACTCGAACGTTGCTCCGCCGTCGGGAAATGGCGCCGGAATGAACGACGCTTTTAAAGACGCACTTCAGCGAGCTAGACAGATCGCCGCTAAGATTGGTGGTGACGGCGTACCCTCGGCGCCCTCGGGTAATGAGTTTGGCTACGGAGGCCAGAAGCGGCCCCTAGAAGATGCCGACCAACCAGAGACCAAGAAGGTGGCACCAAATGACCCGTTCTCAGCAGCGATGGGTATGGGAGGAATGGGAGGTGGTGGACCGCGATCGTCATCAGAGGAGTTCAAGGTTCCTGACGGGATGGTTGGATTCATTATTGGAAGAG…
TCONS_00025054	LOC106600026	nm_006914	NM_006914.3 Homo sapiens RAR related orphan receptor B (RORB), mRNA	0.36808	1.81068	0.201767	1.53223e-05	0.0047099	0.233037	6.83324e-08	5.56475e-06	ACCTATATATATGCAAATTGGACTGACTGCTCAAATCACTTCAGTTCTTACAGGACATAGATGCACTGATACGCAAAACCAGGCGGGCATGTTTACACAGATAATTCTTTCTGTGTGACATGCACACTCTCTCTTACACACACACAGTTACATATGCAAACAGCCATTATTTCAAACCGTATACCATAGAACCACGTGAACATTTCTGTAATGTGAGTGAAGAAATGGTGTAAATGCTTTATCTTGCTAACTTTGGCTCTTGTACTTCTTTTCTCCAACCTTCTTCCTTTTGTGCTCTTTTTATTTGTATTGGTTTGTTTTTTTACAAACCACACATCACTGCTCTGACCATTTAACCATCTCTGGAACCTACATTTATGTATATCATTTTATCACTGC…
TCONS_00170939	LOC106581278	xm_024448756	XM_024448756.1 PREDICTED: Homo sapiens serpin family H member 1 (SERPINH1), transcript variant X1, mRNA	0.275891	1.24046	0.221105	6.94715e-05	0.0135888	0.234325	9.65738e-14	2.49702e-11	AAAACACTTGCTCTTTCCATGATGAATCCAGGTGAAAGCTATGATCCCTTATTGATGTCACTTCTTATGAAGAGGAGACAGGCTAAAGAAGGATTTTTAAGCCTTTAGACAATATAGACATGAATTGTGTATGTGTGCCATTCAGAGGGTGAATGGGCAAGACAAGATTTAAGTGCCTTTGAAATGTGTATGGTAGGTGCCAAGCACACCAGTTTGTGTCAAGAACTGCAACACTGCTGGGGTTTTCACACTCAACAGGACATCCAGCCAACTTGAGACAACTGTGGGAAGCGTTGAGGTCAACATGGGCCAGCATCCCTGTGAAACGCTTTCGATGCCTTATAGAGCCCATGCCCCGATATATTGAGTCTTTTCTGAGGGCAAAATGGGGGGGTGCAC…
TCONS_00162806	LOC106579465	nm_000284	NM_000284.3 Homo sapiens pyruvate dehydrogenase E1 alpha 1 subunit (PDHA1), transcript variant 1, mRNA	0.228568	1.03032	0.219895	1.55874e-06	0.000979896	0.234384	2.57149e-14	7.52701e-12	GAATGCTTTCACCTCAGTGGGACAGACAAACGTACTGCAGGACACACACTTTTACTGAACGGTATAGGGATAGGGAATTCTCGAAGGACCATCACACAACTTTCATTTAAAAAAATCTGTGTCTCTGACTCCATCTCTAAGAGATGAGCTGAAACCAGATAGATTGAAGTACTCACAAGTCCAGGAATAGTCAGACAGGTTGAACTGTTTAAACCGTTCATCAACCCAGCCTGTCTGGAGTAATTATGGTTATGTACCTAGGTCAAGGGCACATCGACATATTTTTCACCTAGTCAGCTCAGGGATGTGTACCAGCGACCTTTCGGTTACTGACCCAACACTCTTAACCGCTAGGCTACCTGCTGCCTTACATACTCTATGTAGGCATATGTAGTCTAA…
TCONS_00053583	-	xm_017004692	XM_017004692.1 PREDICTED: Homo sapiens family with sequence similarity 110 member C (FAM110C), transcript variant X5, mRNA	0.158004	0.733526	0.213754	2.98011e-05	0.0075353	0.235158	3.8069e-09	4.16397e-07	GTAATGTGTTTAAGCAGAAAGGTGAACACACCCGCTTTAGTACGTGCTTGGACAAGACACGAGCTTGCTTGTACAGTAGAACATTTAATTGTTCTTACTTCGAGCTTCTGGACATTTGGGCACTGCGCAAACATGGATTGGCAACGCGGGACCCCTTTACATTCTGAGTACAGTTTTGGAATGCCAGCTAGCGTAGTGTTTTGAAAGCAAAAACCAACAATATGACTAACAAAGGTGTAGATGCCACTAGAATTTTGGAGAAGGGTCCGGAATACCTTCGGAAACAGATGGAACTGGAGAGCGAGGAGACGGGACGCATGAGCGCAGTGGAGATGCTTGCCGCAAGTAAAAAACAGTATGTCAAAAGTCAACAGGTGGTCAACTCGATACAGGTGCCAG…
TCONS_00096607	LOC106563441	nm_001168300	NM_001168300.1 Homo sapiens kelch like family member 13 (KLHL13), transcript variant 3, mRNA	5.37241e-07	0.129485	0.00913673	0.000202066	0.0277115	0.236579	0.00184083	0.0331171	CGTCACGGTCCTTGCAAACGACCATTCGATAGGTTGGAGGCGGACCTTAGTGAGATCTATGGGTAGAGTGGATTTGAGGGTTTAAGAAGAAAACAAGGACGTATCAGTGGTGTGGTTTTGGCGAGGGCATGGAGCACCCTGTACACAGAGGGGAGACGATGTCCCTCGGACTGCACGACAGATCCCTCGTGGAGGACGACGACCCTCACATGAAAGTGTCGCTGGGGTGTGGTGACATGGGCATCTCTGCCCACCTACAGGCTTCCAAAACAGGAAACACTCGCTTCTTCACGAGCAACACACACAGTTCAGTGGTCCTTCAGGGATTTGACCAGCTGAGGATAGAGGGATTACTGTGTGATGTCACGCTGGTGGCGGGGGACGGAGACGAAGCCTTCC…
TCONS_00158584	LOC106578952	xm_017016160	XM_017016160.2 PREDICTED: Homo sapiens APOBEC1 complementation factor (A1CF), transcript variant X4, mRNA	0.000917506	1.59343	0.00155422	0.000281313	0.0346231	0.236991	0.00177841	0.0322058	ACCTTTGGAGTTTGATATGATGTAATTACCGAATCACCCCAGTGACACGTTTCAAAATCACTAGAATGAAGGACTGAGTCTTCCGGGTGGTGATCTCTGAAATTGCTCAGTGAGCACCCCTAATTTCGCTGATTTATTGCTGACAATCGCTCTCAATGGAATCTAATCAAAAATCTGGGGATGGACTGACGGGCATGCAGAAAGAGGTCTCGCTGCGTGCGCTCATTCAGCGCACAGGATACCAATTACTGCAGGAGAATGGTCAGAGGAGGTACGGCGGACCCCCTCCGGGCTGGGAAGGCCCTCCCCCAGAGAGGGGCAGTGAGATCTTTGTGGGGAAGCTGCCAAGAGACCTCTTTGAGGATGAGCTGGTCCCCCACTGTGAGAAATTTGGGAAAA…
TCONS_00045171	tmem67	xm_006716686	XM_006716686.4 PREDICTED: Homo sapiens transmembrane protein 67 (TMEM67), transcript variant X5, mRNA	1.23244e-05	0.0838097	0.0107816	0.000234717	0.0306908	0.239624	0.00202291	0.0357095	AATAACAGGAAGTCAGTTTCTCTACCATGGCAACTGGGAAGTTACTTGTGTGCGGATTGGCACTATTTCTAACAATAAAATCAAACCTACTTCACTCCCAGCAGTTTACGATTTCGTTTCAGCGTCCTTCAGACTGCGGCGTGGAACAGTTCTACGACATCTCCAGTCAGTCCTGTGTGAAATGCGGTCCGAACCAGAGTTCGAGTGCAACTGGTCTGTCTTGTGAATGTGTGACTGGGTTCAGAGTTCTCGCCACCAACGGAGCTTCCATCACCTGTCAGCAGTGTCCACTAGAAAAACCGGCAGTAACAGAGGATGGCTATGGGTGTATCCTCTGTCCGGGCAGTCTGACTGAGCAGGGAACCTGTCAGTGCCCGTCTGGGAGTATACTGGTGGAGC…
TCONS_00137439	LOC106573618	xm_006718608	XM_006718608.3 PREDICTED: Homo sapiens protein phosphatase 6 regulatory subunit 3 (PPP6R3), transcript variant X3, mRNA	4.62362e-05	0.389151	0.00200145	0.000426536	0.0458192	0.24018	0.00195695	0.0347827	GGGAAGGGGTCGTTGAAGTTGATGGAACCGCCATCTTGAAAAGTGCCCTCTGATGGTCTACCTTTTCGCGCCTGTCAGAATCACTTGTAAACATTTATTTTTTTTCTTAGGATTTGAATGTTCCTCGCTTTTAATACTTTAGGCTAATGGATCAATAAGCTACATGCCGTGGACTCGCCATATACCGCTGTTTATCGGTGTGCGTTGATCTGTTGAGGCCGAGGTGGTCGTTCTGCTGCATGTGTCCTGTGTCCAAAGGTCTCTCGTCACTGCTGCCTGTAAAGCCTGTAATGGGCCAGAACTCCCAAAGAGCACAAGCATTATTTTATTTTTAACCTCTGGACGGACTCTACCCCAGTCAGAAGCATCATGTTTTGGAAGTTTGATCTACACACAACG…
TCONS_00211685	LOC106590833	xm_005250861	XM_005250861.3 PREDICTED: Homo sapiens poly(A) binding protein cytoplasmic 1 (PABPC1), transcript variant X1, mRNA	18.445	76.7435	0.239652	1.04107e-14	2.61132e-09	0.241719	3.63295e-121	3.38162e-116	CCCACTGCCTGTGCTCTCCAATGTCCTTTCTCCAAGGTGGTTTGTGATGAGAATGGCTCAAAGGGGTATGGCTTTGTGCACTTTGAGACCCAGGAAGCTGCTGAAAGAGCCATTGAGAAAATGAACGGCATGCTGCTCAATGACAGAAAAGTGTTCGTCGGACGCTTCAAATCCCGCAAAGAACGTGAGGCTGAGCTTGGAGCCAGAGCCAGAGAGTTCACCAATGTGTACATCAAGAACTTTGGCGAGGATATGGATGATGAGAAGCTGAGGGAGCTGTTTGGGAAATATGGACCGGCCCTGAGCATCAGGGTGATGACGGACGACGGCGGGAAGTCCAGAGGGTTCGGCTTCGTCAGCTTTGAGAGGCACGAGGATGCTCAGAGGGCTGTAGATGAG…
TCONS_00036271	LOC106603743	xm_017017622	XM_017017622.2 PREDICTED: Homo sapiens glutamate ionotropic receptor kainate type subunit 4 (GRIK4), transcript variant X3, mRNA	0.160924	0.696826	0.231615	8.55471e-05	0.0156992	0.243405	2.79255e-10	3.82822e-08	CTTGAGGCCTGGATTTTGAATAACCTTCTACACACATTTAGCAGACACTTTTATCCAAAGTGACTTAGTGGTGCATGCTGAATTCTTCTGTGTGGGGGGCCCCAGCAGGAATCGAACCCACAATCCTGACGTTTGATGTGCTATGCTCTACTAACTGAGCCACACAGGACCAGTTTGCCATATTTACCTGTCGCTAACTGCAGTAGGCTAACTGTTATCTCTTCCAGAAAGCTGACCTGGCAGTAGCGGGGCTCACCATCACCTCAGAGAGAGAGAAGGTCATTGACTTCTCCAAACCCTTCATGACCCTGGGCATCAGCATCATGTACACAGCACATATGACACGTCGACCAGGCTACTGGTCCTTCCTAGACCCCTTCTCTCCAGGCGTATGGCTCT…
TCONS_00136339	LOC106573083	xm_024446779	XM_024446779.1 PREDICTED: Homo sapiens neuronal cell adhesion molecule (NRCAM), transcript variant X43, mRNA	1.7738	7.44771	0.235727	3.744e-09	1.36102e-05	0.246104	3.87917e-20	2.49021e-17	AGCAGTGCTAGTTCCACCAGACAGACACAACGCGGAATACACAGCCACTGGGAATATAAAGACCTAACTTTGTTCTCTCACACACACACACCAGACACACACACTCACTGGGGAGATTTGTTCTTGCAGACAGAACCAGAGAGACAGATTTAAGAAGAACAGACAGTGTTTCTGAGGAGTATTGAGTCTTGAACAGGAGATTGGAGTGGATCGGGTCTTCTCTGTTGTGAATGTGCACGTGGCCGAGGCGTTCTGATTGAGGGGAGAGGTGGGGCTTATCTCTGTCGGGGGGAGGACCTTTGCGTCAGGCAACCAGTCATGGAGAGAACGAGGGCGAGAGCAACAGTGTTCCTGATGCTGTTCCTGGGTAACCTCGGCAACGCTCTGGAGGTCCCACTA…
TCONS_00106766	-			0.242854	1.11002	0.216917	2.41609e-05	0.00653046	0.248168	1.99698e-07	1.44544e-05	GTTAAGAATACAAACTGGGCTGTGCGCTGCTTTGAGGGCTGGCTAGCAGAGAAGAAAAAAGTTGTTTGACTTCAAAACTGTCACTAAGGAAGAGTTTAACATCCTCTCCGACAGTTTTATGGAAATGTATGAAATGGGAAGGGGGAGCAGTACAGTATAAGTAGCTACCTGGCACTCTGTAGTGGGCTCAACGGGTTACTAAATGACCCACGCATCTGTCACAGCTGGTGCCTTATGAAGGATAATAAACTTACTATCTCGAATCATGTTTATCTGGGCAACATCAAACAGCTAAGAAGGCAAGGAAAAAATATCACAAACAGCCACCCTCCCATCACCGATAAGGACATGGCCCAGCCTCAAAACTCCCAGGCTCTGAAAGTCGGTACACCAAAGGAT…
TCONS_00164781	dao	nm_001917	NM_001917.4 Homo sapiens D-amino acid oxidase (DAO), mRNA	0.534435	2.6087	0.201862	0.000135538	0.0212881	0.248765	1.34458e-05	0.000563006	GGCTCAACATTCGCCTCTCTCCCCTACAGGCCTTATGGGTTCACGTACGGTGAAAGTTTTAAATGTAACATAGTAGAAGTATATGTCATTTTTTTTCATTCTATTAGTTTTAACAAAATATTTTTCTACAGTCGGTCAAGGCTAATGGAGCCGGTCAAGGCTAATAGAGTGGGATTTTTTTTCTTCTTCATATTCAAGCCTTTATCTGCCATGTAGAGCCTAGACGACTTCTGTACCTTGGACCGACCATGTGACGCTACATTTGGAGGCGGATTGTCAGCTCGAGGGCAAGGCAACAGAAGACATGCGTGTGGCAGTGATCGGAGCTGGGGTCAGTGGCCTGTCCACGGCTCAAAGCATCTATGAGCAGTACCACTCCATAGTCAGTCCACTGACCAT…
TCONS_00189103	LOC106584936			0.0614301	0.283334	0.214265	0.000490933	0.0496542	0.248796	2.18071e-06	0.000117878	GAAAATAGTAATAATATAGAAAAACCCTTGAATGAGTAGGTGTGTTTAAACTTTTGACTGGTACTGTATATTATGTTCACTCAGCTGGGCCTCACAATTAATACAACAGACACTTCCGGCGCCGACAGAGATGGCCGCTTCGCGTTCTTAGGAAACTATGTATTATTTCTTACACTGTTTCCCCAGGAAATCTTAAGTCTCATTACACACAGCTGGGAGGAACTATTGGATATAAGCGCAACGTCAACTTACCAACATTACGACCAGGAATACGAACTTCCCGAAGTGGATCCTCTATTTTGTCCACTACCCAGGACAATGGATCGGATCCCAGCAGGCGACCCAAAACAACGGCGCCGCAGAAGGGGCAGACAGAGCAGTCTTCTGGTCAGGCTCCAT…
TCONS_00013790	auh	xm_024448164	XM_024448164.1 PREDICTED: Homo sapiens enoyl-CoA hydratase domain containing 2 (ECHDC2), transcript variant X22, mRNA	1.06571	5.33899	0.198405	0.000144408	0.0221675	0.249666	2.18315e-05	0.000852399	GAGAGGGGTCTGTTCAGAGACAGTGTTTTCACACCCAGACCTGACCTATCAGGTGACAGCGTGTCTTAGAGGTTGATGATTGACGAATGCCTTGACATATGAGGTGCAGGCAGGAAGGGGTCAGGGAGCTCCAGACATCCCAGGGGGATCTTAAAGGTGGTACCCAGCGACTACCCAGGGCCATCGGGGTAGCCCTGGCTAAGGAGCTGATCTTTGCGGCGCGGGCGATTGACGGAACAGAGGCGAAGAGACTGGGCCTGGTCAGCCATGCCGTGGAGCAGAACAAGAGCGGAGATGCCGCCTACCTCAGAGCGCTGGACCTGGCCCGCGAGTTCAACCCGAATGGTCCCATTGCAATTAGGATGGCAAAGTTGGCCATCAACCAGGGCATAGAGGTGG…
TCONS_00121312	LOC106570542			0.514743	2.15586	0.236794	9.11038e-08	0.000124193	0.250584	4.96366e-14	1.36291e-11	CGCCGTCAATCACTTCCGGAGTCAACAGATCTCCCACACGTTTCAGGAAGGTTATCTAACTTGCAAGAAGATCATATCAAACATATTCTCATACATTGGCAAGACTTCCTTTTCACAGAGACTAGCTATATTCCGTAGGGAATGTAGTCAAAACTACGATAGGTGTAAATGTTAAGTGAAAAGGTGTGACTGGGCTGGCTGAGCTAGCATCATGCTATGGATTTCTCCGTTTTAAAAACGGTGGTTGCACCGTTGGTTAGCATGCTAACTACACCAAACGTAAACGTTAGCTAACTCGTTAGCTAGTATCGACAAATGACTCACCTGCTTGCTGTCATCTGTTCAATCTGGTTTAGATCACTATAGCGTCAGCTAGCTAGCCACCAACACCAACTTTCT…
TCONS_00159086	LOC106579244	nm_018032	NM_018032.4 Homo sapiens LUC7 like (LUC7L), transcript variant 1, mRNA	0.189038	0.812815	0.231865	6.32683e-05	0.012716	0.252827	9.89544e-09	9.78839e-07	ATTTCCTTAGCAAAGAAAGAAGGGGCTGACGAGATCGTTGAAGAAGCTTGTCCAAATAATACACATATTGCATTAATAATATAGGATACCATAGATCGTGGAACCTTCTGTTTTGTGTGAAGCTTTGAAGAATTAACCCACAGCAATGTCGGCCCAAGCTCAAATGAGAGCTTTGCTCGATCAACTAATGGGGACAGCGAGGGATGGGGACGAGACGCGGCAGAGGGTCAAGTTCACCGACGAGCGGGTCTGCAAAAGCCATCTCCTGAACTGCTGTCCCCATGACATCCTCTCTGGAACTCGTATGGATCTGGGAGAATGTGCGAAGACCCACGACCTGGCGCTCCGGGCCGACTATGAAATTGCCTCCAAGGCGAGGGAACTCTTCTTTGAGCTTGA…
TCONS_00079744	LOC106613766	nm_001961	NM_001961.3 Homo sapiens eukaryotic translation elongation factor 2 (EEF2), mRNA	1.074	4.47856	0.238119	3.15881e-07	0.000302645	0.253074	7.36008e-14	1.95183e-11	CACAAGCGATTACTCTTTGTTTGATTTCTGGATGTTGATTCGGCCTAATTTCGTAGCAGTATAAATATTTCGTCAAAGCTTGTAGGACCACCGGCGTCAAATGCTAGCTACAAATGTTAAGCAGAGAAGTTGTCTCAAAATACCTCGCTGTGTACAGAGCTTGTCACCGTACGTCGTCACGAAGCACGCCAGCAGTATAAAACCGTTCCTGTTGACGTAACCCAGTCTCTTCCCTGCCTATGCCCTCGTGAGGTGGGCAGTGTCATATCGTGTGTCTTCGTTTCCACAAAGCGAATCCACAACCATCCGTCAAAATGGTGAACTTTACCGTAGACCAAATCCGTGCCATCATGGACAAGAAGTCCAACATCCGTAACATGTCTGTGATTGCGCACGTCG…
TCONS_00002163	LOC106603085	nm_013989	NM_013989.4 Homo sapiens iodothyronine deiodinase 2 (DIO2), transcript variant 1, mRNA	1.17785	5.31105	0.219543	9.9138e-05	0.0172208	0.253343	3.98438e-07	2.65878e-05	AAATTGACTGTTACATCGGAGAGGGATTCTCGTCGGAGCACAGAAGCAATTGCAAAGGGCGAAGGAAAAGCCTTTATAGCACTTTTGGCACCAGCGGAGCCCAGCTCTCAACCCTCAGATACGCTCCTTGAGCCCTCTCCTATCTCTCTTTATCCCTGTGTGTCAATTCATTTGTGCGGTCCAAGTCAAGTCAGATCGCACTCCGTTGAAATGCGAGCATCATAATAAAGACCGCGCACCTAGAGGGGACAGAGACATATTTATGCAAGTGCGTGAAAGTGTTAGACAGCGAGCAGGGGACAGCAGAGCCGGCACGGAATGTGTTTGGAAAGCAGCTAAAACCGAGACAGAGCTGCGCTGCCTCTGGAGTCGCCTTTAGTCTGGGGACAGAAACCGAAA…
TCONS_00079746	LOC106613766	nm_001961	NM_001961.3 Homo sapiens eukaryotic translation elongation factor 2 (EEF2), mRNA	42.0739	167.411	0.249258	2.01617e-12	8.42861e-08	0.253705	2.53198e-49	1.81294e-45	TGATGTCCTTGTGGCCATGTGGAAGGGAGAAAAAAAAGTGAACTTTACCGTAGACCAAATCCGTGCCATCATGGACAAGAAGTCCAACATCCGTAACATGTCTGTGATTGCGCACGTCGACCATGGTAAGTCCACCCTGACAGACTCACTGGTGTCGAAGGCTGGTATCATCGCAGGATCCCGCGCCGGAGAGACCCGCTTCACCGACACACGAAAAGACGAGCAGGAGCGCTGCATTACCATCAAATCAACCGCCATCTCAATGTACTACGAGCTCTCGGAGAACGACATGGCCTTCATCAAGCAGTGCAAAGATGGCGTTGGGTTTCTCATCAACCTGATTGACTCTCCAGGCCACGTTGACTTCTCCTCTGAGGTCACAGCCGCTCTCCGTGTTAC…
TCONS_00138621	LOC106574279	xm_017028245	XM_017028245.2 PREDICTED: Homo sapiens adenosine deaminase, RNA specific B1 (ADARB1), transcript variant X8, mRNA	0.293087	1.36262	0.214182	0.000112871	0.0187491	0.253824	2.54089e-06	0.000135226	TTTTTTTTTGCCTGCCAAGTTTCGTTGCGGTCCATCACCATTGTTGTGCTCAGTGGTATTCAGCGTAAGCGCGTCTGGACACACATCACGCGTCAATTGTCTAGTGAGCGGGTTTTGACAGAGGACGAGGGACTGTAGATTGATCAAGCTGTGAGAAGAACAATTCCTCTTTGGTTGCCTCAGATACTGGATGAACTGAACTGGCAGAACAGTGAGTAAACTGTTTGATGACCCTTGACCCTGATCTACTTCTCTGCTTCTCTTCTCCAATATACTATCACTGGATCCACCAATCACACCCAGAGCCCTCAGCAGGTATAAATCAGGTGCTATCAGCAAAGCAATGACAGAAGGTCGAGCTGGTGTGAAGCAGCCCCGTAACCAGCCAAGGTTCTTCAC…
TCONS_00048461	LOC106605423	nm_001146334	NM_001146334.1 Homo sapiens NAC alpha domain containing (NACAD), mRNA	4.31208e-06	0.0802998	0.00388041	0.000376782	0.0424184	0.255829	0.00299567	0.0486128	CCCACACACACACACACACACACACACACACACACACACACACACACACACACACACACACACACACACACTAGCAGCATCGCGAGACCCACACACACTCTCACTCATAGCATCATCACTGCTCTGCTGCACCACAGAGAGAGGCACGCTGAGCATTCACCCTCTTTCTCTCTCTCTCTCTCTGCCCCTTCCTCTACTGCGCACTCTCTCTCTGTTCACCTTGGCTGCTGGGTGGTGTGGAGTTATTGTTGCATCAGAGCCAAAGAGATCCAGAGACAGCCATGCCGGGGGAGAGCTCTCACAGATCTGTCCCCAAAGAAAGACATCCGGAGCTTGGAGCAGAGCAGACAGGCCTGCCTGAAACAGACATGACCAGACATGCCTCCACTGACTCCACCC…
TCONS_00095688	LOC106563037	nm_018046	NM_018046.4 Homo sapiens angiogenic factor with G-patch and FHA domains 1 (AGGF1), mRNA	0.000100113	0.136916	0.0086921	0.000397583	0.043912	0.256333	0.00309883	0.0498437	ACCGTAGAAGAAGAAAGAGTGACGTAATACGTAGAAAAAATAGAGGCCATGGTCGAAGTGGATTGTAAAAACATCAACTGTACCAATTGTAACTCTCTTTATTATCAACAAAACATGTGGTCGGATGTGTCAGCAATGCAGGGTGGTTACAAGATGTTTATGTTCAACTTTCAGGTTGATATTCTCGGCGGAGAGAAACGAGGGCGAGCGTCCAAGCGAGGAATACAAACGAATCGCTGGGAGTATGGCGACAAATGGAGAGGAGGCGAGTGGAGGAGAGGATGGGTCGGAGTCCGAGGTGGCTGAGCTTCGCCAGAAAGTAGAGTCGCTACAGAAACAACTGAAAAGCTGCAGAAAAGAACTGACTACATTACAGAAACAACTGACCACATTACAGAA…
TCONS_00209546	LOC106590600	nm_001134439	NM_001134439.1 Homo sapiens pleckstrin homology like domain family B member 2 (PHLDB2), transcript variant 2, mRNA	0.159341	0.710058	0.222895	0.000140321	0.0217264	0.257946	1.93325e-06	0.000106291	GGAGGAGGTGTGATGGTGCTTTGCTGGTGACACTGTCTGTGATTTATTTAGAATTCAAGGCACACTTAACTAGCATGGCTACCACAGCATTCTGCAGCGATATGCCATCCCATCTGGTTTGCACTTAGTGGGACTATCATTTGTTTTTCAACAGGACAATGACCAAGAAGGAGAGTGTTGGAGTGTTGCATCCGCATTGTTCTCAACACCAATATGCTGGTTAACTTACCTATTATGCACATAGCAACATGGTCTAGGAAAAGACACCAATTCAACAGCACACTGATGTGTTTCAGAACCGCGGACAGTGACCGCTATCAAACGTGGGAGAAGGAACATTTGTTATATAATAATATGATTTTAATTAGTGTTGAACCATTGTCCTGAACCATATAGAAT…
TCONS_00113931	LOC100194660	nm_004559	NM_004559.4 Homo sapiens Y-box binding protein 1 (YBX1), transcript variant 1, mRNA	3.59984	14.9646	0.238147	8.44267e-06	0.00302958	0.258247	1.10636e-10	1.62177e-08	TTTTCTCATTCCTCCCAGTTCGATCGGCAACGGGAGCGGAGAGAGGAAAGTTGAGAGCCCGAAGGCAGCAGCCCCCACCACCGCCGGCCCAGGTTACCATCTAGAACCGGGAAACACACTAGAGAGCCACCGCCGGCAAAAGCCATAACCAACCAGAAAACATGAGCAGCGAGGCCGAGACACAACCGCCGGAGCCTGCTGTCGTCGACGCGGAGAGCCCATCCAGCCCGGCGGAAGCAGCCGTTTCCGCGGGGGATAAGAAGGTCATCGCAACTAAGGTCTTGGGTACAGTCAAGTGGTTCAACGTCAGAAATGGCTACGGTTTCATCAACAGGAATGACACGAAAGAAGACGTCTTTGTCCACCAGACGGCCATAAAGAAAAACAACCCAAGGAAAT…
TCONS_00073101	LOC106610912			0.205861	0.840858	0.243357	0.000123223	0.0198749	0.258586	8.55491e-09	8.62739e-07	TGCTTCCGGTGAACATAACAAAATTACTATTCGAAAACATTGGTAAATTATAATATTGTCATTCAAAGAATAATATATTATCATCTCGTAATTGCTACCGAATGGCCAGATCTCAAAATAACTTTACTGGGAAATCACATTTTGCTACCGAATGGCCAGATCTCAAAATAACTTTACTGGGAAATCACATTTTGCTATAAACGGGGTGCTATGCTAAGAACAACAGGCTATGCTATACAGTTAGCATCATCTAAAATCGATAATAACATTGTAAATATCCCCTTACCTTTGATTATCTCCATCAGAAGACAGGCATCCCAGGTCCGGAAGGCATCCCAGGTCCGGAACAAATGTGGTTTCTTTTGACAAAGTTCATAATTTATGTCCAAATAACACCAA…
TCONS_00149783	LOC106576277			0.0566515	0.264112	0.213626	0.00025563	0.0324164	0.258721	2.83299e-05	0.00105946	GTTCTTGATTAGGCTAATATAAAAGCCATTCACTAAGTGCCTACTGTCAGTGTGCTATATACAAACGGTTTGTTTTAAAGAAACCAGATGCCAACTGAACTGACAGGTGCAGTAGTTCCAGTGGGATCTAGTCGTGAGGGCAGGGGCACTAGTACTCTACCTTGACTTCATGTTGATTCTGAAGATCAGAAGTCAACAGCCTCAATTTTCTGTCTGCCGCAGCAGTGCAAAATCTGGTGGGAAAGACGGAGAGAGAGAGAGAAAAACATAAACAAAGAAAGAGAACATCAAAACAGAGCCCGTCCTACTATAAGACATGCGTACACGCACCCGGGCACACGTCCATGTCTATGCGTGTGTCTGACTGCACTGCAGCCTGGGCTGACACCTTTGGATGTG…
TCONS_00052963	LOC106607616			0.0677198	0.281108	0.239885	3.43521e-05	0.00832516	0.259281	5.10607e-09	5.46303e-07	AATCGTTCCGTTGTAATGTATGTAGTTTCTACAGTACTGCTAATTGGTAAAGTTGGCTAGCTAGCTGTGGTGTTATGGTGTTGACGCCGTTTCAGTGCAAGAGGTGTCACTACAGTCCCTAATTCGAATCCAGGCTGTATCACATCTGGCCGTGATTGGGAGTCTCATAGGGCAGCGCACAATGTAAATAAGAATTTGAATTTGTTCTTAACTGACTTGCCTAGTTAAATAAAGGTTAAAAAAATATATATATATATAAATAAATAAATAAATGATCATTTCATATTTAAGTTAACTGCCACGTGATTCTCCGCCCATGCAGGCAGCCTACTCTATTTCAATGAGACCACACATACTAGGGGCACTTAAATTCTAGTATGTGAACTAAGAGAGGTAGGA…
TCONS_00048323	LOC106605476	nm_014379	NM_014379.3 Homo sapiens potassium voltage-gated channel modifier subfamily V member 1 (KCNV1), mRNA	0.186152	0.712406	0.260867	0.000186711	0.0264293	0.26343	4.03987e-10	5.34906e-08	CAAAAACCATGAGGACGAGAAAAAGAGAGGTTGGGAAAAGACAGGAGCTGACTGGGAAAAGACAGGAGCTGACTGGACGAACGCTGGCCTCAAGTCCCTGGGCCTGACCATTGCCCAGTGCTACGAGGAGGTGGGTCTCCTGCTCCTCTTCCTCTCCGTGGGCATCTCCATCTTCGCCATGGTGGAGTTTGCCCTGGAGCATGACATCCCCGGCACCACCTTCAGCAGCGTGCCCTGTGCCTGGTGGTGGGCCACCACCTCCATGACCACGGTGGGGTACGGAGACATCCGCCCCGACACCACCCTGGGCAAGGTGCTGGCCTTTCTCTGCATCTTGTCTGGAATCCTCATCTTGGCACTGCCCATCGCTATCATCAACGACCGCTTCTCTGCCTGCTA…
TCONS_00203333	LOC106588628	xm_016999995	XM_016999995.1 PREDICTED: Homo sapiens protein tyrosine phosphatase, receptor type U (PTPRU), transcript variant X5, mRNA	0.056164	0.23786	0.237681	0.00043683	0.0464822	0.26369	2.81938e-06	0.000147766	GGGTCTCTTCTCGCCATTGTCTGCTGGCGCTACACACCACCCAGGCAGAGGAGCTGTGGGTGTACACAGAGAAGAGTTCTCGGCAGGATATTTATAGTACCCTTCATTTGCTGCCTGTAAGGACCATAAGAGGGCCCTGGAGGTGTCCCAACATGCAGAGGACATGGGTCTGATCTTGGGGGCCTGTGCTGGGGGACTGGTGGTCCTCATTCTGCTGCTGGGGGCCATCGTCATCATCATCAAGAAGGGAAGGGACTTCTATTCTTACTCTTACTACCCCAGGAAGAAGGTAGCGCTGAACAAAGCAGCCATGTCGTACCGTCAGGAGAAGACCAGGAAGCTAGGTTCTCTGGACTGCAGCATGACAGAGCAGAGCACCCTGCAGCAGGATGGGCACAC…
TCONS_00226868	LOC106595829			0.159316	0.647687	0.244069	5.50701e-05	0.0115495	0.264378	2.3464e-08	2.11841e-06	GGGGATCATATGATCTTCATCGGGCGCAGGATGATGACGATTTAATGTTACGCTAAACACAACCTGAAATTATCTTGTTTCCTTCATTTGTTCTAACTCTCAAAATGGCTAAAATGAATAAGGGTCCGAAAGCGAACGTATCGTGGGTGAAACCAGCAGAACCGTCATTTTTAAAGAAATTCAAGAACGATGTTGGCTTTAAGGAAGGACCCACCATTGACACCAAGCGTTTAGAGATGCCAGCCTTGGAGGATGACAGTGGCAGTGATCGTGAAGATGAGCTGCCTCAAGTTGTCATTCTCAAAAAGGGAGATTTAAGCGCTGAAGAAGTGTTACAGATAAAAGAGGTAAAGGATGGTACAGAAAAAGAAGACAAGACTCCTGCTGATGGCAAGATCC…
TCONS_00190353	LOC106585699			45.6336	184.9	0.243967	0.000106858	0.0180859	0.265742	1.35174e-09	1.62562e-07	GTCAAAGTTCAACCCCTGATCAATCCCAAATGAACCACACACAGTATATAAAGTGAATTCGGTCAAAATTAAGACGCCAAAGCTACTGTCTGGAAGGTTGCCAAGATGAGGACAGCCCTGTGTTTGTGGATCGTTATGGGAGTGCTCTGCCCGGGAGAGGTCAGAGGTCACAAAGGTAACGGAGGTGACCGCCACCACAGTCACAGTCGCGACCATGGTGGTGACCGTGACCATAGTGACAGGCGTGACCATGACCATGGTGACAGGCGCGACCACGGTCACGACCATGACCATGGTGACAGGCACGACCACAGTCACGGGCGTGGCCATGGCCATGGTCACGGGCGAGACCACAGGCATCATCATCATCATCATCATGAGCCCAGTGACAACAGCACT…
TCONS_00207903	LOC106589887	nm_178128	NM_178128.5 Homo sapiens fatty acid desaturase 6 (FADS6), mRNA	0.402695	1.68241	0.237073	6.58885e-05	0.0130647	0.266375	2.90492e-07	1.99997e-05	CTAAGCAGTCGCTGCTAATCCTCTCCTCCTGACTTAGCCCCCCTTTCCCCCACTCCCCCTCCTCCTCCTTTCCCAGGCCCTCTGCCAAGGTTACAACAGGGATGAGAGAGGGAGGAAAGAAAGGAGGGGGAGGGGAAACAAGGACTGCAGGGGAGGGACCTGCAGTATGCATGAGGAGCTTCGGTGAAGAGAGAGGGAATAAGCAGCAGAATCCTTTCTGGAGCTGAGCAGCTGCAGGGTATAGAGTTGTGTGTCCGTGCAGTATGCATGGCTTTGTGTGTGGTGTGTGACACAGGGACTTGCCCGGGCTCACTTAGCTCACACCCATAGAAGCCACAGGACGTCCCCAGAGCTGCTGCTGTATTAAACATGGACTGCACTACAGGAACAACCTGACAA…
TCONS_00224181	-	xm_011540369	XM_011540369.2 PREDICTED: Homo sapiens carbohydrate sulfotransferase 3 (CHST3), transcript variant X1, mRNA	0.170536	0.641102	0.266184	2.71465e-05	0.00700529	0.26824	1.48871e-11	2.64451e-09	GGAGGTACATGCTAGTACGGTACGAGGATATCGCTAGATTCCCTATGAGGAAGGCAGCGGAGATGTACAAGTTTACCGGGATCCCGTTCACTCCTCAGGTGAAAGACTGGGTGTTAAAGAACACCCAGGCTTCCAATGAGGCTAGTGGAGTGTATTCAACACAGAAGAACTCCTCCGAGCAAGTAGAGAAATGGAGGTTCAGCATACCGTACAAACTAGCCCAGGTGGTGCAGAGGGTTTGTGGACCCACGATGAAACTGTTTGGGTACAGGTTTGTGAACAGTGAGGCCATGCTGACGGACAAGTCTATCAGTTTGATCGAAGAAAAGATTTTCATACAAAACTTTTCATAGACATTTTATAGTAACTCTGAACTCTGCTCATCAGACAAAGTGGACA…
TCONS_00116604	LOC106568141	nm_001018056	NM_001018056.2 Homo sapiens very low density lipoprotein receptor (VLDLR), transcript variant 2, mRNA	0.177639	0.723278	0.244082	1.97786e-05	0.00569584	0.269105	1.51264e-07	1.13731e-05	TTGCACATACATAGCCTAACGTTAGTGGTGGACAAGGAAAGGGTTTGTATGAAATTACATATTGAATGCGGAAAAGCTGAGAAGCGCACACACAACTCTGCTGGCGCGGTTATTTGGTGCACGTTCACAGTAAATTAGGACATGGCTTGCAGCTCGATGGCCAGCTTGAGAGGAGGGAGAGCGTGAATTGTGTTGCCTAAATGAGATTAAAAAAGCGGGTGGCTTCTGTTTGTTCTAGAAAGGCGTCGTATCGGCACTGACAGCAGTGTGAATATCAGCGCAGAACGACGAGGCCAACTCTCACGCTCAGCTACACCGCGAAATGTTGACGTCTCTTCTGGAGATTCTTATTCTACCGATATGTCTTCAACAGTGCGGTTTTGTACACGGATCAAAGAC…
TCONS_00154537	ccser2	nm_001284243	NM_001284243.1 Homo sapiens coiled-coil serine rich protein 2 (CCSER2), transcript variant 5, mRNA	0.363727	1.47978	0.244208	3.67723e-05	0.0086987	0.269197	3.0124e-08	2.67813e-06	ATGGGCACAGGCTCTGCCAGCCAAGCAGGAAGGGGAAAGGGAGAAGGGAAAAGGAGGCCCTGCTATTTTCTCCAGCAGGCAGACTCCAGCTCCAATGACAGGAGAGGTCCTGGTGGTCTCTCCCTACCCTGCCCAAGCCGGTGACTCCCAGCCTGGCCACAGACACAGCCACCCCAGCCTCTCCCTCTCTGGCCACTTGTGGAGTTTCTCCAGCCCTTTAAAAAGCTGACTAGGACTTTAGCCCACTCTTTTCCCTCTTCATTTTACCACTTTGGATTTGCAATGTTTGGATTTGAGTTGTGTACATGTTGAGAAGACGTTCACGGATGTAGCAGAGCATGTTGGAATGTAGCAGGTCACTTCTGGAATTACTGGGCTGACTATTTTGACGGGGTCGTC…
TCONS_00018967	LOC106575444	nm_080429	NM_080429.2 Homo sapiens aquaporin 10 (AQP10), mRNA	0.972483	3.89139	0.248075	1.25115e-05	0.00402858	0.269565	2.08782e-09	2.40815e-07	GTCAGCAGTGTGTGTGTGTGTGTGTGTGTGTGTGTGTGTGTGTGTGTGTGTGTGTGTGTGTGTGTGTGTGTGTGTGTGTGTGTGTGTGTGTGTGTGTGGTTGACGTGGATTTGATGAGGGGACAGGTTGGACACTGATAAAGACGGTAACTCGCTAGTAAAGGAGTGCACGGGGAAAGATGATGACGAACATTAGGTGACAGACAGGTGAAGATGACAGCTGTTATTGACTGAATGACACTTTTTATTTTTGACTTTGACAGTGTATGAATACCACTTTGACTCCAAGATTCTGCAGAAACCCGTTGGTCTGCGTGGGTATCTGATCTGCACAGAGCATCATACACACACATAATCTGTGTGCTGGCCAGGTGTAAGCTACAGGTTTAGGCACAGATGC…
TCONS_00132729	LOC106571444	nm_004341	NM_004341.4 Homo sapiens carbamoyl-phosphate synthetase 2, aspartate transcarbamylase, and dihydroorotase (CAD), transcript variant 1, mRNA	0.743941	2.81215	0.262132	1.19056e-07	0.000148571	0.269905	7.80193e-23	6.91637e-20	GAGGTCGCTGAAAAAGTTCCACACTGCTAAGGCGGCGTGCTGAGCAGTGTGGACGCAACGTTCAGCCTTCGAAATACAACATTTCGACGCATTTAACGCTTTCTTTTGTTTGAAAATAACATAATTTGTATTAGTTTTAACATAGTCATTTTTCAAGGATTTTTTTTTTGCTCGTGCATCCTCATTTGCATTTGGCCAGCGTGTTTCTCGCGGGCAAGCATTGCGGAACGGAAGCATCCATCTGACCAAAAAGCTGATTATTTCTTTCCATAATTTAATCAAAAATTGCGTTCATTTTGCACAATTAAAGTATTGACATTTTTTATTAAAAAAAAATGGCAACCCTGATTTTAGAAGATGGGACCACCTTCAAGGGACGCCTTTTCGGGGCAAATGCGT…
TCONS_00020158	vmo1			0.121099	0.496955	0.241667	0.000220131	0.0294326	0.271809	6.17029e-07	3.89914e-05	CAATTTGTCAGGGCATGGACTTTACAAGGTGTCAAGCGTTCCACAGGGATGCTGGCCCATGACTCCAATTCTTCCCACAGTTGTGTCAAGTTGGCTGGATGTCCTTTGGGTGGTGGACCATTCTTGATACACACGGGAAACATTTGTGCGTGAAAAACCCAGCAGCGTTGCAGTTCTTGACACACTCAAACCGGTGCGCCTGGCACCTACTACCATACCGCGTTCAAAGGCACTTAAATCTTTTTGGTCTTGCCCATTCAGCCTCTGAATGGCACACATACACAATCCATGTCTCGATTGTCTCAAGGCTTAAAAATCCTTCTTTAACCTGTCTCCTCCCCTTCATCAACACTGATTTTAGTGGATTTAACAAATTCTATCAGTAAGGGATCATAGCTT…
TCONS_00096678	sepw1			0.338367	1.25958	0.266714	1.91383e-09	8.48495e-06	0.272062	1.31299e-29	2.00354e-26	TGTGTTCTCTCCTGTGTGAACGGGGACCTCATGAAGATGATTCGTGGGTCGCTCCGCCTTATTTGTTTCATAACGTCAAATATCAAGGAAATAGCCTTACACCGACAACCTTTTTGCAACCACTACCTCTCTCAGAGAAGGGCTGCTGCGACTTGCGATATGGGAGTCAAAGTTCATATCACCTACTGCGGTGGATGAGGGTACGGGCCCAAGTTCACCAGACTCAAGACACAGCTTGAGGATGAATTCCCAGGTGATCTTGAGATTACTGGTGAAAGCACACCTTCAACCTCTGGGTGGTTTGAGGTGGAGGTGAATGGCAAGTTGGTCCACTCAAAGAAGGAAGGGTCAGGCTTTGTGGACAACGAGCAGAAAATGGCAACATTGGTTGATGCCATT…
TCONS_00180463	ssra	nm_003144	NM_003144.4 Homo sapiens signal sequence receptor subunit 1 (SSR1), transcript variant 1, mRNA	5.38026	20.4911	0.260997	1.09172e-07	0.000140429	0.272331	7.88573e-17	3.24787e-14	GTGTTTTTGTTGTTGTTCATTCAATCAATTTCTCCTAAACATTTTGACAATACCTATACGTGCATAGTATGGGCGTGTCTTAAAACTGTTGTCCCACGTCTTCTCTAACTTTTCTTCCTTTTCCTGAGTGCTGATGTGTATGTAGCAAGCTACGAACTTGACCGCAGCAAAATGTTCAATTTCGGATCAAAAATACTTGTACTTTTTCTCGTGGCTTTCCCATGTGGCCTGATATCCTTCGGCCAAGTATCTGCAGACTCTGAGTCTGCGGAAGACATTTCCCCAGATTCAATAGTCGATGAGGAGGAGGAGGAGGAGGAGGAGGAAGAGGATGAGGTGCTGGTGGAAGAAGATCAGGAAACAGAGGATGACATAGATGAAGATGCTGCAGTTGGAGAT…
TCONS_00025805	LOC106600931	nm_004959	NM_004959.4 Homo sapiens nuclear receptor subfamily 5 group A member 1 (NR5A1), mRNA	23.4309	85.0537	0.273133	2.85084e-13	1.78769e-08	0.276037	3.85456e-87	8.96976e-83	AGTCCACTATGGAGCACAGTCCAATAGTGGGTCCTTAGACAGACAGCAGAGGTCCTGCTGTGGCTGCCTGCCTCTCTGTCTGTCTGTCTGTCTGGGCTCCTGCTCCCTCCGGCTATGAGGAAGTAGTTAGGGTGATTTAGGCTATCTCCTCTTTCAAAATGTACGTACCCCAGGGCCACTTCCATGCGGACCAGGGCCAGGCCCTATGCCAGGCCCAGCCTCCGGATCTGTTGTCTTCGGAGGGATCGTCGACATCTCAGGAGCTGAAGACCGAGCCAGAGACCAGGCCAGATCAGGCGGAGGTCTGTCCAGTCTGCGGGGACAAAGTGTCTGGCTACCACTATGGGCTGCTCACCTGCGAGAGCTGCAAGGGTTTCTTCAAGCGTTCGGTGCAGAACA…
TCONS_00126050	LOC106570407	xm_011517356	XM_011517356.3 PREDICTED: Homo sapiens diacylglycerol O-acyltransferase 1 (DGAT1), transcript variant X1, mRNA	2.04108	7.4669	0.270956	2.17452e-09	9.24464e-06	0.276394	3.14372e-32	5.5212e-29	CAATCAGAATAATGTTGAGGTTTAAAACTGGGACTGCAGCCTTCTCCTCGACAGCATGTCGGGCTGGACTGTACAGCAGAGGCTGGAGGGAGACACGTCTAGTTCAATTCTAGCAAGGTACGGTTGAATGAATCAAATTTAAAAAATGGGTGACAGAAACGATAGAGTCCCCATGATGACACGCAGAACAAGGAGAACCACCATCTGCGCTACGCCAGCGGGTGCCAATTCTAAACAAGCCAACGGCAGCGCAGGGGAAAAAACTTCAAGCCAACCGAGCCACAGCAACCGGAAAGTGAAGGAGGAAAAACGGGTGAACGAGCCGGTCACTACACCACGCAAGGAGAGGAACAAAACCAGCGAAAGGTTTAGCTGCCATGTCCTCCAGGAGTCCCTGCT…
TCONS_00113244	LOC106566614			0.497788	1.91751	0.258769	9.46565e-05	0.0166967	0.276403	1.45298e-08	1.38007e-06	AGCACGGCCGGTTGTGGTGTCAACATGGGAAGAGCGTCAAAGTAGGGAGAGCAGGAAGTTAGCTAAGAGGTAGTCATCGGTCGAAAAGGGGGAAGCCTCAAGCCTTATCTCCGTTTTCTTCCATGGCAGCTCCCTGGTCAGGCTCAGACGGCTACCATGTGCAGCTGCAGAGGGACTCCCAGTTCCTGTGTTCAGACCAGAGGATGCACACTGAGCTGGTGGACAGGCTGGTGCTGCAGCTCAACAGGACCTACCCTCAGATACTGACTGACAAGGAGGCCCAGAGGTTCAGGAACCTGAGTGTGCCCACTACGGTGCGATTGGCTGAGCTGCTGGTGCACCTGCAGGGGAAGGGAGAGGAGGCGTGTCATGAGTTCTACAGGGGGCTTCAGATCCACG…
TCONS_00100723	LOC106565564	xm_017006588	XM_017006588.1 PREDICTED: Homo sapiens inositol hexakisphosphate kinase 2 (IP6K2), transcript variant X34, mRNA	1.10943	4.54936	0.241441	0.000162651	0.0241835	0.279247	6.936e-06	0.000320805	TGCTCTCCTTCCTTTGTTTGCTTGTTCCTGTTCTCAGTGCTTAGTTCCCACCCAACAACAGCTGCTGAGCTCTGATAGGCTGAAGCGGGTATGAGGCGGGGCCGACCTGTTTTTATATTTTTCTTGCTCTGAGCTCAGTACAGACCTCAGTTCAGTATCGGCGACAGACAGAGTCAGGAACAACCTACACTCGCTCTCACACACAACCTTCAGCCTGTCGAAAATAACAATTTACTAGCACTACGTACACAGGGAGATTACCTTAACCCAAACCTGGACTATACTACTCTGCTTTTGGACCAGGATAGCACGGGGAACGAAACCTTTTTTCTCTTCTCCTTCCTGCTGCACCCTTTCTTTTTCCTGCTGTGGTCTCTGCTGTCCTAGCAGGTGTCCACT…
TCONS_00154014	LOC106576772			0.190361	0.711102	0.267118	0.000249927	0.0319126	0.280497	1.62722e-08	1.52743e-06	CAACTAAAAAAATATGCGGTCTGGAGAGAGATTGCAAAGACCATGCGCATTTCAGATGTTGAATTGCGCAAAACCAAATGGAAGTCCCTCCATGACACTTTTTTTAAGGCACCTACAGTTCTGGGGGAACCAATCAGAAAGAATGGAAATATATCAAAATATTATCATTCTTGATACCTTAAGTCCAGCAAAGAAGCTCAAGAGGCAACCTCAGCCTTGAAAATGCTGATTCGCCTCAGCCACAACCTGTGGAGCCCGATGACACCGAGGATGACATGTCCCCGAGCCATGACCCTGTGCTTCCGATGCCTGTACAACAGTCAAGGCCAACCACTAAAGGACACGGCTCAAGACTGGCAGCCAAGAATTAGGAAACAGAAGGTCAACCATCAAAATGTG…
TCONS_00094382	LOC106562397			0.0586942	0.226105	0.259476	0.000470763	0.0485405	0.282135	5.21934e-06	0.000252115	ACTCGGCTAGTAATTAACCTCAACGCAGCCTGGGCTTATCTGTGAAGTGTTACACTGTCCCCTTCTTCTTTTAGATTACAAATTGAAGTCTCAGAGATATCCCTCTCTATTGAAACACAGACAACATTGTGTTGATGTGGGGAGAGATAGGAGGGTTTTGTGCAGTGCTACCTCTTCCTAACCCCCCTGGGTTTTTACTGGTGAGTGAAACGTTAGGGGGTGAACAAACAATAGCTCTGGAACCAAGAGAACTCTCTGAACATTCTGGAAAATGGAGAGGGAACATAAGGATCTAAGGAGAAATATGGAATATGTGGATAAATAGGCTGTCAAGGGCGTCGTAAGGATTGGACCAAGGCACAGCGGGTCACCAGACTGCTCATTATGGCGCACACCTGT…
TCONS_00038849	LOC106603177			16.4548	65.7775	0.248297	0.000185074	0.0263041	0.283631	3.36336e-06	0.00017211	AAATATTTGAAATGATGTCGCTCGTTAACATCTTTAAATGTTAAACTTGTTTGAGTCACCAATGACACACTTGCAGGGCGGGGAGATAGCCTACATAGAGGGAAAGCATGCACTTATACACGTAGACTAATAACTCTGGACATTGTTTCAAGCGACGTTCAAAGATGCTTCTCGTGTTATGCGCGCTGTCGGTGGTGGTCGTGGCAGAGGAGACGCACTGTGATGGCACGCCCGACCGATTGTGTGACGTGAAACCTGAGGCAGTCTACTACAAGGAGCCACCGATCACAGATTCAGAGGTGTCGTACAATCAGTTGAAGACTATGTTTCCCAGCAGCAGTATTCAACTGTTTGACGTCCGCAATCCAGATGAGTTTGAGGCTGGACATATTCCTGGCT…
TCONS_00159085	LOC106579244	nm_018032	NM_018032.4 Homo sapiens LUC7 like (LUC7L), transcript variant 1, mRNA	0.160591	0.648365	0.246413	0.000222305	0.0295446	0.284478	2.19389e-05	0.000856235	ATTTCCTTAGCAAAGAAAGAAGGGGCTGACGAGATCGTTGAAGAAGCTTGTCCAAATAATACACATATTGCATTAATAATATAGGATACCATAGATCGTGGAACCTTCTGTTTTGTGTGAAGCTTTGAAGAATTAACCCACAGCAATGTCGGCCCAAGCTCAAATGAGAGCTTTGCTCGATCAACTAATGGGGACAGCGAGGGATGGGGACGAGACGCGGCAGAGGGTCAAGTTCACCGACGAGCGGGTCTGCAAAAGCCATCTCCTGAACTGCTGTCCCCATGACATCCTCTCTGGAACTCGTATGGATCTGGGAGAATGTGCGAAGACCCACGACCTGGCGCTCCGGGCCGACTATGAAATTGCCTCCAAGGCGAGGGAACTCTTCTTTGAGCTTGA…
TCONS_00165199	LOC106580552	nm_016204	NM_016204.3 Homo sapiens growth differentiation factor 2 (GDF2), mRNA	0.348233	1.27574	0.271674	4.54662e-07	0.000399502	0.286269	1.66768e-11	2.93443e-09	TTTACAAAATCGTCATTAAGGAAGTAGTGAGATAACACACACACACACACACACACACACACACACACACACACACACACACACACACACACACACACACACAAGAAATGCAGAGCTTACCATATCATAGATAAGGGACAGAAAGAAAGCGAGAGGGAGAGAGAGAGAAAGGGAGAGAGAGAGAGAGAAAGAGAGAGAGAGAGAGAACTGAGGGATATACTGGGAGAAAAAAATAAAGAGATGCCTCCGTTGGACGTCGCAAAGCCACCCTTTCTCCGGAACTCCAACTCTTTGGTAAACAACATCAAAAGGTGTGCATGAGGATAAAGGGCGTAAGATCTGGAATAAAAGCAGTTTATCTGGGTTCCAAGCCACACACACAGAGAGGAACACACAGAG…
TCONS_00110078	LOC106567556	nm_001304438	NM_001304438.1 Homo sapiens transmembrane protein 132E (TMEM132E), mRNA	0.26417	1.01891	0.257263	8.21357e-05	0.0152608	0.288131	1.89604e-06	0.000104616	GATTTGGTTGATTGATGCGTTGTTCAGCATTTTGTTCAAGCCTGAGAGAGGGAGAAGGATCTTAGTAGCAACTGCTTTTGAGAAAGTCGCTTTTTCGGACACAACGTATACGAGAACGAAATGTTTCTTTCTTTCCTTCATTAGAGGAGTGCCAAAGAATGGTCAACACAGGGCAGGCTATTGCGAACAGTCCGTGAGTTTTGAACCACAGCTAGGGGATGGATTTGGGCTACTACCGCGGATTGAGTGAAAATGGTCAACATTGTTGTCACTCAGGACTTCTAGAATATAAAGGCGAGGAGAATTAAGGTAGCCTAACATAGAAATGTTGTAGGCATATTATGTGGACTGCCGTTTTCAATCTGGGAACTAGATGAACCTCCAAATCACCGCATGAAA…
TCONS_00025868	LOC106600890	nm_001909	NM_001909.4 Homo sapiens cathepsin D (CTSD), mRNA	0.369468	1.30444	0.281424	1.69172e-06	0.00103244	0.289721	2.47101e-11	4.17435e-09	TCTCCATCTCTCGTGATCCTGCGACAGCGACTTGTCAAGTGCGCAGTAGGGTGTCTGATTTAAAATGACCAGTGCTATCCGCGATTCCCCACAATCGGTACCCCAATTGGTGCAGGTTTTTTTTTTTTTTTTGCCCTAGAACTACACACCTGATTTAAATAATCACTAATCTTTTATAATTTCAATCAACTGTGTAGTGTTAAAGAAAGAAAAAAAAGATGCACTTTAGACGTCCAAAGGATACCAGCTTGCAGTGACCAATTTAAAACGATGGACATTATTCAAGCCAATAAGACCATCTAATGTATGTGCTCTCTCCAATCAGGACTGGACCGAGTGAAGAAAAGCGAGTGTGTACGGAAACCACCGAAAGGCATACTGATATAACTGGGTTTACTG…
TCONS_00156361	LOC106577959			1.78023	6.70875	0.264874	8.46598e-05	0.0156027	0.296	3.0743e-06	0.000159333	TCTACGGAGAAAAGGAAAGAGTTTGACTTATCTTCAACAGACTCTGCATTTTAAACATGCCGTGGCAGCGTACAGGTGCATCATGGGACCTTTGATCCAGCAAGTCTGTTTGTTAACATTCCTCATCCTCTTTAATGCCTGTTCTTCTGTTGCAGATATGCAGCTTGTTGTCCCTCCTGACCCTGTAGTTACCTCTGCTGGTCATGACGTCATCCTTCCCTGTCACCTGTCTCCTCAAACCAGTGCTGTTGACATGTATATCAGGTGGTTTAAGGAAGGAGAATTCGCCAGCCCCCTGTACCTGTATTTGGGTGGAAAGGTAACAGAGGGGAAAGGCTATGAGGGTAGAGTGAGTGTGTTCACTCAGGAGCTGGAGAAAGGCAATATATCACTGCTGCT…
TCONS_00035615	LOC106603571			2.90824	10.2329	0.282376	1.58795e-07	0.000188751	0.296099	1.94692e-12	4.12964e-10	TGGATGCGCCTTGCGCTCAAAACAGCCATCCAGATTCTTGCCACACCCAACAGGCTACGTCAGAGAAGGGCGGGTAAAAGTTGGCTTCACGGCTGTGTGCATCGTCCTGGTACATTCTGCACTCCACTGGAGACACGACTGCTAGAGACATACGTACGGACGACGTGGACCCATAATCGCTTGGAAAGGATAATGTGGACGACCCCATTGCTGTGCCTGGGGGCCCTCCTCTCCCTCTCTTATGCTCAGTTGTCGGAGACAGAGGGGGCCGGAGGGGAAGAGGAAGCTGTGGAGCTCTTTACCACGCCCAGAGCCAAGATGGCTGCCGCCACCTCTGACTTCGGCTACAACCTTTTCCGGGCCCTGGCGGGTCGCGACCCCAAGACCAATGTATTCCTG…
TCONS_00095726	LOC106563018	nm_005027	NM_005027.3 Homo sapiens phosphoinositide-3-kinase regulatory subunit 2 (PIK3R2), transcript variant 1, mRNA	4.19769	14.6037	0.284931	7.22428e-05	0.0139283	0.296867	1.00616e-14	3.16404e-12	GGCTGAGAGCTACAGAGCAGGAGAGAAAGAGAGAAGGCTGCAGATTCGTTTCACTCCAACTGCGTTAGAGCTAAGAGAAGATGTTTGCAGCAGCTATAGTCGGATCTATCTCTGGAAAGGATGCTGTGTACTAAACAGATTATTATTATAGGGCTATTTTAGCCTGTGTGTGTTCTAGACTATATAGACTCTGATCTGCACTACATGGACTGTGCACATTGAGGATAGCAGCATCAACTTAAAATGGGAAAAGGCCAGTGAGCTTTCAAAATGACATCATCGCTTTCAGGAAATGAAAGATGCAGGAGTTGTTGTTGACAGTCCCCCCCGCGCTATTGGCTGTGCCCTACCTCCCAAGCCGCCCAAACCCACGGCCCCTGCTGTCACTAACAACGGTAT…
TCONS_00119556	LOC106569687	nm_001001524	NM_001001524.2 Homo sapiens transmembrane 6 superfamily member 2 (TM6SF2), mRNA	0.751739	2.61006	0.285131	5.56683e-07	0.000470269	0.297151	2.25175e-13	5.53029e-11	CATGGCCAGCCGTAGAAAAATGCTTATTGAAATACATCGGTGGTGACAGTGTTTCCTAGCCTCAGTGGGCAGCTGGGAGGTGTTCTTATTCTCAATGGACTTTAAAGTGTCCCAGAACTTTTTGGAGTTTGTGCTACAGGATGTAAATTTCTGTTTGAAAAAGCTAACCTTTGCTTCCTAACTGCCTGTGTATATTGGTTCCTAACTTCCCTGAAAAGTTGCATATCGCAGGGGCTATTCGAAGCTAATGCAATATGCCACAGGATGATTTTGTGCTGGTCAAGGACAGTCAGGTCTGGAGTGAACCAGGGGCTATATCTGTTCCTGGTTCAATTGTTTTTGAATGGGGCATACTTATTTAAAATGGTGAGGAAAGCACTTTTAAAGAATAACCGGACA…
TCONS_00177203	-	xr_948564	XR_948564.3 PREDICTED: Homo sapiens uncharacterized LOC105379080 (LOC105379080), transcript variant X1, ncRNA	0.131781	0.471985	0.277089	1.41158e-05	0.00442873	0.297429	3.70932e-08	3.22382e-06	GGAGATCATCCCCAGGCTGAAATGGTTAAGAAATCTACAAACTAAAGACCAATTATTCAGTCTGCAGCTGTTTAAATACTTTAGTCTGGTAAACGCATTGGATCTAAGAACAAAGGTACTCTGAAAGATCTATTCTCAAGAACAATTCCGAATGGTACTCTGACGTATCCATTATAACAAGCTACAACTACGAAAGACTTTGATCTGTCAACAGACTATCCAGCAGACGGACCGGCGATCGCAGAGAAGGATAACAAAGGCATACACTCGTACCCACGTATCTGGTCTTAATGCCAGCTGCCATGGTGAAGGAAAAAGATCCTCAAGTGTATGGGATGGGTCCGGCTGGTTTGCATAGCCATCTATTTCCTCCCCTGACTCAAATGTCTGAGGCTTCAC…
TCONS_00126147	LOC106570446	xm_017015133	XM_017015133.1 PREDICTED: Homo sapiens polypeptide N-acetylgalactosaminyltransferase 12 (GALNT12), transcript variant X2, mRNA	0.251425	0.885285	0.282644	2.15789e-06	0.00118955	0.297814	7.76899e-11	1.17969e-08	TTCACCTCTGAGGACACACACCACTCCCCGCATGCTACTCTGTAAATGCTCTCCTGATTGAGTGACACTTGTGATGCATAAGGACATAAGGGACACCCGAGGTGACACTCCGTACGGTGTGAGATTACCATCGAGAGGCACAGCTCAGAGGCCTTTGGGGATGTGACAGACAGGAGGAAGCTCAGGACACAGTTAGGATGTAAGGACTTCAAGTGGTACCTGGAGAACATCTATCCTGATATCCACGTTCCTGAGGACAGGCCTGGGACGTTTGGAATGCTGAAGAACAGAGGCATGTCCAGCTACTGCTTTGACTACAATCCTCCTGACGACCATAACCTGGTGGGCCACCGAATCATCCTCTACCCCTGTCATGGCATGGGACAAAACCAGTTCTTT…
TCONS_00155016	LOC106577245	nm_000429	NM_000429.2 Homo sapiens methionine adenosyltransferase 1A (MAT1A), mRNA	1.70596	6.69352	0.254538	0.000309436	0.0370481	0.298956	5.56159e-05	0.0018716	CCAGCAGCACCCCTGTGGAAGACAGAAGTGGAAGATTCCTTCCACCATTCTGGAGTGTGGAGAGAACTAAGGGTTAACTGGGGCTTTCTGAAAAGTTTCAATCCCCTCCCATCAACAACTCCCCCTGGAATGGTCTCACCCAGGGGTTCACATGACGTGTGTGTGCGTGTGTGTGTTTTTTCTTAGCAATATATAGGACCATGTGTAGATAGTCCAGGAGTTCTGTTGGATAGACAGTCAATTGGCAGCAACCCTCTCGCTCTCTCTTTTTTCTCTCTCCCTCTACCTTCTCTCTCTCAAGAGAACGAGCTGGGATATAAAGCTCTCACTGGAAATTTTATCTCAGTTTTTTTAGTGGTTCTGAGCACCTGCCTGTGTCAAAATGAGTGACGCTCTGCT…
TCONS_00175229	estd	nm_001984	NM_001984.1 Homo sapiens esterase D (ESD), mRNA	0.187122	0.624823	0.297206	3.03505e-07	0.000296219	0.299461	1.74374e-18	8.91819e-16	CGTCGAACCTCACGTTGGACTACTAAATCCAAGTAGCGGAGACGTAGCAGGAACCAAAGTGAAGTTATTCTCAATAATCGTGATTTAACAAGGTAACCAAACTATGGCCCTCGCCCAAGTGTCATCCAACAAGTGCAGTGGCGGCTACCAGAAGGTGTTCGAGCATGACAGCACTGAGCTGAAGTGTAAAATGAAGGTCGCTGTCTACCTGCCTCCTAAAGCCGAGAATGAGAAGTGCCCCGTGTTCTACTGGCTCTCTGGGTTGACATGCACAGAGCAGAACTTTATCACCAAGGCTGGCAGTCAGCAGGCTGCTTCTGAGCATGGAATCATCATCGTCGCCCCAGACACCAGCCCACGTGGTTGTAACATCGAGGGTGAAGATGAGAGTTGGGACTT…
TCONS_00052699	LOC106607642	nm_001823	NM_001823.4 Homo sapiens creatine kinase B (CKB), mRNA	0.870305	3.10965	0.278532	4.12143e-05	0.00949292	0.300316	9.0401e-08	7.11302e-06	CCGGCACAAACCAGCCGGAAGCATGCCAAGCTCAACAATAAACAATTTCACACACAGACATGGGGGGGAACAGAGGGTTAAATACACGACAAGTAATGAGGGAAATGTAAACCAGGTGTGTGGGAAAACAAGACAAAAGAAATGGAAAATGAAAGGTGGATCGGCGATGGCTAGAAGACCGGTGACGTCGACCGCCGAACGCCGCCCGAACAAGGAGAGGAACCGACTTCGGCGGAAGTCAGAGAACTTCAAAATGAGAAGATCCTGCCATGGAAAAGATGACTGGGTGGACATAAAGTGGAAAGGAGGGGAAATAACTCACACAATGCAGCAGGACACCTTCAGCTACGGGGTCTTTGTAATGCAGGTGAACGCAATCATGCCTTTCGGTAACACCCA…
TCONS_00073099	LOC106610899			39.6541	131.948	0.297906	4.78415e-09	1.57896e-05	0.305028	5.84211e-24	5.60614e-21	CTTGTGAAGACCTTTGGACAGGAACATTAGATAATCAGTGATAGGCACCATTAGACCTGCAGTAGGAGTATGCATGTCACGCCACCAATAGAATCTATGCCCGAATGTCTGAGCCAGTAAGAGAATGGAAACTAAGTAAGACAACAAGATTCGTAAAGTGGAGTGACGATATTATTTAAGTGTAAGACTGTATAAAAGCCAAGTCCTAAGAACGAAGAGTTAGTTCTTCCCTGGAATTGCTCGGCTTCATTACTCTCTGTAATGAAATCTATTTGAATTCACAAGCTCCGGTATCTGAGAAGTATTTGAATCAATATTTTCACAACACTGTTAGCAATAAAAGCTGTGCCTCACCTCAGGGACAGACAGGTGTCTGAGATCTAACCAAATTTACTGAGA…
TCONS_00066917	LOC106610680	xm_017007083	XM_017007083.1 PREDICTED: Homo sapiens SH3 and cysteine rich domain (STAC), transcript variant X5, mRNA	0.445586	1.46507	0.301513	5.68635e-10	4.07516e-06	0.305049	4.50979e-40	1.67912e-36	GCATTTTACATCGGTGCGTAACATTGACTAACTATTTTCCCTCAAATGCATCCGATGAAACAGAGCTACAATTTACTAAATTACTATTCGAAAACATTTTTAAAATGTAATATTGTCATTCTAAGATTTATAGATGAATATCTCTTGAAAGCACCTGTAATGCCAGATTTAAAAATAACTTTACTGGGTAATCATACTTTGCGATGAAAGGTGATGCGATACTCTGAAAAATAGGCTAACGTTACAGGTCAGCGCCATCTTGGAACAATCACATATCACATCTAGTCTTGTATACTATTGTCAGTAATCCCTTACCTTTGGTTGTCTTCATCAGAAAGCACTTCCAGGAATCCCAGGTCCACAACAAATGTATTTTTGTTCGAAAAAATTACTCCTTTA…
TCONS_00088620	LOC106561607	nm_005456	NM_005456.3 Homo sapiens mitogen-activated protein kinase 8 interacting protein 1 (MAPK8IP1), mRNA	3.47384	11.6666	0.294158	7.85116e-07	0.000611586	0.305757	1.56132e-14	4.76493e-12	ACGCTGCTGCTGTCTGGATCTTCCCAGGACCATGTGATGTGGCCAGCCAGTAGCGAGGCGGGGAAGGCAGACGGGCGGGGGTGCAGGGAATTGCAGGCGGAGATGATCCCCTTGGAGCTGATCGATGCTGAGGAGGATATCCAAGAGGAACAGGAGCACTGGGGCCTGATCCATGGTTCCCAAGACGACCACAGGCTCAACCAGGAAGAGAGAAGGGCCATTGTTCTAACGCCTGTCAGACAGAAACAGCCTAATGTGATAGAATCCAAATCTGCGGAACATCGGGTCACTATGGATACGTACAGGCCCAAGAGACCAACCACCCTTGCACTGTTTCCACAGGTGCAGCCTCAGCCTCCCAGGATTCAGGACAAGGACACTATTAACAACAATTCGTTT…
TCONS_00090237	s18l2	xm_011526754	XM_011526754.3 PREDICTED: Homo sapiens glucose-6-phosphate isomerase (GPI), transcript variant X1, mRNA	0.993269	3.35185	0.293736	4.6021e-07	0.00040202	0.30584	5.2146e-13	1.21044e-10	TGACGACCGAAAATCCCAGGCAGTTCTAGCAAAGATGGTGGATGTCCTATAGCTAGCTAATATTAGCCCCGTCGTAGTCACAGCACTGGCTAACGTTTGTCATTCAATGTAACTCAAAATGTCTGTTGCTTTTGTACCGAAAAGACATAGAGGAAAAGCTCAGATCAACCAAGAAACCATCCAAAGATTGCTGGACGAAAATGACCAGCTGAGTTGGTGATGTCAACCCTTCTCCTGGAGCTATTGGGTTTGCAAGTTTTTAACCAGCTCTATACGAACACACCTGATTCAGAGTGGTGCAGCATCTCAGTGCAAGATGTCACTACAGTCCCTGGTTCGAATCCAGGCTGTATCACATCCGGCCATGATTGGAGTCCCATAGGGCAGTGTACAATTGGC…
TCONS_00176298	LOC106582720	nr_029483	NR_029483.1 Homo sapiens microRNA let-7f-1 (MIRLET7F1), microRNA	0.135257	0.453757	0.296363	6.72821e-06	0.00260438	0.306251	2.84337e-11	4.75165e-09	GATGGAGCACACCTGGTCCAGCGTATAGTACAGAACACTAATGTTCCCTAGTAGAACTCCTAAACCTCATCTCTGGGTCGACGCCAGACTAAGCACCTGTCCTTGAGGCTGAGGTAGTAGATTGAATAGTTGTGGGGTATATGTCCTCCCTCTGAGATAACTATACAATCTACTGTCTTTCCTAAGGAGACAGACTGATCGTCAATAACCCTGAAGATTGACTGTTCTCCCCTGACCGTCCCACCCATCTTCCCAGCCTGGACACCTGCCTGCAGCCTGTCTCTGCTCAGTGGGGAAGTTACGCCATTAGCATATCACCTCCATTTACACCCATTCACAGACTGTTGCAGGACAAAATGAGAACGGGCAACATTTCCTTTGTTAGACCACCCAATGCTT…
TCONS_00153855	eif3a	nm_003750	NM_003750.3 Homo sapiens eukaryotic translation initiation factor 3 subunit A (EIF3A), mRNA	1.02634	3.73788	0.272102	0.00014719	0.0224846	0.307057	1.08293e-05	0.000470375	GAATTTTCTCGAACCTGGCAACCCAGCTCACGAGGTTAATTCCTTTCCCAGGAGCTTGTAGAGTGGGTGAATGCCTGGCTCGGATGGACCGGTGAAATTAGTAAAATTCACCTAAACCAACCTTCTCTTCATTCCGCGAGCAAGGCCATAAAATGCCGGCATATTTCCAACGACCGGAGAATGCTCTCAAACGAGCAAATGAGTTCTTGGAGGTTGGCAAAAAGCAGCCAGCTTTGGATGTTTTGTACGATGTCATCAAGAGCAAAAAGCATCGAACATGGCAGAAGATCCACGAGCCCATCATGGTCAAGTACCTGGAGCTCTGTGTTGACCTGCGCAAGAGCCACCTGGCAAAGGAGGGTCTCTACCAGTACAAGAACATCTGCCAGCAGGTGAACA…
TCONS_00206460	calcoco2			0.354793	1.26244	0.280354	0.000398411	0.0439283	0.308966	5.98543e-06	0.000283716	GCACAGTTGAAATGAATACCTGGAACAGTATTCTGAGTTGACGTCTGAGTTGCGACCTTTATATATACACAATCTATGGTTGCGACACGGCGGAGTTGAACAGGCAGTGACAGTCCAAACTTCATAACTCAGAATGGAGAGCTTCGAAACTGCAGCCAACATGGGATTGTCAACAAACTTTTCCCAGGTTGTGTTTCAGGAAATCCCAAACTCATATGTGTCAAATGTTGCCTTGACTTGCTGCTACACTCTGACAGCAGCCATCCAACCGAATCCCAGAGACTGGGTGGGGATATTCAAGGTGGGCTGGAGCACCACAAAGGATTATCACACATTTGTGTGGGTAGAACCATCATTGGATCTGATAGGACTGGAGCCAGTCAGAAAACAAGTGCTTTT…
TCONS_00002512	-	xm_011521606	XM_011521606.2 PREDICTED: Homo sapiens myosin VA (MYO5A), transcript variant X1, mRNA	0.394118	1.43825	0.271789	0.000360302	0.0409677	0.309251	3.16818e-05	0.00116654	TCCGTTACAGCGGGGGGTTAACTGCTCTAGGTTCAGAGTGCTGGCTGGTTCTTGTCAGTGGAGGTATGCGGCGCGCATCCACCCAAATGAAGCCCATATGTTGGGGATGTTAAATATATCAGGGCCCTTTTCCTCTCTCTGCTTCTACCCCCCCCCCCCCCCCCCCAATCAGGCGCGTGTGGACGTGTCTGGGAGGATGATAACTATCTGCTCTCCCCCCTCTACGTCTCCACCTCCAGGACTCATCCCCACTGTGACAGAACAGCTCAGCAGTCCTAATCCACCTTTTCATCTCGATCTCCCTCCGTCCTTCTCATCCCCAGCTCCCTTCCTCTGATTTACCTCTCGCATTCCTCTATCAGCTCAGCCTTTGCAATGCTTCTCGCCAGTAAGGGCGAT…
TCONS_00081973	fbln1	nm_001996	NM_001996.3 Homo sapiens fibulin 1 (FBLN1), transcript variant C, mRNA	0.780705	2.72317	0.284049	2.05737e-05	0.0058977	0.309666	6.50045e-07	4.07184e-05	GGTTGCGTTCCGAGACAGACACGATGACGCTGCGATTCACTAGCCCCATCACACACGCACTCGTATAGACTACTCTTGTCCAGCGTGAGCTCACCATTTTTCTACCTTTCGCTTGAAAATCTGCGTGTCCGTGAGAAACTGTACTGTTGGTTCACGCACTTAGTTCAGAATATTACAGATCTGACTGTTTGACACTTTTGTTTTTTTTTGCAAAATTCTGTTCTTTATCCAATGGGTCCCGGGATAGTTATACTTTTCTCTCTGTTCGGAGTTCTCAACGGACAAGGTGGAAAACAGATCTCAATGGATGAGTGCTGTAAGGATGGTCGGGCTCGGGGCATTGACAACCAGGACTGCACAGCCATCCCTCTCATCTCTGAGTCCACCACATGCAGGATA…
TCONS_00081182	LOC106560590			4.58383	14.8216	0.307016	5.14035e-11	1.17214e-06	0.310631	6.12928e-44	3.00277e-40	GACTTGTGGAGGTCTACAAAATGTCTTGGCTGATTTCTTTTGATTTCCCCATGATGTCAAGCAAAGAGGCGCTGAGTTTGAAGGTTGGCCTTGAAATTCATCCACAGACACACCTCCAACTGACTCAAATAATGTCAATTAGCCTATCAGAAGCTTCTAAAGCCATGACATAATTTTCTGGAATTTTCCAAGCTGTTTAAAGGCACAGTCAACTTAGTGTATGTAAACTTCTGACCCACTGGAATTGTGATACAGTGAATTATAAGTGAAATAATCTGTCTGTAAACAATTCTTGGAAAAATTACTTGTGTCATGCAGAAAGTAGATGTCCTAACTGACTTGACAAAACTAAAGTTTGTTAACAAGAAATTTGTCGAGTGGTTGAAAAATGAGTTTTAA…
TCONS_00100394	LOC106565386	xm_006719403	XM_006719403.3 PREDICTED: Homo sapiens musashi RNA binding protein 1 (MSI1), transcript variant X2, mRNA	0.425791	1.46779	0.286914	1.81598e-05	0.00533999	0.310881	4.84674e-07	3.14167e-05	CTCAGCCACTGAGTCTGCAACTCTCACTGCCTTTCCTCACCTCACAGTCGGGAACAGAGGAACGGAATGGATACAGAAGGGAGCCAAATCAGCCTGTCCTCCGTGGACAACTCCCCCCACGACCCCTGCAAAATGTTCATCGGGGGTCTCAGTTGGCAGACAACACAAGAGGGATTGAATGAATACTTCTGTAAATTCGGCGAGGTGAAGGAGTGTATGGTGATGCGAGATCCCGTTACGAAGAGATCGAGGGGATTCGGGTTTGTAACATACATAGACCAGGCTGGTGTGGATAAAGTTTTGGCACAAAACAGACATGAGCTGGATTCTAAAACAATTGATCCCAAGGTGGCATTTCCTCGTAGAGCCCAACCCAAGTTGGTGACCAGGACAAAGAAG…
TCONS_00166076	dcnl5	nm_032299	NM_032299.3 Homo sapiens defective in cullin neddylation 1 domain containing 5 (DCUN1D5), transcript variant 1, mRNA	1.00635	3.54486	0.281799	0.000316401	0.0375949	0.313241	8.15514e-06	0.000367677	CCATAGCTAGTACGACTCAATCGCGCATCCCTTGAAATCATGTGGTACGTTCCATACCTCTCTGTTGCCCCGGAAGAAAGCAGTTTGATTTTACCACTTGGAAAGTGATCAGCTCGCGAGGTTGCAACCGTAAAAGTACATTATCTACTCGCATAAAAGAAACACAACTCTTGGAATCCAAGGATAGTACACAGTGTTCGTACTGGCTGAGGAGACAGACCTACAGACGGTATCACAGACACTGGACAGATTTAATCTTATAGATTTGAATGGACAAGGAGACCAGAAATACATAGCCCAGCTAGTTAACCCGTGTGGAAACTCTGCGATGCCTGTGAAGAAAAAGAGGAAGTCTTCAGGGTCAGATGACCCGGGACTCAGGAAGTGTAAAATCACCTG…
TCONS_00066915	LOC106610680	xm_017007083	XM_017007083.1 PREDICTED: Homo sapiens SH3 and cysteine rich domain (STAC), transcript variant X5, mRNA	0.3208	1.03518	0.307794	3.17329e-07	0.000302645	0.313837	8.44075e-17	3.43571e-14	GCTCTTCCGGCTCTGTGTGGGAGCTCTCAGTTGTCGCGGCAGTTTTATACTGTGTGCACCTCTGCAGAAGTCTATTTTCAGCGTGCTTAGTTTGTAAAGTGTTTAAGTGTTACTGCTCTAGGTCGTGGTTGTAATATTTCGGGACTGCTCCTGTTATTGATCGCATGAATTAGTAGCAACATTATTGCGAAGCTTTGACATACAAACCAACAAACCATCAGATGGCTAAGACCCCCTCTCTCTCTTACTCTCATTTTCCCTCTATCGTTCCAGTGCTTTACACTGCAGCAGACTTTCTTTTTTCAATGTGCTCTCTTTGATGTTCAGTGTCGCTGGACTATTATTGCCCTGCCAGATGCATTTGAATGAAGATTGGTGCCAGAGGGGATGGCTGCCGTT…
TCONS_00012653	LOC106566934	nm_016498	NM_016498.4 Homo sapiens mitochondrial fission process 1 (MTFP1), transcript variant 1, mRNA	0.399134	1.28985	0.307235	0.000278877	0.0344755	0.31637	3.28981e-10	4.43392e-08	CTCGGTGTGGCGCATTGCAAGACTTGACTCGCAGCTTCTAGTTGGGGCTATCTACACATGAGATATATCTGTACATGGGGTTAAAGACGAAGCATGGATCAAATTCAAGAAAAACCAAGCAAGGAGGTCGACATTTATCGTGACACATGGGTCCGCTTCTTAGGCTATGCCAACGAGGTGGGAGAGGCCTTCCGTGCCCTGGTGCCAGTGAGTGCTGTATGGGCCACATATGCAGTTGCCACCGTGTATGTTTCCGCTGATGCTGTGGACAAGGGGAAGAAGGCTGCCGTGGAGCATGGTGACAACCCAGGGAAGACAACCAAGGTGGCTGTAGCAGTGGTGGACACGTTTGTATGGCAGGCCCTGGCCTCGGTCGCTATCCCAGGCTTCACCATCAAC…
TCONS_00157711	LOC106578544	nm_001244972	NM_001244972.1 Homo sapiens neuropilin 1 (NRP1), transcript variant 4, mRNA	0.194208	0.658401	0.292354	0.000138887	0.0216322	0.31892	4.7111e-06	0.000231043	CAGGCGGTTGAATCTACATCTCGATTGTTGAAGCAACCCCCTGGTAAATGGGCGTGTGACTGGCTGGCTGGGTCTCGAGACACCGGAGACTCCAAACGAAGCCTGTGTTCTCAACAGCGCTACAGTGGCTGAGCACACACGCAGGAGAGGTGCGTGACGCGCAGTACAGAGGGAGGAATAGGAAATGCTAAATTCGAGTCAAGCAGTCAATGCATTCAATCAATCAATGATCTATAGGATATTGACATTGACATTTTCTAACCTCGGGTGATATTTTGGACTGACTTTTACCGGTGCCGTGCTGCTCATTGTAAGCGCAAATCCCGTATCCCTCACTTGATACTAGTGAGAGCAGCGGATAGCTGGCTGTGTGTACGCTGAGTTGAGTCTCCGGGAAGG…
TCONS_00012263	LOC106564518	nm_213595	NM_213595.3 Homo sapiens iron-sulfur cluster assembly enzyme (ISCU), transcript variant 2, mRNA	0.782124	2.54124	0.306616	3.99507e-06	0.00177168	0.319552	9.40653e-11	1.39423e-08	TATTGTTTCAGCGTTCACAGTTGTCTTGAAAGCACCATAAAGGTAGGCGCTCGCTCGCATGGTTTCAGAGTGCGTCATTTCAGACAAACCGTGAACATGGCGGGTCTAATAGCAGCAAAGAAGTGCATCACCCCTCTTGTTGTGATCAAAAGGCTTTCTTCCCCGGAATATAAAGCCCAAGCCGCCTACCACAAGAAGGTAGTGGACCACTATGAGAACCCAAGGAACGTTGGCTCCCTGGACAAGACCTCCAAGAATGTGGGTACAGGCTTGGTGGGTGCCCCAGCTTGTGGCGATGTGATGAAACTGCAGATTGAGGTAGACGATCATGGGAAGATTGTGGACGCCAGGTTCAAGACGTTTGGCTGCGGCTCAGCCATCGCCTCCAGCTCCCTGGTA…
TCONS_00195421	c5	nm_001317164	NM_001317164.1 Homo sapiens complement C5 (C5), transcript variant 3, mRNA	0.924933	3.12626	0.292768	6.12649e-05	0.0123928	0.320824	1.98907e-06	0.000108861	ATAAAAACATCAGCGGTTGGGTTTGCAGAGTCAGTCAGTCTCATCGGCAGTGGAAGATGAAACTCTTACTGCTTCTTTGTGTTTTTCATTGCTGCTGTTTGGCAGGTGCTCAGGAAAAGACGTACCTGATCACTGCTCCTAAACTCCTCCGACTGGATGCATCTGAGAAAGTGGTGATTCAGCTGTTTGGCTATACCCAAGAAGCCAATGTCCATGTTTACTTGAAAAGCTCTATGGATGCAGCCCATATAAAATATGCTGATCAGTTTGTGACCCTCAACACCCAGAATGGCTTCCTGGAGGCTGTCACATTGAGGATTTTCCCTAGTACGTTCCTTAAGGATGCCACTCATACATACCTTGAAGTTAGAATTCCAGAACAGTTTGCGCAGCACGTGA…
TCONS_00189113	LOC106585128	nm_020130	NM_020130.4 Homo sapiens transcriptional and immune response regulator (TCIM), mRNA	1.30495	4.3625	0.297684	6.46959e-05	0.0129089	0.321221	3.02743e-07	2.07663e-05	CTTTCTGAAGGCACTGTAAGTAGCTTACTGTTGCAGTCGGTGTAGAGTCAGTCGTTCCCTGGAACCAGTGATGTCACTTCTGTAACTGGGGCTGGACTGCATGAGCTTCCCTATAATCCCTTTAAATAGCGCAGGCAGCGCTCACTCACTACAATCCCTCTCAGGCGAGTAGTACTCTCTCTCCCTCCTACAACACCAGTCAAAGGAGTTGCTGGACCAGTTTCGGAGACTGCACCGCAGCCGTTACAAGAGAGTCATCAAGATGACTAGCTACATTGTATCCTCCGACTCTCGCCGTGTCAGCCCATCGGTCCACGGGAACAAATTCGACACTGCCTACCGCAAGAAGGCCGTGCCCAACATATTCGAGAACGTCAACCAGGACGCGGTGATGAGGCT…
TCONS_00052443	LOC106607442	xm_011529977	XM_011529977.3 PREDICTED: Homo sapiens adenylosuccinate lyase (ADSL), transcript variant X1, mRNA	0.555097	1.90015	0.289245	0.000406947	0.0444963	0.321794	2.67024e-05	0.00100941	TTGAAGACAAAAATGACTTCCACAACTCTTGTAATTTACAGGGAAGCTGTGTGTTTGTAATTAACCTTACTACCAGACCCTCTGTCACATGCAACAGCTCAGCTGATCTGTTAGTGGAGGGGAAATGGACTACACAAAGGCTCTTGGCCTGCCCGTCACCGAAGCCCAGGTAGCAGAGATGGAGAGCCATGCTGAGGACATCGACTTTGCCATGGCGGCAGAGGAGGAGAGCAAGCTGAGGCACGATGTCATGGCCCACGTGCACACCTTCGCCCACTGCTGCCCCACCGCTGCTCCCATCATCCACCTGGGTGCCACTTCCTGTTACGTGGGAGACAACACGGATTTGATCATGCTTCGTGACGGTTTTGACATTCTCCTGCCGAAGTTGGCCAGAGT…
TCONS_00154012	LOC106576772			0.1581	0.502549	0.31301	3.32162e-05	0.00811258	0.322464	3.65976e-11	5.91419e-09	TCTGGACAGGAGAACATCCCTTCCCATGCTTGTCTTGGATTGCCTGTACAGAACCTCTGCTCCACATGATCCTTTGTTGGGTTCTGAGAATATGAAATGTACTTATGTCACTGAGGGAGAGAGGGTAATGTATAACGTTTACATTATATCAGGGATTCTATTGAAATATTGAGTGCTTAGGGTTAGAGGGTCTACACCAGAAGTTAATGGTTATCTGTAGGAGGAAGGTATATAGTGTGTGCAATTAAGCTTGTAAGGTGCTGAGTGCGGGAAAGCGATCACGTGGCAGGCATTGATAAGGCGAGAGTGCCATGGAATAGCCATGGATGAAGGGGGTCAAGGTCAGGTCAGGTCGCGTTAAGGGAGAAAGAAAAGTTTATGTCCCGTATCACTTAGTGT…
TCONS_00188046	hnrnpk	xm_005251965	XM_005251965.3 PREDICTED: Homo sapiens heterogeneous nuclear ribonucleoprotein K (HNRNPK), transcript variant X4, mRNA	0.682495	2.24238	0.302559	9.66409e-05	0.0169462	0.323345	2.12936e-07	1.51998e-05	TGCTTGCTCTTTATTTCCAATTCAATCGAAGCGGCTACATCTTTCTTCAGTGCACTTTTTCAGAGCCATTTTTGTGCTTGCGTTCTTCGTCAGAGTGAGAAGGGTCGAAAACGAGTAGCGCAGGTTAGCAGCGGCTCTGAGACTTGTTACGTTCCGCCCATAACACGCCCATCTTCTTCCAATAAATAGCGCCAGTCAGACCGAGGAGCCCTCTCCTTTCTCCCCACTCTTACCTGCTCCCAGGACCGAGGTGCCTGGCCTACCCTGCCCGGTGTTAACTGACAATGGAGACAGAAATTGAACAACAAGAAGAAGATACGTCATTCAGCAACACAGAAACCAACGGTAAGCGTCCTGCTGAGGACGCTGATGAGGAGCAGTCCTATAAGCGCTCCAGGA…
TCONS_00089443	LOC100380690	nm_001346354	NM_001346354.1 Homo sapiens autophagy related 13 (ATG13), transcript variant 45, mRNA	2.63774	8.39392	0.310801	5.30304e-07	0.000450902	0.32415	9.45471e-12	1.729e-09	GTCATACCCCCAAAGAAAATAAACAAGAAATGGGCCAGGTGGTCAAGGCTGGTGTCCAAATAACATAATGCGACGGTGTAATTTAGCCAATATAAGAATATATAACATTTAGACATATAGGTAACCAGATCTACGTTTTCCAGTACGCTATCAGCGCAACATTCAAATACATGTTGTGAATTTCTGATGTGATGAGCTAAGGCATTCCATGATGGACAGTGATCTAAGTCCTCAGGATAAAAAAGACTTGGACAAGTTCATAAAGTTTTTCGCCTTGAAGACGGTGCAGGTGATAGTCCAAGCTCGACTTGGGGAAAAAGTATGCACACGCTCCTTGTCTTCACCTACTGGCTCTGATTGGTTCAACCTGGCAATCAAAGATATCCCAGAAGTTACACA…
TCONS_00103552	LOC106564720			1.12506	3.78943	0.296077	5.8877e-05	0.0120533	0.324179	9.75054e-06	0.000429922	AGTGAGCTGGGAAATTCCAGTGAGAGCTATTTCTTCAACGTTTGCCGGGAAAGAACATGGGATTTGGGAAAACCCTCTGCCGGCAGTTTATAAAAAGGACAATGGATCCCACTAGTTCTTCACTTTTCACTTTCACTTCAAGTGGATCTTACTGCCTCTTGACTCCTCACCTCCCCATCACCTCCCCTCTCGCTACTTATATTCACGATGGCCTTCGCACCAAAAGCCTGCAGTCTTTTCCTGGTGGTTTTGCTGGGAGTTTGTATACAGCTCAACGGAGCTCAGTACGTTCCAGGTGCCAGATGCAAATGCCCAGGAACCATTATGCACACTCAGGAAACCATTGTTGACTTTGAAATCATTGAAAAGACCCATTACTGCGACACCACTGAAATCATT…
TCONS_00002511	thada			0.345235	1.19245	0.286778	0.000310318	0.03713	0.324251	4.93526e-05	0.00169452	GGATCTGCAGAGAAGAATGGGAGAAACTCCCCAAATACAGTGGTCAGGTGATTCTGTACCCCAGCCTGTTCCTGTTGCTGCTGGTGTTGGAGCTTCTCTTCCCCTTCCCCATGGACAGGTCTTCTTCCACCCTGGGCCTGGCCCCCTTCATGCCTTTCATCAGATAAGGAGACACACACACACACACACACACACACACACACACACACACACACACACACAACAACTGATGACATAACTTTGGGGCTCTCTCTCATCCAATGGTGATTTAGCTAGAATCATACTGTTTGGATCACGTGTTCCATTGATACTGTACACACAATAAGTTATGCAGAATTTTTTTCCTGGATCAAAAAGGGCTTAGGTGAGGTCTCCCGAGTGGCGCAACGGTCTAAGGCA…
TCONS_00026347	LOC106601059	xm_011528150	XM_011528150.1 PREDICTED: Homo sapiens dedicator of cytokinesis 6 (DOCK6), transcript variant X1, mRNA	24.4601	79.81	0.303267	3.75673e-05	0.00885622	0.324788	7.50109e-08	6.03071e-06	GAGGTGAGACGAAAAAGATACTACAGACCTGAGGCACTTAGACATACAGATGAGAAAATGAACCCAGGGAAACTTTATAATGAGAACTGAGGAGTAACAGCCTTAACAAAGCGTTAAGACAAACAGGCATAGGAAGGGGCACTGGGCGATTCTCACTAGATTTGGAGTCGATAGTCTCTCTGAAGAGACAAATAAATAATCTCTCTATATAGCCTCTGTCCTCAGGTCAGGATGAGGGCCACACTACTCTGCCTGCTGTGTATGGCCATGTGTTTAGCAGGGATCCCAGCCAGCCCCGTCCGGAAGGCCCAGAAGACTAACCAGGCTGCCCCCATTGATGACGTGAACGTGCTGATGTACGGCGTGCTGCAGTTCAGCGAGACCCTCCACCACGTCTAC…
TCONS_00163644	LOC106579828			1.58719	5.33568	0.29516	0.000136192	0.0213506	0.325384	1.38987e-05	0.000578587	GTCCGTAATCCAGGGCAGAGTCAATAAGGTACAGAACGGCAGGCAGGCTCTGGGTCAGGGCAGGCACAATGGTTAGAAGCGGGGAGAATAGGAAATAGAAACTTGAGAAAACAGGAAGACGGGAAAGCATGCTGGCAACTGACAAGGAGAGAACACAGATCAAACCATACTACACCTTATTCAACATGTTCCTGAAGTCAACAACTTGTACCATGGCCAACGTAGCAAGTGAACACAAACATCGCCCTGAATGCAGTTTTAAATCCAGCAGGTGAGACTGTTCAAGCCATCGACTCACTGATGGTTGAAGATGATAAGCGATCGGCAGTCTGGAATCTGCTGGCATCACGGCTCAACATCAACATCACACTAATCAGAGTCAGAAGACAGTTGAAGAAA…
TCONS_00170877	LOC106581250			1.60963	5.18827	0.3072	7.83855e-06	0.00287869	0.32618	4.10052e-08	3.53412e-06	AAAAGCATAAAAATCAATCGGCCCGCATCGTCTCTTGATTAGTCTGTGTGTAGGCCTACCGATTAGGGCAAGACCGATATTTCAAACTGCAGCATATTTCGATAGAGGTATTCGTTAGGGGGAAAACTATGTAGGGGAATTGTAAACTAGGCTACATTGTTACTTACTTACTCACTCTTCCCACCCCTTCAATTCACGAAAAAACGAAACTACACATTTCTGAAACGACAAGTCATCCCCGAGAGGAGAGCGTTGAGCAACTGAGAAGACGTTTCGATTTACAGTGAGATTTAGAGAAATGGCATTTTATAACCAGGAACCTTTTTATAATCCAAGTCTCCCTTTCACCGGCTCTATCCACTGTGGGCTTCAGGAGGGAAAGACCATCATTATCACTGG…
TCONS_00087661	LOC106560831	xm_017024925	XM_017024925.2 PREDICTED: Homo sapiens arachidonate lipoxygenase 3 (ALOXE3), transcript variant X7, mRNA	0.409903	1.3539	0.301035	0.000262327	0.0330615	0.326373	3.76301e-06	0.000189848	AGACCAACAAGTGTCTTTCGAAAAGGAACACACTGGCAGTTGCAGTATGCTGTGTTTGTGTTCTTCATAGGAAAACAGTAGTGCCATGGAGGAATTTCAGGTGATCGTCCATACCTTACCAGCCCCCACCTCTGGAACATACAGCATCCTACGGCTCACTCTGATTGGCTCAGAGGGTGGCGAAACCCCGCCCATCTCAGTGAACGCCGGGGCCAACCAGCACCACCTCCTACCTGGAACAGCCTGTGTGGTCAGGGTGTGGTCAGAGGTGGCACTGGGTCGAGTAGTTCTGGTCCGGCTACGGTTGGAGGCTCGGACGGGTTTCCCGGACCTGGACTGGCACTGCAGGGGGGTGGAGGTCCGGAGGCTGTGCGACAGACAGGAGGAAGGGGCGGGGCT…
TCONS_00179255	LOC106582768	xm_017000868	XM_017000868.2 PREDICTED: Homo sapiens TAR DNA binding protein (TARDBP), transcript variant X6, mRNA	0.579788	1.90742	0.301439	5.65319e-05	0.011761	0.326916	2.63556e-06	0.000139072	GCACTTCCTCCATGATAATGCCATTTTGATCGGAAAGAATAGCGTGTTTATTTTCGTCGCAGGTGTGTTTGAGTTTGAATATTTGCTCTAACGTGCAGTAATACGTGTATACTACTTTAGAAAATCTTAGTTAAGACTTAACGTTAATTATACGATTGGTCTATTTCAAATTTCTTGGACGAAATTTCAACTTTTAGGACCAACGCGGCACGAGACGCCGTTAGCTCACTAAAAGCCCCATTGCTAAAGCTAGGTCGGTGTTGATGTCAGAGCAACCTAACAAAGGAACACGGAGTGGGACCGAGGCAGCTTCGTTTGCTTGAATATCTCACGAGAACTAGTTAGCTAAGTCGTTTAAATACAATTTCATTTAAGCAGCGTCCATTTCAACATCTGAAC…
TCONS_00068417	LOC106611397			12.3586	38.9505	0.314821	5.93276e-07	0.000491127	0.328407	2.92095e-11	4.86383e-09	CTCACATAGACACAGCAACAACCCTTCAACAGGAGACATCAGCCAGCCATCTGCAATCTAGAGGACATCAGCCAGCCATCTACAATCTAGAGGACATAAGCCAGCCTTCTACGATCTCTCTGTGTGTGTAGCTATGAGGAGAGTTGTCCTTCTCTTTCTGCTGTCTCTCTGGCCTGGAGGCAAGGTGGATGCTATCAATGCAGATGTCTTGGCTCATGTGGTACAAGAGATGAGAAGGTACGGCCTGGAGAACCACCAGTATGCCATGGCTGTCTTACTCACCCAACAGCAGTGCACCCAAAATGGAGCGATCTTTGATGTAGGCGTGCAACCTCAGGTTGTCCAGAACACACTTCAGCATTATAGTGTCTACATAGGAGACCGGCTCATCGCAGCCAT…
TCONS_00117592	LOC106568718	nm_001172818	NM_001172818.1 Homo sapiens phosphoglucomutase 1 (PGM1), transcript variant 2, mRNA	5.697	17.6522	0.3205	2.68051e-08	5.95003e-05	0.328507	7.4882e-18	3.53815e-15	GGAACAGGAGGCCCAGCCCAGGATGCGGTCACCAACAGAATCTTCCAGATCAGCAGAACCATAGAGGAGTATGCCATCTGCCCAGAGCTCCGGGTAGACTTGGCTACCCTGAGCAAACAGAAGTTTGACCTGGAGAACAAGTTCAAACCCTTCACAGTGGAGATAGTGGACTCGGTAGAGTCTTATGCCAACATGCTAAGGAACATCTTTGACTTTGCTGCACTGAAGGAGCTGCTGTCTGGGGAGAACCACATCAAGATCCAGCTAGATGCCATGCATGGAGTGATGGGTCCCTATGTGAAGAGGATACTGTGTGAGGAGCTAGGCTCCCCTGCGAACTCTGCCATTAACTGTGTCCCCCTGCAAGACTTTGGGGGCCAGCACCCTGATCCCAACCTC…
TCONS_00204154	col1a2	nm_000089	NM_000089.3 Homo sapiens collagen type I alpha 2 chain (COL1A2), mRNA	1.33752	4.37087	0.303028	2.14342e-05	0.00603622	0.328675	1.34199e-06	7.73948e-05	TGTATTATTCTAGCATCACGGCAGCAGGTTTCCAATCTTGGAGTTACTCTAGTCACCACAACTGTATGCCTGCTTGAAGTAGTTAAACAGGGCACTGCAGCACAAGGAGTCTGCATGTCTGCTTAGACATGCTCAGCTTTGTGGATAACCGGATTCTGTTGCTGCTTGCAGTAACTTCATTTCTAGCATCATGCCAATCGGGGGGACTCAAGGGCCCAACGGGAGTGAAAGGACCTCGAGGTGACAGGGGTCCCCAAGGCCGTAATGGAAGAGATGGTAAAGATGGACTCCCCGGCGTTGCCGGCCCCCCTGGTCCCCCTGGACTTGGAGGAAACTTTGCTGCTCAGTTTGATGGAGGAAAAGGCAGCGACCCCGGACCTGGACCCATGGGTTTGATGG…
TCONS_00169759	LOC100380674			3.82192	12.6688	0.300386	0.00023418	0.0306732	0.329278	4.34697e-05	0.00152	GGAAACTGTCATCTCGAAAACATTATTCTTTCAGTGACATACGGAACCGTTCCGTATTTTATCTAACGGGTGGCATCCATAAGTCTAAATATTCCTGTTACATCGCACAACCTACAATGTTATTTCATAGTTCCGTAAAATTTTTGCAAATTAGTTCGCAACGAGCCAGATTCTGTATACCCTGATTCTGCGTGCAACGAACGCAAGAGAACTGACACAATTTCACCTGGGTAATATTGCCTGCTAACCTGGATTTCTTTTAGCTAAATATGCAGGTTTAAAAATATATAGTTCTGTGTATTAATTTTAAGAAAGGCATTGATGTTTATGGTTAGGTACAGTCGTGC
TCONS_00059862	LOC106608992	nm_000270	NM_000270.3 Homo sapiens purine nucleoside phosphorylase (PNP), mRNA	40.7088	130.683	0.309987	6.5136e-05	0.0129564	0.331723	2.87984e-07	1.98711e-05	CTGACGAGACGAGCGCCTAGGCATTTTAACAGTTAACTGAAAGACTACTAAAAAGACCAACGGTTTTCAACTGAAGATTTTGACCGTTTAAACAATATAACATTATTATAAATAGGCCTATCACTTTAATGTATTTATTTTAAGTCTACATTTTGAGAATTTTTTTCCGCTTGACGTTTTGCCGCTAGTCAAGTCTATCTGCTGCAGTTACAGTAAGCCAATTGATAAATCGCTGCTTTTGGGAGGATTCAACAGACATTACATTACTTCAGCATGTTTCCAGACTCAAGCACCGGGTACAGCTATGAGGACTGCAAGGCCACAGCAGACTGGCTGTTGGCCCAGACCTCCGTTCGCCCCGTGGTTGGCATCGTGTGTGGTTCAGGAATGGGAGGACTG…
TCONS_00043356	LOC106604908	nm_001145292	NM_001145292.1 Homo sapiens phosphodiesterase 6B (PDE6B), transcript variant 3, mRNA	0.271305	0.818155	0.330177	7.27504e-06	0.00274406	0.333381	6.23533e-18	3.00724e-15	AGAGCGGTCACCACGGCCCAGTCAACTGGACCATATCCTGACTCACACCATTTTACCCAGCCAGCTCCCTAGGAGTGTAATAGCATTTGTGTCAGAATGGGAAACTTTAGTTTAGGTTTATTTGATTGCTTAAGCTGGAGTAAGTAGAGCCCAGTTGTTGTTTCAGTACATTTGCACTACTAATCCCATGATTCATATCTTTCCCCACAGCCAATGATGGACAGGACTAAATCAGCTGATCTTCCCAAGATGCAGTGTGGTTTCATCGATTTTGTCTGTGCTTTTGTGTACAAGGAGTTCTCTCGTTTCCACGTGGAGATCACTCCCATGCTGGACCGCCCGCTGAACAACAGAAGGGAGTGGAATGCTCTGAAGGAGGTGCACGAAGCCAAGCTGGCC…
TCONS_00203407	LOC106588669	xm_024453736	XM_024453736.1 PREDICTED: Homo sapiens thyroid hormone receptor beta (THRB), transcript variant X6, mRNA	0.630913	2.01899	0.310213	3.33114e-05	0.00812792	0.335347	2.27625e-06	0.000122473	CTGAATTAGCGCCATACTGTTAGCTACTTATTAAAACAGCTATGTAACATGTACAGTAGTAGATAGCAGATTGGCCTTGTAGTTGCATTGTTACTAATATAATTTTTCTCTTTTTATGTGAATGGACCCCTCCTTTCCTCTCCTCTCCCTCTACTAACAGGGCTCTGTCTGGCGGGGCTCGGCAGCTCCTCAATCCGGCCTGGAGACTCCTCGGCTCCCTCCCTCTCTCTATCCCTCTCTCCCTACCTCCCTCTGGCTCCAATGGTGTAAGCCGACGCATCACCGCGGGGGATTCTGACACGCTGCACACAGCCCAGTATCAGAAGGCAGGGGAGGGTATGAGAATGGTGTCTAGGCCCTGAAGCCCAGCAGCATGTCAGAGCAAGGAGACAAATGCAC…
TCONS_00066721	-			20.1647	65.4075	0.308855	7.89864e-05	0.0148406	0.335689	3.10639e-06	0.000160728	ATCCTGATGAAATTCATTAAGTGGGAAGCAACCGAGGAGGAGGAGGAGTGAGGAGGAGGAGTGAGGCTTGACTAGTTTAGTGTTGCAACATGACTAGGGGGATGGGTGAATTCTGAATCAGTGTGTATATAAGGGTAAGCAATATTCAGACCTCCAGTTCCATTATCAAGCTGTGATTGTGATATGAAGATGCAGAAGTCTGTCTCTGTTGTTCCTCTGTTGTTGCTCCTCTGTCTGTCTGTGGTAGGGGTCACCAAAGGTCAAGGGGTAGAGGTCACCAAAGCTGTAGAGTTCAAGACGGAAAACGAGGTGGTCACAACACCAGCAGATGGAAAGACAGATGGACGGACAGACTCTGAGCCGGACCTCTGGGCTGAGCTGAGAGCGCTGAGAGACATG…
TCONS_00104961	LOC106565100	xm_017000691	XM_017000691.1 PREDICTED: Homo sapiens pleckstrin homology domain containing A6 (PLEKHA6), transcript variant X23, mRNA	0.172477	0.540749	0.317429	3.53341e-05	0.00847309	0.335932	4.47279e-07	2.93111e-05	TCCGCAACAGAGGAAGGCTCTTACATCTACGCAGTACAGCTCTGCTTAGAGAGATAGAGTGAGAGAGGGATCAGCCGAGAGAGAGAGAGAACGAGAGAGGGATCAGCCGAGAGAGAGAGAGCAAGAGAGCCAGGCAGAGCGAGAGAGAGGGAGCGAGAGAGAGGGAGCGAGAGAGAGAGGGAACGAGGGAGAGAGAGATAAGGAGGGCAGCAGCTACTACTGTGGACTCCCTGTCAGCCTCATCGCCAGTCCTCGAAATTGTCATCATCTGCTCCATTATTTAATCAGCACAAGTACCGCTCTCGCACTCCTCTTTCTTCCCCAGCGCTCCGCTCATTTAAAAAAAAAAATATCTGACCGCCGTTGGATTTTACGCGAGTGTGTGTGTGTGTGTGTGAG…
TCONS_00121495	LOC106570622			180.561	567.886	0.316051	2.45133e-05	0.00659728	0.336127	5.60121e-08	4.6551e-06	CGCCTGGGTATTGTGATATGAAGATGCAGAAGTCTGTCTCTGTCGTTCCTCTGCTGTTGCTCCTCTGTCTGTCTGGGGTAGGGGTCACCAAAGGTCAAGGTGTAGAGGTCACTAAAGCTAAAGCTGTAGATTTCAAGACAGAATTCGAGGTCAAAACACCAGCAGACGGAAAGACAGATGGACAGAGAGACTCTGAGCCGGACCTCTGGGCTGAGCTGAGAGCGCTGAGAGACATGGTGGTGGAACAGAGAGTGGAAAAAAGAGTGGAAAAGAGTGAGGCTGTCACGCAAAGTCAACTGGAGGAGGTGAAGACACAGAATTCAGATCTCCAGGCTCAAAGCGTCAGTCCACCAGCTGAACTCTCAGTCAGACTGGTGAATGGGACCACTTCCTGTTCTG…
TCONS_00095675	bhmt	nm_001713	NM_001713.2 Homo sapiens betaine--homocysteine S-methyltransferase (BHMT), mRNA	7.40748	23.1858	0.316461	1.87084e-05	0.00543758	0.33653	8.76267e-08	6.91812e-06	GGAAGCCTGTGTTTGAGAAGGAGTGTCTCAAGTACAAGTACAAGTGCAATCACCAATGATCATGGCACCAGCTGGAGCTAAGAGGAACATTCTGGAGCGCCTGGATGCAGGCGAGATTGTTATTGGGGATGGAGGTTTCGTCTTCGCCCTGGAGAAAAGGGGCTATGTGAAGGCGGGTCCCTGGACTCCTGAGGCTGCCGCCGAGCACCCCGAGGCTGTGAGACAGCTGCACCGTGAATTCCTGCGGGCGGGGTCAAATGTCATGCAGACTTTCACCTTCTACGCCAGCGATGATAAACTGGAGAACAGGGGTAACGCTCAGCGCTTCACCGGCACACAAATCAACGAGGCCGCCTGTGACCTGGCCAGGGAGGTGGCCAATGAGGGCGACGCGATGGT…
TCONS_00079309	LOC106613571	nm_005684	NM_005684.4 Homo sapiens G protein-coupled receptor 52 (GPR52), mRNA	0.407697	1.259	0.319869	4.21093e-06	0.00181909	0.336679	1.05545e-08	1.03415e-06	TTCCCAGCCATAACAAAGAGCCCGGACAGGGGCCTGCCTGCTTGTCCCAACACAGTAGCCATAGTGGCTGGGATCAAAAGGCTCAGAGGGGGTGGGACAGGGAAGGGGGTTACTACCGTTGTTTTTACAGCCCTTCCTTTTTTTCTCTCTCTCTCTCTGCGAAATAATTATTAACGTACAGTAGCCTGGTTGTGACCGTTTTTCACCAGTAGTCCAAAAGGTGAAGGACATCAGGTTATCCACTTCACCATGCCACTTTGTCGTCTGTTCTTATCTTCTTGGGAATCTCCGTGTTCAGTTTTCTAGAGCTTACGCAAGTAGCTTTAAAAGCGTCCCTTTCTTGTGTATACTAGTGTTTCATTATTGTAGAGGTTAGTTGAGCCTGAACTCTGCAATGGT…
TCONS_00128954	LOC106571849			0.842432	2.56284	0.326562	1.31664e-05	0.00421241	0.33672	2.62127e-12	5.39807e-10	AGTTTTTTTTTTTTTTTTTAACTTTTTTTCAGACCAAATCCTATATATAGTTCTATCTGTTAGACAGTCCTATAGAGCAGACAGGGTTGTATCGGAAAGGAAAAAAAGACTACAATATTTCAATATCACAAGCTACGCTTCTATCCAATTTGTGACAGGTTTTCATGTGAATATTCTACAATCAGCGTAAATACAATATTTATGCTGATTGCGTTTCCATCAAATTGACTTGAGGATGAAAGTCTGTGCGTGATGCCATAGTGCACATAAAAATTACTTCCAGTTGAATTCCCATGTACCAAATAAAAAATACTAGTTAAATGGGTTTTCATTGCATTTTCAACTCCGATGGTTTTGTCAGAAATGTTGCGTTATATAGCGCATGTTTCTTCTCTGATC…
TCONS_00073061	LOC106610810	nm_001135654	NM_001135654.1 Homo sapiens poly(A) binding protein cytoplasmic 4 (PABPC4), transcript variant 3, mRNA	2.56446	7.9392	0.321549	4.7365e-05	0.0104859	0.338632	1.31381e-08	1.26335e-06	TCCCCGGCCACAAAACAACCGTGAGTGTCTAACTCACCGTTCTTTAACAACTTTAAAAAACCAAAAAAATATAAAAAATACAAAATATAAAATCTTAAAAATAAATAGGCCTTCCGTAATATACAAAATAAAAATACGTCGCTAAATTGTGTAAACAGGAGGCCTCGGGCTTAACCCGACGTTTAAGACAATTATATTTATCAGGAGAATACGCCGAAATTCATTTTTGTTTTTAGCTGTCACTTTTCCTTGTCATCGAGTCTTGAAACTTAGATCGGAACACAAGTCGCATTCTGAGTGTTTTTACTCACAGATTCGGCCCCGGGGAACAATTCTTATCAACAATTCCCGTGATTATAGCGCGAAGGAAGAATTCATACATTTTGTGCACTCCAAGAA…
TCONS_00069258	srpx2	nm_014467	NM_014467.2 Homo sapiens sushi repeat containing protein, X-linked 2 (SRPX2), mRNA	1.18632	3.57225	0.329666	2.19316e-07	0.000228261	0.341749	6.5782e-11	1.01376e-08	CGTCCGTTGTGGCTAATCGGATGAGACAGTATACACATGACAAATACAAATGCTACAAGATACAAGAGTAATGACGCTATACACGTGCAGCAATAACAAAGCGTTTTTCCTCACCCGTTTCGGTAAAACGCTGAGGGATGGGGCTGGAGAAATGCAACCACTCTCAAATTCATAGATATAACTATGGATGCCAGGACTTACCATCCATGATATCAAAATTATAGTTTTGAGGTGGTATAGTTTTTGTTTACATTAATTTGTTTAAAAACATTGGAGTGAAACAAGCTTATATTTTGGGTTCTGATTGGGTGCAACAGTTGAACTAAGCTCATGGGTCATTTATACGTTATATTATTCAAGAATCAAATGGGCAAATATCATTAATTCAGAAGTCCAAAA…
TCONS_00132418	LOC106571336	xm_011535839	XM_011535839.3 PREDICTED: Homo sapiens mitogen-activated protein kinase kinase kinase 5 (MAP3K5), transcript variant X7, mRNA	0.14798	0.441563	0.332927	3.05579e-06	0.00149704	0.341896	4.29997e-12	8.42632e-10	TCAACCTCCATCCAGTGTGCGTGAGCTTTTGCAGGGAAGATAGTGGAAATAGGGCAGGTTCGGGGACTGGATACAATTGTCTTGTTGGCATGAATTATTCTATGTGCATGATTTCTAAATGATAGGCTATTCATTGCGGTGCTGCACACAACCCTGATCTGCTTTCTAGAACGGTGGATCTACCAACAAGCTCACCGTGGGTTTGTAACCATTGCAACCTGCGCTCGTGCTTAACTTCGGAAACTATGAAGAGTCAATTTCGAGACGCACAAGATTTGTACAATTCAGTGGTAACTGTTCCTTGCCATAGGATCGTTAGCTGTATATGAGTAGCATATATGTCGTGACTTAACAGTAACACTGATTTTCAATGGTTGTAGTGCCCACTATCTTGGTTTA…
TCONS_00084786	LOC100526765			0.482011	1.55854	0.307392	0.00038571	0.0430947	0.34197	8.66845e-05	0.00273703	ACTCTGGACTCTGGGCTGACCAGACCCATCATCCACAGCACAGCATAGCAGGACTAAGGGAAGTTACAGTCTAGCTCAAATCAGTTCCTTACAGGTTTTTTTATTCAGCCTATCCAACACAAAAATGTATCTCATTCTGTTATGGGTATTGATACTACCAGTAACAGCATTTGCATTTCATATGGAGCTCAAACCAAAGAGTGCACTTTTGAAAGTTGGTGATAGGCATGAGCTGCAATGCTCGGTGAAGGATTGCAATGAAAAGGTTTCCATCTCCTGGGCTTTGCTGGAGGATAAGCCAATGTTTGCAAAAATACACACCTCCGGGTCGGAATCAGTGGCGGTCTTTGACCCTGTGGCGACAGCACATGATGACACACTTCTCTGCAAAGGCAGTTG…
TCONS_00129310	LOC106572248	nm_000983	NM_000983.3 Homo sapiens ribosomal protein L22 (RPL22), mRNA	6.34383	18.5682	0.338396	1.1514e-09	6.14479e-06	0.342001	7.42946e-49	4.61032e-45	TGTATCGACTCAATCAGCGATTGATTTAACAGGCCGAAATATAACGCAGGCGCAAACCTAGTTCTTCCTTTCTGCTAAATTCTTCGCCATGGCTCCTGTGAAGAAACAGAGCAACAAAGGCTCCAAGGGTGGCAAGAAGAAGAAGCAGGTCCTGAAGTTCACTCTGGACTGCACCCACCCTGTTGAAGATGGCATCATGGATGCTGCCAACTTTGAGCAGTTCCTTCAGGAGCGCATCAAGGTGAACGGGAAAGCTGGCAACCTGGGTGGCGGTGTGGTGTCTATTGAGAGGAGCAAGAGCAAGATCACTGTGTCCTCTGAGGTCCCCTTCTCCAAAAGATATCTGAAATATCTGACCAAGAAATACTTGAAGAAGAACAACCTTCGCGACTGGCTGCG…
TCONS_00011413	LOC106560709			1.39583	4.13377	0.333702	1.68112e-07	0.000190834	0.345669	3.62557e-12	7.25754e-10	ACCGTATTGACACACGTGTTGAAGGGACAACAGCAGACATTGCGTTGTGACCAATCAACATTCGCTTAGCGCACAAGCGCGACCTTCTCACTAACCTACAAATATCCACTGGCATTATTCATACAGTTTATTACACCGTCACCACCCCGGATTGCAGACGACCTCCTTTTATTGTGAAAGATCTCATTATTAACCAGGCAGCAGATAACTAAACTTAGCATACATCCCTTTTCTTGCAATGACTTAAAACTAAGAAGAGTAAAGAAGTGATTACCATGATATTCGATTAGAATAAACAGATAAAATCGGTAACTAATACAGAATCCAAGTTCTACCACTTTACAAGTTACTGAAAAACGGAAAACTGACCACAAACCACAAAAGCGGACAACAAGGTCA…
TCONS_00079083	negr1	nm_173808	NM_173808.2 Homo sapiens neuronal growth regulator 1 (NEGR1), mRNA	0.797576	2.43297	0.32511	2.6788e-05	0.00697741	0.346496	7.18112e-07	4.45029e-05	CAGGTTGCCTGGGAAACGGCCGCATGGCAACAGGATCAGAGCCTGGGAGTTGTCTGCCGCTAGGTCTGCTCCCATTTTATCGCATTTCTTCACTAGATGGTGTGCAAGCCACTGGAGAGTAGGCTACGGCTCCAACAAAACAAACCTGGAAAACTACATAATACGACGCGCCATTTCTTTAGGCTTTTGAGGAGGAAAGTGTGGGAATAAAAGCTTTGCTTTAAGGTTTTCATGCGACTTGGATAATATACAATCCAGCTGTGATGGACATAATGATTGCGGTGCAGGATGTGTGTGTCTCCAGTCAATGGCTTACCGCTATAATTCTCAGTCTGTGCTGCTTTTTGCCTTCGTGCTTACCCGCTGGACAAACTGTGGACTATGCATCGATTGAAAGTG…
TCONS_00053090	LOC106607816			0.814923	2.43337	0.332261	2.62379e-05	0.00688416	0.346589	2.51525e-09	2.86216e-07	TTCTGGAAAAGTCCAAAGCCACAGGGCGTGAGTCACAGTGTCAACATCACCGCTAGGTTCTGTATAAATACCTAGCGGAAGACAGCCTCACTGCAATTCATCCGCTCTGAAGAGGCAAGATCAACAGGGAGGTGTGTACTGCATCAGTCGCTTGGTATCTAAGAAACAGTAATGATGAGAGTCTTTGGGTCACTAGTGGGCCTTGCTTTGCTTCTGGTATCTACTGAGTGTCTGCTGCCTCCATCCAAGGAGGATCTAAGCCAGATTTCTCTCCTGGGGGTGAAGTACCTGGACAAGCAGATAGAGAATGCCATCAGTGGGGTGAAGGAGATGAAGACAGTGATGGAGAGGTCTGGAGATGATCACAATAAGTTCCTGAGTGCCCTGGAGAAAACTAAA…
TCONS_00070712	LOC106612688			0.249246	0.772612	0.321368	0.000158606	0.0237653	0.347636	1.66443e-05	0.000671267	ACTTGATCGTGGAATCTGTGCTTTGACTAAAGAACTTCTGCAATCCGGAATGTTCCTCAGGAGGATATGAAAGGAATATTAAGTGTAGATATTTGGGTCGATGGACTGTCACAGGTGGGATTGTAGATTGCCAGTGACGTGTACGTGTATTGGAAACATCCTCCACACTGTTCTACTTACCCAGAAAGTAACTGTCATTCCTTTTCGCATATCGACATGCCTTCCGCCCTGAAGCATGGCAACATGGAATTACTTTTTAATGAATGACAATGAGAAGACTGCATCAAAAAATATCCTCGGGAGCTAATGAATGGAACATCTCTTACTCTAAATCAGTGGTGGAGTCACCCAGGTGACAGGTGGAGCCCAAGATGCCTGTGGGGGTGCCACTCCCAGCCG…
TCONS_00165015	LOC106580452	nm_006744	NM_006744.3 Homo sapiens retinol binding protein 4 (RBP4), transcript variant 1, mRNA	0.485191	1.43341	0.336784	3.65652e-05	0.008687	0.348197	7.03173e-11	1.07653e-08	CACCTGGCGTCAACCCTCTTGTAATGCGCTTCAGCGGTCTCCTGTCCAAGGACATTATGTCTGGGATTACAGAACCAAACTGGTGCAACAGATCATGTTACTTAACCCAGGGGCAGGAACATAAAGTCCCACGTGGACTGTTCATTTCATAAAGCGTGTATCCTTACAATTGAATAATTGTTTACTCTTACAACTGCATGAACTTGACATCCAATCCCTCTTTATTTATAATTGTTCAATGAATATGTTTTATGAGTTCAAAGAAAGTGATACCAACTGATAAGAAATGCATGTAATTTATTTCCATTTAATTTCCATGTCACTAAAGAACTATCTAATACCTTGGTGTTGCCATGCCCATGTGTAAACAGTACTTTGGCTTGGCTAAGGTAAACTTAA…
TCONS_00162189	LOC106579249			3.68347	10.8046	0.340046	1.0175e-07	0.000134326	0.348981	5.54787e-13	1.27823e-10	CACTTCCTCAACTGCAAAATGTAGGCTATCATGTTTTGCCATACACCTATAATATCACACAAATGATGGCAATTACCATATTTTTGGGAAAACAAAAGGTTTCCAGTGATTTATCCTTAGTTGTATGTGATCGATCTTGCACATGATTAAACTATCTCAGTCATTCCAATGTGACCTGCGTCCGCCATACTGTTTTGATAGGACTGCACGGCTACAACATCCACAAGACCAGCGCGCGCGCCAGGGCGCACTCCAGTCATCAGCCAAGAACTAAAAATGGCAGAGGATATTGCGACTAAGCTCCAGAACTACCGCACTGCTCCCTTCGATGCCAGATTCCCCAATCAAAATCAGACAAGGAACTGCTTCTACAACTATCTGGATTATCATCGCTGCCAA…
TCONS_00148271	LOC106575488			0.412908	1.19379	0.342982	3.52408e-05	0.00846691	0.348995	1.80617e-08	1.67935e-06	AACTGAGAAAACTACCTCCTAAAACTTATATTGGTAATGAGAATACGCTGAAATACAAACCTATCTCGGGGGAAAGCATAGCCTAACATTGGGTCTGTTTTTATGAAACACAGTGGATATTTAGCGTTCAGTATTAAACGGATTTTTATGAAATGGAAAGCAGTCTGCCAAGATTTCAGCAGCTCAGGAGAACAGAACCAACTTCAAACAGAACTCTTATTGGTACCGTCGTTTTCATGGGATTACTTCAAGTGGTATCAAGTGTTGCTGTTGTACTTCACTTGACAGGTCATCTGCAACAGGTCACCCAGACCGGACCAACCCTAGTTGAGACTTCGGACGACCTCCGGAGAGGGGAGTCACAGAGGTGCCCCAAAAAACCCAGGGAGGTCACACCCT…
TCONS_00158329	LOC106578834	nm_148978	NM_148978.2 Homo sapiens pantothenate kinase 1 (PANK1), transcript variant beta, mRNA	1.74756	5.14699	0.336152	4.44268e-07	0.000395162	0.349027	9.70139e-11	1.4311e-08	CTTTCCCTGGTTTCTAGGATGCTGTTAAAGAAGTTCAAACTTTTAGTCGAAGTCACAGTGCAAAAAAAGTTGCGTTTTCTTTGCTGTATAAACTGAGGAATCTAAAATAATTGTAAACACTGATCTTAACTTTGCATGCCTGTATTTTTTTCGGGTATTAATAAGTGTTTTTGAATGCACCTGAGTGCATCACCATGAAGCTGAGAAATGTAAAGAAGCCAGCCTTCCCCTGGTTCGGGATGGACATCGGCGGTACTCTGGTGAAGCTGGTCTACTTTGAGCCTAAGGACATCACGGCGGAAGAGGAACAGGAAGAGGTAGAAAACCTGAAGAGCATTCGTCGCTACTTGACCTCCAACACGGCGTACGGGAAGACGGGCGTCAGAGACGTCCACCTGG…
TCONS_00058823	LOC106608490			0.187489	0.552619	0.337173	0.000460557	0.048014	0.349519	8.50312e-10	1.06669e-07	TCCCTCAGGGGAGGAGTCAATATTCACTCAGGGGAGGAGTCAATAGTCCCTCAGGGGAGGAGTTAACAGTCCCTCAGGGGAGGAGTCAACAGTCCCTCAGGGGAGGAGTCAACAGTCCCTCAGGGGAGGAGTCAATATTCACTCAGGGGAGGAGCAATGTTCCAGACAATATTTTGGGATTTTGATTGAAAACAACTCTGTCTCATCTATAAACTCTGATGGTGAAGTTTTGCACTGTAGTGGTTGGTCTGTAACTCTGATCAGATCTGAACAGCATAAAGAGAGGACTTGGTGTATTTTAATACATTTGAATACACATATAGGACTACATACACACAACTAAGGACACTAAGACTCTTACCTGTCCCCTTCCCTTCCACCAACAAGACTCTTACCTGT…
TCONS_00169542	LOC106580669	nm_022170	NM_022170.1 Homo sapiens eukaryotic translation initiation factor 4H (EIF4H), transcript variant 1, mRNA	1.23705	3.66251	0.335367	2.97494e-06	0.00147925	0.349772	1.05568e-09	1.29637e-07	AACACTAATGACACTGGGGTTGGATCTTGTTATTTTACTGATATTTAGTTTAGTTGGGGGATTTGAGGGTAGCTAACTTGTAGTATCTATCTGACTGTGCAATGGTTCAGGCACTGAAAGGACAACTAAAATTGAGCTATCCCTATATTGAAGGACCTTTCGACACCCAACTGCTTTCTCCGACAGCAATCTCGGCAATGGCGGATTACGATAACTACGATGACCGAGATCGGGCTTACGGTAGTTTTGGTGGAGGCAGAGGACCCAGAGGTGGCAGTGGACCTGGTGGACCCCGCAAGCAGAAGGATCTACCCACAGAGCCCCCATACACAGCCTACGTGGGCAACCTGCCCTTCAACACAGTACAAGGAGACATAGACGCCATTTTCAAAGACCTCA…
TCONS_00122719	LOC106568869			1.00276	3.02256	0.3285	0.000319071	0.0377868	0.349983	1.3757e-06	7.9045e-05	CAGCCAATCACATCAACACTACTGAAAATCTTAGTAGGCTAGCTACGCATTTAAAAGACAACATAAGGACGGACTACTTATAGCAACAAATCTAGAGACTACGCACTAAGCTATGGACGTTTGATTGATAACCGCTCTGCCCTTCATCTATTTATCATTCTACCTGTTTGATATTGGAGAGGAGAACACGAACGAGTTCTTTCTATTGATATATAATCTATTACAATTGGTTTACGTCTTGGAGGTTATTTTAGACTACAGTACATCATTTCCAAAGCCAGTTCTCACAGTGCAAAGATGCGACTTCCACTTACATTCATTCTGTTTTTCAAGTTAAATTGGGGTCTTCCAATTGACACGGTCATTCTGTTCCAGCGGTCGGGAGTGGTCGGCGAGATG…
TCONS_00045858	LOC106604140			2.04842	5.92634	0.342936	1.60499e-07	0.000188751	0.351104	1.23102e-16	4.93906e-14	CTCGCTACAGCGTCACCACCCCCCCCCCCGCCCCCGCGCAGAAATATTCCATCAGATGAAGAGGAGAGTTTTCCTTTTCCTCATCCACATTGACTTGTTGCCACGTCGTTGTCTCTTTTTGAATTGACTGAATCTTCCCTTCGATCAAAGACTTAAATTGGCCCTCCCTTAACTGCTTCCTTATTCTGTTCTTGTACCGTGAAGTCTCACGTTGAGTTAGTTTAGAGCACGTCAGCCATTTTGAGAGTGGCCATGTCCCAGAAGATTCCATCTGATACCTCTCAGAAAGGCTTTGCTGTGGGACGCGGGCTCCTGGCTGCTGCTGAGACCCTCAACTTCAGCATGAATGAACAGCGTTCAGACAGCCTCCATCATGGCTCAACCTCCAGACAGTTGCAC…
TCONS_00057683	LOC106607898	nm_001171624	NM_001171624.1 Homo sapiens vascular endothelial growth factor A (VEGFA), transcript variant 2, mRNA	1.59576	4.73308	0.334468	0.000415877	0.0450798	0.351127	2.23408e-08	2.03079e-06	TTCGACCGACAGTATATTCGCCGCTCGAGAGACGGAACCAGGGGGACACGTTGTAGACCTCCAGAACTATTTTACAGTGATGCGTTTGCGACAGTAGGGTAGATGAGAGCTGGGATCACTCAAAACGGGAGAACGAGCAGAACGCGAAAGTAAACGGCAGTTTATGTCATGTTTGGAAGTTTTGACAGATCTCGTAAAACAGAGTATATACATTGAATGTTATTGTAAGCACAATTCTGGGGTTGACATACAGTAGGAGTGGGAGTTTCTGTAGTCGCATGTTCCCCTTTTCCAATGGACACGCATTTGGAGACCCCTGGTACACCAAGTAGACCTATGGAATTACTTCTGTAATGTGGATTGCAATTTTATTTGAAAAAAATAAAGGTCTACTTCAGA…
TCONS_00008748	LOC106602312	nm_001330264	NM_001330264.1 Homo sapiens TYRO3 protein tyrosine kinase (TYRO3), transcript variant 2, mRNA	0.547163	1.67904	0.322361	0.000169694	0.0248478	0.351802	2.46504e-05	0.000943854	GACATTCCTCAGGACATGAGCGTTTTGTCCAGAGGCTTATTCACTACGATAATTCTGTTGCAAAACGTTTTTCTAACGGAAGCAAATGGGGGACCTAACTCAATTTGTCCAGTGGAAACTCGTTTTCGTTAAACGTTTTCCGTTTGGAGTAAAGGATTTATGTTGCAATTCAACCGACGTAATGAATACACCCCTGATGTAGTAGGAGGCTAGAAAAACAACGTGTAAATCACCCTAGACGGAGTCCACGTCAACTTATCTAAAGAAGTGTGGTCTGTTACTTAATGAGGGTAAAGAAAACAACATATACTTTGTTTATCATCCCGGACAGGAATTTACTGGTATTTCGGTCTTGGCGAATTGTATCATCGCGCCTGGGTGAATTGTTCCCTATAAATC…
TCONS_00161047	LOC106578604			39.9504	120.002	0.328835	0.000192291	0.0269347	0.352063	1.49805e-06	8.52332e-05	GTGTATAAAAGAGTGTGGTGTGTGAGGCGAGCGTTCTACAGTTGATAGCTCGACAGGGAGCATGTACCGCTCCCGTGTGTCTCCGTATGGCCAGGCCAGTATGGAGGGACACCATCACCATGTGGTCCTACACGGTGCATGTATCGCTCTGGCCATGGTTAGCCTGGTGGTCTCCGAGACCTTCCATGTTCTAGCATCAGGGACCAACTCTGGCGGTCTGTTTATGACCGCATTGGATAATGTGTCTGAGTCCTTTCCTCTGGAGGTGACAATGGACTGCTGGGCAGACAACACCTGGATCATGCTCCGGCTATGGAACAGTGCTTGGCTCATACACTCTCTTTTTACTGTGTTCCAGAGGAATGTGTTTGGTCCAGTCTCCTGCAACCCTGAGATTCA…
TCONS_00066722	-			57.5489	177.443	0.324818	0.00012361	0.019875	0.352246	8.73483e-06	0.000390142	ATGATCATGTGTGTCGTCCCAGTGATTGAGAAGTGAACAGGAGTTTTTTTTAACCCAAAGATCCTGATGAAATTCATTAAGTGGGAAGCAACCGAGGAGGAGGAGGAGTGAGGAGGAGGAGTGAGGCTTGACTAGTTTAGTGTTGCAACATGACTAGGGGGATGGGTGAATTCTGAATCAGTGTGTATATAAGGGTAAGCAATATTCAGACCTCCAGTTCCATTATCAAGCTGTGATTGTGATATGAAGATGCAGAAGTCTGTCTCTGTTGTTCCTCTGTTGTTGCTCCTCTGTCTGTCTGTGGTAGGGGTCACCAAAGCTGTAGAGTTCAAGACGGAAAACGAGGTGGTCACAACACCAGCAGATGGAAAGACAGATGGACGGACAGACTCTGAGCCG…
TCONS_00018936	LOC106575444	nm_080429	NM_080429.2 Homo sapiens aquaporin 10 (AQP10), mRNA	3.56329	11.0397	0.320351	0.000439927	0.0465795	0.353227	5.31719e-05	0.00180107	TGTGTGTGTGTGTGTGTGTGTGTGTGTGTGTGTGTGTGTGTGTGTGTGTGTGTGTGGTTGACGTGGATTTGATGAGGGGACAGGTTGGACACTGATAAAGACGGTAACTCGCTAGTAAAGGAGTGCACGGGGAAAGATGATGACGAACATTAGGTGACAGACAGGTGAAGATGACAGCTGTTATTGACTGAATGACACTTTTTATTTTTGACTTTGACAGTGTATGAATACCACTTTGACTCCAAGATTCTGCAGAAACCCGTTGGTCTGCGTGGGTATCTGATCTGCACAGAGCATCATACACACACATAATCTGTGTGCTGGCCAGGTGTAAGCTACAGGTTTAGGCACAGATGCGTATAGATGTGACAGAGGGACAGGTCCAGGCTAACAAACAGG…
TCONS_00076985	LOC106612638	nm_144765	NM_144765.2 Homo sapiens myelin protein zero like 2 (MPZL2), transcript variant 2, mRNA	0.479812	1.41402	0.336896	9.33977e-05	0.0165445	0.354323	2.0021e-06	0.000109366	GCGAGTTGAGACGTGTCCCATATCGGCTGAGACTGCAAGTCAGTGCGTGTATGATTGGGGTTTACAGACAGACAGTCTAAACTACAGGTCCAGAAGTGTTCACCGAGTTTATAGAATCGAAGTGTCCAGTCCCTTCAGATGTTATTCGCGGGGTTGTTGGGGACTCCACAAGGGTCTGGTCAATTGGGTCGACTCCGGACACCTTTTCTAATGTGCGTAAAACGGTTTTATATCCTCGTCCTCTTTTCCGGACTAGCAGCTTCAGGCGTGTTACCGGTCAGTGGGATGAGGGTGTACACGTCGGGGGAGGTGGAGGCGGTGAACGGCACAGATGTGCGGCTGAAATGTACCTTCCAGAGCAGCTCGCCCATCACCCCAGCAACGCTCACGGTCTCATGG…
TCONS_00043819	LOC106605214	xm_024446547	XM_024446547.1 PREDICTED: Homo sapiens BCL2 associated athanogene 6 (BAG6), transcript variant X20, mRNA	1.39846	4.32074	0.320693	0.000371137	0.0419335	0.35589	0.000114481	0.00343968	GAGACTGAGTGCGCATGTTCACCATAGAAGCCAACCACAAAACCTTTCCCGGGAGTTTAGTGTCAAAGTCCTGGGTTTCACGGTCTTTGAGCTTTTGATCGGGAGTGTACCGTGTAATTACAGCTGTCCGTCCTCTCTCTCCTCATATGCTATGTGTGTGACCGTGAGTAAATTGGCTCGGCCCTCCCTCACGCATCTTTGGTTCATTGGCTGACACTGTGTCAGGAACATTGACAGGAACAACAGATTCGGCTCTTCTGATATGCAAGCCGGCTCCCAACGTTCACCTACAAGAGCCGGCTCTTAGAGCCGACTCGTTGACGAACGACCCATCACGAGTTCTGAATCACTATTCAAAGGGTAAACGTAACCATGGAGGAACCAGGTGCTGATATAGAG…
TCONS_00166669	LOC106581329			0.386162	1.13333	0.33927	4.26602e-05	0.00972768	0.356635	3.02413e-07	2.0759e-05	GCACAGGAGCAGTATGATGACGCATTGAGCTCTGGACAGCAGGCCTTCCTATTGGAGGAGAGTGATGAGAGCCCGGACGTGTTCAAGCTGAGTGTGGGTAGTCTGCCTCCAGGGGAGAAGGCCTCTGTCAGCCTGGACTATGTGACAGAGCTGGCTGTACAGGCTGACGACGGCCTGAGGCTCTGCCTGCCCGCCGTGCTCAACCCCCGCTACCAACCCCAGGGGTCAGACAGTGGTAGTGGTGGCAGTGCCCAGGTGTCCTCGGTGCCCGCTGGTTCTGTGCCCTACAGTCTGTCCCTCAGTGCCCATGTGTCGTCCCCTCATCCCATCTCTAGAGTAGAGTCCAACTGTCCCCTGGACCCACTCAACTACCTCAACACAGAGAAAACCCAAGCCACG…
TCONS_00086774	abtb2	nm_145804	NM_145804.2 Homo sapiens ankyrin repeat and BTB domain containing 2 (ABTB2), mRNA	0.14065	0.412729	0.337546	0.000341729	0.0394641	0.356706	2.02683e-06	0.000110522	GGCAGTAGTCTGTTTCTGGTGGGGCACTAGGCTCGCTGCAAGCGATGATAGACTATTTCCTTATTTTAAAACCTTCCAAAACTCTTTCCTTTCTCTCAACGGATTTGCAGTTTATGGACTACCGAATTAACAGATTTTTGCAGGGATTGGAATAATTCGACTACAGTTTTGGGAGTCCCTGGGAGAGGGGAGTCCGAGAGAAAAGTTTATATCACTGCGCGACAGGCACTATATGGAGAGAGTGGGTGAGCTTACAGTATGGTTTCATTCTCCGTACCATCTATGATTTATGAAAGGATTTAGATAGCTTTAAAACATAGAAATTACAGAATATACTTCTGATGAATGCCATTTTTAGCGTTACGATCAAATTAACATGTATGGACACGCATGAAAAGA…
TCONS_00119011	lexm			0.647074	1.81863	0.353444	4.61595e-07	0.00040202	0.357738	1.36137e-14	4.19599e-12	GGAAGCATCTCAAGGTCCTGGAGTGGCCTAGCCAGTCTCCAGACCTGAACCCAATACGATCTTTCAGCTCCCTCCAAAGATTTTCTATTGGGTTCAGGTCTGGAGACTGGCTAGGCCACTCCAGGACCTTGAGATGCTTCTTACGGAGCCACTCCTTAGTTGCCCTGGCTGTGTGTTTCGGGTCGTTGTCATGCTGGAAGACCCAGCCACGACCCATCTTCAATACTCTTACTGAGGGAAGGAGGTTGTTGGCCAAGATCTCGCGATACATGACCCCATCCAACCTCTCCTCAATACGGTGCAGTCGTCCTGTCCCCTTTGCAGAAAAGCATCCCCAAAGAATGATGTTTCCACCTCCATGCTTCAAGGTTGGGATGTGTTCTTGGGGGTTGTACTCAT…
TCONS_00185341	LOC106584411	nm_017550	NM_017550.2 Homo sapiens MIER family member 2 (MIER2), transcript variant 1, mRNA	0.34095	0.969973	0.348289	1.42241e-05	0.00445421	0.360045	4.43399e-08	3.78299e-06	GGCAACTTTACAAACATCTGAACTTCAATCATTGTCCTTTGTTAGTTATTTTCACAAAGACCAAGCGGGATGGCAAGTTTCTGAAAGCCTGTACCAATACCAGACGTGAATAGTACACGGCGTACTCTCTCATTTCAGAATTTTTCCTGTAGTTTACTGTCATCATTGTTGCTGAAACGTTGCGGCAGTAAACTAGGTCTGTAGGCTGTACATACTGTAGAATAGAGCCATAGCTCTACAACATCCGGGCATTCCTCAGCCGCGCAGAAACGGAATGGCGGAGCTAGTTCGATGGGCTCTGGAGATCACAGATGCAGCCTAGTGGAGATCCTGAGGCAGGGCTATGAGGGGCCAGAGGAGGAGTCCAGGGCCCTAGTGGAGCTGCAGAAGAGCCTGGGG…
TCONS_00167672	LOC106580090	xm_011518420	XM_011518420.2 PREDICTED: Homo sapiens ATP/GTP binding protein 1 (AGTPBP1), transcript variant X11, mRNA	0.280706	0.80774	0.344469	0.00030546	0.0367828	0.361235	1.82998e-07	1.34442e-05	TGGGTCCTGGCAGTTCTTCTTGACAGCTCTCCAACCCAGTAGAGGGTTTGTACATCGGGGTATCGTTTCAGGCAACACACTTACATCTAGGGATTGCCTCGTCCTAATGGGACAACACTAACTTTCCATATACCTAGTTGATGTGAAATGTTGACGTGTGTGAGAAAAAATGAATAAGCCCAAAATGACCACTGAGAAAGGTGTTCCCAGTAACTCCAGGGTGCTGATGTTGTTGGGCCAGCTGGAGAGGCTGAACAGGGAGGCCATGCTGGCGGATGCTGAGATTGGCAGGCAGATCACTGCCAAAATCCTCCACCTCATCCAGACTCAGGAGAAGACACGGAAGGAGATCATGTCCAAGGGCTCCAGTGGCATGGAGGTCATCCTGGCGACCTTAGA…
TCONS_00204844	LOC106589379	nm_005398	NM_005398.6 Homo sapiens protein phosphatase 1 regulatory subunit 3C (PPP1R3C), mRNA	5.06227	14.3819	0.347472	2.06605e-06	0.00116435	0.362021	2.15175e-09	2.47576e-07	TAATTTGAAGCAGTATGCGAGTCGTCCGGATGTACAGATGGAGACTGGAGAGCGCTTAAGCCATTGTCAGTACAGCTGGACTGCAGAGGTGAAGTGGGCGTGCCACGCAGCGTTCGGGATCCTCAACCTTCATTGGAATGGAAAAATAAAAAAATAACACAATTCTGTTCTTATGAAGTTAAGTCCGTTTATTCATCAGCAACATTTAATGTTTCGGGCTGTTTCAACGCTTTCCAATGAATTGCACAAGGGTCCTACACATGTTGAACACCAGGCCGATGCCAGGTCCTATCATGCCAGTAGATGTAGCCATGAGGATCTGCCTGGCAAGCTCTCCGCCCCTCCGCAGCTTCTTCAGCACGTACGAGGACTGCCGATCGCGAAACCTGGCCAACTGCT…
TCONS_00079742	LOC106613766	nm_001961	NM_001961.3 Homo sapiens eukaryotic translation elongation factor 2 (EEF2), mRNA	4.41157	12.269	0.356939	2.67072e-08	5.95003e-05	0.36288	2.66518e-22	2.27597e-19	CACAAGCGATTACTCTTTGTTTGATTTCTGGATGTTGATTCGGCCTAATTTCGTAGCAGTATAAATATTTCGTCAAAGCTTGTAGGACCACCGGCGTCAAATGCTAGCTACAAATGTTAAGCAGAGAAGTTGTCTCAAAATACCTCGCTGTGTACAGAGCTTGTCACCGTACGTCGTCACGAAGCACGCCAGCAGTATAAAACCGTTCCTGTTGACGTAACCCAGTCTCTTCCCTGCCTATGCCCTCGTGAGGTGGGCAGTGTCATATCGTGTGTCTTCGTTTCCACAAAGCGAATCCACAACCATCCGTCAAAATGGTGAACTTTACCGTAGACCAAATCCGTGCCATCATGGACAAGAAGTCCAACATCCGTAACATGTCTGTGATTGCGCACGTCG…
TCONS_00063234	LOC106609153	nm_000362	NM_000362.4 Homo sapiens TIMP metallopeptidase inhibitor 3 (TIMP3), mRNA	1.77708	4.97977	0.353669	1.55697e-06	0.000979896	0.363284	7.49929e-13	1.70256e-10	ACTCGCGCTCTGAGACCCAGTGACAGGCAATACTCTGACCGGAGAGTACAGTTGGACATACCCACTGAAGCAGACAAGAGCTCAACTCGGGACAGACTTTGAATAACTATTCGGCGACATAACTTTTTGTAGTAAAGTAAAGACAGCGAGGGAGATTTTACGCACTAAAAATGCAGTCCCTCTGTCACCGACTGCTGAGCTTGCTGTTCGTTTTCAGCAGCCTTCAGATTCATCAACTCACAGAGGCGTGCTCGTGTGCTCTGTCGCACCCGCAAGATGCGTACTGCAACTCTGACATTGTGATCCGTGCCAAAGTGGTGGGCAAGAAGTTAATGAAGGATGGGCCTTTTGGCACCATGCGTTACACGGTCAAACAGATGAAGATGTACAAAGGATTCA…
TCONS_00066719	-			154.822	465.202	0.334603	0.000233136	0.0305845	0.363414	2.41293e-05	0.000926187	GGGTAAGCAATATTCAGACCTCCAGTTCCATTATCAAGCTGTGATTGTGATATGAAGATGCAGAAGTCTGTCTCTGTTGTTCCTCTGTTGTTGCTCCTCTGTCTGTCTGTGGTAGGGGTCACCAAAGGTCAAGGGGTAGAGGTGGTCACAACACCAGCAGATGGAAAGACAGATGGACGGACAGACTCTGAGCCGGACCTCTGGGCTGAGCTGAGAGCGCTGAGAGACATGGTGGTGGAACAGAGAGTGGAACTGGCTGTCACTCAAAGTCAACTGGAGGATATGAAGACACAGAATTCAGAGATGCAGTTCAGGCTGAGAACTGCAGAGAACCAGGTGAAGCTACTGAAGGCTGAGATTCAAGAAGGGAATGTAGCGTTCTCTGTTACTTTGGGAGTT…
TCONS_00164159	LOC106580033	nm_000170	NM_000170.2 Homo sapiens glycine decarboxylase (GLDC), mRNA	2.32039	6.5211	0.353171	5.96322e-05	0.0121413	0.364353	1.06272e-10	1.56025e-08	TTTGCACAAAGAAATGTTTGTCTGATCCCCAAGTCAGCCCATGGTACCAACCCAGCCAGTGCCCAGATGGCTGGCATGAAGGTGCAGGTGGTGGAGGTGGACAAGGATGGCAACATTGACATGGCAAACCTCAAGGATCTGGTGGACAAACACAAGGCTAACCTGGCAGCCATGATGATAACGTACCCCTCCACCTTTGGTGTGTTTGAGGAGAGCATTGATGATGTTTGCAATCTCATCCACCAGAACGGAGGACAGGTCTACCTGGACGGTGCTAATATGAACGCACAGGTGGGCTTGTGTCGTCCTGGTGACTACGGATCTGACGTGTCTCACTTGAACCTCCACAAGACCTTCTGTATCCCCCACGGGGGCGGAGGACCAGGGATGGGACCTATC…
TCONS_00072588	LOC106610585	nm_001376	NM_001376.4 Homo sapiens dynein cytoplasmic 1 heavy chain 1 (DYNC1H1), mRNA	0.291858	0.869601	0.332144	0.000323972	0.0381511	0.365488	0.000161242	0.00455915	GGAAAGAAGGAGGCAGAGAGGAATGAGTCAAAGGTAGACGTGGGGAGGTTAAAGTCACCCAGAACTGTGAGAGGTGAGCCATCCTCAGGAAAGGAACTTATCAAGGCGTCAAGCTCATTGATGAACTCTCCAAGGGAACCTGGAGGGCGATAAATGATAAGGATGTTAAGCTTGAAAGGGCTGGTAACTGTGACAGCATGGAATTCAAATGAGGAGATAGACAGATGGGTCAGGGGAGAAAGAGAGAATGTCCACTTGGGAGAGATGAGGATTCCAGTGCCACCACCCCATATCATAACATGTTACCCATATCAAGCATGCTGACCAACGTGGAGGCTACCCTCAAAGTGCTGGCTGACCCCATACTGATGGAGCAGCCTCCACTCCGCAGGAGGAAGC…
TCONS_00070395	if4h	nm_022170	NM_022170.1 Homo sapiens eukaryotic translation initiation factor 4H (EIF4H), transcript variant 1, mRNA	1.59602	4.54777	0.349006	6.36887e-06	0.00251575	0.365629	7.75223e-08	6.22063e-06	CAACTAAAATTGAGTACCCCTATATTCAAGGTCCTTCCACACATAACTGCTTTCTCCGACAGCAATCTCGGCAATGGCGGATTACGATAACTACGATGACCGGGATCGGGCTTACGGTAGTTTTGGTGGAGGCAGAGGACCCAGAGGTGGCAGTGGACCTGGTGGACCCCGCAAGCAGAAGGATCTACCCACAGAGCCGCCATACACAGCATATGTGGGCAACCTGCCCTTCAACACAGTACAAGGAGACATAGACGCCATTTTCAAAGACCTCAACGTCAGGAGTGTTCGACTAGTTAGAGACAAAGAAACGGACAAATTTAAAGGTTTTTGTTATGTGGAGTTTGATGACTTGGAATCCCTTAAAGAAGCTTTGACGTATGATGGTGCTCTCCTTGG…
TCONS_00063052	LOC106609106	xm_005261738	XM_005261738.5 PREDICTED: Homo sapiens cysteine rich with EGF like domains 2 (CRELD2), transcript variant X2, mRNA	8.9419	24.8797	0.357002	5.09915e-06	0.00211836	0.365798	3.58194e-15	1.17814e-12	CTTTTTTTTTTTTTTTTTTAAATATTACTTTCGTACGCTTTGCATAGATATCGCTAGCTAATTTCCAATACATTGTGTATATGTGTCTAGACTCTGTGCTGTACGTTTTTAGGGATAGGAAGCTTGCTGGCAAGTGTCTAGTGTGTAACATTAACTATGATATGAAACTTCGAGTCATTCAACTGCTTTCCGGCAACTGTAGCTAGCCAGAATGTTATCAATCAATCAATTATTGTGGCTATTTTGTAGCCTAGCTTTTATTTTACTATCACAATGCACCTATGCAAAATACATAAAAAGCTCATGTAATACCTGCAAACAAATAGCTGATAACTTCAGTAAGGGATTGGACCGAACGAAAAAGCAGAACTTTGGTGGAGGGAACACCGCTTGGGAGGA…
TCONS_00004441	-			0.403938	1.15101	0.346874	9.1556e-05	0.016334	0.367367	4.26148e-06	0.000210993	TCAAAGGTTAGTGATTCATTTTATCTCTATTTCTGCTTTTTGTGACTCCTCTCTTTGGCTGGAAAATGGCTGTATGTTTTTTTGTGACGAGGCGCTGACCTAACTTAATCATATGGTATGCTTTCGCCGTAAAGCCTTTTTGAAATTGGACACTGTGGCTGGATTAAGAAGAAGTTAAGCTTTAAAATGGTGTATAATACTTGTATGTTTGATGAATTTTAATGATGTGATTTCTGTTGTTTTGAAATTGGCGCCCTGCAATTACACTGGCTGTTGTCGAGGTGGGACGGTAGCATCCCACATATCCCAGAGAGGTTTTAACTAACCTCCAGACGAGCTTCAATGCCATACAACTCTCCTTCCGTGGCCTCAAACTGCTCTTAAATGGATTCAAAGCTC…
TCONS_00150400	LOC106576927			0.617585	1.7317	0.354618	0.000100741	0.0174389	0.367724	1.86758e-07	1.36558e-05	TTTTGGAGATGCACACCCTTCTAGTCTACCTTTGGCCTGCAGCCTACCACTCAAGATGTTTCATGTCTGTCTGGAAAGATTTTGTTCTCCTATTTCCAACAATGTGGATGTATTCCTACTGCTACTGAAAAAGGATTTGTCGAAACAAAAGGAGGCATCATCAGACTCCCTCCTGCTCCATCCGGAAGGATTCAATGTTTAGCCGTTCTCGGGTTCCGCTTACGGATTATGTAACATTTCTTAATCGGTCTGCAACAAGCCCCGAGGAGTTTCAAGAGGAGGAAGGGCTTCCAAATTGGATAAAGTTCTCTTCGGAGATTGGTTGTGATAGATTATTCCAAGTCTTCGCACAAGAGAAAGTACAGTTGTAGAAGGACTGGGCCAACGTGGAGAAGACAG…
TCONS_00016670	LOC106588430	nm_003655	NM_003655.2 Homo sapiens chromobox 4 (CBX4), mRNA	0.616504	1.6823	0.36294	1.39211e-07	0.000169799	0.369771	2.01193e-17	9.00357e-15	TTGCATTAACACTTTTCTGCAACCCCTTCTCGTGTGCAAAGCAAAACGGATCGCACTGCCACTGCCAACGAATTCCGACTAGAGTGAGAGGGAAAGAGAGGGAAGATCGGAGAGAAGGGAAATCTCCCGTATCAATTTGAACGACGGAAAAACAGCACAAAAGCGGGAAGGGTGACAGTTTCTACAGGCATTGGAAGAGAAACCTTCCCTTTGCATCGAAAATGGAGCTACCCGCCGCGGGAGAGCACGTCTTTGCGGTGGAGAGCATCGAGAAGAAGCGGAATCGAAAGGGGAGGATGGAATACCTAGTCAAGTGGCGAGGATGGTCTCCAAAATATAACACGTGGGAACCAGAAGAAAACATTCTCGACCCGCGGCTGCTTGACGCTTTCCAAAACA…
TCONS_00201862	LOC106588974			0.230929	0.634545	0.36215	4.83455e-05	0.0106094	0.370562	2.06926e-08	1.89765e-06	TTTGTGATGTTTTATCATCTGCGTGCAGTTCTAGCTTCTTTGGACGTAACTCTCCATAGCCCTTCCAGAAATAATTTGAAACAGTATGTACTCACTAGTCTCTCGTGAGTCGTGACAGAAGAGCTGGCCAGATCACACACAAGATTTGGTTCTGGTTTGCCGAGATTATACAATACCTTACTTTTATTTATATGAACAAGATGAACTCGACAGAAATCACTTTGCAAGGGGTTAGGCTAAAGCTTCTGAAGCTGGTAACCATTGACATTTACACACGTCGACAGACACACACATCTACAATAACAACAATTGCTCCCCGGGCGCCGATGGCGTCGATTTAAGGCAGCCCCCCGCACCTTTCTGATTCAGAGTTAAATGTGGAAGACACATTTTCAGTTG…
TCONS_00207037	pts	nm_000317	NM_000317.2 Homo sapiens 6-pyruvoyltetrahydropterin synthase (PTS), mRNA	1.06514	2.91188	0.362722	8.08109e-06	0.0029334	0.372701	4.13895e-09	4.49547e-07	CGGTCAAACAGGGAAGTAGTTCCAATGGTTTTTCCACCCACCATTAATTGTTCCCATAGGGGATTTTTTTTAGAAACACTTAATAAGGGCAGTGTTTCGTGTAGGCTTACCCTGGCTTGACGCTTTGATAACCATGTAAATCTCTCTCGGATATGGTGACTTTGATCAATATAGTCGGCTGTGTTTACTCTCAGATTCGAAAACGCTAATTGGCATCATGCAAGACTACAAATCCCTGCAAGCTCCTGCACGTCATCTCTGACGGACACCTTTACTAACAGGTATTGTGCGCAGGAGGTTGGTGGCACCTTAATTGGGGAGGATGGGCTCGTGGTAATGGCTGGAGTTTTTTTTTGCGGGTAAATACAGGCGAATATATTGACAGTCTCCTTGGCCTAG…
TCONS_00106526	LOC106566092			4.57031	12.7084	0.358033	5.20136e-05	0.011094	0.372868	1.50372e-08	1.41957e-06	GACTGCAGCGATTGGACACGCGATATTGACAATTTTGTAAATGTAAATATGCAGGTGCGCTTGCCGGACAGAGAGTTTATTTATGTAAATATAACTACAGAGGCAGACCGAAACCACTGAGCTGTTTCTCCTCGCGCCATGGCTTGTTCCGCACACCACAGCACAACTGCTGTCAACTGACTTTACTAGTCGCCTTCCTCAGGAACGATGTCAGGCAGATAGTTGTTTAAAAGTTGATTTGACTCGGGATTTCTTATAATCACGGTCAGGTGTCGTGATGCCCCAGTTAACGGTGGCAACCATCCTGCAGCTCACCCTACTGCTCTCCGCGCTACCAGCCCAGTACCTCATCTCCCGGTGGACCGGAGCGTCCGTGGCGCAGCGCTACCACGCCACCAA…
TCONS_00128530	LOC106571642	xm_024449628	XM_024449628.1 PREDICTED: Homo sapiens potassium two pore domain channel subfamily K member 10 (KCNK10), transcript variant X1, mRNA	0.158242	0.423807	0.370596	6.47425e-05	0.0129089	0.373475	6.95601e-12	1.3054e-09	GGATAAGAGCGTCTGCTAAATGACTAAAATGTAAAAATGTAAATGCAATGCATTGTCTGACGCACCAAGACACGTTTTACGCCCAACATGTTAACGTAACAGCACAACTTAAACAATGCGAAGTGGAAGAGGTGTGCAAGGATATCCATAGGTGATTGATTTCTTCTGCATGTTTGGATGATGTAATGACGTCTCCCGAAGCACAGGTTATTACGATAAAGCTTTGCCGCAGGGACCACTATCTGCCAGTTACATGGGTGCTCCCGCATTCAGCCTCCCCTATAAAGAAGCTTTATTCCGTGAGCCTCATCCAAGTGTCAGGTTTTTTTGTAGGACGGCACACATGACAAGGTGTATTAGCCAATGCTTTGCCCCTCAAAAATGCTCGCAATCCCGACT…
TCONS_00004439	-			2.25207	6.32771	0.353545	2.8716e-05	0.00730511	0.374168	2.05992e-06	0.000111999	TGGCTCTTGTTCGGTCAGATCTCCCTCCAGAAGACTCAAAACACTTTGTAAAGGCTGGTGACATCTAGTGGAAGCAATAGGAAGTGCCAAAATATTCCTCAGCCCCTGTGTTTTTCAATGGGATAGGTTTAAAGTCAATACAACACATCAGGTATCCACTTCCTGTCAGAAAATGTCTCAGGGTTTTGCCTGCCAAATGAGTTCTGTTATACTCACAGACACCATTCAAACAGTTTTAGAAACTTTAGAGTGTTTTCTATCCATATATAATAAGTATATGCATATTCTAGTTACTGGGTAGGATTAGTAACCAGATTAAATCGGGTACATTTTTTTTATCCAGACGTGCAAATGCTGCCCCCTAGCCCTAACAGGTTAAAAAACATATCACCGACCATT…
TCONS_00187665	LOC106585471	nm_016238	NM_016238.2 Homo sapiens anaphase promoting complex subunit 7 (ANAPC7), transcript variant 1, mRNA	0.233325	0.661853	0.349638	0.00035847	0.0408149	0.376012	9.03284e-05	0.00283287	TATTGCGACTCATACTGTGGTTGTCTATTCGCCTGAACAGGACAATGTTGTGTCCGTTTAAGGTTTTAAAACGTATTACTTACATTTTTGTCATTTATACCGAGGAGAAAAAAAACTACCATATTTATGACACGTAGCAAGGATATGTTTTTATAAAAGCAAAACATAATTGATGGGTCCTTCAACTTGCGGCGCCATATTTAATACATCGCAGTTTGTGATGATAGCTTGCAAGTAAGCTACCTGTCTGCAATCGTAAACTTTAGATTTTGATCTTAAAGCAAGCCATCAAAATACATCGAAATGAACGTCATAGATCATGTGAGGGATATGGCCGCCGCGGGACTTCACTCAAACGTTCGGATAATTAGTAGCTTACTGCTGACAATGAGCAATAAT…
TCONS_00045267	LOC106605997			3.34875	9.18724	0.361655	3.75327e-06	0.00170859	0.37643	3.97334e-08	3.43723e-06	TGTTCCTTGGTCAAACTTCACGGCATGATGAAGACGCAGGGTGTGTTGGTGGGGGTGTCTCTACTGACTAGCGTAGCTCTACTGGGACTGATAAACGTGCGGCGGAAAGAAGAGGTGAAGGAGCAGAAACATGTATCGTTCGAGACGATTAAACTGCGTGTGACCAGAGACGTACTGGGAGAGTACCAACACGAGGTAATCAGAGCCCACAACCTGCTGGACAAGACTAAGGCTCAGGTGGATACTCTGGGGTCAGAACTCCCCCCACTGCAGGCTGCAGAGGCCAAGAAGAAGAGTGAACTGGAGGCATGCCAGGGAGAAAAGCTGAGTTTGAGAAGCAAAAGGCTGCCTGGGTAGCAGAGGTGACATCTCTCAAACAGCAGGTAGAGAAGCGCAGCA…
TCONS_00020385	LOC106583087	nm_000064	NM_000064.3 Homo sapiens complement C3 (C3), mRNA	3.95139	11.0333	0.355437	6.59634e-05	0.0130692	0.378817	6.58361e-06	0.000308026	CCAGGCTATGACACAACTGGTCATCCCAGAGGGGGACCACTTTGTGGATGACCCCAAGCAGAAGCAGTATGTGGTCCTGCAGGCCCAGTTCCCTGACCGCCTCCTGGAGAAGGTTGTCCTGGTCTCCTTCCAGTCTGGATACATCTTCATCCAGACTGACAAGACCATTTACACACCGGCCAGCACCGTCTACTACAGAGTGTTCTCTATGAGTCCTGGCCTGGAGCCTCTGACCAGGGAGATATTTCAGGACAAAGAAGTTGCCAAAAACAAAGAGATCGCAGGCTCTGTGGAGATCATGACTCCTGAAAACATCACTATCTTCAGGGAGATCATCAACCCAGATAAGGGAGTCAAATCTGGACAGTTCATTCTCCCTGCGATCGTCAGTTTCGGGAC…
TCONS_00080496	LOC106560260			2.057	5.61683	0.363324	2.61291e-05	0.00686279	0.378851	5.79585e-08	4.804e-06	TGTCAACCGCCGTTAAACCTCATCGAAGAAGACTGGGCACGCTTCTTTACGCGTGACGTCTACACTCAGGTTTTGCGTAAGGCAATCGCCTTCTGATTACAACAGCTTCCCTGCTTTGAGGCAGAAAGCTTGGAGGTCATTTTTGAAGTTTCCCCTGTTACACATGCACATAACCTCGAAATAATGGTGTAGCAAATTTTTGGCCGTACCTCAATTTCTTTTCTAGTCATGTCACAAACGTCAATGGGATTCACTGATCTCCAACAACAACAACAAGGGGCTCAGAGTCAAGTTGGGGCACCCTACATTCCCACGGAGGAGGAGAAGAGAGTGTTTCGGGAATGTAACCAAGAGAGCTTCTGGTACAGATCCCTTCCATTAACTGCTGTGGCAGTGTCT…
TCONS_00165509	LOC106580667	nm_001678	NM_001678.4 Homo sapiens ATPase Na+/K+ transporting subunit beta 2 (ATP1B2), transcript variant 1, mRNA	0.415572	1.1299	0.364523	4.12827e-05	0.00949893	0.379542	1.4928e-07	1.1233e-05	TGCAGATATGACTGGGTCATTATAATTTTGGCTAAATCAGTATTTTCAAGAAGAATTCTCTCCAAGTTTAGGCAAGCCAGTTAAGAACAAATTCTTATTTACAATGACGACCTACTCCGGCCAAACCCTGACGACGCTGGGCAAATTGTGCGCCGCCCCTATGGGACTCCCAATCACGGCCGGATGTGATACAGCCTGGATTGTGCCCCATGGACTGAGAGGATTCAAGTTCAATATGTAGCTAGATGTAGAAGGCTAATGTTAACAAGCTAACGTTGCCCATGAGAGGAAGTTAGGTTTGTGAGCAAGCATTTTAGCCAGGTAGCCTGTGACAACAAAAAATGAAAGCATGTACTGTATGAAAGTCATAGACTGTTTTGTCAACATGAAAGCGAGGAG…
TCONS_00110678	LOC106567948	xm_011545304	XM_011545304.2 PREDICTED: Homo sapiens diacylglycerol O-acyltransferase 2 (DGAT2), transcript variant X1, mRNA	22.613	60.1257	0.372248	1.92971e-05	0.0055828	0.381725	3.86644e-13	9.25182e-11	CCCCCTCCCATACTGACTGTGACTGGCTCCTCCCATACCGGTTAAATGCGCGCTCGGTGCTTCAATTCAGTACAGTGGAAGGCAGTCATGATAGAGGAGCTGTAGAGTTTACAAACTTTAAAGCAGCAAGTATTTCCAAGTCTTGTAATCTGTTTATTCCCGGGGCCACAGTTATGAAGACCATACTTGCTGCCTACTCCGGTGCCCTAAAAGGCACAGGCTATAGCATCCTCTCGTCCCTGCAGGACCTGCCCTCCCCTCCATGGCCTGCCCTTCGATCCAAGATGGAGAAACACCTTCAGGTCATCGCAGTTCTTCAGTGGGTCATCTCCTTCCTTGCCATGGGCATCAGCTGCACTGTGCTGTTAATCTACATGTTCTGCACAGACCTCTGGGTGA…
TCONS_00056850	LOC106607641	nm_001350490	NM_001350490.1 Homo sapiens methylenetetrahydrofolate dehydrogenase (NADP+ dependent) 1 like (MTHFD1L), transcript variant 9, mRNA	0.93521	2.54187	0.364545	3.16041e-05	0.00784102	0.382038	8.42781e-07	5.14075e-05	TGGCTAAATAAAGGCTCTCTTTGATTGGCTGGTGCCACTGAGGGATGGTCACAGGAAGTTCTCCCTGTCCCAACTCAATAGGCTGAAGAGACTGGGTATAGAGAAACCAGAAACCCTGAAACCAGAGGAGATATACCGATTTATTCGTTTGGACATTGATCCAGAGACCAAGACGCTGAGTGGATCTGTGGCCAGTGAGATGATGGCGGTGTTGGCCCTCAGTACCAGTCTGGGAGACATGACGCGTCGCTTGGCCAGGATGGTGGTGGCCTACAGCCGCAAGGGGAAGCCCGTCACAACAGAGGACCTGGGTATTAGTGGAGTGTTGGCCACGTTGATGAGAGATGCTGTGAAGCCCAGTCTAATGCAGACCATGGAGGGGACACCTGTGTTTGTTCA…
TCONS_00047208	LOC106604865	nm_181876	NM_181876.2 Homo sapiens protein phosphatase 2 regulatory subunit Bgamma (PPP2R2C), transcript variant 2, mRNA	0.585575	1.58819	0.365343	9.20456e-05	0.0163743	0.382372	6.20112e-07	3.9133e-05	AACAGTAAATACTGCCAGCTGTTATGGCCAGAGAAAATAACAGACTATCATTTTCTCCACAAGCGATATCACATTTTTACAGGTGCCGGTGTTGAAGCCCATGGATCTGATGGTGGAGGTGAGTCCTCGGCGTGTGTTTGCCAACGCCCACACCTACCACGTCAACTCCATCTCCGTCAACTCCGACCACGAGACCTACATGTCAGCTGACGACCTGAGGATCAACCTCTGGCATCTGGGCATCACCGACCGCAGCTTCAACATCGTGGACATTAAGCCAGTGAACATGGAGGATCTGACAGAGGTGATAACAGCAGCAGAGTTCCACCCTCACCACTGTAACCTGTTGGTCTATAGCAGCAGTAAGGGAACTCTACGTCTCTGTGACATGAGAGAGGC…
TCONS_00140402	LOC106573239	xm_011520454	XM_011520454.2 PREDICTED: Homo sapiens neuron navigator 2 (NAV2), transcript variant X26, mRNA	0.578912	1.54854	0.369598	1.15541e-05	0.00381329	0.382909	2.27976e-08	2.06425e-06	CCACAGGAGGAGTGGGAAACACTGGAGCAGTTGTGTCAGCGGCATCGTTCTCTTTCTGTCAATTCGAGACTGAAGCATTTTCAAGAAAACAAGCATTTACTTACGTTCTGTTCCGATCCGAATCCTAACGTGTCATGGAGAGGATGTGTCAATACCGGACAGGACTTGTGTCAGAGACTTGGAGCACCTAGTAAGGACTTCATGGAGAGAGAAGAAATGCTTCCTCACGGAAACAAGGAGGGTGTTGGTAAGAATGGCAGCAGCAATGACTCCTCACCCAGCAGAGCCAGTGGCAGAGAGGTAGGACACAGCAGAGACCGAACCAGGACCAGGCTGTCCCTGGGCAGTGTTACCCTGGGGGGCTCCAGCCAGCACAGCCACCCCGCCTCTCACATCCCC…
TCONS_00205454	LOC106589587	xm_024446718	XM_024446718.1 PREDICTED: Homo sapiens eukaryotic translation initiation factor 2 alpha kinase 1 (EIF2AK1), transcript variant X1, mRNA	1.38317	3.60722	0.380424	3.6271e-08	7.33697e-05	0.383067	7.71366e-34	1.75123e-30	CTCTCTCTTTCCTGTGTGTGTTGTTCGAAATGGATGACACTTGACCGTATGGGACTCTTCTGGCGAGCTTTTGGAAATATTATTTTGTAATAACGTCTACCTACAGTAGTTACCGTTCATGCGAAATATTAAAGCCTAAGTATTCTTACAGTTGGACATGGATTTATGCCACAGTTAAATGGTTAAGTCACCGACGTCAATATGTTTAGCTCTCTGAACGGACACAGAAAGGAAAGTTCGAGTAGCAGCAGCATGATCAACCCCTTGATTCGCCGAAATCTAACCACCACAACGACCAGACATGAGCGGAGTGTGTTTAATTTGACCACAAGTGAAGATGAGGTTGAATTTGACACGTCAGACTCCGATAACAACTGTGAGGTTCTGATGACAGGCAAA…
TCONS_00164856	LOC106580289	nm_001202413	NM_001202413.1 Homo sapiens aldo-keto reductase family 1 member A1 (AKR1A1), transcript variant 4, mRNA	1.32558	3.59689	0.366074	0.000349764	0.0401411	0.383126	9.5201e-07	5.7356e-05	AACCAGCCTAACTACTGAGCATCACACACACTCTGACACTCACAGGCATCTGATCGTTTCCCTGCCTATCAGAACCTCTGGACTGAACCATGAGTTCTTGCGTGACCCTGTCGTCAGGGCATAAGATTCCCCTGGTGGGGCTGGGCACCTGGAAGAGTGCCCCCGGACAGGTGAAGCAGGCGGTGCTGACGGCTCTAGACTGTGGCTATAGACACATTGATTGTGCTGCTGCGTACAGTAATGAGCAAGAGGTCGGGCAGGCACTGGCTCAGAGGCTGGGACCAGGAAAGGCCCTGCGTCGTGAGGATGTGTTTCTGACCTCTAAGCTGTGGAACACCCAGCATCACCCTGATGATGTAGAGACAGCCTGTAGGAAGAGTCTAATACATCTGGGACTGA…
TCONS_00155014	LOC106577245	nm_000429	NM_000429.2 Homo sapiens methionine adenosyltransferase 1A (MAT1A), mRNA	16.1543	42.4226	0.377273	1.71057e-06	0.00104141	0.383776	1.48088e-18	7.65794e-16	AGGATAGGGAGGAGGGATATTTTCAAGATAACTCTTTGCTTTCTACAGCACAACAAAGGTTATTGGACTCCAGCAGCACCCCTGTGGAAGACAGAAGTGGAAGATTCCTTCCACCATTCTGGAGTGTGGAGAGAACTAAGGGTTAACTGGGGCTTTCTGAAAAGTTTCAATCCCCTCCCATCAACAACTCCCCCTGGAATGGTCTCACCCAGGGGTTCACATGACGTGTGTGTGCGTTTTTTTTAGTGGTTCTGAGCACCTGCCTGTGTCAAAATGAGTGACGCTCTGCTGGATGATGGGTCCTTCATGTTCACTTCGGAGTCTGTTGGAGAGGGACATCCAGACAAGATCTGTGACCAGATCAGTGATGCTGTCCTGGATGCTCACCTGAAGCAGGAC…
TCONS_00111510	LOC106568328	nm_001292017	NM_001292017.1 Homo sapiens enolase-phosphatase 1 (ENOPH1), transcript variant 2, mRNA	4.67407	12.2026	0.379712	1.17466e-07	0.00014732	0.384751	8.74233e-22	7.07611e-19	CCTCTTCGTTTTTGCTGGCATCAATCTTTGATCCCTCGGATTCTCCTGCCTGGCCGCCCTCTGCAACAGTCGGCGTCCGCTCTTCGGTGCTAGCCTCTCCGTCGTCCTCCATTTTCACCACAGTTGGATCTTCGCCGGTTTCAAGGAAGTGTGAAGAGACCATACCACAGGACAGCGTTTTCTTGTGCATGCCGTGCTCTCTGCCCGCTATGTGCGTCGCCCAGAGATTGTCGTGATCAGGCGACACACGGCCTGCAATGAAGTCTCCGCTGGCAGGTACAAACAAGGACATTTTATTCCCATACATCAAAGATCATCTCGAGGAGTATCTGTCGGCGCACTGGGAAGAAGATGAATGCAAACAAGACGTACATCTCCTTAAGAAACAGGTTGAGGAGG…
TCONS_00073097	LOC106610899			138.326	363.453	0.377354	3.59177e-08	7.32458e-05	0.384897	4.16401e-16	1.55038e-13	CCGAATGTCTGAGCCAGTAAGAGAATGGAAACTAAGTAAGACAACAAGATTCGTAAAGTGGAGTGACGATATTATTTAAGTGTAAGACTGTATAAAAGCCAAGTCCTAAGAACGAAGAGTTAGTTCTTCCCTGGAATTGCTCGGCTTCATTACTCTCTGTAATGAAATCTATTTGAATTCACAAGCTCCGGTATCTGAGAAGTATTTGAATCAATATTTTCACAACACTGTTAGCAATAAAAGCTGTGCCTCACCTCAGGGACAGACAGGTGTCTGAGATCTAACCAAATTTACTGAGATTCAGATTGAAGTACAAGCTGCAGCTGCAGAGATGTGTACCATAATGTTCATTAAAGAGGCTAAGATCTACGTTCTCCTATTGGTGTTCATTAGCGTCTT…
TCONS_00161326	LOC106578760			0.849728	2.30493	0.366321	0.000248791	0.0318674	0.385036	4.04545e-06	0.000201908	AACCGTACAGACAATAGCAAGTAGAATAATAACTGTAAGGTGTTAGCGTCATGGTAACAATACATGTGGAATCCGTCTTGTATTTCTCCTGTGGCTCTTTGGGGCTTCTGATTATTTGACCTCTCACCAGGGCCAGACCTAGCCTTTGGGGGCCCTAAGCCACATTTTGTTGGGGGACCCCCCCACCTCACAGGCAAAGCTTTTCAGTCCTCCCCCATCCCTTTGACTGCGCAGAGAAAATGTTGCCGTTTTAAAGCTAATTTCCTGCAGTTCTACACATTTTGCCATGACTTACAGTATGCCATGTTAATATTATATATCAAGGCTTTATGACATCCGGCCGTGATTGGGAGTCCCATAGGGTGGCGCACAATTGGCCCAGTGTCGTCCGGGTGTGGC…
TCONS_00158581	LOC106578952	xm_005269720	XM_005269720.4 PREDICTED: Homo sapiens APOBEC1 complementation factor (A1CF), transcript variant X2, mRNA	1.89825	4.99272	0.376438	1.21255e-07	0.000150566	0.385553	4.57951e-12	8.93647e-10	AACCTTTGGAGTTTGATATGATGTAATTACCGAATCACCCCAGTGACACGTTTCAAAATCACTAGAATGAAGGACTGAGTCTTCCGGGTGGTGATCTCTGAAATTGCTCAGTGAGCACCCCTAATTTCGCTGATTTATTGCTGACAATCGCTCTCAATGGAATCTAATCAAAAATCTGGGGATGGACTGACGGGCATGCAGAAAGAGGTCTCGCTGCGTGCGCTCATTCAGCGCACAGGATACCAATTACTGCAGGAGAATGGTCAGAGGAGGTACGGCGGACCCCCTCCGGGCTGGGAAGGCCCTCCCCCAGAGAGGGGCAGTGAGATCTTTGTGGGGAAGCTGCCAAGAGACCTCTTTGAGGATGAGCTGGTCCCCCACTGTGAGAAATTTGGGAAA…
TCONS_00026767	LOC106601386	nm_001297650	NM_001297650.1 Homo sapiens CD163 molecule like 1 (CD163L1), transcript variant 1, mRNA	0.788161	2.16645	0.362574	0.000240776	0.0312274	0.38676	2.28277e-05	0.000883513	ATGATGAGAGAGGTTAAGGTTGTGTGTAGAGAGCTGGACTGTGGGGATCCTGTATCTGAATCTAGAGGACCTCTGATTGAAGATGGAAGAAGAGGAGTCAGTCTTGGTGGTTGTAGGGGACATGAGTCTTCTATTAGACAGTGTGACATCATAGGAGGACCTGGTGACTGTTATGGTGAATATTATCATCATGTGACCTGTTCAGAGTCTGTGCGGCTTGTGGATGGAGCTGGTCTCTGCTCTGGGAGAGTGGAGGTGAAGTCCAATCAGTCCTGGGCCTCAGTGTGTGAAGCTGACTTTGACCGGCAGGATGCAGAGGTAGTCTGTGGGGAGCTTGGCTGTGGGGCTCCTGCAGCTCTACAGGGGGGGCTCTATGGAGAAGGTGAGGGTCAGACCTGG…
TCONS_00039829	mog2a	nm_025098	NM_025098.3 Homo sapiens monoacylglycerol O-acyltransferase 2 (MOGAT2), mRNA	3.95171	10.8205	0.362076	0.000182676	0.0260519	0.386923	2.61262e-05	0.000990583	TTAAATAGACCGCCAAATAAGCAGGGTAGCTAACAAGAACTTTTGACCCCATCCTGTGACCTTTGGCATGATCGTCCATCCTGTTTATCTCCTATCTGCCTGTGCACAGAGACAGACGACACTGGTCAATACTGGTTAGAGGCAGGATAGTCTTTCTGACAGCCGCTGTGGAGGCAGACAAACAACAGCGAGAACTCACACATGCAACGTGATGAAGATAAAGGCAAAATACCTGGAAGTCAATTCATAGGCTTCGATGAGACTGGTGAAGACAGCAGACTTGGACCCCAGGCAGAACTACATCCTTGGTTTCCATCCCCATGGGGTCCTGGTGGCTGGAGCCTTCATTAACTTCTGCACGTACGCTACAGGCTTCAGGAAACTGTTCCCTGGCCTGGA…
TCONS_00005448	LOC106566971	xm_011519172	XM_011519172.3 PREDICTED: Homo sapiens far upstream element binding protein 3 (FUBP3), transcript variant X2, mRNA	0.632486	1.67924	0.373185	0.00012249	0.0198333	0.38711	1.60666e-07	1.19641e-05	GAATCTCGCGGTATCGTGTAGATGGGGTGGTTTAGCTTCCTCTTCCTAAGGTCGGTGCGTGCGCTGCTTGATTTGCTCGCCAGTCCGAAGTTTTTTTTGGTGTGTTGCTGAGAGCTGCTGTAGGGATGATGATGATGGCGGAGCTGGTACAGGGACAGGCCTCGGTGGCTCAGCCTGGAACGAAAGCAGATGGCTTCGCCGACGCGTTACACCGGGCCCGACAGATTGCAGCTAAGATGGGAGGTGACCAGATGCCCCACATGAACAACTCCTCTCCAGTCCTAGACCCCTCTCTCTACGGCTACGGAGGCCAAAAGCGCTCAATGGATGATGGAGTAGGTAACCAGCTAGGTGGAATGGTACATCAAAGGGCTATTATGACAGAAGACTTCAAAGTGC…
TCONS_00150291	LOC106576625	xm_011520927	XM_011520927.3 PREDICTED: Homo sapiens decapping mRNA 1B (DCP1B), transcript variant X1, mRNA	1.05571	2.7462	0.382596	7.98314e-06	0.00291643	0.387305	1.72593e-14	5.216e-12	CACACAAACACGTGTTGTAACGTTTTGGTTCCTTTCTCCCAGTGTTTTGTGATGTCTGTGTAATGGCTCCCGTGGCTCTAGCTGGTGTATTTAGCCGTGGCTCTAGCTGGTGTATTTAGCCGTGGCTCTAGCTGGTGTATTTAGCCGTGGCTCTAGCTGGTGTATTTAGCCGTGGCTCTAGCTGGTATATTTAGCCGTGGCTCTAGCTGGTGTATTTAGCCGTGGCTCTAGCTGGTGTATTTAGCCGTGGCTCTAGCTGGTGTATTTAGCCGTGGCTCTAGCTGGTGTATTTAGCCGTGGCTCTGTGTCTGAGGGGACTGATGTTGACCTCGCTGCTGCACTGAACTCTGTTTTATCTGGATTTAGATTGGACCCTCCATTATGGCCATTGACTGACCT…
TCONS_00040137	LOC106603626	nm_003508	NM_003508.2 Homo sapiens frizzled class receptor 9 (FZD9), mRNA	0.221869	0.598793	0.367985	0.000242085	0.0313324	0.387361	1.67441e-05	0.000674415	GATAATGCACTCAAGCGATTGAGGGAGAGCAAGACAGACAGAGCTGGACAATTTGACTATTTTTAAACGACCCAGTATCCCTCCGTGCTGTGCGCTTGTGTGGTTACAAACAGGAGCCTACTAACATGGGATTCTGAATTGCCTGTCATCTAAAAATCTATTCGGAAAATAAGGACATTACCGAGGATTATTACGGCAAATAACGGTTCAACTCAACTGCCTGTTTTGAGATTGTAATATGCGTGCTACCAGTGGTATATTATAGACTCATTGTTTTCTATTCTAACTTTCACAGCATGTTGCCTTCAATTTGGTAAACATGTGAAGCGTATCGTGCTTTTAAAAAATCGACTGGATTTGGAACTGTAACAACAAGCACATTTTTATTCCCCTTTGTAA…
TCONS_00151497	LOC106577200	nm_001184823	NM_001184823.1 Homo sapiens voltage dependent anion channel 2 (VDAC2), transcript variant 3, mRNA	0.431554	1.11619	0.382689	1.43486e-06	0.000926276	0.388485	5.30833e-13	1.22608e-10	TTACTGTACAGGTGTAATGGCTGTGCCTCCATCATATGGTGACCTCGGCAAGTCCGCCAAGGACATCTTCAGCAAAGGCTATGGATTCGGCCTGGTGAAGCTTGATGTGAAGACCAAGTCCGGCAGCGGAGTGGAGTTCAAAACAGCTGGCTCCACAAACACAGACACCAGCAAGGTGGCGGGCAGCCTGGAAACCAAATACAAGAGGTCAGAGTACGGCCTGACCTTCACAGAGAAGTGGAACACTGACAACACCCTGGGAACAGAGATCACCTTCGAAGACCAGATTGTCAAGGGTCTGAAGCTGACATTTGACACAACCTTCTCACCAAACACTGGCAAGAAGAGCGGCAAAGTGAAGACCGCCTACAAGCGCGAGTTTGTCAACCTGGGCTGTGA…
TCONS_00053654	bmp2	nm_001347914	NM_001347914.1 Homo sapiens bone morphogenetic protein 4 (BMP4), transcript variant 6, mRNA	0.545334	1.39295	0.388702	2.83183e-06	0.00144961	0.389375	2.31338e-17	1.0254e-14	CTAGTGTGCTGCGCACAGGAGAGAGAGATTAAGCTACACACTATACAGTCTGATATTCTACACCCGGTCTCTGCTAAACTTTATCTATAAATTCGCATTTGAAGATGTTCAACGACTTAGATCGGTCCTGCCTACACCAGTCTGCTTCCACCTCATAGATATAACTTTAGGCGATTTTTTATTCTATTGACCAAGACGTCTCCAGATTCCCAGCTGCGGAGATATGTGCGAGAGAAAGGGGTCGGAGCAGTGCACGGACTGTCTTTCGCCCGCAGAGGAAAAGCGTGGAATAAACACGAATTAATGTGGAATTTATTGGAGCCCAAAGCTGGAAGGACGACTGGACACAGCGCTTCCTTATCAGGGACTAACTGACCATGGTCGCCGTGTTTCGTTCTC…
TCONS_00086371	LOC106560505			1.26984	3.31242	0.380081	2.06679e-06	0.00116435	0.390145	8.05499e-10	1.01184e-07	CCCCTCATCTCAGTCGTCAGTTCCACTGGAGCTCTTGCAGACTACAGTCACAGGAGACAACTGAAGAGGACAATGGAGTACCTGCAATCTTATCACTGTTTACTCTGCTACTTTCTGCTGGCTCTTAGAGATCCTGCACTCTGTGCTAAAGAGATCACTGTTAGCCCAGACAAACCCATTGTCAAGCTGGGAGATGCTGTGACCTTGATCTGTGAGACAACCTGTCCCCAAGTCAAACCACGCTGGATGGAACTAGACGAGAGCGATGTCATTCAGAATACCACAAACAACAGAAGTTATCTACATATTGCAGCTGTACAGCTGAATCACGAGGGAAAGTATACCTGCACAGCAGCAAAATGTAGCAAACAGAAGAAGGAAACAATCCAGCTCAGAGTT…
TCONS_00106403	LOC106566062	xm_006712954	XM_006712954.3 PREDICTED: Homo sapiens solute carrier family 38 member 3 (SLC38A3), transcript variant X1, mRNA	0.571661	1.53301	0.370651	0.000194031	0.0270833	0.390373	9.00482e-06	0.000401046	GTGACCCATCGTGCGTTTCCTATTATTTCCTCACCACGCGCAGGCACCAACAGGGGAGGCGGAACTTAAAACAAGCCTTACAGCTCAGCTATAGTCCATTTACAAATGCGGTTCATCTCTCAGTGAGCATTTTTCTTTTACTACAAACTACAAGAGATAATTGAGTGCGCGTGATTATCTTAGAGATAAAAAAGAGAAGAGACCGAGGAGTCAAGAAAAGAAGAGGATAGCGTTCAGAGTAAAGTAAAGAGGTGTAAATATATATAATTAAAAGCGGAATTAATTCACAGCGTGGCACTCGACTCAACTGATACCTGAGGGAGCAGACTGAGAGGACCACACACAGTGTATCATAACTGCTACTTAGAGCATGGAGCCAGACCAATCAGAGATGAGCAT…
TCONS_00052348	LOC106607477	nm_002611	NM_002611.4 Homo sapiens pyruvate dehydrogenase kinase 2 (PDK2), transcript variant 1, mRNA	1.94498	5.32593	0.362246	0.000464795	0.0482088	0.391129	9.71738e-05	0.00301103	CTCCAACTATCGCAATCTTCAGAAAATCAACATTGAACGTAAACACTCGAGACAGACCTAAACTGATAGGAGCTATACATCTTGTATTCTGAACCGACTTTACTATTTTTCTTTACTATTTTTCTTTAGGATTTTTATTTTCCTTGCATAATGAAGTTTGTCAGATTCCTGATGAAGAACGCTGCTTTGGCCAACGTGCCAAAGCATATTGACCATTTCTCAAAATTCTCACCATCACCTTTGTCTATGAAGCAATTCTTGGATTTCGGTTCTACAAATGCCTGCGAGAAGACATCCTTCGCCTTCCTTAGACAAGAACTCCCCGTCCGGTTGTCCAACATCATGAAAGAGCTCAACCTCTTGCCGGACCGGTTGTTGACCACACCATCGGTGCAGCTA…
TCONS_00187531	LOC106585510	nm_005877	NM_005877.5 Homo sapiens splicing factor 3a subunit 1 (SF3A1), mRNA	0.878853	2.28266	0.382162	0.000100947	0.0174503	0.395673	1.5559e-07	1.1642e-05	AATTCCTCCATTCCAGGTTGGTCAACGGACGAACAACGGTCCAATTTGGAAATGGTTTTGTGCAATTAAATCAGTTTCTAGATATAGCTATAGTACCACAACAAGTAGTGTAATTGTGAAAAGAACGAACCTCACTTTTTACCAGATAAGCCAAGCAAGGAATTGACGCAGCCATGCCGCCTGGGCCTGTACAAATTGTTCAACTGGAGCCCAACAGGGCAGATGAGTCAACAGAGGAAACCCCAGCAACGAAACCCATAGTTGGGATCATCTATCCACCTCCTGAGGTCCGAAACATCGTCGACAAGACTGCCAGTTTTGTAGCCAGGAATGGACCAGAGTTCGAGGCAAGGATCCGTCAGAATGAGATCAACAACCCAAAGTTCAACTTCCTGAACC…
TCONS_00104758	LOC106565161	xm_024453512	XM_024453512.1 PREDICTED: Homo sapiens inter-alpha-trypsin inhibitor heavy chain 3 (ITIH3), transcript variant X2, mRNA	2.51955	6.54395	0.380988	1.07922e-05	0.00361202	0.395755	1.60042e-07	1.19271e-05	TTTTGTGGGGCTTCATTTCTGCGGAGATCATGATGAAGGGAGCCTCTGTAGGAGTCGGCCTCCTTGGGCTGCTGCTGGCCTGCGTTACCACAGCACCAACCGATAAGAACAGGGACTGGGACATCTACAGCTTTCACATCAACTCCACAGTGACCAGTCGCTATGCAACCACTATCATCACCAGCCGGGTTGCCAATCGGATCGACCAGTCACAGGAAATAGAATTCCATGTTAAGATTCCCAAGAATGCTTTCATCAGTAAATTCAAAATGACCATTGAGGGGCAGACGTATGATGGGGTTGTGAAACAGAAGGAGGAGGCTCAGCAGCAGTACACTCAGGCAGTGTCTCGTGGTCAAAGCGCTGGCATAGTCAGTTCAGTGGGGAGGACCCTTGAGG…
TCONS_00121497	LOC106570622			16.3945	43.0166	0.378262	4.07252e-05	0.00942724	0.395844	5.9075e-07	3.75859e-05	GAAGCAACCAAGTCGTGAGGGGTGAGGAGGAGGAGTGAGGCTTGACTAGGTTACTGTTGCAACATGACTAGGGGGATGGGTGATTTCTGAATCAGTGTGTATATAAGAGTAAGCAATATTCAAACCTCCAGTTCCATTAGCAAGCTGTGATTGTGATATGAAGATGCAGAAGTCTGTCTCTGTCGTTCCTCTGCTGTTGCTCCTCTGTCTGTCTGGGGTAGGGGTCACCAAAGGTCAAGGTGTAGAGGTCACTAAAGCTAAAGCTGTAGATTTCAAGACAGAATTCGAGGTCAAAACACCAGCAGACGGAAAGACAGATGGACAGAGAGACTCTGAGCCGGACCTCTGGGCTGAGCTGAGAGCGCTGAGAGACATGGTGGTGGAACAGAGAGTGGAAAA…
TCONS_00127519	LOC106571177	nm_001282707	NM_001282707.1 Homo sapiens protein disulfide isomerase family A member 6 (PDIA6), transcript variant 5, mRNA	52.3543	136.203	0.381955	9.97682e-05	0.0173182	0.395914	1.72331e-08	1.61053e-06	TCAGCGTGGGCCACGGTAAAACATTTTCGCCCTCTCTTTTGTAGCGCTGGTCTTTTCTGCAACAGAGCTGTTCAGGACAATTACATTGGACTGGTGCACAGAGATCCACTGGAATCATGAGAGGGCTTTTACTTGGTGTTCTGGGTTGTTCCCTGGTGTTGATGGCCCAGGGCTTCTACTCTGCTAATGATGATGTCGTTGAACTCAACCCCTCCAACTTCAACCGGGAGGTTCTTCAGAGCGACAGCCTCTGGCTCATCGAGTTTTACGCTCCTTGGTGTGGACACTGCCAGAGCCTGACTGCTGACTGGAAGAAAACAGCCACAGCCTTGAAGGGCATCGTTAAGGTCGGTGCAGTGGACGCCGACCAGCACAAGTCCCTGGGCGGTCAGTACGGTG…
TCONS_00200460	LOC106588478	nm_001958	NM_001958.3 Homo sapiens eukaryotic translation elongation factor 1 alpha 2 (EEF1A2), mRNA	1.21387	3.10495	0.388185	8.50817e-07	0.000639175	0.398295	6.9656e-10	8.8334e-08	TGCAACCAATAGCACCCTATTTTTATTGGTGACAGCAGTGCTTCAGCGTTTGCTGTTCTCCCGCCCCTCACAGCACCGGTATAAAAAGAAATGTGAGATCAAATTCTTCCCTTTTTCTCCGGTCTAAAGCAGGGATAACCGTAAACCTATCGCAGTAAATCATAATGGGAAAGGAAAAGATCCACATCAACATCGTGGTCATTGGCCATGTCGACTCCGGCAAGTCCACCACCACCGGCCATCTGATCTACAAATGCGGAGGTATTGACAAGAGAACCATTGAGAAGTTCGAGAAGGAGGCTGCTGAGATGGGCAAAGGCTCTTTCAAGTATGCCTGGGTGCTGGACAAGCTGAAGGCTGAGCGAGAGCGTGGTATCACCATCGACATTTCCCTGTGGA…
TCONS_00148392	LOC106575572	nm_001256213	NM_001256213.1 Homo sapiens ATPase Na+/K+ transporting subunit alpha 3 (ATP1A3), transcript variant 2, mRNA	0.40654	1.08698	0.371643	0.000468752	0.0484654	0.398715	0.000121791	0.00362653	CTGTGTACCTCCCCTTGGGCAGGTAAACCAGTCGGGTATATAAATATATTCAAACCTGAGTTAGCTATCCAGGGAGCTCTGGGGTGACTCGAGACGTCGAGAGAGTGAGAGAGAGAAGTGTAAACGTGTAACAGGTGGAGATTCTCAGGATAAGGAGGAAGCATATTCTCTTTACAAACCACTGGGATTGAGAGTTCTAAGACAGCAGTGCAAGGATGGGGCTCGGAAAGGGGAAAGATGATTATAAGCTGGCGGCGACCTCAGAGGACGATGGAAATAAAAAGAGTAAAAAGGAGTTGAAGAAAGCAAAGGAGAAGAAGGACATGGACGATCTGAAAAAGGAAGTTGACCTGGATGACCACAAGTTGACCTTGGATGAACTTCATAGGAAATACGGCA…
TCONS_00016669	LOC106588430	nm_003655	NM_003655.2 Homo sapiens chromobox 4 (CBX4), mRNA	0.397687	1.02928	0.384086	0.000182811	0.0260537	0.399988	9.66599e-06	0.000427019	TTGCATTAACACTTTTCTGCAACCCCTTCTCGTGTGCAAAGCAAAACGGATCGCACTGCCACTGCCAACGAATTCCGACTAGAGTGAGAGGGAAAGAGAGGGAAGATCGGAGAGAAGGGAAATCTCCCGTATCAATTTGAACGACGGAAAAACAGCACAAAAGCGGGAAGGGTGACAGTTTCTACAGGCATTGGAAGAGAAACCTTCCCTTTGCATCGAAAATGGAGCTACCCGCCGCGGGAGAGCACGTCTTTGCGGTGGAGAGCATCGAGAAGAAGCGGAATCGAAAGGGGAGGATGGAATACCTAGTCAAGTGGCGAGGATGGTCTCCAAAATATAACACGTGGGAACCAGAAGAAAACATTCTCGACCCGCGGCTGCTTGACGCTTTCCAAAACA…
TCONS_00151882	LOC106577443			0.109473	0.274436	0.395586	0.000458363	0.0478477	0.401065	6.88928e-08	5.5957e-06	TATTCCTAAAATATTTTAAACGTGCCCCCCGCAGGTGAAGAATGATTATGCATTGAGAGAAAGCGCTATACAAGATTGTGACACTCGTCCCAATTTCGACGTCTACACGATCTACGGTGGACTCTGTGAGCGGCAATGTGACAGTGCAGAAAGCATGCATTTCGACCAACTACACTCACAGCCGCCCTCTCGCCGACGTTCTAAATGAAACACGATCAACTGACGAGATACAGCTGTCAGGCCGACGTTGCTTCACTGCCCAGCTGGCCAGATGGGATGCCAATGCTGTAAGATGATTAAAATGACAATGACCCAACACACCTCCAGGCTGTGTAAGGGCTATATGACCAAGAAGGAGAGTGATGGAGTGCTGCATCAGATGACCTCGCCTCCACAATT…
TCONS_00066662	LOC106610526			0.785261	1.96869	0.395224	1.12454e-06	0.000792219	0.401703	1.2897e-13	3.24454e-11	TATTCTCTCTTTTGGGTTACTACTGCAACAGAGACAGGGAACGAGGAAGAGATCCAACTACGCTCAAATAACCTGAGAAGCCCAGCCCATCATTTTAACTCTGAGGCGTTTGCTGAGGGCCGGCGCCTTATAACTGATGGGGTGGCCAGCATCAAGGCCAACATACAAAAGGAGAACTTCCTGGCTGCCAGAGAGACACTGGGGAGAGTACTACACACACTACAGGACTTCTACAGCCACAGTAACTGGGTGGATCTGGGATACACTGAACCCTACGCCAACCTGATCCGCCCCGATCTCCCACTGGAAAACCTGGCAGATGTCAGCACCCCGACCTGCAGTGACTGTGCCAATGGGGGGTTCTGTTCCAACTCCATCCTGCCTAACATTCTTAATGAG…
TCONS_00166794	cwf19l2	xm_017017239	XM_017017239.2 PREDICTED: Homo sapiens CWF19 like 2, cell cycle control (S. pombe) (CWF19L2), transcript variant X3, mRNA	0.920913	2.41322	0.379067	0.000167293	0.0246154	0.401968	3.70463e-05	0.00132782	ATTTTTGCGACAGTTGATGTGGAAGCACATTCAACGGCAGTGTCATGGCGACGTACGGAGGCAGTTTTGAAAGTGTTAACAGCATCGAAGACCGAAAAGAATACAAACGTAAAGCCAGGGAGGAGGTTATTCAGAAGGCGAAGCAGCAGTATGAGAAGGAGGAGAAGAGGAAGGAGCTGAAGAGACAGAGAGGAGAGGACACCTGGATGCTCCCTGAAGTTGACCTCCGACTGCAGCAGCTAGAACAGGAGGTTTCAGGCAAGAAGAAGAAAGAGAAAAAGGCCAAGAAGAGTAAGAAGAGTAAGAAGGGGAAGAAGAAGAAGAGAGCTGAAGGAGGAGATGGGTCCAGCTCGGAGGGGACAGGAGATGAGTGGGTTGAGGCCCAGCCCCAGACAGAGG…
TCONS_00108175	LOC106566858	nm_001013641	NM_001013641.2 Homo sapiens transmembrane protein 82 (TMEM82), mRNA	0.742564	1.8597	0.395898	1.61643e-06	0.000998645	0.402194	1.96946e-12	4.1664e-10	AAATTACTTGAAGGAATGATACAGTTTATAGTGAAGGTTTCATGAAATCTAATGGACAGTTTGAATAAAGATTGATAACGAATTTTGAAAACGAATTTGCCTTCTATTAGTAGGCATGCGCTGCAATGCGGTAAAAAAAGGGATCTGCATTTTGGAACAAGGACGCATGCGTATGGCATGCTACCAAGGGGTCAAGAGAGACATTTCTAGAAATAGGCTACAGTAGAGTCCAGCCGTCAGAGGAGGTACAGGAAAATTATAATTCCCACTGTTTTTTTGTTGTTTAAAAAAAAAAGAAATCCATACTTGAGCCCTGTTGGAAATAATCGTGTCCTTCCAGTAAACTCAACGAATTCATCGTTCTGATGTAAAAAGGAACAGCTTAATAAAGTCTACCAA…
TCONS_00104598	LOC106565230	nm_001417	NM_001417.6 Homo sapiens eukaryotic translation initiation factor 4B (EIF4B), transcript variant 2, mRNA	1.12484	2.93068	0.381358	0.000415908	0.0450798	0.402383	1.85215e-05	0.000737076	GAGGGATTTGAGGCTCGAACCCAAAGATGCGCGTTCTCGTTTATAAACTTCTGACGCCTTCATCCGGGAATCTGGTACGAACTCGCTCTCCAACATGGCGGCGGCAGCTAAGAAAAAGGGGAATAAGAAGGGGAAGACCCTGACCCTCACTGACTTCCTCGCAGAGGACAGTGGGAGTGGGGGCAACGCTCCACCACCGCAACCGAGCTACGCCAAGTCCACCAGCTGGGCTGACGAGACCGATGACCTGGAAGGAGATGTGTCCACCTCCTGGCACACAGGGGAGGACAGTTACCGGGCCCCCGCAATAGACCGTAACATCCTGCCCACAGCTCCACGGTCGGCCCGTGAGCCCAATGTGGACCGCTCACGCCTCCCCCGCAGCCCCCCCTACACTGC…
TCONS_00132081	hsp90ab1	nm_007355	NM_007355.3 Homo sapiens heat shock protein 90 alpha family class B member 1 (HSP90AB1), transcript variant 2, mRNA	255.908	637.005	0.398641	8.49238e-11	1.4201e-06	0.402623	2.1971e-34	5.24385e-31	TTTCTATTTTCCTGCGTCAGAGAGCAGAGGGGACTTGAGATATTGGCAGCATTTTATTCAAGAGAAGTCAACGGAACAAATAAAGATGCCTGAAGAAATGCGCCAAGAGGAGGAGGCTGAGACCTTTGCCTTCCAGGCAGAGATCGCTCAGCTCATGTCCCTGATCATCAACACCTTTTATTCCAACAAGGAAATCTTCCTCAGGGAGTTGATTTCCAATGCATCTGATGCTTTGGACAAAATCCGATACGAAAGTCTGACGGACCCCACCAAGCTGGACAACGGCAAGGAACTGAAGATTGACGTCATCCCCAATGTGGAGGAGCGCACCCTGACCCTAATCGACACTGGAATTGGCATGACCAAAGCTGACCTCATCAACAACCTGGGAACCATCGC…
TCONS_00125875	LOC106570366			0.448533	1.12301	0.397326	8.50989e-06	0.00304934	0.404077	1.23163e-09	1.4986e-07	GTTAAGTGTACTTAGAGAAGAACTTCGCAGCTAATCACGTCGACGGAGCAAACTTGAGGATGACAGTAAACCGCCGGAGCAGTTTGATGACGTTTCACAACTGTGTCGTGTACGTCACCACCAACTGCCACGCAGGGCCCATGTATTTCGAAACATGCCAACGTCTTGAACAACACTACCAAGTCGACTACTCCTCGCTTTTTTCTCCGCGGTGTCTACAATCATGGCCAATAACATGACACTTCTCTGGTGCACCTTCTCGGTTCCGTGCTGGCGGGTTATGATCGCTCTGGAGGAGAAAATGTTGCAGGGATACAACCAGACGCTGTTGAACTTCGATAAAGAAGAGCACAAATCTACAATAGTCATGGACCTCAACCCCCGGGCACAGCTCCCTAC…
TCONS_00132667	LOC106571428	xm_011537007	XM_011537007.3 PREDICTED: Homo sapiens polypeptide N-acetylgalactosaminyltransferase 16 (GALNT16), transcript variant X4, mRNA	2.71083	7.11969	0.376425	0.000434116	0.0463434	0.404304	0.00013943	0.00404061	GTGAGTCATAGCGCACAGCCTAGCTATCAGTTCGGTCACAGAGAATCTCGCAACCAGGGCAGTCACTGTGCACGCGTCTGGAGCAAGCGGACGTGCAGCGTTCGAAAAGACGAACCAGAGAATGAGGGTAGAGCGCAAAAGCACGTCTCCAGAACCGACTTTCCTAGAAATGTGCTTCTCGTAGGTTGCCCCGCCAATAAAGGGGCGATATCTGCTCCAGGAACTCATAGGAAAATGAAACGGCTGTCTCGAAAACTGACTTTGGCTCTGGTGGTGCTTTGTTGGACTGCTGCACTACTGTATTTGATACTCCTAAGTTGGCAGCAAGTATCCGACCTGGGCACCAAAGACGCACAGTACAGACAGATCTCGGAGGCAGAATGGGACGACCTCCTGGAA…
TCONS_00095788	LOC106563134			2.09186	5.4204	0.382013	0.000296495	0.0359448	0.40525	4.57591e-05	0.00159169	GCTCAAACAGGCACTGTATGTGTCATCAACAGTAATGTTTTCAACCAGCGTGCTGAGACACAATAAGGAAATGTGAACTCAGCACAAACGGAGGAATAAGGGGAGAGTTCATGTTCAAGAATATCTACAGAGGAGTACGTCACTTGAGTGGGTTGAGTCACTGACGTGATCTTCCTGTCCGGGTTGGTGCCCCCCCCCCCTGGGTTGTGCCGTGGGGACAGATCTTCGTGGGCTATACTCGGACATGTCTCAGGATGGACCTGAGCCCTAGGACCATGCCTCAGGACTACCTGGCATGATGACTCCTTGCTGTCCCCAGTCCACCTGGCCGTGCTGCTGCTCCAGTTTCAACTGTTCTGCCTGCGACTATGGAACCCTGACCTGTTCACCGGACGTGCT…
TCONS_00183454	LOC106584590	nm_001172223	NM_001172223.2 Homo sapiens MOB kinase activator 2 (MOB2), transcript variant 1, mRNA	1.43161	3.61258	0.39248	4.16644e-06	0.00181553	0.405775	8.7408e-08	6.90672e-06	AGGGATGGAGAGGGAAGGAAAGAGGCAGGCAGCAGTAGTTCTAGCGAGAAAGAGAGAGGAAGACACTTCGAATGGGCTCCAAGTTGCTGTAAGAGGTTGTCTGTAAGGTGCTGCGGCCATTCATCAGTGGTGGCCTGTTTGCTGATTGGACCGCTAAGAGTGTGTGTGTATGGGGACGCAGTTCGTGAGCAGCCAGTTACCGCGGTGTGTTTGAGGGAGAGAAAACGGGAGGTGCTATGCTGGAGCTGTGTGCTCAGATAGAGCCCCCCCTCACCTGTAGAAGGAGGGAAGAGTGAAAGACCTGGGTGGGACCCTCACAGACCTGCCACTGTCTCTAATACCAGCTGGATGGGGGTCCTGGTCTGCTGTGACTGCTTCTTCTATAGGAAGTCTAAGACG…
TCONS_00146725	LOC100136517	nm_001111285	NM_001111285.2 Homo sapiens insulin like growth factor 1 (IGF1), transcript variant 3, mRNA	1.63447	4.17072	0.388656	5.93374e-05	0.0121301	0.407752	5.97533e-06	0.000283629	GAATAACTTAGGATGAGGAGAAGGCAAATGCTGCCCCAGCTGTTTCCTGTTGAAAATGTCTGTGTAATGTAGATACATGTGAGGGATTTTCTCTCTAAATCCGTCTCCAGTTCGCTAAATCTCACTTCTCCAAAACGAGCCTGCGCAATGGAACAAAGTCGGAATATTGAGATGTGACATTGCCTGCATCTTATCCTCTTTCTCACTGTTTTTAATGACTTCAAACAAGTTCATTTTTGCTGGGCTTTGTCGTGCGAAGACCCGTGGGGATGTCTAGCGGTCATTTCTTTCAGTGGCATTTATGTGATGTCTTCAAGAGTGCGATGTGCTGTATCTCCTGTACCCACACCCTCTCACTGCTGCTGTGCGTCCTAACCCTGACTTCGGCGGCAACAGGGG…
TCONS_00198427	LOC106587252	xm_024450251	XM_024450251.1 PREDICTED: Homo sapiens haptoglobin-related protein (HPR), transcript variant X1, mRNA	62.9986	159.242	0.392207	2.14701e-05	0.00603738	0.408002	2.14623e-07	1.53065e-05	ACTTTTTTTTTTTTTTTATAATAGTAGATGATTAATGAATTTACTGAACTTTTGTCAGGTCAAAGCTAAAAGGTTCCAGAAAGCTATTACCAAATGCTATGTGTATTCAAGTGAATAGTGTTGATTTTAGCAAACTCAAAGTCAAACTAAAACCAAGGCTGGAATTGTATTGAGGCACATTTCATTTTTCTGCAATAATCTTTTATGGTTGTGTTTGAGTTGCACAGCAGTAAGTGCTAGGTGGTGCTGAGTTGGGGATGTTTTAACCACATAGAGATTGTATAGAAATAATGTTGTTGTGTTTCTTGCCCAGACCTGCGCTTCAGGCGTATGGTTGGGGGCACCCTGGCCCCTCATGTCCCCTGGCAGGCCATGGTCTATTTGAGTAAAAACGTCATG…
TCONS_00209469	LOC106590560	nm_004911	NM_004911.4 Homo sapiens protein disulfide isomerase family A member 4 (PDIA4), mRNA	45.2447	111.979	0.400683	2.88025e-06	0.00145842	0.408229	2.24797e-15	7.63669e-13	TTAGAATGTGGCAAGTCAGTGAAGGTGCCTTATTTCCGAAGTCTTTAGCTAGAAACCACAAACCAAAGATCAGTTTGTAACCCCACTTCAGGATTCAAAAATATCTACAGACATTTCTATTAATACACAATTTTGGTGACTTTCATCAGCTAACGTTACTAGTTAAAAAGGAGAAGTCTCACCCGTTGCACGGATAGCATTCCATTGGAAAAGCTGACAATGAGAAAGATAGCGCTGCTACTGATTGTGGTACTTGGTGTTGCCCACTTTGTCACTGTCATCCGAGGTGAAGCTGATGATGTAGCGAAAGAAGTCGACGAGGTGGAGGGTGGTGATGATAATGATGAAGAGGATAAAGATGACGTAACAGAGGTGAAGGATGAGAACGGAGTGTTGGTC…
TCONS_00163501	rhbdd1	xr_001738986	XR_001738986.2 PREDICTED: Homo sapiens rhomboid domain containing 1 (RHBDD1), transcript variant X5, misc_RNA	0.906028	2.25435	0.397941	3.9004e-06	0.00174703	0.408462	1.57484e-09	1.86738e-07	GTTTTATTATGGTTATGATCACATGCTCTCTTCATCTGACATTTCATGAAAGGTTTACCGTGTATGATTAAGTGCTGAGCTACCGCAGCTGAGTGAGGAGGATGCGTTACCGACAGAGGGGGGGGGGTCAGCTGGGCCTAATCCTCCTGGCCTCCCAGGTCTTCCAGGTGGGGGTGGAGAACATTCCCCCTGTGACGCTGGCTGTATTGGGCCTTAACGTCTACCTCTTTCTGGTGCCCAACTTACCTCTCCTCCAGGCCTGCATCAGCGTCCAGCAGGCCTACTGGCGTGGTGACTGGCGCCGCCTCGTGCTGTCGCCGCTGCACCACCTAGACGACTGGCACCTGTACTTCAACATGGCATCCTTCCTGTGGAAGGGCGTCAAGTTGGAGCCCCGGC…
TCONS_00222690	-	xm_017003797	XM_017003797.1 PREDICTED: Homo sapiens glucokinase regulator (GCKR), transcript variant X2, mRNA	2.14723	5.3933	0.395964	1.84407e-05	0.005391	0.408542	5.06836e-08	4.26173e-06	CAGGTAACAACAGATTACAATAACAGGAACTGGATGGTGTGAGTATTACAGTGTATTTACAGCCATTGATTGGCGATGAGAAGAGTAGTAATTGCTTGATTAACAGGAGGGGAGGAGATTTAAATTGTTTTCTGCAGAACATTAGTTATGTGACACTTAACACCATTTGTAGCTTGAATCTCTACTTGACTACTTGAATCTCATGAATCAGTGCAGACGACCATCCTGCTCTCTGACGAAAAACAACGGACTTCTGACCTCTTAACCCCTGACCTCTTAACCCCTGACCTCTTAACCGTGTGTGTTGTAGCCCGAGGCCATCAGTGGTTCCTCCAGAATGAAGGGGGGCAGTGCCACCAAGATCATACTGGAGACTGTCCTGGCAGCCGCACACACAGC…
TCONS_00183549	LOC106584651	nm_005313	NM_005313.4 Homo sapiens protein disulfide isomerase family A member 3 (PDIA3), mRNA	71.3953	177.807	0.399109	6.03854e-07	0.000498239	0.408729	1.87892e-11	3.26904e-09	TAATACACATCCTCTCCACTGACCCTTTCTCTTTCGAACAGTGCCTCCCACATTGGGCCTAGCGAGAAAGCCTTTGTACATTAGGAGGTTTTCCCATTAAAAACAAGCTTTACATTTCAAATTGCTCCAATTTTTTGTTGTTGTTGTTGCAGGATTGAAGACGTTGGCGCGTTTTACAATGTTGAAATTGTTTTTCTTTGTTGTTCTCGCCGGGGCTGCCCTGGCGAGTGATGTGATTGAATTCACGGATGACGATTTTGACAGTAAAATTGGAGACCACGGGATGATTCTCGTGGAATTTTTCGCTCCGTGGTGTGGCCACTGTAAAAAACTAGCTCCGGAGTATGAGGTGGCAGCCACACGTCTGAAAGGCATCGTCGGATTGGCCAAGGTCGACTG…
TCONS_00155017	LOC106577245	nm_000429	NM_000429.2 Homo sapiens methionine adenosyltransferase 1A (MAT1A), mRNA	25.1269	62.6865	0.396705	4.74371e-05	0.0104926	0.409195	9.63268e-09	9.58961e-07	CCAGCAGCACCCCTGTGGAAGACAGAAGTGGAAGATTCCTTCCACCATTCTGGAGTGTGGAGAGAACTAAGGGTTAACTGGGGCTTTCTGAAAAGTTTCAATCCCCTCCCATCAACAACTCCCCCTGGAATGGTCTCACCCAGGGGTTCACATGACGTGTGTGTGCGTGTGTGTGTTTTTTCTTAGCAATATATAGGACCATGTGTAGATAGTCCAGGAGTTCTGTTGGATAGACAGTCAATTGGCAGCAACCCTCTCGCTCTCTCTTTTTTCTCTCTCCCTCTACCTTCTCTCTCTCAAGAGAACGAGCTGGGATATAAAGCTCTCACTGGAAATTTTATCTCAGTTTTTTTAGTGGTTCTGAGCACCTGCCTGTGTCAAAATGAGTGACGCTCTGCT…
TCONS_00127101	LOC106570930	nm_001178056	NM_001178056.1 Homo sapiens poly(ADP-ribose) polymerase family member 8 (PARP8), transcript variant 3, mRNA	0.173759	0.428714	0.401399	0.000108558	0.0182842	0.409496	7.70358e-09	7.9113e-07	CTATCTTGGTTAATAACCATCTTTGATCTTAGCTTTTACAGATCGCCATTATTGGGTTTAGCAGTGCACAGTGATTAAGTGTGGAGACTGGGGCTTTAGCAGTAAAAGTGGAACATGCTATCTACTACTACTACTACTGCTGTATAATAGTATCATCATCGGTAGTTATTCGAGATGATATCCGCTACGAGCTGAAAACGAAACGAGAAGAGAAGCCATTCCTGTGGGGTTTTATTTCATGGGGATGTGTTCAAGACAAGAGAGAATACAAAAAGACGTCGACATCGTAATTCAAAGGTGCAAGGCAGAGAAAGACTGCCTTTTCTCTGATTTCAGATACACTGACGCCACCTTCACCTTCACCTATTCCAAAGGCTCCAGAAGGGTGTCCTACTCTGT…
TCONS_00138424	LOC106574341	nm_003749	NM_003749.2 Homo sapiens insulin receptor substrate 2 (IRS2), mRNA	3.88043	9.60599	0.400407	9.91905e-07	0.000714941	0.411042	7.33659e-10	9.266e-08	ATACATTTACCCTACGTTACAGTGATATCTGCTGTACTATAAGGAAAGGAAAAACGGGTAATATATGAGGCGGGTTTAAAAGAACGAGAAGGGAAGGATATGGCTGCTGTGAGTCGGGTCCCGTTTACCAGCTGTTCGTTCATTCCACCAATGAGTTGGGCAGAATTGGCTAGATTGACAGGCACGTCTTTCCAAGGTTGCGCCGCCTTTTATGACTGTAGTTTTCTTCTACTTTTTACTGCAAGCCAGAACTGGATGTAATAACGTCACATGTTGTTTTTCTCACTAGCACATTCACGGTGGTGTTATTTGGTGCTTAACTGTTGCAGACAGCGGGTGGGAATACCTGTGTCGGGTAATGGAATAAGTAAAGCGGATTTACATTCGTTTTTTCGGTGC…
TCONS_00010906	LOC106612385	nm_003955	NM_003955.4 Homo sapiens suppressor of cytokine signaling 3 (SOCS3), mRNA	0.508117	1.25657	0.401146	7.2724e-06	0.00274406	0.411057	1.07258e-09	1.31538e-07	CGCGCGCGCGCGTGTGTGTGTTTACTGGAAGAACCTCAGAGCTGAGGAGGTGGAGCCTTCGCTCTATTCGTTGACCGCGGTAACACAGCTACCTCCGTTTGCTGGAGAAAAGAGAGAGAGAGAGAGAGAGAGAGAGAGAGAGAGAGAGAGGGGGGACGCGGACGTCTTTACCGATACATTCCTCCATCGGTTAGAAGAGGCCGTCTATTCAGAATTAATGACCAACTTAATAAATGATTTAACACATAGACATTCGGGGACTTTGGATATTTTCTCCCTGGAGAGGAACGCTGGAGCCCGGGACAGGAACAATCTCCAAGGTAAATAAACAGGCTCCATACCCGGGGCATAGAGTGCTGCTGTTGCTGTACATGGTGCGTAAAATAGCATATTGCATAT…
TCONS_00112905	apeh	nm_001640	NM_001640.3 Homo sapiens acylaminoacyl-peptide hydrolase (APEH), mRNA	0.266797	0.676856	0.389266	0.00022704	0.030052	0.411107	6.31012e-05	0.00208209	CTTTCACCAGTAAAGTTTCGGGTGTACAGTAAAGTGTCGGGTGTGTGTATACACGTCCTCTCTTTATGGCGTCTATAGCTAGCAGAAGCATCTGAGCTGCAACTGTATCTGTTTGACCTAGAAAACCTCTGATGTAGGAAAACCAAGGACATGGCAACCCTGTTGTACCCTGCCTAACAACACAGAAACAACGACACTACACGCAGAGCTGTTGATCAGTCAGAGCCGCGATGGAGTCCCAGGTAATGACTAATCCGGAAGACATCTCCAAACTCTACCGGGAGTTGAGCCTGTTTCCCTCCCTGACCCGAGCTGACGTAGGGCCAGTCATAACATCGCAGTATGGAGGAAAATACAGCAACATCTACACAGAATGGAGTCAGCGGGATCTGGAGAGGA…
TCONS_00016026	LOC106583355	xm_017019746	XM_017019746.1 PREDICTED: Homo sapiens peroxisomal biogenesis factor 5 (PEX5), transcript variant X4, mRNA	2.00133	4.94758	0.401349	9.30464e-05	0.0165055	0.411296	8.64451e-10	1.08297e-07	TAGAATGTTTCAATATTCTTTGGCATACATGGCAACACCGATTTGCAGCGTTTACACACGCACAAACTCGTTCTGCGCACATTCCGTATTGTCTGTCATTCAACGTCTACGTTGACGCTGTTCGAGAATACGCCTTGCAGGATTAGCTGTGCGTCTGTGTAGATTTTTGTGGGTCATGGGGGAAAGAGCAGGAGGTAAATAAAGAGACACGCGCTAATAAACACGGTTCTAAGGTGGTCTGATTGGATACGCCGCTGCCCGGTGTTGCCATGGCGATGCGGGAGCTGGTGGAGGGGGAGTGCGGGGGAGCCAATCCTCTCATGAAGCTGACGGGTCACATGACCCAGGAGGGAGGAGCTTGGAGGCACAGGTCAACGCCCACTATTCCCCCTACACCCA…
TCONS_00219913	LOC106593333	xm_017002480	XM_017002480.1 PREDICTED: Homo sapiens BCAR3, NSP family adaptor protein (BCAR3), transcript variant X1, mRNA	0.824194	2.02211	0.404976	9.00156e-05	0.0161391	0.412064	1.62783e-08	1.52743e-06	TGTCTGTCTGTCTGTCTGTCTACTGTTCTAGTCCATTCACTAATAACTTTCTGTCTGTCTGTCTGTCTACTGTTCTAGTCCATTCACTAATAACTGTCTGTCTGTCTGTCTGTCTGTCTGTCTGTCTGTCTGTCTGTCTGTCTGTCTACTGTTCTAGTCCATTCACTAATAACTTTCTGTCTGTCTGTCTGTCTGTCTGTCTGTCTGTCTGTCTGTCTGTCTACTGTTCTAGTCCATTCACTAATAACTGTCTGTCTGTCTGTCTGTCTGTCTGTCTGTCTGTCTGTCTACTGTTCTAGTCCATTCACTAATAACTGACATGGGGCTGACAGACCTAACTAATAGAAGGGATTTGGGTTGGAATCAGCTGACTGGTGGAATGAACCTGGATTTACAGTA…
TCONS_00130686	LOC106572715	nm_001288565	NM_001288565.1 Homo sapiens transmembrane protein 9 (TMEM9), transcript variant 3, mRNA	0.726194	1.77714	0.404845	3.99687e-05	0.00928038	0.412317	1.42795e-11	2.54142e-09	CGATCATGCACTCACAGTTCGCTACCAACCGCCATTACACTCCACTGAAGAAGAACAAGGAAAAACGGAAGTCCTGTGATATAGCTAGGTCAGTGGTCTTCCTCCTCCAGTCCAGATTGAGGAGATTGCCACCTGTCTTCCTGTCTGTCAGTATGTCATCCAGGACAGAACAGAGTTGCAAGTCTCTCCTATTTGGCTTGCTGCTTGTGCTGCTCTGTGAGGTGTTCTCGTTTGCACACGCAAGCAAGAGTTTTGAAGACGTGCGCTGCAAGTGTATCTGTCCACCCTACAGGAACATCACTGGACACATCTACAGCAGGAACGTCTCCCAGAAAGATTGTAACTGCCTCCATGTAGTGGAGCCCATGCCAGTGCCAGGCCATGATGTGGAGGCCTACT…
TCONS_00011068	LOC106611907	nm_018653	NM_018653.3 Homo sapiens G protein-coupled receptor class C group 5 member C (GPRC5C), transcript variant 2, mRNA	0.736818	1.81274	0.402936	2.58876e-06	0.00135279	0.412499	3.83692e-10	5.11673e-08	TGAGGAGAGGCATGAATAGATAGCCTAATTTATTTACAATGGTCTACATCTAGTCTTGATGACCCAATTGCATATAAATGTTCAATCCATGGAGCGGGGAAAAGACACTTTGAATACCTTCGAGGTCACCACGGTCAAATGCAGCAACTTGGACATGGAACTCACGACTGGCGCAAAGACCTTGAAAATAGACTTTGCAAATACTTTTCCTGGCAGTGCAGTAATTTAGGTGCAAGCTTACTTATTCGAATCAGACACCTTTGTAAATTGTCAATTAGAAAGTTGTTCACACATTCCCCTTCCTTTCGAAGTAATGCATTGTATTTGTTATCTTCGTAGAGTTAACAAGACAAAAAGTTCCATGTATTATTTTATTTACAGTAACACTCGACCCTGTTA…
TCONS_00081070	LOC106560562	nm_005717	NM_005717.3 Homo sapiens actin related protein 2/3 complex subunit 5 (ARPC5), transcript variant 1, mRNA	0.772492	1.88148	0.406632	3.9807e-07	0.000363083	0.412697	2.53174e-14	7.43404e-12	TTAGAAAATTGTCGTTTTTGGTGTTGCTGACGAGACGCTGGTGAGAGGCAGGAAGAAGCCTCCCAAACTAGAGCTGTAAACGGCATATTTTATCACTAAATGTCATTATTTTGTATCTAAAGAAGGGACATAAATTTAGCACAATGTCGAAGAATACAGTGTCTAATCGATTCAGAACAGTAGACGTTGACGAATACGACGAGAACAAATTTGTTGACGAGGAGGATGGAGGTGAAAATCAGCTGGGTCCTGACGTGGCAGAAGTGGACTCGCTAATCAGACAAGGGAACCTGATGGAGGCCTTGCAGGCAGTCCTGAAGAACCCACCAATCAACACCAAGAACCAGAACATCAAGGACTGTGCAGAGGGCCTTGTGTTGAAGGTGCTGAGTGCCTTTA…
TCONS_00072565	LOC106610585	nm_001376	NM_001376.4 Homo sapiens dynein cytoplasmic 1 heavy chain 1 (DYNC1H1), mRNA	0.193862	0.491878	0.391015	0.000482804	0.0491154	0.413275	0.000136076	0.00395943	GGTCCACCAGAGGGACTGTGGTGGATGAATCAGAATTAGCGATGGGTCGTATTTTTGTGGGCTTGTGCCAGGTAGGCGCCTGGGGCTGCTTCGAGTTCAATCGACTGGAGGAAAGGATGCTGTCGGCCGTCTCCCAGCAGGTCCAGTTCATCCAGGTGGCCCTATGGGAGCACAGCAACCCCAACCGAGACCGCAGTATGCATCTCCACAGCCTCTCATTGAAAGCTTCTTCGAATGGACATTTAAAGTGCCTTTTAGTCCATGAAAATGCTTAGTCTTGGTCCGGGAGGCCCTATATGTTATAAAAGACATCTGACCAATGTCGAATGACTGCTGACTATCACATTGTTCATTACAAACCAAACACGTCTTCATATAGCATTGAACGTAAGTTAAACA…
TCONS_00177559	LOC106583349	nm_014255	NM_014255.6 Homo sapiens canopy FGF signaling regulator 2 (CNPY2), transcript variant 1, mRNA	9.50175	23.6124	0.400036	0.00011352	0.0188197	0.415816	6.93453e-07	4.31182e-05	CTGGCATAAACTTGGACACCTCTTGGTAGCGTCCCTGCCGTTGCCAACGTCACCAGTTTTTACCGAATCCGATTGAACAGCGTGGAATTAACATTTCCAAATCGTTGTAGCGGTGGCTGAAATTAACGAACAACAGATGAAGATGTGGCATTCCTTACAATCACTTGCTCTGTGTGTGCTACTTGCTCTCCTTGTAAACCACTGCCAAGGAACCAGGCAGGGCCAGGATCTCAAATGTGGAGCGTGTAGGGCCATGGTGGATGAGATGGAGTGGGCAATATCTCAGGTGGATCCTAACAAAATGATCCAGACCGGGTCCTTTAGAATCAAACCAGATGGTAGCCAGTCTATTAGAGAGGTTCCTCTCGCCCGCTCTGAGGGTAACCTCCTGGAGCTAAT…
TCONS_00182645	LOC106584284	nm_012098	NM_012098.2 Homo sapiens angiopoietin like 2 (ANGPTL2), mRNA	0.555767	1.353	0.407414	3.22499e-06	0.00154249	0.416231	1.86605e-08	1.72832e-06	GCCCACAGAGAGGAGACTTTGCTGGGCAGCAGGCTGCAGACAGAAGGCCTCTGGACTCGGGCTCTCTAGGAGGGGGACCGGTTGAGATCCCAGGACAGAGGGAGTAGAGTGGGTGAGAGAGCCAGAGATGAGCCCCTGTGTGAGATGGGAGATATGCACATGAGCAGAGCTTGAGGAGGGGACTGAACCGGAGCACGAGGCTCTCTGAGCACTGCCTGACTAACGACACAGACATACATCTGCAGGACACACTCTCTCACAAACAAACACACAAAGGGAAGCCTAGAGGAAGTCCAGGAGGCATCCAGCTAGCCAGTAGAAGAACGCCATGCAGGGTGTGGTCGGGGTGAGACGGGGGGTGTCGTGGAGCCTGTGTGGCCTGCTCTGCCTCTCTCTCTG…
TCONS_00083270	LOC106561350	nm_001265612	NM_001265612.1 Homo sapiens CCR4-NOT transcription complex subunit 1 (CNOT1), transcript variant 3, mRNA	0.488353	1.18703	0.408108	7.81549e-06	0.00287869	0.416559	2.24614e-11	3.82921e-09	GCGGGGATGACAGTCGCCATTTTATTTTGAAAAATCAAACCGAACTGGAAGGAGAGCAACCCAAAGGGAATGAATATCACAAATACATTTTGGGAACCATGATTCTGAACTTGATGTTGCACTGAGGGACTTTACCTTGCATCAAGATCCACTGAAGTAGCTTGTTGTAAAACATTTTCATACCTTGGGGAGGGAGGGGGGGGGGGGGGCAGAAGTAACCTATCATTGAAGTGACTAAAGGGGAATAATGGTGATTTTGCGCCGGGCACGGCCGCCTGCTTCCGCCCCAACCAGCAATGAATCTTGACTCGCTCTCGCTGGCTTTGTCTCAAATCAGCTACCTGGTGGACAATTTAACTAAGAAAAACTACAGAGCCAGCCAGCAGGAAATACAACATA…
TCONS_00170012	LOC106580906	nm_001330157	NM_001330157.1 Homo sapiens phosphotyrosine interaction domain containing 1 (PID1), transcript variant 4, mRNA	2.04977	4.95506	0.409959	1.72252e-05	0.00510105	0.416925	1.11696e-14	3.4889e-12	ATGCTGTCAGATGGTTAACAGCCTCTCTCTCTCTGCGTTCTCTCCACAGGTGACGTATCTGGGCAAGGTGACCATCTCAGGGACCCAGTTCCTGTCGGGCTGCACAGAGTCGGCAGTGGTGGGCCTGTGGAACCGCCGTGTGCTGGCCCAGGAAGAGCACCTCCCTGCCAACTCCCTCCTGGAGATCCGCCCCTTCCAGGTGCGCCTGCACCACCTGGACGGGCGCGGCGAGGCCTCTGTTACCATGGACACGTACCAGGTGGCGCGCATCGCCTACTGTACGGCGGACCACTGCACGAGCCCCAATGTGTTCGCCTGGATCTACCGGGAAATCAACGACGACCTGACCTTCCAGATGGACTGCCACGCCGTGGAGTGTGAGAGCAAGCTGGAGGCCAA…
TCONS_00020257	LOC106582345	nm_003587	NM_003587.4 Homo sapiens DEAH-box helicase 16 (DHX16), transcript variant 1, mRNA	0.552801	1.32836	0.41285	1.49637e-06	0.00094543	0.418429	1.02417e-12	2.28613e-10	GAAATACGTGATTCCACTTCCGGTTGTCGCACCATGGATGGAGTGGGCAGCTAGCAACAAGTTGTGGATAAGTTTTGCTTAACGAGTGTAATTGAAACCAACATGATTGTTATTAGGATTGACTTCGCTCGTTAGTTAAACGTCCACGTATTAGCCAGGCGTGAAGGAAATTAACCTAAACTGAGCTCGTTTTTTGCTACGCTTGCTAGCTGCTGCATGTTGTGCTGTTTTCATCGATCACCCCCATGTTCATTGCGTGAAGGTTTCAAAACAAGGCAAAATGGCAAACCTAGAACAATGGGTGAGCGACAGTCTGCACGACATCCTTGGCCTTAGTGACAGATATGTCGCCCAGTTCATGATCGGCTCCGCGCGTAAATCCTCGAGCTCTCAAGACTT…
TCONS_00106023	LOC106565795	nm_080796	NM_080796.3 Homo sapiens death inducer-obliterator 1 (DIDO1), transcript variant 2, mRNA	0.588494	1.43615	0.406169	2.23671e-05	0.00620665	0.418541	5.40231e-07	3.4656e-05	CAATATATCGGTTGGACCTTGTGTGCAATTGACCAATACAGTGATGGCATAATCTATATTAATCTATTGTAGATTGAATGGCAATGCCCTGGTTTCCCTGGGGTTTGTTTTGGCATCAGAATCTGGCTTTCCACCCCTGGCCTGAATTAGCGCTGTAGTAACAACTGAGCAAAATAGCTCTCCTCTAGCTGACAATCAGTCAGCGCCATTCTGCATTGCCAGCTAGTGCGAGCCAACCAACACGAAATGAAAATGGAGGACTAAACGGAGACTGTGCAAGAACGTAAAATATCGTCAATGTTTACAAGTCTAAGATCCCAGTTCCAGACCTGTGATGACTACTGATCAGAACCTGCTGTGAGTGGAAAAGGAGCACTTTTGTCATCAGAGAAGCACTTT…
TCONS_00036152	micu2	xm_017020433	XM_017020433.1 PREDICTED: Homo sapiens mitochondrial calcium uptake 2 (MICU2), transcript variant X3, mRNA	0.216053	0.527353	0.407033	0.000188136	0.0265859	0.419556	1.62874e-06	9.15495e-05	CTCATGAGGAATTTATAAGTTATATTCAAGAATCAATAGCTACATATCATTAATTTTATATTTAAAAAATGGATGTAGCAATCGCAGATTGCCCCTTTTAATGTTTTATTTTATGCTTCTCAAGGAATTGATGGAATTGTATTTTTAGTATTCAGTCTCATGTATTGTATATCTATATAAAGTATCCACACTTCAAAATATTGCCGGCCCTTACATGGACATTACCTAATTGGAGGTTTTGACATACACGCTCCTACAATGAATGACACTTGATGCTAACGCAGAGGTACAGTATGGCCAGTACCTTAAGTCTGTGCCACATATTTGTTCCTCTGCACTAGTTTCTCCCACCTCAATTGGTTCCATCTGTCAAAACATTGGCCTATTCATTCTCAGTCT…
TCONS_00116775	hnrpdl	nr_003249	NR_003249.2 Homo sapiens heterogeneous nuclear ribonucleoprotein D like (HNRNPDL), transcript variant 3, non-coding RNA	1.60245	3.89889	0.408908	2.32901e-05	0.006369	0.419588	3.29415e-08	2.89816e-06	CCACCCAGTCCGCCCTTGATGTCAGCCATTTTACATAGCAATCGCGACTGAATTCGTCCCAAAAAGTATTTAGCAATCAGGCCTAACGTTAAATACACATTTCTATTTAATAACAAGGTGACATTCGAAAATGGAGACCGAAGGCCAGGTTGACTTCAGTACAGACGAGTTTCCAGAGGGCTCCAAGATAAATGCAAGCAAAAACCAGCAGGATGACGGCAAGATGTTCATTGGAGGGCTCAGTTGGGACACCAGCAAAACAGACCTCACAGATTACCTGTCGAAGTTTGGAGAGGTTCTGGACTGCACCATCAAAACAGACCTGATGACGGGCCGGTCCCGGGGCTTCGGCTTTGTTCTCTTCAGAGACTCAGAGAGTGTAGACCGGGTGTTGGAGCT…
TCONS_00216931	-			1.34432	3.26629	0.409774	6.48119e-05	0.0129124	0.420316	2.66872e-08	2.38856e-06	CACCACCATCACACCCGCGGCCAGGAACACTAGCGCAGACACAGCCCGCATACTGCTGGGACAGGACAGAGAGAAGGAAGGGGGCAGAGAAAGAGAGAGGGAGAGAGAGATGAGGCTCAAGTCAGGGAGGTAGGCCCGTCCCAAGGATCCCAGATAGCAAGGACCGTGACAGGTGGGCGGGCACGTGGATGGTTTTGGTGAAGCGCTCTCCAAAAGAAAAAAGAAGAAGAATAAGTGCGCTCCCCGCGGAGTCGACAGAAGCAGATGTTTCTGTTTTTCAGGGATATAGTGGATATAGTATTTTCAACCTGACTCCCGTTTCACCTGAAAACTGAAGTACGGACTCCGCTCAAGTACAGTGGGCGTCCACCTGTCCTTTCACACTCCATTGGTTCTTTC…
TCONS_00090030	LOC106562243	nm_002080	NM_002080.3 Homo sapiens glutamic-oxaloacetic transaminase 2 (GOT2), transcript variant 1, mRNA	6.96117	17.5037	0.39461	0.000423478	0.0455298	0.420345	0.000181819	0.00502795	TGCGTGCGTGCGTGTTATCCCTCAGATTCATATGCTCACTCTTTGCATTTTCTGTCATTCTGCGCCTCGACTCAACCATGTCTCTGTTGAAGTCCAGCAAGGTAATCTCCAGTATTGGGACTTTCTCCCCATCCCTGGGAGTTTTGTCTACCCGTAACAGTTCATGGTGGGGTGGAGTTCAGATGGGCCCCCCTGACCCCATCCTGGGGGTGTCGGAGGCCTTCAAGAGGGACACCAGCCCGAAGAAGATGAACCTGGGGGTGGGGGCCTACAGGGACGACCACGGCAAACCCTTTGTGCTAGATTGTGTCCGCAAGGCAGAGGCTCTGATTTCTTCCAAGCAGTTGGATAAGGAGTATCTGGCCATCGGTGGTCTGGGGGACTTCACCAAGTCCTGCG…
TCONS_00175352	tf2l1	nm_014553	NM_014553.2 Homo sapiens transcription factor CP2 like 1 (TFCP2L1), mRNA	2.32095	5.52358	0.41627	1.14129e-06	0.000799639	0.420707	9.59766e-25	1.02686e-21	GAGAGCGCTATCAGTTCTACCTGTGGAAGCAACACACCAGGGTGCCATACCCAACTCCCATTCTCTGTTTCTGGGGATACTTTAGACGCTGCACTGGAAAACATGTTGTTTTGGCACAATCAGCCAGAGCCCTACCACCAGCATTCAACTGCAAGTTATATTCGAGATGCTTTGGCGCCTTTCCTGAAACACGAGGAGGAACGGCACGCAACAGAAAATGGCGCCAAATGTTCTCCTTTCCAATATGTTCTCTGTGCAGCCACCTCGCCCGCTGTAAAACAGCAAGAAGAAACTCTGACTTATCTAAACCAAGGTAGCTAGCTATTCTTTCTTTATTACTAAAGTCATAGGTTGTTGGATGGAATTGAATTCATGGCACGTAATTGAGTGTAGGCCCAC…
TCONS_00155015	LOC106577245	nm_000429	NM_000429.2 Homo sapiens methionine adenosyltransferase 1A (MAT1A), mRNA	50.321	122.336	0.407387	0.000180537	0.0258767	0.420988	1.23821e-07	9.54887e-06	GAAAAGTTTCAATCCCCTCCCATCAACAACTCCCCCTGGAATGGTCTCACCCAGGGGTTCACATGACGTGTGTGTGCGTGTGTGTGTTTTTTCTTAGCAATATATAGGACCATGTGTAGATAGTCCAGGAGTTCTGTTGGATAGACAGTCAATTGGCAGCAACCCTCTCGCTCTCTCTTTTTTCTCTCTCCCTCTACCTTCTCTCTCTCAAGAGAACGAGCTGGGATATAAAGCTCTCACTGGAAATTTTATCTCAGTTTTTTTAGTGGTTCTGAGCACCTGCCTGTGTCAAAATGAGTGACGCTCTGCTGGATGATGGGTCCTTCATGTTCACTTCGGAGTCTGTTGGAGAGGGACATCCAGACAAGATCTGTGACCAGATCAGTGATGCTGTCCTGG…
TCONS_00124126	LOC106569614	nm_004145	NM_004145.3 Homo sapiens myosin IXB (MYO9B), transcript variant 1, mRNA	0.455211	1.10007	0.410913	7.476e-06	0.0027935	0.42189	1.2866e-08	1.23975e-06	GAAGTTACAATTCGACAAGGACGAGAACAACTTGTCTACAAGATTTTCGATGACCATTCAAATTGCATTACATTTCAAGTATCGAGTTGCTGCCAACTAACTCTAAATTATTGTTGCTTTTATGTTCATATTTTACATTATTTTTTACTTTTCAGTTGCGTATGTGAATTTTTTTTATTTTTATGAAGTTGTTTTGGAATCCTGGTGGAAAAGAAGCCTTCCTTGTTGTCAACTATAGAGCGGTAGAGCATTGAAATGACCGGACCGTAATGTCAGTGGTTGCATGCTGATTGGAGGAGGGCAGTGCCAGTGTCAGCCAGCAGGAAGAGTGTGTCTGACGGTGTGACGAGAACAACCAGCTTGGACATGGATCAATTACAGCAACGGCAGACCGTCATC…
TCONS_00203359	LOC106588651	xm_024453554	XM_024453554.1 PREDICTED: Homo sapiens CTP synthase 1 (CTPS1), transcript variant X3, mRNA	2.95336	7.30782	0.399052	0.000273921	0.0340811	0.423744	0.00013049	0.00382078	CTGTACTGCTCTGGTAGAACATTTGGCCAGTCAACACGTGTTGGAACTTGGAGTGGATGGATAGTCAATTCTAATTAATTTTGTGCCACAATGAAGTACATCCTGGTCACTGGTGGCGTCATCTCAGGCATCGGGAAGGGCATCATCGCCTCCAGTGTGGGAACCATCCTCAAGTCATGTGGTCTGCGTGTCACCGCCATCAAGATTGACCCCTACATCAACATAGATGCAGGGACCTTCTCTCCGTACGAGCATGGTGAGGTGTTTGTGCTGGACGATGGGGGTGAGGTGGATCTGGACCTGGGGAACTACGAGAGGTTCCTGGACATCAGACTGACCAAAGACAACAACCTGACCACCGGCAAGATCTACCAGTCTGTCATCAACAAGGAGAGGAAA…
TCONS_00132078	hsp90ab1	nm_007355	NM_007355.3 Homo sapiens heat shock protein 90 alpha family class B member 1 (HSP90AB1), transcript variant 2, mRNA	44.7463	105.827	0.419573	2.91209e-09	1.09599e-05	0.424287	8.4807e-24	7.97374e-21	GGATGGATACGTCCGCACAATCAAACACACAAGAGGGTATAAAGATATCGGTCTTTTAAAAGGAAATCCCTTTCTATTTTCCTGCGTCAGAGAGCAGAGGGGACTTGAGATATTGGCAGCATTTTATTCAAGAGAAGTCAACGGAACAAATAAAGATGCCTGAAGAAATGCGCCAAGAGGAGGAGGCTGAGACCTTTGCCTTCCAGGCAGAGATCGCTCAGCTCATGTCCCTGATCATCAACACCTTTTATTCCAACAAGGAAATCTTCCTCAGGGAGTTGATTTCCAATGCATCTGATGCTTTGGACAAAATCCGATACGAAAGTCTGACGGACCCCACCAAGCTGGACAACGGCAAGGAACTGAAGATTGACGTCATCCCCAATGTGGAGGAGCGCA…
TCONS_00009258	eif3a	nm_003750	NM_003750.3 Homo sapiens eukaryotic translation initiation factor 3 subunit A (EIF3A), mRNA	10.9111	25.9193	0.417793	3.31233e-08	6.92359e-05	0.42461	3.56556e-14	1.01495e-11	GTTCACGTGGTTCATTCCTTTCCTAGGAGCTTGTCGGAACGGGTGAATGCCTGGCGCGGATGGACCGGTGAAATTAGTCAAATTCACCCAAACCAACCTTCTCTTCATTCCGCGAGAAAGTCAGAAAAATGCCGGCATATTTCCAACGACCGGAGAATGCTCTCAAACGAGCAAATGAGTTTTTGGAGGTGGGCAAAAAGCAGCCAGCTTTGGATGTTTTGTACGATGTCATTAAGAGCAAAAAGCATCGAACATGGCAGAAGATCCACGAGCCCATCATGCTCAAGTACCTGGAGCTCTGCGTGGACCTGCGCAAGAGCCACCTGGCAAAGGAGGGTCTCTACCAGTACAAGAACATCTGCCAGCAGGTGAACATCAAATCCCTTGAGGATGTGGTTC…
TCONS_00092486	LOC106563587	nm_006406	NM_006406.1 Homo sapiens peroxiredoxin 4 (PRDX4), mRNA	1.70068	4.06285	0.415222	5.71524e-06	0.00230947	0.426178	8.03587e-09	8.18375e-07	AAGGGAAAGTATCTTGCGAAAAGGTTCTATCGATCGAGGCCATTAACTGCGCGTTCACGTGAAATAGCGCCCCTGCACTTTCCTAGAAGCTAGCTAGCTACGTGCTTTTAGCAAGACAGTGTAATGGACGTCATGCTTCATATGAAGATGTTAAAGGACATTTTAAGTGTGTTTTGCACAATTTGTTTTGTCACCAATTTTTCCACTGCAGCCCAAGACGGCTCTAATGGGAAAAAGGATCAAGAGTGTCACAACTACGCTGGAGGACACGTCTACCCTGGAGAGGCTTTCCGTGTGCCCGTCTCTGACCATTCCCTGCACCTCAGCAAGGCGAAAATTTCAAAGCCTGCACCTTATTTTGAGGGATCAGCTGTCATCGATGGAGAGTTTAAGGAGCTA…
TCONS_00110580	cenpv	nm_181716	NM_181716.2 Homo sapiens centromere protein V (CENPV), mRNA	2.49543	5.88731	0.421614	1.10306e-07	0.000141164	0.426243	1.49735e-18	7.70038e-16	AAGGTGGCAACACTGGCAGACTCGACGTGATTCCACGTAAGCAAGTGAAGTTGTTTCGCAATAATGCCGCGTTCAAAACTGGAAGCTCGGAACTGGTAACTCGGAAATCTTTGACCTCCAACTTCAGTGCGTTTAAAACAACTGGGAACTCGGTAAAAACGAGCTCCTACTGGGAAAAACGATTTGACCGGTCATCCAACGCAGAATTCCAACTCGGGAACTCCGGCCTCTTTCTAGAGCTCTGACTTTCCGACCTGAAGATCACCGAGGTCATGATTTGATCTAGTATTTCTCTGAGTTCCCAGTTGTTTTGAACGCGGCATAACCTTGTTAAACGACGCGTCACTATCATGGTTGGTGGAATATTTTACGGAATACAATACACTGGAATTCGCTTTC…
TCONS_00072707	LOC106610705	nm_016311	NM_016311.4 Homo sapiens ATP synthase inhibitory factor subunit 1 (ATP5IF1), transcript variant 1, mRNA	3.83603	9.3251	0.410233	0.000111394	0.0185531	0.426593	7.25404e-06	0.000332457	TATCAAACTGGGTATCATGCTGTCCGCTATATGAGGCCGTACCATTACAAATAGGGGTGGACATATTTCCAAGTGACATTTTGGTTAAGACTGATAGCCATTTATTAAAACGTGTCTAATGATAAAATCCACACGTCTTTAAGGATGGTACTGTAGTCTATTGAGCTGGATCTAATTGATCCTTCATAGAAAAATAATAAAGACTCAGCTCATCCGTTTACACACCCATTTTAGACAATGGTGAGGACCTGTTGTGGTTTATTTTGCTAGACAAGGGCAAATGGTCAAATGATAGTTTTGGTGCGAAATGGCAAGATTTTTGAGACCTGACGTTAGGAGTCTACTCACCACACAGCTAAGGATGACATCTGACCAGCTCGGTGAGTTGGGCAAAGGTGC…
TCONS_00104757	LOC106565161	xm_024453512	XM_024453512.1 PREDICTED: Homo sapiens inter-alpha-trypsin inhibitor heavy chain 3 (ITIH3), transcript variant X2, mRNA	92.6332	217.044	0.423184	7.86521e-11	1.40916e-06	0.427076	4.58806e-35	1.15423e-31	TTTTGTGGGGCTTCATTTCTGCGGAGATCATGATGAAGGGAGCCTCTGTAGGAGTCGGCCTCCTTGGGCTGCTGCTGGCCTGCGTTACCACAGCACCAACCGATAAGAACAGGGACTGGGACATCTACAGCTTTCACATCAACTCCACAGTGACCAGTCGCTATGCAACCACTATCATCACCAGCCGGGTTGCCAATCGGATCGACCAGTCACAGGAAATAGAATTCCATGTTAAGATTCCCAAGAATGCTTTCATCAGTAAATTCAAAATGACCATTGAGGGGCAGACGTATGATGGGGTTGTGAAACAGAAGGAGGAGGCTCAGCAGCAGTACACTCAGGCAGTGTCTCGTGGTCAAAGCGCTGGCATAGTCAGTTCAGTGGGGAGGACCCTTGAGG…
TCONS_00111171	LOC106568219	nm_213595	NM_213595.3 Homo sapiens iron-sulfur cluster assembly enzyme (ISCU), transcript variant 2, mRNA	4.39398	10.3576	0.420666	1.6742e-07	0.000190834	0.427213	1.33807e-14	4.16555e-12	TATTCGCTCGCCCTCTTCCAGACTGCGTCATTTCAGACAAACAGCGAACATGGCGGGTCTAGTAGCAAAGAAGTGTATCACCCCGCTTGTTGTGATGAGAAGGATCACTTCTCCGGAATATACGGTCCAAGCCGCCTACCACAAGAAGGTAGTGGACCACTATGAGAACCCAAGGAATGTTGGATCCCTGGACAAGACCTCCAAGAATGTGGGGACAGGCTTGGTGGGAGCCCCAGCTTGTGGAGATGTGATGAAGCTTCAGATTGAGGTGGACGATCAGGGGAAGATTGTGGATGCCAGGTTCAAGACGTTTGGCTGCGGCTCAGCCATTGCCTCCAGCTCCCTGGTAACAGAGTGGGTGAAGGGCAAATCCATTAACGAAGCACTGACAATAAAGAA…
TCONS_00106524	LOC106566092			9.73137	23.4155	0.41367	0.00025045	0.031921	0.427459	2.39464e-07	1.68225e-05	CTGCAGCGATTGGACACGCGATATTGACAATTTTGTAAATGTAAATATGCAGGTGCGCTTGCCGGACAGAGAGTTTATTTATGTAAATATAACTACAGAGGCAGACCGAAACCACTGAGCTGTTTCTCCTCGCGCCATGGCTTGTTCCGCACACCACAGCACAACTGCTGTCAACTGACTTTACTAGTCGCCTTCCTCAGGAACGATGTCAGGCAGATAGTTGTTTAAAAGTTGATTTGACTCGGGATTTCTTATAATCACGGTGTCGTGATGCCCCAGTTAACGGTGGCAACCATCCTGCAGCTCACCCTACTGCTCTCCGCGCTACCAGCCCAGTACCTCATCTCCCGGTGGACCGGAGCGTCCGTGGCGCAGCGCTACCACGCCACCAAACGGTTG…
TCONS_00118512	LOC106569257			8.90024	21.2434	0.414568	0.000100122	0.0173557	0.4295	9.44107e-07	5.69529e-05	TGGGGGTAGTGCTTACCTGAGATAAGGGCTTAAAAACAGCAGCGTAACATTGTATTGCTTAGTTGTGCGAAGCAGAAGAGAGGCTCAACGAGGACAGAGGTGAGGTTTGGAGGACATGATGCAGGGTCTCTTGACTCTGTGGCTGTGTGCTGCTCTGCCAGGGCTCCTATGCGCATCGCCTCTGTTAGTAGAAGGGGACAATGATGCCTCCAAGATCTGCAAGACTGCACCGCACTGGGAGATCAAGGGCCATGGGGCCCCCATGAAGGAGCTGCTGGGAAATGTAGTTGTTCTGGCTCTGCTGAAAGCAAGCTGACACTTCTGCCGCACACAGGCCTCCAAACTAGGAGGCCTGCGTGACAAGCTGCTCCACAGCAACCTGACAGACGTGTCGTTCCT…
TCONS_00184672	LOC106584160	xm_011519052	XM_011519052.2 PREDICTED: Homo sapiens bromodomain containing 3 (BRD3), transcript variant X2, mRNA	0.292748	0.694285	0.417926	0.00012021	0.0195467	0.43014	9.98224e-07	5.97535e-05	TGACGTTACTAGGATATTTGTGTTTAAGTAAAACTAAATCCTGTCCCACGCTATAGAATAAATCAAGAAATGAATGTAGCACGTGAACTGGTTTGACCAATCACCGATCGACTTCTGAACTGAAGCGTATAAATATGAGGCGGTTGCCCATAGAGACGTCCGCCATTGAAGACTCGTTTTCAACGTACTTAATATTGTTTAAACCTTGTATTGTGTTTTTATTCGTTAAAAGGCTAAAAAAAATTGCACCGTTTGTATCCACCGCATCATCTGCGACAGTCTCATTGGGCATCCTTCCAGCAGAACACGGTCGGCAAAGAGCGTCTGTCTCAGTTCGGCAGTAAAAACAATCTTGTTGTGCCAGAGACGGAAAGTGTTCTTGGAGGAATATGTGTGAGA…
TCONS_00018972	LOC106575444	nm_080429	NM_080429.2 Homo sapiens aquaporin 10 (AQP10), mRNA	2.42734	5.71822	0.420715	1.24751e-06	0.000836665	0.430186	1.36472e-09	1.637e-07	TGTGTGTGTGTGTGTGTGTGTGTGTGTGTGTGTGTGTGTGTGTGTGTGTGTGTGTGGTTGACGTGGATTTGATGAGGGGACAGGTTGGACACTGATAAAGACGGTAACTCGCTAGTAAAGGAGTGCACGGGGAAAGATGATGACGAACATTAGGTGACAGACAGGTGAAGATGACAGCTGTTATTGACTGAATGACACTTTTTATTTTTGACTTTGACAGTGTATGAATACCACTTTGACTCCAAGATTCTGCAGAAACCCGTTGGTCTGCGTGGGTATCTGATCTGCACAGATGCGTATAGATGTGACAGAGGGACAGGTCCAGGCTAACAAACAGGTATTGGGGATGAAGGAGAGAGGGCAGGTACCAGACAAAGATCCCTGGCCAGTGGCCCCAGA…
TCONS_00219282	LOC106593074	xm_011541080	XM_011541080.3 PREDICTED: Homo sapiens kazrin, periplakin interacting protein (KAZN), transcript variant X6, mRNA	0.994898	2.34457	0.420403	6.15889e-06	0.00244823	0.430539	1.00717e-08	9.91009e-07	CTATTCTCTTTTCTGTGTTCTAAACCCTGTTCTGTTGTCTGTTCTGTGTTCTAAACCCTGTTCTATTATGTGTTTGTAGTGAGCGCTACGTCAGTGTCATCCTGAAGATGGAAGCCATGCTCCATAGCTGGTTTCCTCAAGTCAGAGCCCGCCGAGACCCAGACCCAGACCCAGACCAGCACAATGACAGCCAGGAAGAGCACCACACTCCAGCTACGAGACACAAGCAATACCATGCCCCAGCCCACCCACCACCTCCAGCCTCTCCTCCCGTCGTCTCCCCCCCAGAGGGTGACCACCACCCAGCCCTGCGAGCCTCCGACGGACCTCTACCTGGCTCCTTCCCCAACTCCTCTGCCACTCATCTCAAATGTCTCCACACTGCCCCCATCTGCTCCG…
TCONS_00161785	LOC106578980			4.79625	11.1576	0.426	2.66608e-09	1.0449e-05	0.430965	1.0305e-20	7.15826e-18	TGTATTCACGTGAAGCAGTATGCAAATCGTCCGTTGTAGCCTACCGATTGAAAACGCTGAGGCCATTAACAGTACAGCTGGACTGCAGAGGGGAAGGGGGCGTGCCACGCAGCATTCAGGAAACTCAACCATATTTCATCGGAATGGCTAAATAACATTTTTTTTCGATTTAGTTCTTAAAAAGTTAGTCCCTTTATTCACCAGCAACATTTAACGTTTTTGTCTTTCCAATGAATTGCACAAGGGTCCTCCACATGTTGAACCCCAGGCCAATGCCAGGTCCTATCATGCCAGTAGATGTAGCCATGAGGATCTGCCTGGCAAGCTCTCCACCCCTCCGCAGCTTCCTCAGCACGTACGAGGACTGCCGATCGCGAAACCTGGTCAACCGCTACAAAC…
TCONS_00098798	rssa	nm_001355283	NM_001355283.1 Homo sapiens ribosomal protein SA pseudogene 58 (RPSAP58), transcript variant 1, mRNA	9.56741	22.3263	0.425173	1.08324e-07	0.000140429	0.431549	1.53092e-15	5.3774e-13	AGATGATTGGTGGAATTTACAGTATATAAACACGTCACTTCCGTTTCTCTTTCTCTTTTACCGTGAGGTACAGAACTCCATACGGCGTTGTCTCGTGCTTTTCCACATAACTCGTAACTTAGGAAAAGTGGTCACGATGTCCGGAGGTCTGGATGTGCTGCAGATGAAGGAGGAGGATGTGCTCAAGTTCCTGGCAGCCGGGACCCACCTGGGAGGTACCAACATGGACTTCCAGATGGAGCACTACACGTACAAGAGAAAGAGTGATGGTGTGTACATCATCAACCTGAAGAAGACATGGGAGAAGCTGCTGCTGGCTGCCCGTGCCATCGTGGCCATTGAGAACCCAGCTGATGTCTGCGTCATCTCCTCCAGGAACACTGGACAGAGGGCTGTGCT…
TCONS_00141892	LOC106573818	nm_004343	NM_004343.3 Homo sapiens calreticulin (CALR), mRNA	126.685	301.576	0.417829	0.000151662	0.0230136	0.432033	4.31102e-07	2.84191e-05	TCCAATGAGCCACGGCCATCTGTGAAGGAATACGGAGTTAGAAATGATCATATAACCTGTTTCCTTATTCTTTGAGCGTTTATTACTGAGTTTCAAGGAGCTAAACGACACAGTTTACCTGGACAGCGGGACGGTAGAAGCATGAGGGTCGCAGTGGCAATATTTTCAGTTTTTGCATCGGTAGCTGTCACCATCGACGCTACTGTATACTTCAAGGAACAATTTCAGGATGGAGATGCATGGAAGAGCCGGTGGCTTGTATCGAAGCACAAGACTGACTATGGAGAGTGGAAACTGACTGCTGGGAAGTTTTATGGCGATGCTGAGGCCGATAAAGGTCTCCAGACCAGCCAGGATGCCCGTTTCTATGCTATGTCCAGCCGCTTTGAACCCTTCAGC…
TCONS_00083853	LOC106561706	nm_003299	NM_003299.2 Homo sapiens heat shock protein 90 beta family member 1 (HSP90B1), mRNA	143.997	342.326	0.417942	0.000170777	0.0249274	0.432094	3.48146e-07	2.34657e-05	TTTTTGTTAGGGGGGAGCTCCAACTTGTCGTTCTTCCTTGTCAAGGCGTCGGTGTGTTACGTTGATACGGTTGAGGTATAGGTTGATACACACGTCTTTTGTCTGAAGATAATTTTTTAGTCAAAAATGAAGCGGATTTGGTTTATTGGGCTGCTCTGTGCACTGTTAGCATTCGCATCTGTGAGAGCAGAAGATGAACTTGACATTGACGGCGCTGTGGAGGATGATCTGGGAAAGAGCAGAGATGGATCCAAGACGGATGACGAGGTGGTGCAGAGAGAGGAGGAGTCTATCCAGCTGGACGGGCTGAACGCAGCTCAGATCAAAGAGATTAGAGAGAAGTCGGAGAAACATGTCTTCCAGGCAGAGGTCAATCGCATGATGAAACTCATCATCAAC…
TCONS_00045444	LOC106606081	nm_032470	NM_032470.3 Homo sapiens tenascin XB (TNXB), transcript variant XB-S, mRNA	3.48187	8.13037	0.424727	6.53383e-06	0.00256476	0.433162	3.84042e-11	6.18467e-09	TCTTCACCTGGTGAGTGAGCAAAAAAACGAATAGTTTAGGAGCAAAGTGAGGAAAGGGTTCAGTATATGTGGTTGGAGAAGGAGAGCGGAAATGTCCAGTGAAAATGTACAGCAGCACCTCAGAATATACTACTAGTAGTGAGCACAGTGCTTATCTGTTGTGCGCTGAGGCTCTGGCTCGTAGTCACTACATACCTCTACGGCCAATGGCCACGTACAAACCTAACTTTATGACTTGGTTCCAGAATGGCTTTGCATATGTTAATAAACTGTAATCTGAGTATACTCATCTTGGCTGACTTGTTTTTTCTTTTTCATTTGTAGGATAACCCTGGTGGATTGTCTAGCCTCCTCTCCACTGAGACATTGGGGAAGGAGTTTATAGAACTGTTGGAATTC…
TCONS_00112724	LOC106566444			3.86965	9.23664	0.416203	8.88839e-05	0.0159933	0.433837	1.12668e-05	0.00048575	CTGAGAGCTGGTGGGTACAGAGATCATTTCATGTGGACATGAGAGAACAGAGAGATCTGTTGTGGATTTTGCGTTAATAAAAAAGAAAACAGGAGAGTGACAACCTTCGTTATTGAAATCCTCTCTTCTAGACTGACCAATCAGGAGTGACAACAATGACAGCGTCAGTCGTCCTCTCTCCCCTGTCTCACCTGGTGTTCCTGGGTCTCCTGGCTCTGTATCGTTTGGATGGAGTGTTCACCTGTCGTCTGGGGACCCCAGAAGAATGTGCCAATTGTTCCTTTGTGCCTGGCTACAAACTGGCTGGGATGGGCTATGATATTGTAACACTGAGACAAAAACGGGCCTCTGTATTTGATGTCAATAGTTACTTGGCTAACTCATGCATGGTATGTGTGA…
TCONS_00066962	LOC106610690	xm_017011090	XM_017011090.1 PREDICTED: Homo sapiens sorting nexin 14 (SNX14), transcript variant X1, mRNA	0.574895	1.36049	0.418213	0.000239813	0.031167	0.434523	9.40858e-06	0.000417431	AAGAACGCTGAGTATCTGCAGCAAGCAGCACTGGAGGAGTACGGCCCTGACCTGCACGTGGCACTACGCAGTCGCAGAGATGAGCTCCTCTACCTCAGGAAGTTGACAGAGATGCTCTTCCCCTATATTTTGCCCCCCAAAGCCTCTGACTGCAGATCGCTTACTCTTCTGATAAGAGAGGTGTTGGCTGGCTCTGTTTTCCTCCCCGCCTTGGACTACCTGGCTGATCCTGACACAGTGAACCATTTGCTTCTCATATTCATCGACAACTCTCCTCCCGAGGCCGCCATGGAGCCCAGCTCAACCTTGGTTCCCTTCCTGCATAAGTACTCTGATGTTCGCAACAAGAAGCCCTCTGTGCTGAAGCTGGAGCTGAAGGAGATCAGGGAGCAGCAGGAT…
TCONS_00119570	LOC106569706	xm_017002236	XM_017002236.1 PREDICTED: Homo sapiens uridine-cytidine kinase 2 (UCK2), transcript variant X1, mRNA	0.306124	0.728536	0.415987	7.98629e-05	0.0149381	0.434874	2.09194e-05	0.000821612	ACGAGATTGGATTTGGCTTCCACCACCAGGAAATACACAAGATATCATGCAGGACAAGTCAGCCCAAGCTAACTATACCACCATTGTCAGGTAACACCAAAATTGGGCTTCCATGATAAAGGAGAACCCTCGTTTTAGAATATTCAACCTTTGTTACTACTTCTTTACTTTCTTCAACCTTCCTATTCTGTGTGGAAATTAGAATTTCTGAATGTCATGGAGTTTGGAACTTTCCTCTTGTGGAGGTTCTGTAGCTTAGAAAATGGTGCAGGGTAAGTGTCAGGCAAAAGACAACTCAACTAGGGAATGGAACATCCAGACTAGAAAAACACGATAAGACCGAAGAAGAAAAAAAAAAAAAGGGTAGGAAAAACCTATTTCGAGATTGTCAACGAGAAT…
TCONS_00020388	LOC106583087	nm_000064	NM_000064.3 Homo sapiens complement C3 (C3), mRNA	15.3142	35.6819	0.425002	1.18156e-06	0.000818703	0.435057	5.61238e-10	7.24565e-08	AGTGGTGGAGATGTGGGTCGGCAACTTGCTGTGTCTGGCCACTCTGGCTGTAGCCCTCTCCTTACCTACCTTATCTGATGGAGCTGCTCTACAAGTGTTGTCAGCTCCTAACCTGCTTCGTGTGGGCAGTAATGAGAACATCTTTGTGGAGTCTCAAGACCATATAGGAGGTCCCCTGGATGTTAAGATCATGGTGAAAAACCACCCTACGCAGAGCAAAGAGCTGGTCTCTAAATCAGTGGTTCTGAATCAAGCAAACAACTTCCAGGCTATGACACAACTGGTCATCCCAGAGGGGGACCACTTTGTGGATGACCCCAAGCAGAAGCAGTATGTGGTCCTGCAGGCCCAGTTCCCTGACCGCCTCCTGGAGAAGGTTGTCCTGGTCTCCTTCCAGTC…
TCONS_00122171	LOC106568726	nm_015640	NM_015640.3 Homo sapiens SERPINE1 mRNA binding protein 1 (SERBP1), transcript variant 4, mRNA	1.26553	3.03172	0.414238	0.0003306	0.0386054	0.435191	0.000104818	0.00321154	CATAACCCCATATCATATGGCGCACTACTGAATGTCCCGGATATTCCTCACGCCGGAAGAGAAGGGGTACATTTCCCAGCCATCTTGTGGCAGTATCTAGCGAATTGTTCGCACCCAGCCTCGTAGAATCGGAGGTAAATCCCGCTGAAGGGGCGCCATCATGCCCGGACAACTGCAAGAAGGCTTCGGCTGCGTCGTAACGAATCGGTTTGACCAGCTATTGGATGATGAATCAGATCCGTTCGAGGTGTTAAAGGCAGCGGAGAACAAGAAGAAAGAGGCGGCCGCAGCTAGTGTCACCAAGTCTGCAGCCCAAGCTGCCAAGCAGCCAAAGAAAGAGTCACAGAAGGACAGGAAGAATCCGCTCCTTGACAAAAAAGATGAAACTCAGGCTCCAGT…
TCONS_00035498	upp	nm_145052	NM_145052.3 Homo sapiens uracil phosphoribosyltransferase homolog (UPRT), transcript variant 1, mRNA	1.06257	2.44668	0.431344	1.19145e-05	0.00389638	0.435527	1.87343e-13	4.66263e-11	ATAATGACGAGATGCTCTTGTCTCCGCCCTAACAATGAGTCGTTGTCCGAAAGCGGGAAGGCAGGCGACAAGGTCCAAAATAAGCATATAGAAACGCTAAGGGCTTCTATTGAACAGATTTGGGCGAGAGTGAACCCTCTCGTTTCGCCTCTTCCTCTCTGATTTTTGCTGCAGCCACTCAATGGCCGCCACCCAGAATCAGAGAAGACAAAAATGCCCAACAAGACATTTAGCTAGCTATATGAATAGCAAAACCGCAGAGCCTTAAACTGCTCAACTATTTAGCATTTTCTTAATTCTATGGAAACGTATTTTGAGAGCGGAATTGTTACGGAAATCAAAATGCCTTGTCAAAATCAGCAGCTGAACAACAATGACAGACAAGAACACGCGGCAATG…
TCONS_00106538	LOC106566100			1.6778	3.9182	0.424955	7.61451e-06	0.00282537	0.43694	1.32689e-07	1.01282e-05	AGGGAGAGACAGAGGGGAGAGAGAGTGAAAGAGAGAGGGAGAGACAGAGAGAGAGAGGGAAAGGCGAAGAGAGAGAAGGGGGGCTCTTCTCTCGCAAGCCCAATTTGTTCTCCTGGCAAGTCAAAGATCTTCTCCCTCAACTTCTTTCCCTCGTTCTCTTTTCAGTGATTTTCAATCTTCCACCCCCGTTTTGACTCCAGGGGGTTTTAGACCAACCCACAGCCAAACAGCAAACTTCTTATATAAACCAATGCGATTCGAAACACTTCATCATTAACGCCTGCAAACTGACACACTCAGAGAGAGAGAGAGAGAACACAGTGCAGAACCTTCGATACAAGACCGCATATCAACTTGTTTGCCTTCATAAAGGTAAGAGTAGCTTTATTTCAGTTTGAT…
TCONS_00046064	LOC106604224	xm_005268423	XM_005268423.3 PREDICTED: Homo sapiens nuclear receptor subfamily 3 group C member 1 (NR3C1), transcript variant X3, mRNA	0.437285	1.0131	0.427007	1.59632e-05	0.00484751	0.437783	5.41076e-08	4.52104e-06	AGTGAGATCTCCATTTTGTGTGTTTTTCCTAGAGGTTAGCGCTTACTTTCCTTTTGGCTGTGAACGACACAGCTAATTCCGTGATTTTCGGATGCAATTTTATACCCAACACATTGGAGTGGCTTGGATGATCCGATTTGATGACTTGCTTATTCGTGTCCTGCTACGATTCGCAAGGAGAACGCAATCAGATGTTTTCATGTTTCTAGCCCATTTGCGAGCAAAATAATACCAAAACAAGAACAACAATGTCAGACGATGTATGGAGTCACATCCAGCTACCAAACACCTGAGGGGATCGTAAGATGGGTCAAGGAAGAGTGAAGAAGAGCAGGAGTAACAAAAACAACAGCAGAGTTAGGCGTCGTCTGATTGAAAACCCCTCAGAGGGAACCCTTC…
TCONS_00221891	lrpap1	nm_002337	NM_002337.3 Homo sapiens LDL receptor related protein associated protein 1 (LRPAP1), transcript variant 1, mRNA	9.24608	21.3664	0.430412	1.33239e-05	0.00424653	0.438977	7.92731e-11	1.20177e-08	TCTTCTAAACACATGACTTGAAGTACTCGGGCTAGAAAGACTGACAGACGAACCGTAGCTCTGAAATTGCGTTTTATTTAAGATTTCTTCCATCTAATTTCCGGTACGGTGCAAAATGAAGTTCGGTTGTTTGTTCGCGGTGTTGTGTCTCGCAGTCGGGGCGATTGCAGGAAAGTATTCACGAGAAATGAACGACCAGAAACCGTCCACGGACGGCAAGAACACGGTGGAATTTAGGATAGCTAAACTCAACCAGGTGTGGGAGAAAGCCATCAGGATGCAGTTACCCCCAGTGCGTCAGGCAGAGCTCCACAGTGATCTGAAGATCCAGGAGAAAGATGAGCTACAGTGGAAGAAGACTAAGGCAGACGGGATGGATGAGAATGGAGAGAGAGAGGC…
TCONS_00149104	LOC106575997	xm_005261738	XM_005261738.5 PREDICTED: Homo sapiens cysteine rich with EGF like domains 2 (CRELD2), transcript variant X2, mRNA	10.5554	24.3397	0.430688	7.75056e-06	0.00286736	0.439237	2.58321e-11	4.34026e-09	AATCACGACAAGCCACAATCGTACCAAGAGCCTGTCCCGAAAAAAGTAGCTATTTTTTTCTACCTGCAAGTACATATTATTTTCGAATGTTTTGCATAGATAACGCTAGCTGACTTCCAATAATTTTTTTATATGTGGCTAGACTCTGTGCTGCATGTTTTTAGGGATAGGAAGTTTTCTGGCAAGTAGCTAAGGTATAACGTTAGCTATGATGTGATACTTCGAGTCATTCAACTGCTATCCAACTACTGTAGCTATCCAGAATGCTATCGCTCAGTCAATTATTGTGGCTATTTTGTAGCCTAGCTTGTATTTTATCACAATGCACCTATGCAAAAGACTTAAAAAGCTCATGTAATACCTGCAAACAGATAGCTGATAACTTCATTAAGGGATTGG…
TCONS_00072545	LOC106610638	xm_011535107	XM_011535107.3 PREDICTED: Homo sapiens ATPase phospholipid transporting 8A2 (ATP8A2), transcript variant X5, mRNA	0.702529	1.6196	0.429613	8.61793e-06	0.00307925	0.439521	9.91325e-09	9.79046e-07	AAAATGACTCCTTGTTGACTCCCCAGTCTATTGACACTGCCACGCCCACTGGCTATGACCAAACATCAGACAGTAGTGTGGCAACGGGACACCAACATATTGCCAACTTCCTGTCCCTCTAAAGCGGCGCCGGATTCTCCCTGGAGGCCCATCCCCCCCGGGTTATCGGTGGCCAGCCAGCATATACGGTGAGAACCCTCCTGAAGGTTCGACCACGGGGCAGGTGTTTCCAGTACCTGGTTGACTGGGAGGGTTATGGCCCGGAGAAGAGGTGCTGGGTCCGTGCTAAAGACATCTTGGACCCGGCCCTCATCACCGATTTCCACCGCTGACACCCCGGTCAGCAAGTCTTTCCGGTTTTGACCCCTGCCTGACTCTGGACTACTTTCCCGCCTGCCT…
TCONS_00083438	LOC106561510			0.621748	1.43121	0.430223	2.16255e-06	0.00118955	0.440069	3.47433e-09	3.82323e-07	ACAAACTCTCTTCTGAGGAAACGAAACTGATCTGAGTCTCTGTGTCGTCTGTCTGTGTGAGAGTGAACAACCGTCCAAATGGCTCAGCAGGGAGTTCTGCTGGACCAGTACCAGTTCTGTTGTTCTGTCTGTCTGGATCTACTGAAGGAGCCGGTGGTTATTCCCTGTGGACACAATTACTGTAGAATCTGTATTGAGGACTGCTGGGATCAGGATGTTCTGAAAGGGGTCTATAGCTGTCCTCAGTGCAGAGAGACCTTCACTCCAAGGCCTAATCTGAGGAAAAATAACATGTTGGCTGAGATGGTGGAGAAACTGAAGAAGACAGGACTTCAGGCTGCTCCCCCTCCTGCTATGTGCTATGCTGGACCTGGAGATGTGACGTGTGATTTCTGCACT…
TCONS_00205978	pbld2	xm_017016514	XM_017016514.1 PREDICTED: Homo sapiens phenazine biosynthesis like protein domain containing (PBLD), transcript variant X4, mRNA	12.4315	28.3988	0.434544	1.93755e-09	8.48495e-06	0.440088	4.94121e-19	2.67406e-16	TAACACTATTGTGGAGAGATGTACGCTTGGATTCTTTACCTACGATGGGAATAAGATGAAACATTTTTATCACAGGTCTACTCTAGTAAGTCATGGAGATTCCAATATTCACTGTTGATGCGTTTACCAACTTACCATTCAAAGGAAATCCTGCAGCAGTTTGTCTGCTTTTACATGAATTGCAGGATGATATGTACCAGAACATTGCTGCTGAGATGAACCTGTCAGAGACTGCCTTCATCATACGGCTCAATTCAAAAGATGACTTCAGCTCAGGAGCACGCTTCCGTTTGCGTTGGTTCACCCCCACCACTGAGGTTCCTCTGTGTGGCCATGCCACCCTGGCTTCAGCTGCAGTACTGTTTTACAAAAAAAAAAATGTCAACTCAACAGTGATCT…
TCONS_00018671	LOC106574107	xm_017001847	XM_017001847.2 PREDICTED: Homo sapiens CDC42 small effector 1 (CDC42SE1), transcript variant X1, mRNA	0.561356	1.29549	0.429496	6.1146e-05	0.0123887	0.440516	3.01981e-07	2.07562e-05	CGCTGTAGTTCTGCCACCGTAAAAGCCTGAGAAGGAGGAGTGTAGCCTACCGCAGAACAGGAGACGTTTTACTTTACCACACCTCGACTCGTGAGCTGACCGTTTTAAAGATATCATGTTCGTTTGAGAGAGAAAGCGGATTCCACACTGATGTTACGGCCCTACAGTACCTGAGGCAGTGGAAATCTGGGGAGACGAGCATCCACAGGAGATTCAGTGAGAGGGAAGAGGTGACATTCTAAACGTTAAGAGAAAGGAATAGAACCGGACTTGGCACTGAGCCTTGGGGGACACCCATCTTTTTTGGGGACTGGACTGGTTGCAACGCTCTCACCATTCCACCCTAAGCGGCGTTCTTGTTCTCCACCACGTCCTCTGCTGCCTGCAGGGCGTCCAGAG…
TCONS_00018568	LOC106573577	xm_024446425	XM_024446425.1 PREDICTED: Homo sapiens jumonji and AT-rich interaction domain containing 2 (JARID2), transcript variant X6, mRNA	1.34884	3.06835	0.435853	1.4907e-06	0.000944225	0.440978	7.64217e-13	1.73077e-10	TCCCATCCTCCCTCTCAGGCTCGGCTGCGTTGCCAGGCAACATGGCGTACTTTGGGAGTGCCCAGGATGATGTGGATCTGGAGGATGAAGATGATGAAGAGGAGGAGTGTGACGACAGGATGTCAGCTCACAGCCACAACTCAACTTCCTGTCCGTCCTCACAGCGGAAAAACAAAACAACGCCGGGAAAGAAGGTCTCCAATGGACATGTGTTGAATGGCCACTGCAGGTCCTTACGGGGGAAGGAGCTCTTCCTGAGGCCCAGAGGGAGAGAGGCTATCCAGGCCAGAGAGAGGGCTGAGAGGGGAGAGGCCCGGAGGGAGAACCACAGGACCTCTACAGGACCCCCAGCCAGGACCTCCAGCACCACCCACAGTCTTCGCCACAGCAGGCCCACCC…
TCONS_00115855	LOC106567883			1.49385	3.39656	0.436695	4.98771e-05	0.0108377	0.443764	8.28051e-12	1.5293e-09	TGGGAGTGATTTGACTGTACAAAAACTCTGATTGGTTTGAGACTTTATCAGTCAAGGTAGCAGTAGCAATAGAGGCTTTCAGAGATCAATCATTTGACACAATTTAACAACTGTTTCTGGTTAGCTGTCATTGACATCGAGTGATTAAGCCTGTTATTTCTCGGAAACTAATAGCAGGTGTCATCAACCACGCTCGAAGAGTCAACCATCAAGCCTTGCCTTTTTTCTATTCGATTTGCTGCTAAACCGAAACGTCTGTGCAATTACTGGTTGAATCACTTCTTGTAACACTATTTAATTGCTCACAATGCAGGACACAGCATCGCCAATAAGCAGATTCATTACGCGTTTCACGGATTTCCAGGAAGACCGATAACGAAAGAGGCCAGCAATGGAGGA…
TCONS_00063950	LOC106609518	nm_018018	NM_018018.4 Homo sapiens solute carrier family 38 member 4 (SLC38A4), transcript variant 1, mRNA	4.48041	10.1223	0.438777	3.99956e-05	0.00928038	0.445077	3.37959e-14	9.64966e-12	GAGCTTTCAGGATGTCTGTGTGCTGTCTCTCTCTCTCTCTCTCTCTCTCTCGAACCCCTCCCTTTCTTCTTCTTCTTCTGATTCAGTCTCTCTCTCTGCCTTTCTCTCTCTTGATCCTTTTTCATTGCCGGGGGGGGGGCGTGGTTGGCTTCAGGCTCCTGACGTGATTGGCCAGGGTGGGTCCTTCCCCTGCTCTTTAAAAGCCTTCCTCTCACCTGGGTTACAAAAAAGCAGCAGCTCTTGCCTCTCCCGGCTGCTCACTAGCACTGTCCTCATTCTCCCCCCCCCCCCCCCCCAAAACAAACTTTGGAACCTCTCTCTGTCATCTCTGAATGAGTATTTTCCCTATAGTATAAGGCTGAGCTAAAGCACGCCAACCTACCGAGTACAACTGCTCTG…
TCONS_00169475	b3glt			0.550753	1.26996	0.43061	0.000101445	0.0174823	0.445545	1.18248e-05	0.000507076	GTTTTTGACTCTCTCTCTCTCTCTCTCTCTCTCTCTACCGCACCAGCTTTCTCGACCTCTGAATGCTTGGCTATGAAAAATCAACTGACATTTACTCCTGAGGCACTGACCTGTTGCACCCTCTACAACCACTGTGATTATTATCCTGCTGGTCATCTATGAACATTTGAATATCAAGTAGAAATATCTGGCCTTAATGGCTATGTACTCTTAAAATCTCCACCCGGCACAGCCAGAAGAGGACTGGCCACCCCTTAGAGCCTGGTTCCTCTCTAGGTTCCTTCCTAGGTTCCTGCCTTTCTAGGGAGTCTTTTCTAGCCACTGTGCTTCTACATCTGCATTGCTTGCTGTTTGGGGTTTTAGGCTGGGTTTCTCTATAGCACTTTGTGACATCTGCTG…
TCONS_00230775	LOC106597572			2305.36	5478.31	0.422127	0.000490614	0.0496542	0.445697	0.00022642	0.00604578	TTACCTGTGTTAATCAATACAAACAAACAGATAGAGAGACAGACAGACAGAAGACAAGATGAAGGTCCTACTCGTTCTGGCGATGATGTTCCTCGGGGCCTCTGCCCACCCCTGCCCCCATACCTTTGCAGATAATTCAACAGTTAAACTACTAGAGAATTATGTCATTGAGCAATGCACTGGTCATGCTGCTTGGTACAAACTGGGGTCCTACTGTATTAAGCACTTCAACCAGATGTTGGACTATACGTCAGCTGAGAATCACTGCAAATCTGTGAAGACTGGTGCTCATCTGGTATCAACCCACAATGCTGAGGAAAACAATGCCCTGGATGAATTCACTCAGTGGAGCAGCCGACCAAACCCTCGCATCTGGCTCGGTGGTTATGCACTAACTGA…
TCONS_00119423	LOC106569608	nm_004343	NM_004343.3 Homo sapiens calreticulin (CALR), mRNA	30.4149	69.5503	0.434441	0.000136898	0.0214212	0.446697	1.3525e-07	1.02686e-05	ATGAGAGGCAGACATCTGTTCACTCGAGCAACTCCGAAATTGCTTTCCTTTCCTTGTCATTCAATGAAATCACAAGACATTTCCTGGAAGAATCTCTTTTGAGGGCAACGTTTAAGCTTTAGGCGGTCAAAATGCAGGTCTTGGGATCATTCGCGATAATTCTGTCCATATTTTCTGTTCATTCTACCGTTTACTTCCAAGAACAATTCCTTGATGGAGATGCCTGGAAGACTCGCTGGCTGGACTCTAAGCACAAGGCAGACTACGGAGAGTGGAAACTGACAGCTGGTAACTTCTATGGAGATGCTGAGAAGGACAAAGGTCTACAGACCAGCCAGGACGCCCGTTTCTATGCCGCATCGGCCCGCTTCGAACCCTTCAGCAACGAGGGAAAGACTC…
TCONS_00201863	LOC106588974			1.00292	2.32219	0.429033	0.000126521	0.0202062	0.447279	5.55974e-05	0.0018716	GTGCTCTGGACTCTGGACGGACCTCAACTTCACTGTTGATTTTTCCCACTGAGCTTCCAATTCCTTATCAGTTCAATCCCAAAGGCTCAGATAAGGACCAGTGTGTGTATTGGAGGAAAACATAGTATCTCGTAACAGAGGTTAACATTTAAATAGGGACTCTGGCCAGCGTGCAAGCAAGATTTGGTTCTGGGTGTCGAGATCAGAATCATTTTTTTTAGTTTATCCAGTTCCATGGTTCAAAGTGCTAATTTCTGTGTCGCAGTCTGGGTCCTTGAGCTGTTGCTCCTCTAAGTCTCATAGTCTTTTTTTAAATGTATTTTCTGTGGGCTTCATTTCTGTTACTGAGATAGGAGAGTGAAGAGGCGACAAGAAAGATAGCAAGTCAGAAAGGCAGTT…
TCONS_00044287	LOC106605437			1.23992	2.82441	0.435872	0.000163754	0.0242439	0.447703	6.72924e-06	0.000313541	GACTGAAGTCGGATATTCCCGAGTTCCCAATTGTTATGAATGCGTTATAAATGAAAATAGCAGACGCAACAGGGATCTGTAAACGTTGAAGAAGTATCTTAGATTATATCCTTGTATTTCCGTGTTTGTACATTAGCTGTTCCCGCACCTGGAAAAAGTGGAGAAGTGGTGTTTGTTGTCGTCAACCACCCAAATAAAGATCATCAACCATGTCCACCTCTATCACAACTGCAAATGGAGTTGTGGTAGTGACACAAGTGTTCCCCTTGGTGGAGAGTGGCAAGGCTTCAGTGCCACTTCTGAATGTCACTCCCCAAATCCAGAGTGCGCCCCCCGCTGTGCCACTGCCTACCACTAAAGTGTCAGAGATGACAAGGGTGTTCCTGCAGGTTCAGCCAC…
TCONS_00030397	rcn3	nm_002901	NM_002901.2 Homo sapiens reticulocalbin 1 (RCN1), mRNA	1.00453	2.26935	0.438863	5.75538e-05	0.0118915	0.448941	9.42685e-07	5.69046e-05	ATCGAAATCAGTCTCGAACTCCGTTAATCCAATATCCTCGTTTCTATTGGTTACTTTTCTTGTCAGCGTGTCTGTGAATGGTCGACTGAGAAAGCGTTGCACCGCCTCCTTTATTGTAGAATTTAAAGAGGCAGGGAAAGTGCCAACGCGTATCTTTACAAACCCAGAAAAAACCGTGATTGAGACGTGTTGCGAACAATTGGACAGAAGATGCTGCTGCAGTCACTACCGTACCTCATTCTCATCCTCGGGGTGGTGGTAGCTGTGCCCGCTAAAGAGAAGCGTGTCCATCGCCATAGTGACCTGAGTGACCACGCCCATGACGACTCCACTGGTTTCCATTATGACCACGAAGCCTTCCTGGGCAAAGAGGAAGCCAAGACCTTCGACCAGCTGACC…
TCONS_00201859	LOC106588974			0.576193	1.29626	0.441511	0.000261148	0.0329828	0.449693	1.79389e-09	2.08724e-07	TTAGGGCAACAAAGCACATTTGTGTCATGGCTCCAGGATGTGCCTGTGGTTGTCTGGCTTTTAACAGCTGGATGCAGTCTTTTCCCGGTCTGCTTCATTAAATAAAGCTGCGCACTGGAAAAGGAGCCTTTCCTGATCTTACAGCCAAGAATCATCTGAAATATGGTTTAGACCACAAGCCTCTGAGGAGTTATCTATCAGTATGGAAGACCTGTCGCCCGGTCATCAGGCACTGATTTGACCATTTCCCCATTCTTTACCAGGCAAAGCAACTGAGAACTGTTGGAACAGACAGTCAGTTGTTGGACTTTTCAAAGTGTTTGATATGGCTGGTCTGTCCCTTCTTACGCTACTGTACATCAATAACCATCATTATCTTGAAAGTTCAACATTCTGAAG…
TCONS_00159599	pagr1			5.43389	12.1788	0.444205	2.17424e-06	0.00119075	0.449995	2.18625e-12	4.5628e-10	GGAGTGTGGTAGGGGTACCTGTACCAGACTGGGAGACAAGCCAGGGCAGACCGTGAACAGATCGCCCGGTGGAATCCAAACAGCAGTGCAGCAGGCAACGGGAGTCGGTGTCATACCCACTTTGGAGAAGCTTTTACTTCTTTTGGCAGATTTCTTGTAGAAAATGCCAGTGGATGGTCGCTGAACAGCAGGGGGAAGCTTCAAGGCCTCTGGATTTGGGTGGGGTTACCTGTCATTTGTTGGGCTCAAAGGCCTCGACACCTCTCACTTCACACCTCAGTACTAATTGAAGTTGTATCTGGTCTGTCTCAGTTCCAGGTTGGATGGTGTCCTTGGTAGTGTTAATCCTTCCAGATGGAGACAAAGGTGGAGATGCGATGGAAGGAGAGGGGGAGATGG…
TCONS_00076536	LOC106612375	nm_021205	NM_021205.5 Homo sapiens ras homolog family member U (RHOU), transcript variant 1, mRNA	1.28672	2.90523	0.439246	0.000386457	0.0431397	0.451753	6.07141e-07	3.8471e-05	CCTCCAATGTGTAACAGATTGGAGTATTCAAAACCGAGAGAAGTGCCTGTTTTCAACTTTTTGCACACACTGATTATTAGTTCTTTGGCGAGCACAAGACTACTGCTTTGAATTCTAACAAATTTTAAAAAATGCTGTAGACCAACCTGTCTAATTGACAAATATATTATAGGCTACAGAACACATTTTCATGGTGCTCTCTTTATTTGCTCCTACTGGAGTAAGGAAAAGGTGTTCGTAACCAGTGCTGAATGTCACCTCCAGTTCCAATGGATTATAACCAGACCATGGCTCCTCCAGTGCCGCCGCACAAACCCAAAACTTCCCGGCCATTCGAGGCTCAGGAGCGGGTGTTGAAGTGCGTACTACTCGGCGATGGAGCGGTTGGGAAGACCAGCC…
TCONS_00046949	setd7	nm_030648	NM_030648.3 Homo sapiens SET domain containing lysine methyltransferase 7 (SETD7), transcript variant 1, mRNA	5.93572	13.0928	0.449353	7.8276e-12	2.45425e-07	0.452242	1.84364e-51	1.56008e-47	GGCATTACAAGGAATCTTGTTGATGAATGCTCCGTCTCCCCGCAATGTAATATATTATTTTTGTTTTCTTTCAATACCCGGTACAGTAGGTGGCGGCAATACACCTATAGGTGTATTCTGCTTAACACTTTAAAGAAGAAGAAGAAGAAGAAAAGAGCTGAGGGAAGCAGTGTAGTGATAGATGAAGTGCAGAATATTACAAAACCGACCGCCACACGTCAATTCTCTGCGCGTGCCATCCACGGCAAGGGCCACTATGGACAGCGATGATGATATGGAAGAAGTCGTTGAAGGCCCTCTGGATGAGGATGACCAGCCTCACGGGTTCTGTACAGTCACCTTCTCCTCCAGTGATCGCTTTGAAGGACATTTTACACATGGAGAAAAGAATGGGAAGGG…
TCONS_00162661	maz	nm_001042539	NM_001042539.2 Homo sapiens MYC associated zinc finger protein (MAZ), transcript variant 2, mRNA	1.74971	3.87764	0.44736	1.86636e-08	4.45846e-05	0.453215	4.69015e-16	1.73242e-13	CAACGGCAGACATCTATTTTTGACGGTCTGAGAAATACTGTAGTTAAATGTCTGTCGGACGAAATCCCGAGTAGGAGGGGGCAGAAAGCATGTGCTCCGGGAGGGAGACGGAAATGAAAGGGGGTGTCCGAAGAGAAATCCGATCCCTTTAAGAGCAACTGTGACATAGTCGTGCGAGGAATAGGAGAGGAGGGGGAGAAGAAAGAGGAATTTAAAAAGAAAAGGAAGAAAGAGACAGGGAGGGAGGAGGGAGAGCGAGCGAGCGATAAAAAAAGAAAGATGACATCCTCGCATTTGAACAGCCGAGGTGGAGCGATAGGCTGCGGCCCGGAGCAAGCGCTCTTTGCCAGGGTCAGGGCTTGAATCCAACAACGAGGCTTCGACAAACACCCGATTGGC…
TCONS_00167770	LOC106580061	xm_011519223	XM_011519223.2 PREDICTED: Homo sapiens guanine deaminase (GDA), transcript variant X21, mRNA	1.81708	4.04374	0.445629	1.07209e-05	0.00359988	0.453956	9.8798e-11	1.45281e-08	CGGGAAGGACAAGGCATACTCTCCGATAAAAGAGCACAGGACGTTATTTGACTGGCTATAAACATTAACCTCCGTCAATGTACAACTGTACCTGGAATACACACACACACGCATGCCTCCACTGCATGATTTTGGACAGCGTGCCCTTGTGGGCAAGGTGTGTATGGATACAAACAACTTTGTCCCACATTACAGAGAGACGCCAGAGGAGTCCCATGATGAAACCAACAGGTTCATTAGTGAGATGTTGAAGAAGAAGTACCCCCTTGTAAGGCCGGTGGTGACCCCACGCTTCGCCCTGTCTTGCTCTGCTGCCCTGCTGGGTCACCTGGGAGAGATCGCCCAGAATAACCACCTGCACATCCAGAGTCACATCAGTGAGACGAAGGAGGAGGTGAA…
TCONS_00122561	LOC106568929	nm_014445	NM_014445.3 Homo sapiens stress associated endoplasmic reticulum protein 1 (SERP1), mRNA	5.34792	11.7866	0.450288	7.86806e-08	0.000116529	0.454004	1.38721e-32	2.58248e-29	GTGTGGGCGGGGTTAAGATTTGTATACGTAGACATTTGCACTGCTATTATTCTTCCTTTTGAAAAAGTGGCTACTGTAGACAAGAGCCAGTAGTACATAAGTGAGACATATTAACCATATCACTCACATTCCTGACTTTTTGTAAAAAATAATTAATAACCTACTTATTTGGAAGATGGTCGCCAAACAGAGGATTCGTATGGCCAACGAAAAACACAGCAAGAATATCACGCAAAGAGGCAACGTATCCAAATCCACGAGAAACCCTCAGGATGATAAGGTAGCCGTGGGACCCTGGCTGTTGGCGCTCTTCATCTTTGTTGTGTGTGGATCAGCTATCTTCCAGATCATTCAGAGCATTCGGATGGGCATGTAGGATGACATGTCCAACCCATCCAT…
TCONS_00135363	LOC106572585	xr_245923	XR_245923.2 PREDICTED: Homo sapiens heterogeneous nuclear ribonucleoprotein A1 (HNRNPA1), transcript variant X1, misc_RNA	16.5272	36.9064	0.444085	1.18427e-05	0.0038932	0.45411	6.35642e-09	6.67797e-07	CAGCTAACCAATTGCTGAATCCAAGAGGCGTATCCGTCCCTATTTATTATACTGTTTTCTGTCCAGGCACGGTCGTCTCGCTGTCGCAGAATTTCTGTCCTCGAATAAGGAACAAGGGATCGGAAACTACCAGCAACAATGTCGAAGGAGGCCCCACGTGAACCCGAGCAGCTCCGCAAGCTGTTCATCGGAGGTCTGAGCTTCGAAACCACGGATGAGAGTTTGCGAGCACACTTCGAACAATGGGGATCTCTTACAGATTGTGTGGTAATGAGAGATCCAGCCAACAAGCGCTCCAGGGGGTTTGGGTTTGTCACCTATGCTGGTGTGAATGAGGTTGACGCTGCCATGGAAGCACGTCCCCACAAGGTTGACGGTAGGCTCGTAGAGCCGAAGAGG…
TCONS_00049849	LOC106606146	xm_017010834	XM_017010834.2 PREDICTED: Homo sapiens jumonji and AT-rich interaction domain containing 2 (JARID2), transcript variant X4, mRNA	1.09069	2.41569	0.448132	1.50386e-05	0.00464294	0.454541	5.21312e-08	4.36766e-06	TGGTACTGTATTCCTCGATACTCACCGCTGGGGCATATTCCCCGGTCTATCGCGGTAGGAAGACACTGCAGATAAACCCATGCCGTTACCATTACTAGCGGTGTCGGAGAGATAACTCGTCGTCTGGCAGACACCGCTGAAACGTGTTTCTGGATTTTGTATTGACATGTATTTTTATTTTTTGGGGGGGGAGCATTTTTTTGTACCTTTTAACTCCAGTCTGTGATATTCTTCAACACGGAATCTGCTGGGCCCTCAAAGCGTGTTTGATTTGTGCCTCGAGGATATCCAGGATACATTCCCTTTTCATTCGCATAATGGGAGATTGTCGGGTTCGTTGTTATGCATATGTTATAACGCCGTGATTTTGTGGGTGTTTAAATTTGTGTTTCTTGCCGT…
TCONS_00153802	dnajc12	nm_021800	NM_021800.2 Homo sapiens DnaJ heat shock protein family (Hsp40) member C12 (DNAJC12), transcript variant 1, mRNA	2.75416	6.07329	0.450587	5.81119e-07	0.000482656	0.454838	4.48794e-20	2.84181e-17	GATGACGTCAACCACAACAAAATGTATCGTGTGCGTATTTATGTTTAGCTGTGAAATTGACATTGATTGATATTAATTGAGCAAATTGCGCATTTTAAATCAACTAAAGCTATTAGCGTAAGCTGAATAATTTTGCAATATTCAGTGACATATCGTGATTCTTCTCTGTTTTTTTAGACTTCTAGCTGTGCCGCGCCGTTAAAATAAAGTCGACCTGGAACGCGCAACACCGCAGCCTTCAGAGCAGTCAGGCTAGCTAAATCAGTTATTTTCAAAGCTTATATAGCTAATATAAATCAGAATGGATAATATTTTAAATTGCAAACCAGAGGACTTGGATGATTATTACGGGTTACTCGGATGCGATGAGTTATCTTCGACAGAACAGATTGCCAATGA…
TCONS_00018974	LOC106575444	nm_080429	NM_080429.2 Homo sapiens aquaporin 10 (AQP10), mRNA	17.4224	38.9952	0.443722	2.23489e-05	0.00620665	0.454929	1.05461e-07	8.19408e-06	TGTGTGTGTGGTTGACGTGGATTTGATGAGGGGACAGGTTGGACACTGATAAAGACGGTAACTCGCTAGTAAAGGAGTGCACGGGGAAAGATGATGACGAACATTAGGTGACAGACAGGTGAAGATGACAGCTGTTATTGACTGAATGACACTTTTTATTTTTGACTTTGACAGTGTATGAATACCACTTTGACTCCAAGATTCTGCAGAAACCCGTTGGTCTGCGTGGGTATCTGATCTGCACAGAGCATCATACACACACATAATCTGTGTGCTGGCCAGGTGTAAGCTACAGGTTTAGGCACAGATGCGTATAGATGTGACAGAGGGACAGGTCCAGGCTAACAAACAGGTATTGGGGATGAAGGAGAGAGGGCAGGTACCAGACAAAGATCCCTG…
TCONS_00067202	LOC106610815	xm_024449353	XM_024449353.1 PREDICTED: Homo sapiens serine and arginine repetitive matrix 1 (SRRM1), transcript variant X34, mRNA	0.915314	2.03323	0.44595	2.19422e-06	0.00119647	0.455118	9.55399e-09	9.53167e-07	GAGGAGCCCTGTCGCGCGCTGTATCTTGGGGTTTTGTTAGCAGGTCGTGGACAACACTGTGAGCACGTCTTTCTCCAGACTCCACCAACACCCACTTTTACATCTTTCTCAACTTATAACATGGACGCGGGGTTCTTCCGCGGCACAAGTGCAGAACAGGACAATCGCTTCAGCAACAAGCAGAAGAAACTTCTAAAGCAACTGAAATTTGCAGAATGTCTGGAAAAGAAGGTGGATATGACCAAGGTGAACCTGGAGGTCGTCAAACCTTGGATCACTCAGCGAGTGACGGAGATCCTGGGGTTCGAGGATGACGTCGTCATAGAATTTATATTTAACCAGCTGGAAGAAAAGGTAATACTATTGACTCCAATTCCTCCCTGTTCTTGTATGTGCATC…
TCONS_00119421	LOC106569608	nm_004343	NM_004343.3 Homo sapiens calreticulin (CALR), mRNA	4.22917	9.47693	0.443538	0.000494999	0.0499037	0.45546	2.85376e-07	1.9735e-05	GTTTGAACCAATGAGAGGCAGACATCTGTTCACTCGAGCAACTCCGAAATTGCTTTCCTTTCCTTGTCATTCAATGAAATCACAAGACATTTCCTGGAAGAATCTCTTTTGAGGGCAACGTTTAAGCTTTAGGCGGTCAAAATGCAGGTCTTGGGATCATTCGCGATAATTCTGTCCATATTTTCTGTTCATTCTACCGTTTACTTCCAAGAACAATTCCTTGATGGAGATGCCTGGAAGACTCGCTGGCTGGACTCTAAGCACAAGGCAGACTACGGAGAGTGGAAACTGACAGCTGGTAACTTCTATGGAGATGCTGAGAAGGACAAAGGTCTACAGACCAGCCAGGACGCCCGTTTCTATGCCGCATCGGCCCGCTTCGAACCCTTCAGCAACGAG…
TCONS_00169472	b3glt	xm_011534938	XM_011534938.2 PREDICTED: Homo sapiens beta 3-glucosyltransferase (B3GLCT), transcript variant X4, mRNA	0.768903	1.73323	0.440165	5.00321e-05	0.0108377	0.455922	1.35032e-05	0.000565154	CTTTGTCCTCCAAACACGACGAGTTGAGTTTTTACCAAAAAGTTCTATTTTGGTTTCATCTGACCATATGACATTCTCCCAATCCTCTTCTGGATCATCCAAATGCTCTCTAGCAAAATTCAGACGGGCCTGGACATGTACTGGCTTAAGCAAGGGGACACGTTTGGCACTGCAGGATTTGAGTCCCTGGCGGCGTAGTGTGTTACTGCTGGTAGGCTTTGTTACTTTGGTCCCAGCTCTCTGCAGGTCATTCACTAGGTCCCCCCGTGTGGTTCTGAGATTTTTGCTCACCGTTCTTGTGATCATTTTGACCCCACGGGGTGAGATCTTGCGTGGAGCCCCAGATCGAGGGAGATTATCAGTGGTCTTGTATGTCTTCCATTTCCTAATAATTGCTCC…
TCONS_00051070	akts1			0.415754	0.900118	0.458412	2.29405e-05	0.00630606	0.456576	4.95852e-11	7.86284e-09	GAGTCTAGGGGAGACTATTCTTGAGATGAAGAATCAGACAAAGAGGGATAAAGAAACAGTTAGAACTAGAAAAACGCGTGCAACAGACGAAATAAGGAACTGAATGTGTAACACCAGCAACATTTTCATTTATCTCTCCCCTAGTTCTCTCAGGCACACGGACATTAATAATATTAAACAATCACCTTGTGCCTCTGAAACCTGCTTTATAACAACTAAGGATAGTTTTATTCTTAGCTTTAACCAAACCACCAATAGAAAAAGGATCCTAACGTTTCCTCAGATTAGCCAAAAACACAGCAACACTACAGCCTACAATCCAGTGAGAAAAAAGGTAAACTTATCACAAGACTTGTTGACAAAAATATATAGTATTTAATATCAAACTGCTGGCTGAGT…
TCONS_00125474	rpc7l	nm_032305	NM_032305.2 Homo sapiens RNA polymerase III subunit G like (POLR3GL), transcript variant 1, mRNA	1.51874	3.43369	0.440298	0.000167534	0.0246322	0.458812	6.50791e-05	0.00214128	AGCATTTAGCAACATACTCATCCCCATGGCTGGAAGAGGCAGGGGTCGTGGAAGGGGACAGATGACCTTCAACCTGGAGGATGTGGGCATAGGAAGGGGGGACAGCCTTCCCCCCACCACCTTTAAGCCCTCACCCCTCTTCCCTCCCATGCCAGTCCAGCCTGTGCCCCTGCAGACAGGAGAGGAGGTGGAGTACATGCTGGCTCTGAAACAGGAGTTGAGGGCCGCTACCAAGACCCTGCCCTTCTACATCAGACGGGCTGCTCCCAAAAGAGATGTCAATCGTTACTCTGATAAGTACCAGAGCGGAGAGCCCAAGGACAGCGCCATCGAGTGGAGCCCAGACTGGAGCAGATTGCCTAAAGAGCTTTGCATTAAAGTGAGAGAACCTCAGGGTAA…
TCONS_00185639	LOC106584560	nm_003941	NM_003941.3 Homo sapiens Wiskott-Aldrich syndrome like (WASL), mRNA	0.382067	0.838472	0.450667	1.07916e-05	0.00361202	0.458979	4.96533e-07	3.21407e-05	TCCACTGGGAAATAGGGCTAGACCATTCCATCCTTCGTGATATTTTGGGATCCTCATTATATAGTAACACCAGAACATTTACAGACGACATACAAATATATATTTTTTAATGCAAATTAATTTATTTCGGAAGAGGGGGCCTTACTCTTTCATTTTTATATAATTTTTTGGTTTCTCCACCCCCCCTCTTCACTGGAATGGTTGTTCCTTCACACTGCCTACCGTGCCATGTTGGATGGATGTAACGTTATCGATGTTGCAGCTGGAGTTACGAATGAAAGTTTAGAATTTGCCCTCTGCAGAGATTGGTGTTCCCACAGATTCTTCGAGGACCCTGGGGCATGGTGACGTTATTCAACAACCGGGATCCAAAAATATTTCATTTTGCAGGCCTCTAGC…
TCONS_00164156	LOC106580033	nm_000170	NM_000170.2 Homo sapiens glycine decarboxylase (GLDC), mRNA	8.18963	18.0679	0.449945	1.75429e-06	0.00106031	0.459071	3.88915e-09	4.24894e-07	ACATTATCGTTTTAGTGAGTTAAAAATGCAAAGCTGTGCAAAGTCATGGGGGATCCTATTCACCAAGTCTGTGAATCCCCATGCACCTTGCAGACACATTAATGGTAAAAGCCGTATCTTTGGGAAACAACAGAATAGAATCCAAACACTTAATGCTTGTGCAACTGTACGGGGTCTACGGACTTCTACAGTCTATGCGGCTTCTAGACAGATAGACAGAATACTGCCGAGACACGATGATTTTGCAGAGAGGCACATTGGCCCAGGTGAAAGGGACAAAAGGGAGATGCTGAATGTGCTTGGACTTGAGTCGATCGCCCAGTTGATAGAAGATACAGTTCCAGAATCCATCCGTATTCAAAGAAGTATGAAAATGGATGATCCTCTCTGCGAGAATGA…
TCONS_00119422	LOC106569608	nm_004343	NM_004343.3 Homo sapiens calreticulin (CALR), mRNA	3.58696	7.88705	0.450944	0.000153167	0.0231718	0.46017	3.54282e-09	3.89342e-07	GTTTGAACCAATGAGAGGCAGACATCTGTTCACTCGAGCAACTCCGAAATTGCTTTCCTTTCCTTGTCATTCAATGAAATCACAAGACATTTCCTGGAAGAATCTCTTTTGAGGGCAACGTTTAAGCTTTAGGCGGTCAAAATGCAGGTCTTGGGATCATTCGCGATAATTCTGTCCATATTTTCTGTTCATTCTACCGTTTACTTCCAAGAACAATTCCTTGATGGAGATGCCTGGAAGACTCGCTGGCTGGACTCTAAGCACAAGGCAGACTACGGAGAGTGGAAACTGACAGCTGGTAACTTCTATGGAGATGCTGAGAAGGACAAAGGTCTACAGACCAGCCAGGACGCCCGTTTCTATGCCGCATCGGCCCGCTTCGAACCCTTCAGCAACGAG…
TCONS_00130693	-			1.06299	2.34543	0.450747	7.10363e-05	0.0138446	0.460543	1.98935e-06	0.000108861	GAGCAGGGGGTCAGGGGAGTCCTCCTGAGGCAGCCTAGCTCCCCCCCAGACAGAGAGAGGTGTAACTGTCCCCCTACCAACCAGAGATCTAAAGAAAACCCTCATCTGTCAACATGAAGAAGTAGATGAAAGAAGGAGGTACTTGTAGCAGCTCTAGCAGAATTGTCTCAACACATGAAAAAGAAGAGAGGAGAAAAGAGGGATGAGAGACAAAGCGAAGGAGTTGTGGGCAGCACTTCTAGAACCCTCTGAGAAAAGAGGGAGGAGGAGAAATGAAGGGAATTGAAGGTAGAGGAGCACGCTGCAGCCCTGTCTACCCTCATGAAAGAGAAGAGGAGAGAGTGAGGGAAAGAGGTGTGGATGTTCTTTCTTGCCTTCAGTGGCCAGGGCAGGGTAACT…
TCONS_00085191	LOC106613767	nm_017797	NM_017797.3 Homo sapiens BTB domain containing 2 (BTBD2), mRNA	0.442988	0.975224	0.45033	0.000107179	0.0181035	0.460581	2.57653e-06	0.00013681	GAGTGAATCATATTTCTGCTCTCATTTTGGCATGTGTTTTGATAATGTACTCTTGGTTCTAAAGTGATATTACAACAATACTATTCGGCCTAACCCTGGGTGATTGTTTTTCTTCGAGGCTAATCATAATCAGTTATAAGTAATTGGACATACGATCTCTGTGATTAGTTTTACTTTGTCCCAAATAAACATCAATAGCCTATCTCATCTCATTATATTGGCAGCAAACCCTGCAGTGTTCTCCATCCAAAATGGCTGCGGAGGAGGAGAGCAATAGCAGAGCTCCATGTCTCAATTTCTCCAGTCCCGGACCGCTGGGTAATGCTCAGTCGAGCAACAACGCCCATTCCTCGCCCGCTACAAACGAGGGGTCAGCGGGTGCAACTGGAGGGGCACCAC…
TCONS_00054721	LOC106606371			1353.25	3026.85	0.443962	0.000320477	0.0378997	0.462368	4.71559e-05	0.00163356	TGGCTATAAAGGGGTTGTCAAATGTGAGGCTGAAACTTTTGGTAGAGACACATCTCTTCACCTCAAGACCTGAACTTTTGCTTACTTTTGGAATTTCAGTCATGGCATCTTCAGCACTCCTGATACTCCTGTTATATGCAACCTCAATTGGGACAACTGTATCAGTTAAAGATATGGAATACTACACAAGAGAAAGAGTTGAGAAATCTATTGAATCTTTTGAAAAGAGTTTGGAAATTGTTAAAATAATAGTTGAGGGAAAGGATACATCAGATTGGACTAGTGTACTTAAGAAAGTCTTAAAGTTCACGGCACGTTATGGCCCTGCCTTTGGTGGTTTTGCTGGTGCTGCTGTAAATTTTGCCCTGGCATTTGTCGGTCAAGATGACCCAGTGTTAA…
TCONS_00101810	LOC106566001	nm_020998	NM_020998.3 Homo sapiens macrophage stimulating 1 (MST1), transcript variant 1, mRNA	2.7174	5.95116	0.452779	2.84937e-06	0.00144971	0.462465	4.53187e-08	3.8559e-06	CGGCTCTGTTTGATTAAGCTTGTTACAAGTTCACTTGTGGGTGGATGGGATAAAGTCATTATTCACACTGATTTCGTAACTTTGGCTTTTCCCGTCCAGTAAAAACCACAATACATTTTTTTTTATCGGCTTCTTAATTTTTCGCCGTGTTCTACACTAATCAATTTTGTTGAAACACGACAGCCAGAGCCTAGAGGAACTCCAGAACTGACAAAAAATCCTCGTATCTGCTTCCATTCAGCATTGCTCTCATTCTTTACCATAGCCATGCAACTCATTCTTTCCTGTGTTTTCCTGGCATTTTGGAGGGGATTGGTCATAGGGTCCCGCTGTCCTCTGAATGACTTCCAGCGTTCCGAGGGAAGGGAACTGGTTCCTACCTCCTGGAACTCTGCACGG…
TCONS_00077493	LOC106612879	nm_001311199	NM_001311199.1 Homo sapiens chloride nucleotide-sensitive channel 1A (CLNS1A), transcript variant 2, mRNA	1.57911	3.45588	0.454044	0.000169177	0.0247866	0.46254	1.32323e-07	1.01124e-05	CACTAGTTTCCACAGCATCATAACCATCGCCTATTTCAACAATTTATCTATTTGAAACACTATCTCTGAGCTATAATAAAGAACCCTAACCTAAAAAAATAAGACCAATAAGCGCTTTAAAAAAAATAATTACGAGCCATATTTACTTTGTCGCAACTTATTTTCTTGGCGGGGATGCGTAGTTGTTAGCACTGAGGTATAATAAGAACGGTGACGTTAGCTACCTAGCAGTGAAAGCAGCGTGGGAGCTGGGTCGAGTAAATGCTACCGAGCAAGCTAATGGCACTAACGTTTCAGGGGAATGTCTACTAAATAAATATTCTGACTCATTAACTCTTCAGGCTATCGATAGCTATATCGTCTTTTTGTTTGTCTTGCCTGCACAGACATCTAACTATC…
TCONS_00176350	LOC106582750	xm_017005503	XM_017005503.1 PREDICTED: Homo sapiens RNA binding motif protein 5 (RBM5), transcript variant X1, mRNA	0.582416	1.29522	0.44629	0.00012781	0.0203159	0.462626	6.47915e-05	0.00213312	TTTCCACGTCCCCGCCGCAAAGCATCTTGGGAAGAAGAAGGTGCTGAAGACCAGTAACCATTTTTCCTGTGAAATGTGAAAGTACTTGAATTGTTTGCAAAACCTATTTAGCAAACAGATCATCATCGGGAATCTCTTACAGGTTTTTTAAAATTTCGTGACAACCATTGAAATGGGAGCTGATAAGCGGGTGAGTCGCACAGAGCGTAGCGGCAGATACGGTGGCAACAATCAGGGCCGGGGTGAGAGGCGAGAGCGAGGAGACCAGGAACGAGAGCACGCCATGCGCCGCTGGGGTGAGGAGAGACGCATCGAACGCTACGATGGAGGGGAACACCGGGGGAACAGAGCCAGTCCAGAGCAGAGAGAACGGAAGCGACAGAACAGCGATAGATCTGA…
TCONS_00129204	LOC106571981	nm_006275	NM_006275.5 Homo sapiens serine and arginine rich splicing factor 6 (SRSF6), transcript variant 1, mRNA	13.1346	28.2927	0.460515	1.31839e-11	3.67437e-07	0.463762	4.3095e-49	2.86527e-45	TGTATTCTCGCGACGATGATTCTTGACGTCACGTCTACATAAAACAACCGAACTCAGCGATTTCTCTTTCGTTAACGGCATTTTGTTATCAGTTGGAGAAGCCATCCGAGGATCAATAGTCATGCCCCGTGTCTATGTTGGAAAACTAAGTTATCATGCTCGAGAGAAAGACCTTCAGCGGTTTTTCAATGGCTACGGAAAGCTCATGGAAATTGATCTGAAAAATGGATATGGCTTTGTAGAGTTTGAGGACAATCGCGATGCGGATGACGCTGTGTATGAACTGAATGGCAAGGAGTTGTGCGGGGAGCGTGTGACCGTGGAACATGCAAGAGGACCGCGGCGCGACCGAGATGGATACAGTGGTGGCGGGGGTGGTCGAAGTAGTAGTGGTTACAG…
TCONS_00019709	dpys	xm_017013167	XM_017013167.2 PREDICTED: Homo sapiens dihydropyrimidinase (DPYS), transcript variant X6, mRNA	2.58736	5.63937	0.454952	2.73016e-05	0.00703086	0.465689	1.56405e-07	1.16748e-05	CTTACTGCAAGTTAATTTCTTTGTCACTTTCTACCAGACAGTTTTAACTTGCTCATGCTTGCCATCTGTGATCTGGATAAATAGAGTGAAACGTTTTTTTTTTCTGGAAGTAATGTCCTTGGGCCCTGCAATCCTCGTGAAGTTTGCTAAATAGTGTGAAATCTAGGCTATTTCCTGGGAATGTCTTTTTTTCTCTTTCTCTTTTTGTGAGAGGTGTGTCCACTTCTGAAATATTTGTTTGTTGTGTAACCCATATCTAACTGACATAGACCTATGCCCAGCGCTTCTAAAAGAGAAAGAAACAATGTTAAACCAAAGCAGGATTCTTATAAAAGGAGGGAAAATTGTGAACGAGGATTGTTCCATTATCAGCGATGTCTACGTTGAAAACGGAAGAAT…
TCONS_00162683	LOC100286610	nm_001317856	NM_001317856.1 Homo sapiens eukaryotic translation initiation factor 3 subunit C like (EIF3CL), transcript variant 2, mRNA	1.43515	3.13174	0.453789	0.000195032	0.0271352	0.465831	1.38802e-06	7.97039e-05	TATAACTTTGTTCAATATACCTTTTAACTTCTTTGCAACTACTTAGCTTAGCTACTTAGCTAACCCTTTCGCCTAACTTCTAACCCGTTCCTCCCCGTCTCTGGCCCACACTCCCGTACAGTAGGTGGCGGTAAGGCACCATTGGATGTCAACCGCCGATACACGCCACAGAAGCTGTTTTGTGAATTCTTCCCTCACTTTCTTTCTTGACGCAAGTGCCCGGAAGAGACTTTCCACGCTCTCAAATTTGCCCGTTAAATCGCAAAACTGGATTATAAATCATTCCCAAGTGATCAGACGCACCACAGGACGATTTTCAAAAGGACGTAGGTTGACGGCAGCCTTCAGCAATGTCACGTTTCTTTGCCACCGGGTCCGACAGCGAGTCTGAGGATTCCT…
TCONS_00129212	LOC106571980	nm_015478	NM_015478.6 Homo sapiens L3MBTL1, histone methyl-lysine binding protein (L3MBTL1), transcript variant I, mRNA	1.4779	3.20389	0.456622	2.98965e-05	0.00755179	0.466473	9.66671e-09	9.61321e-07	TGTATTCTCGCGACGATGATTCTTGACGTCACGTCTACATAAAACAACCGAACTCAGCGATTTCTCTTTCGTTAACGGCATTTTGTTATCAGTTGGAGAAGCCATCCGAGGATCAATAGTCATGCCCCGTGTCTATGTTGGAAAACTAAGTTATCATGCTCGAGAGAAAGACCTTCAGCGGTTTTTCAATGGCTACGGAAAGCTCATGGAAATTGATCTGAAAAATGGATATGGCTTTGTAGAGTTTGAGGACAATCGCGATGCGGATGACGCTGTGTATGAACTGAATGGCAAGGAGTTGTGCGGGGAGCGTGTGACCGTGGAACATGCAAGAGGACCGCGGCGCGACCGAGATGGATACAGTGGTGGCGGGGGTGGTCGAAGTAAGTACAATCTATT…
TCONS_00033172	-			8.26318	17.8448	0.459916	1.32802e-05	0.004238	0.466933	2.03419e-12	4.27418e-10	TACAACAGAAGGAAAACGGGGATGTTTTAGGAAAGAAATGTGTGTAACGTCTCTCTCTCTCTCTCAGATGAAGAAGCACATGCAGGATTTAACCAGTAAGATCTCTCGTAAAGGACTGAACCGTAACGAACTGTAACAGACTCCTCAGACGTGGCTCTGGGGGTGACAACAGAAGGCTGGGTGTTTTCTACATTCACACTGGTTTTCCTCAACAACAAAGGAAGTCTGCTTCATGCTTTCTTGCCACAGTGCTTCATAGTGTGGCGACGCTGGTGTCATGACAACCCTACGATGAACTGCTAATCTGCCTGTCTACACACACACACACACACTATATTTTAACACACACACACACACAACCTCCGTCCACATTGCTCTTTTGTAGACCACTTTAAAGAA…
TCONS_00148276	LOC106575500	nm_001193417	NM_001193417.2 Homo sapiens DEAD-box helicase 3, X-linked (DDX3X), transcript variant 3, mRNA	2.06433	4.46168	0.458284	5.3742e-06	0.00221348	0.46709	3.43234e-09	3.78542e-07	AAAATCTCGCTCTGGGTTCCTGCTTCTAGCTTCCATTACACCACGACACGCACCTTCACCAGTTAGTAAGCGGTGTCGGTATAAAGGCTTTAGACCACCGAACTATAGTGTCATGAAAATAAGCAAAAAATAATTTACAGTAATATAATATATCAACTGTGTCTTTAAGCTTCATTCATTCGGAAATTGACAAAAGAAGAAAAGACGAGCGAACCTAAGGGACGTCGACAAACCGGCAAACAAAGAGATCCCTTCTCGACGACAACATTTTTCCTCAATATTCTTTAGTTATGAGTCATGTGGCCGTCGAAAATTTACACGGTCTAGAACAGCAGCTTGCTGTCCTAGGCTTGAACAATGCTGACGGGCAGGGCGGAGGTACTGGCAGGACCTGTTACA…
TCONS_00134538	csde1	nm_001242891	NM_001242891.1 Homo sapiens cold shock domain containing E1 (CSDE1), transcript variant 4, mRNA	13.0226	27.8266	0.463675	4.49135e-10	3.41383e-06	0.467823	2.758e-24	2.70232e-21	TCGCGATAGGATCGCACTCGGATCACTACGTAATGTGCCGTGCTGCTTCTGGCGGCGCTGGTGACAGTGCTGAAAGCTGTTGGGTATGAAGTGAAACGGAACTGAATTTTTTTTGTACCATCCGCAACTGCTTCTTCAAGTTCAGATCACAACGAAGAAACAAATTCAAGAGAAACATCCCGAAACGTACAGTCGCAACAACTCAAGGAAAGGATCACTTCAAAGGAAAGTCTAGAAGCAACTAAACTAAGAAAACACCAAAGACACAAGATACACACCTGCCCAATCGAAACACACTCAAGAGAAGCAATCTTTCGCCAACATTGCAAAACCGTGAAGATAACTGATCTGAGACCAGAAGTTTGTGCCTACTCAACAGCTTTGACAAAGCACACGTCC…
TCONS_00181160	LOC106583637	xm_005247400	XM_005247400.4 PREDICTED: Homo sapiens Kruppel like factor 15 (KLF15), transcript variant X2, mRNA	0.999361	2.1862	0.451328	0.00014091	0.0217907	0.468053	7.30196e-05	0.00235591	GTAATATAGTACAACTACTCTGCCTCGCTGCTAGTTAGTCTGAACGGTTCTGCTAAGCAAGTCTCAAGGACAAACCATGCATTCGAGATAGAGATTCCCCATCAAATGCAAAGGAAAGACAATGCATTGGGATAAAAGAAGGGATTTGTAAATGCTTTGTTGAAAAAGTGGGTGTTTGTCTAGATATATCCTGGCTGGAAACCTTGGAATGAAAGACTTTTCCTGTCGAAGCATTCTTCTTTTTTATCCTGAGAGAGAACAACAGGTGTTTCTCATTTGTTTTCTGCGAAGCGTGACCTTGCTGTGGTGACCCCTTCTGGGGTTTATTTGTTGACAGTTTCCCGACAACAAGAGGAATAACCCTAACAAACTGTTATATCAGTAAGACAATTTTCAACA…
TCONS_00006541	cssa01h5orf63	nm_001164478	NM_001164478.1 Homo sapiens chromosome 5 open reading frame 63 (C5orf63), transcript variant 2, mRNA	0.862546	1.86674	0.459047	0.000304749	0.0367324	0.468055	2.32421e-06	0.000124765	TTTCCCTGTTTTGTCACGCCTGCTCGTCCGCTCAAAGAAGCAGCCTACCAACCTTCAGCTCTGGATAGACAACACACATTCACTCAGAAATAAACAGACAATGCATTTGGTCTTGCCAAGGACTCTCCACAGGACAAAGAGTTCTGCTCATCTGCTTAGAAGACTCTTCTCCCAAAAGTACTTACCTACTTTAACGCTTTTTACCAAGGATCCATGCCCATTGTGTGATGAAGCAAAAGAAGTCCTTGAACCATACAAACACAGGTATATTTTTCTGCAGGTAGATATCACACTGCCGGAGAACAAAGTTTGGTGGGACAGATACAAATACGACATCCCAGTCTTCCATCTGAATGGACAGTTTCTAATGATGCACAGAGTTAGCACTTCACTCCTGGA…
TCONS_00012083	LOC106563715	xm_006716253	XM_006716253.3 PREDICTED: Homo sapiens protein phosphatase 1 regulatory subunit 3B (PPP1R3B), transcript variant X1, mRNA	1.83482	3.97978	0.457191	0.000151917	0.0230246	0.468417	1.37258e-06	7.89632e-05	AGGAAGAGTAGCTGCTGCCGGGGATCCATAATAAATACAAATGGTTAGGTTGTTAAGACGCACGTGGCATTCCGACAATTTAACAAAAAAAACTACTATATTGGTGTTGTGCCAGTTGTTGACAAGCAAAACTGCCCTCTTATTTGCTAGAATGGTCCCGCCTGATCTTGCCTGCCTTCTATCTTTGAGGACATGTATTTCCATCGTTAGAGCGGTCATTCGACTATCTCTAGATATTCTTTCACCAAGTTGCCGATTCACGGAGCGCTCCTCCACCGCCCACTGTGATTGGCTACAGTCTATTCAGCCTCTTTCCTCACAAGTCCACCATGCCGATTGAATTGGCCATGCCGCTCTACCTGTCAAACGACGACTTCTGCTACACGAGGTCCCCGAAAT…
TCONS_00150287	LOC106576625	xm_011520927	XM_011520927.3 PREDICTED: Homo sapiens decapping mRNA 1B (DCP1B), transcript variant X1, mRNA	4.34641	9.27747	0.465207	2.59722e-08	5.92237e-05	0.468874	1.41792e-17	6.43819e-15	TGGCTCCCGTGGCTCTAGCTGGTGTATTTAGCCGTGGCTCTAGCTGGTGTATTTAGCCGTGGCTCTAGCTGGTGTATTTAGCCGTGGCTCTAGCTGGTGTATTTAGCCGTGGCTCTAGCTGGTATATTTAGCCGTGGCTCTAGCTGGTGTATTTAGCCGTGGCTCTAGCTGGTGTATTTAGCCGTGGCTCTAGCTGGTGTATTTAGCCGTGGCTCTAGCTGGTGTATTTAGCCGTGGCTCTGTGTCTGAGGGGACTGATGTTGACCTCGCTGCTGCACTGAACTCTGTTTTATCTGGATTTAGATTGGACCCTCCATTATGGCCATTGACTGACCTGTGACCTGTCTCGCTCCCTGCTCTGCTCTCTCTCTCTCTCTCTCTCTCTCTCTCTCTCTCTCT…
TCONS_00112855	otud5	nm_001136157	NM_001136157.1 Homo sapiens OTU deubiquitinase 5 (OTUD5), transcript variant 2, mRNA	1.71175	3.76025	0.451919	0.000147041	0.0224755	0.469868	9.07428e-05	0.00284217	TCCTGTGTCGTCAGATCTGTGTTGATGTTTTGTGGGGAATGGAGAGCTTGGAGGACGGGAAGAGGGAGACGGTTTGTTATTGTTCAACTAGCTAGCTATCCCCAGAAAACAAAGCCAATAACAGATGATATCGATATATTTTGTAACCTAAGTGTTTAAGGTCGAATATTGCACAAAAACGGACGGCCTTAACGGCAAAGTTGGCCTACTAACTACATTCTGGAAAGAAGGAATCGTCACCCCGTTGACCCCCTCCCTAACAGACAACCATGACGATTCTTCCGAAGAAGAAGCCGAACTCGAGTGTCGGTGTTTCGGACCACCCGGACGAGACTGACAGAAGGAGTGGCTCTGACCCACATCAACATCCACACGGAGGTCGTACAGGTGCAAGACCGA…
TCONS_00174428	LOC106581761	nm_032595	NM_032595.4 Homo sapiens protein phosphatase 1 regulatory subunit 9B (PPP1R9B), mRNA	4.33613	9.51743	0.452651	0.00034487	0.039717	0.472372	0.000235973	0.00625424	TCGTGTGGCGCGCTCGAGGGCGAGGGTTTGCGCGGCAGCGCGACAGGTCTGTGTCTGGAGTACAAGGAGGGAGGGAAACTATGGAAAGGGGAACGATGGCGGTGAAGAAATGACAAGTTTGGGAGTATAAATTTCACAAGAATTGCCTACTGAGGAGTCTTCCGCGCATAGGACGATGAAACAAGTGACCATAGGAGATGGCCACCACATTACGCATGATTTGAGGTAAGGGCGCCGGAGAATCTCAACGGGGCCCTTGGCACTGGTCGAGAGAGAACAACAATAGTGGAACAAGAAACAAGGAAATACTTAGTTATATCTCTTCTCAAGACACTCCCTGTAGGTCTTTCAAAATGATAAAAGCCGAGAGCAAAGGAGAAAGGACTCTGAGGAGTGCGT…
TCONS_00055220	LOC106606639	xm_005257126	XM_005257126.4 PREDICTED: Homo sapiens centrosomal protein 112 (CEP112), transcript variant X14, mRNA	1.0165	2.16621	0.46544	0.000156882	0.0235351	0.473211	6.63766e-08	5.4239e-06	TCCCTAGAAAGGTAGGAACCTAGGAAGAAACCTAGAGAAGAACCAGGCTCTGAGGGGTGGCCAGTCCTCTTCTACCCACAGAGAATGTAGTCACGTTACGACCAGGCCCTAGTTTTAGGCTATTACAGGCCAGAGTTCTTCCTGGTCAGGTCACATGGTCAGGAATAACTCCTGTAGATTCCACAAGCACCAACTCCATACCAAACCTCTCAGTTTGTCATTACAGCATGTCTGCCTACTGAACGTTCAGTACATGCACTGTGTGTGTTTGTGGGCATGGAGGAATGGCTAACCAAATGTTTTAAACTTTGTAATCAGACTATGGTTTTCTCCAGTGTAATTTAGCTCCAGACAGCCCTCTCTGTGCCCGACATAGGGAGGGCTGGTGTGTTTGATGTG…
TCONS_00046308	dnajc4	nm_001307981	NM_001307981.1 Homo sapiens DnaJ heat shock protein family (Hsp40) member C4 (DNAJC4), transcript variant 2, mRNA	1.64005	3.53783	0.45915	0.00028426	0.0348671	0.473844	2.78144e-05	0.00104228	CAGCGTTCCTTACTAAAAACTACCCTACCCAGACAACAATGTTGCAGACAGCGGCACTGCACTCTGTAAAAGACACTTATGTAACAACCCGTTCCCATTATTTTTTTGTTATGAAACGAAGAAAATGCAGTATTTTGTGACTGAGTGGACTCTCCTCTTTGTCCTGTTGCTGACCGCTGTCTTTTCAATGACATCCTACTGACTGAACGGTCATTTGTTTTGTAAACTCTATAGGCAACAATACTTCCCACCATGCAGTTGGAGGCCCAGCTGCGTCTTTGTCAGAGCTGTCTATGGTGCTGCAAGAGCGGACTGCGCCTGCTCTTTCAGAGCTCTGTGCACAGAGCGGCATTTAACCACTACGACCTTCTTGGTGTAAAACCTGATGCCACACTGGAG…
TCONS_00178931	oser1	xm_011528853	XM_011528853.3 PREDICTED: Homo sapiens oxidative stress responsive serine rich 1 (OSER1), transcript variant X3, mRNA	0.773184	1.66676	0.459881	0.000437155	0.0464822	0.474234	9.36939e-05	0.00291875	CAGAGTGTGTTGTTGCAGAGTCACTGCGAAGTGGTTCGTGTGTAAACAAGATGTTGGAGAAAGAAAAGTCTGGAACTAGCCAAGTCATCCACGTGAAAAGTAAACAGACGCAGAGTGCACCACCCATGGAGCTATAAAAGAACGGGTCGATCAGATCTTCTCCCTGTGTGATCACATTCCCTTCTCTGTCGGCTGTGTCATCACACACTCCACGCAACATTGTCCCTGACTGGGATATTTAGAATGCAACTCGAGCTGGGTGGCTGGTCACTACAACCTCCTCCCACTATGGAGGCAGGAGGAAAAGACTGTGAGGATGAGACCCTACAAACTGCCTTTAAAAAGCTCCGAGTAGATGCTGAAAGCTTGCCTGCCACGCTGCACGTCTGTGAGACCATC…
TCONS_00029500	cebpd	nm_005195	NM_005195.3 Homo sapiens CCAAT/enhancer binding protein delta (CEBPD), mRNA	12.4149	26.8778	0.458709	0.000145371	0.0222745	0.474316	3.03982e-05	0.00112461	AAATGGGAGCTAGGGAGACCACGTGATTCAAACTTGACTCTACTGGCTTGTCAAAGGGGGAGGTAAACCTTTGACGTAAGCAGAGGAAAGATACAAAATACACTCCGCGAAATACAGAGACTTCAGAGAAGTTACAGACCTTAATATACCGCCACTATTTTAGAATAAACCTAAACACCACTTAAAAGAAGCAACTGTGGGGGAAAGGGAAGAGGAAGCTCCAGTAATACAGAGTGAGCGTGATACATTGTATCAAGCTTGTTCCAACTACCTGGCTACTAAGTAACGAAATCTATTGACGTCCGATCCCACGAGGGCAGAAAGCAGAGTTCATGTGTGATATATACAGCCTGGATTCTCAGTGCGTGTCTCCACAATGCAACATGAGTTGGGCGATGG…
TCONS_00166393	LOC106581141	nm_001243281	NM_001243281.1 Homo sapiens activated leukocyte cell adhesion molecule (ALCAM), transcript variant 3, mRNA	5.12928	10.8377	0.469233	4.61061e-08	8.03111e-05	0.475175	6.23534e-14	1.67745e-11	GTTGCTGTAAAACCCTACCCTACAGAGCTTCCCGTCGTAGCTCACTCGACGCGCTCCCGCATTTTACCTGTTAGCCAAGCCAAGTGACAGAGCAGATGTTATACAACTGTAACTGAACACAGTTAGTGAATATCTCAGTATTTAACCCTGACGTTTACGGAAGGAAGTTAACTGATCGATATCAACGAACATATTATCAAACTTTAGGAACAGCGGAACAAGGATATCTGACATTTGCCAGGATGCACTTTTCCAGCTGTCTGTGTACCCTCCTCGTCGCGCTTGTCTACCAAGTGAGTGCTATGGATACTGTTATCGGCCTGTATGGAGAGACCGTTGAGGTGCCATGCAACAATGGGGCCCCCAAACCAAAGGACCTGTTCATAACAAAATGGAAAT…
TCONS_00131357	LOC106570873			1.9667	4.25429	0.458649	0.000231184	0.0304446	0.47624	9.12698e-05	0.00285469	ATTAATCTATCCTCAATATCATTACTCTATCCTCAATATCATTACTCTATCCTCAATATCATTAATCTATTCATAATTTCTTTAATCCTTAATATCTTTCCTTACTGTGTTTTTCTTTTCTCAGGAGAAAGCAGTTTTTGTGAATGTCACATAGCCACCATGAGGCCCACTGGACTTTCCATTTTCATTGTCGTCCTCTCAGCCTCTGTCCCGGGGTGCGGCTCCATGTGGCCTTACTCCACACCGGAGTGGCAACAGGTTAACAATAATCGGCCAAATGAAGCGGAAATTCACTTAGTGCTTGGGCCACCCGATGTCTTCACCACTGACCAAGCTTACATCAATTACGAAACTTCTTACTTCAAAGGGAAAGAAACTAAGGTGTTGGTTTTAAAATTA…
TCONS_00004064	LOC106612143			0.384889	0.807514	0.472445	1.59915e-07	0.000188751	0.476612	2.44136e-15	8.26353e-13	TATCCACTATGAAAAGGTTCTAGCTACTGTATCGCTCTGTCCTTCGACGCAACATGCTGAGGAGTATTTCTCTATAATAAAGAGACTGATTGGGAGGAGGAGACTAGAGCAGACCCAGAAGTTCTGACTGAACGGACGCACATTTGATCGCCTCAGGACGGCCATTTACTTTGTACTGTTATAATTCATGCTATGAATTCCTGTGATTTCATTTGGACTATTTACCCTCATAGCAAACAGCTGGCAACACAATCCAAGCAATGTTCACACGGCCTGTTCACCCACGGAGGCAGAGCTGCCGCTGCTGACAGTCACTTAGGGGCAGAGTACTCTGGTGACATGAAGCCCGGCGCTTCCTCTCAACTCCTGGGAGCCCGCGTGGGGAAGAAGTCCCAGTGG…
TCONS_00014456	LOC106575702	xm_011537476	XM_011537476.2 PREDICTED: Homo sapiens coagulation factor VII (F7), transcript variant X4, mRNA	1.07402	2.32659	0.458734	0.000454357	0.047563	0.478547	0.000446132	0.0105559	CAAACAGTCAGCTACAGTACCTGGAATGCTGAGAGGCTGTGATATACAGAATGAGGTATTCAGGTTTTACACAGCAGGTTCATTCACCATAGCCTTCCCTGTCCAATCACAGTCATTTACTGGGTCTATTCAAAACTGGAAACTTCACATGCTCATCAGACGGAAATTGGAAAAACCGCCTGAACAGCTCACTGATTCCTCAATGTATCCCAGTGTGTGGTCGTCCTACAGTGAACCTCCCAGGATTTGGAAGGATTGTTGGGGGGAAAGCCAGCTCCAGCTGGATCCTTCCCCTGGCAGGTGTTGCTGAGAGCTAATGGTAGAGGAGGAGGGATAGTGATCGGGGACTGCTGGATCATGACTGCAGCACATGTCCTGGATCAATATCCCTGGTGGTTT…
TCONS_00055577	LOC106606839	nm_001304349	NM_001304349.1 Homo sapiens protein kinase cAMP-activated catalytic subunit alpha (PRKACA), transcript variant 3, mRNA	1.90547	4.04548	0.467672	0.000479002	0.0489601	0.480372	4.92118e-06	0.000239829	GAGTTGTTGAAACGAGAGCACAGCACTGTGGACTTTGTTTGTTTGGCTCTGGACTACCAGGGGCTCTGGCTGCGGAGTGAGCTCTGCTCTATGCCAGGACACAAGACAGACAGATGAAACTGGGAAGTGAATGTAGAAGGTGAGAGAAGAAACCAAGGAGGTTGAAGGTTGTCTGGGTTTCTGGATCTGAATGTAATGGGAGAAGGGGCGATGAGCCAACCACTGTGAGGAGGAACGAGGAAGAAGAGGCACGTTGCGAAGTAGAAGTGACAGGGCTGATGTCAGGCTCAGACAGCCACAGGAAGAGCTCCAGGAGGCATGGTAGCAGGAAGAGGGAGTCTGGGCCCACCTCTGGCTCCGGGGCTGCAGAGGCTGCGGTTGCAGCACCAGAGATGCCCA…
TCONS_00032566	LOC106601778			7.10234	14.8364	0.474878	5.43863e-08	8.97482e-05	0.480629	8.90737e-13	2.00754e-10	CGTCAAGAGTATAAGAGCTCAGCTCAGAGAGGACATTTGCTGAGAACCCAGAGTTGGGCTACAAGACATTGTAGGCTACCAAGAGTTGAAATGGGTCTTCCAGCCTTGGGTCTGATACCGTTTTTGGGGCCCCTTGCGTTTCCGGTAGCTTTGGGAACAGCCGCAGTAGGGGGGTTTATATTGATTAAGGCGATTCATAAGAAACCTTCGTATCATCCAGGAAGTCCCAAAATAACACGTTTCGTGACGGTAAAGTCAAATAAAGCTTCTGGAAATGAACCCACTAGAAATGCTGCCAGCAAGAAGACAGAAGGACAGCGTAGCAGTGATGAAACTACGATCATAATTGCTTACGGCCTTGGATTTGTTGACACTTACAAAAATGTTAAAAAAGGTAGA…
TCONS_00134333	LOC106572073	nm_001243186	NM_001243186.1 Homo sapiens Pim-1 proto-oncogene, serine/threonine kinase (PIM1), transcript variant 1, mRNA	0.874886	1.87757	0.462632	0.000390444	0.0433926	0.480747	0.000268389	0.00695883	TTCCCCTGCCCTTCCTCAAATTCAAAGAGCCGGTGTCCTAGCAAAACGTGAGGAGCTGTTTTTCTTTTCATTTTACAATTTGGCTTACTGTTTACAAGTAATTGTACAGTATATCAACAGTCATATTGTATTATTAGGCTACTCGATATTTCAAATCATTGGATACGGAGTCGTTTACGTTAAAGGACCAAATAACGAGTCTTCGCAAGACCCGGATGAGACGAGGATTGGTGCCGCATTTTTTTCCTACAGCAACGTGGGTCACGCGCCAGATATAGTTCAACTGGATACCACATCGGAATATTTGCAGAATAAATCGTCCAATTTCGTGGATTACAGGAATGCTGCTGTCTAAATTTAACTCATTCGCTCATATCTCCACCGTTGATATGCCGGCGA…
TCONS_00217932	gckr			2.13698	4.50683	0.470337	7.62632e-05	0.0144808	0.480992	7.43052e-07	4.58957e-05	GAGAGAGAGAGAGAGAGAGAGAGAGAGAGAGAGACCTTTGTCCATGGCTTATGTTTAGCGTTGCTGTGTGTGTGAGAGCAGAGAGAGGGAGAGAGAGAGAGAGAGAGAGAGAGAGAGAGAGAGAGAGAACAAAAGAGATAGACAGACAGACAAGACAGACTGACAGACATTTAAAACACTGGAACAACCCTTCGTCTTTTGACCTACAGCATTCTTTAACAATGGCGAAAAGGGACTTCAGTGAGATCTCAGACACGTGCAAGTGGGAGTTGCCAGATTACGAGCCATGGTCTCCTGTGTCGGAGAAGTCCAACCCCCTGACTCGTGACATCGACAAGGCCTCGCCCAATCATATTGTCCGTCTGCTGGCAGCCTGCGACGCACAGATGTTCCAAAAGG…
TCONS_00131351	LOC106570873			75.0193	158.098	0.47076	6.24606e-06	0.00247504	0.48103	1.72902e-07	1.27629e-05	AAGGACAACTCATTCTTTGCCCTCCATCAACCCGCAGCAGAGCAGCCTCCACCAGCTCCCTCAGACCCCTGCGCTTATGGAGGCCTGGATTTGGACTACGTGATCCGGAACTACCGCTACACCATCCACGGTCATGGGGGGGATGACATTTTCTTTCTCGGGTCTCAGGCTTCGGTGCTCTCTGGCGGAAAAGGGAAGGACCTTTACGTCTTTCCCACAGACGGAAGCATTTCCGAGATTGACAATTTCTCCCACGATTTGTTTAAGGATCACCTGTTGATAAAAGCACCTTTCAGCCGCATTGATTGTATCCGGAAACAAAACGATCTTCTCCTCGTTTACGGACAACAGAAGAAGCACCAGATCACCATTCGGAACTGGTTTAGCCACAGCAACGTT…
TCONS_00206958	ogfod3	nm_024648	NM_024648.2 Homo sapiens 2-oxoglutarate and iron dependent oxygenase domain containing 3 (OGFOD3), transcript variant 1, mRNA	1.50047	3.12875	0.47505	1.2285e-06	0.000836665	0.481429	2.49309e-13	6.05904e-11	CTTTGAGGACATGTATTTGCATTGTTAGAGCGGTCACTCGACTATCTTGTGCATATAATAGATCGTATTTGGCCACACCCACGAAACGGGAGCAAACGTACCTCAAAAGTTGATGAAGAGTGTGCACCGTTTGGTGGAAACGTGTTGTTCAGTACATACCGTCGCGCAACATAGCAAACGATGAACGCACCCAGGCTACATCGCACGAGCGACTACACACCCATCAATGTAAACAGATTGAGGTGCTGATAGTCAGTTGATTGACTTTGACTTGGCCTGCAGAGCAATAGACTTTCGTGATGTGGTCCAATTAAAACGCAGGTTTCATTCTTCAGGAGCCAACCAGATGGACTGTTACGCATTGACCAGGAAGCAATGCCGAGTAGTGGTAATCTGAAA…
TCONS_00206520	LOC106589306	nm_000151	NM_000151.3 Homo sapiens glucose-6-phosphatase catalytic subunit (G6PC), transcript variant 1, mRNA	35.0354	73.8926	0.469536	2.53623e-05	0.00673188	0.481608	2.62333e-06	0.000138584	GGTTAGGGAGTGTGTCTGCAACAACCTCCTGGAAGCAAACAAATGCCCTAACCTTGAATAAAGTCCAGTGGGAACAACAGACTGCATGACAGTCCTGGAGCTCAAGAGGACTGCTCCTGACCATTCTCCAATCCTCGCCCAGCTTTGGTGTACCTTCCCTGGGGACTGATCTGGATCCACACCACAGTCATGGATCTTTTCCACAGCTGGGGGGTGGAGGTGGCTGTCCATCTGCAGACCCAGTATGGGCATTATGAGGGCTGGTTTAGCCTAGCCTCTACAGTGGCTGACCTGCATACCACCTTCTTTTGTTTCTTCCCAGTCTGGTTCTATCTGCGTAGGGACGTGGGTGTAAAGCTCATCTGGGTGGCTGTCATCGGGGACTGGCTCAACCTGGTC…
TCONS_00019946	LOC106581223	nm_133468	NM_133468.4 Homo sapiens BMP binding endothelial regulator (BMPER), mRNA	1.51923	3.14414	0.478538	8.38876e-05	0.0154831	0.48262	5.62745e-17	2.3702e-14	TGTGGTGCGCCCCGTCAATGCGGGTGGAGGGAGATCAACAATTGTGGGATAACGCTTGGTCCGCGGGCAGCTCGAGGGGCGCAGAAACCCCACCTTGATACAAAGTGGCCTGAATTAGTGCATTTTCGTTGTTCCATTCTGCGTTTCACCCTGTTTTGCAGCGTGGCGGTGTTGAGAGAGCGCAGCAGAGATGAACAGTAAAGACAGGTGAATCGCATGTTGTGTATCCAGGCGTGTTTGTAGTGAAACGAGATCCAGCCTCGAGATTTGATTGCAGTAGGTGGTTCTCTCACAGCGCGGTATTGTACAGAGTGTTTCAGTACCAGAGCTGCAGCCAGCCGGGAGCAGCGGGCAAGATTGTACTTCAAATCAGTCGGATTATTAAACCCACGGCAACAA…
TCONS_00131356	LOC106570873			69.4268	145.155	0.474359	3.57552e-06	0.00164862	0.483833	4.92737e-08	4.15444e-06	TGTTTTTCTTTTCTCAGGAGAAAGCAGTTTTTGTGAATGTCACATAGCCACCATGAGGCCCACTGGACTTTCCATTTTCATTGTCGTCCTCTCAGCCTCTGTCCCGGGGTGCGGCTCCATGTGGCCTTACTCCACACCGGAGTGGCAACAGGTTAACAATAATCGGCCAAATGAAGCGGAAATTCACTTAGTGCTTGGGCCACCCGATGTCTTCACCACTGACCAAGCTTACATCAATTACGAAACTTCTTACTTCAAAGGGAAAGAAACTAAGGTGTTGGTTTTAAAATTAAACATAGACCAAAACGGTCAACCTACATTTCAAGAGCTTAGCAGGCCAAATTGGATGAGCGATGAACTTATTCAGAATGCTAATAGAGTCAAGATTACCTTGATTTC…
TCONS_00182672	LOC106584294			4.56717	9.68739	0.467777	0.000448885	0.047229	0.483842	6.62602e-05	0.00217094	CTTTGTTTACCTTTGTTTATCTGTCGGCCCTAGCCCCGAACTCAGGCCCTGTGTGTAGTTAACCGACCCTCTCTGCCCATTCATCGCCATTTTACCTGTTGTTGTTGTCTTAGCTGATTAGCTGTTGTTGTCTTACCCGTTGTTGTCTTAGCTAGCTCTCCCAATCAACACCTGTGATTGCTTTATGTCTCTCTCAAATGTCAATATGCCTTGTATACTGTTGTTTAGGATAGTTATCCCTGTTTTAGTTTACTGCGGAGCCCCTAGTCCCACTGTACATGCCTCAGATACCTCCTTTGTCCCACCTCCCACACATGCGGTGACCTCACCCAGTATAACCAGCGTGTACAGAGATGCAACCTCTCTTATCATCACTCAGTGCCTGTGCTTACCTCCACT…
TCONS_00176685	LOC100136421	nm_007346	NM_007346.3 Homo sapiens opioid growth factor receptor (OGFR), mRNA	2.44039	5.05095	0.47879	3.42312e-07	0.00031919	0.483884	4.93245e-15	1.59417e-12	TATTGCGCCAGTGTTTCGATTTACGTTGAGTATAGAAGCTAGTGACACGAAGAAACGAAAGTGAAAATGTGAACATATTATTCGAACCCGAATGCAAGATATCGTGGTGGCTCTCGTCATTTAGTTAATCATAAAACTAATATTTGTTACCTTGGAACATTTTGTGTAGGCTACAGCGTAGTCCTACATTATCTTATGCGCCGCTCCGGAGTTAGTGGTCTTCTAAGGATAATAGGAACAGGTCTGCGAGCAGCGCTAAAATTGTCAGCTAAACTCAGACGACACATGTCTAGGATGTTTCCCGGGATTGAATGTTTTAGGCACAAACGCACTTTATTACTGGTTCCAGTTCTCGCCTACATGGGCTTACACTGGAGGTCGTTCATACCAAATTGTTGG…
TCONS_00120133	LOC100136485	nm_001958	NM_001958.3 Homo sapiens eukaryotic translation elongation factor 1 alpha 2 (EEF1A2), mRNA	4.32145	9.02067	0.474694	3.18851e-05	0.00787955	0.484451	1.71357e-07	1.26589e-05	TTGAGGGTTCGAGTAGGGAGGGGGAAGGGAAGCGGGGACGCAACCCAGTCTAGCCACCTCCCAGTGTATAAAAACTCAAACTCAACCAGCATTCTTTCTCTTTTTGTTACCTGGGTAGGGGCATCAGCAGTGGTCGAGTGAGCGCACAGTAACACCGAAACGAATTAAGCAACCATGGGAAAGGAAAAGATCCACATTAACATCGTGGTCATTGGCCATGTCGACTCCGGCAAGTCAACCACCACAGGCCATCTGATCTACAAGTGCGGAGGCATTGACAAGAGAACCATTGAAAAGTTCGAGAAGGAAGCAGCTGAGATGGGCAAGGGCTCTTTCAAGTATGCCTGGGTGCTGGACAAGCTGAAGGCTGAGAGGGAGCGTGGTATCACCATCGACATT…
TCONS_00118585	LOC106569226	nm_005885	NM_005885.3 Homo sapiens membrane associated ring-CH-type finger 6 (MARCH6), transcript variant 1, mRNA	1.07843	2.27503	0.470308	0.000101987	0.0174823	0.484936	3.75837e-05	0.00134397	AAGCATACTAATAGTTGCTGCGCACTTGTGTTTTTAGCGTAGCTAGTCTAGCCTTCTAGCAGTAGTAGTGCCATGATGAAGTGTGCCCAATAAATAGCTTAATTGTGTCACAACGAGGAATCAAATAGACAGGTTACATTGTATTCCGGGGATCGTTGGTGTTCGAATCGAACATCATTCTGAGATGTTATGTTTGTTTTATTTCGCTGGCAGCTGGGCATTCCACCAACTAGTCAGACGGTGTTTCGTGTTGTACTGACTGTAAAAGAGGACAGTGTGCGTCAGCATTCAAGATGGACACCGCCGAGGAAGGGGATATATGCCGGGTCTGCCGGTCTGAAGGAACCCTGGACAAGCCACTATATCACCCGTGTGTTTGCACAGGAAGTATAAAATTCA…
TCONS_00156702	naa40	nm_024771	NM_024771.3 Homo sapiens N(alpha)-acetyltransferase 40, NatD catalytic subunit (NAA40), transcript variant 1, mRNA	1.91864	3.97476	0.477709	3.55612e-06	0.00164572	0.485112	6.66766e-09	6.94691e-07	CTGAGAGGAAACGATGTTGGTCGGAGAAGAGGAAGAGGAAGAAGAGGAAGAGTGAGGGAGGGAGGAAAGGAGGAAAGGAAGAGGGAGTAGGGCCAAGAGACGTAATTCACCCCTTTCTCTTGGCGCCAACCTGGCGGAAAAAAGAAAAAAAAAATACGTTTTTTTGTCGTTTAGTGAACTTTAGTGTAATCAATCGTGGGCATATTATTTTGTAGCCAGTTGCGCTAGGTAGTTTGCTAACCCGCTAGCATTTTACATAATCTTGCCCCCTTTTTTTTCTTCTTCAAGAAACCACATTATTTTAGTGACTTAAGTTAGCTAGCTAGCTAGCAACAGCAAGACACAGCGGTCGTTTTAAAACAGCGATAATGGGGAGGAAGTCAAACAAAGCGAAGGAGA…
TCONS_00011764	LOC106561989	nm_000507	NM_000507.3 Homo sapiens fructose-bisphosphatase 1 (FBP1), transcript variant 1, mRNA	28.8389	60.2322	0.47585	1.1108e-05	0.00368547	0.485454	2.31768e-07	1.63591e-05	CGGCTCTTTAGTTATATTTTAACTTTACATACATTGAGGAACTCACCTGTCCTGGTCCCCTCTCAAGAACCTGTACAGCCTTCTAAGTCGCCATGTCTGACCGGGGCTCATTCGACACTAATGTCGTTACCCTCACGAGATTCGTGCTGGAGGAGGGAAGGAAGGCGAAGGGAACCGGAGAACTGACAACCCTCCTCAACTCCATCTGCACAGCCGTCAAAGCCATCTCCACCGCCGTCAGGAAAGCTGGGATTGCCAACCTCTATGGCATTGCTGGGAGCACCAACGTGACAGGTGACCAGGTAAAGAAGCTGGATGTTCTGTCCAACGACTTGGTCATCAACATGATTAAGTCCTCCTTCACCTCCTGTGTCCTGGTGTCAGAGGAGGACGAGAGGG…
TCONS_00073758	LOC106611127			0.345206	0.704263	0.486053	0.000123599	0.019875	0.486293	2.00714e-11	3.46621e-09	AGACACATCACGTACTTTCGAGGAAAATAGGCAGGTTCTCGACCCATACCCTGACTTTGAGAAGGGATTGCGTGATGGCTGATGAAGAGCGAGGCCCAACTCAGCGGGAAATCTGTCTCCCTCCAGCAGGTGGCGTTTTTTCGTTGTTTTGCCCACCAAGTTTTTGTATTGAGGTCAATGTGTATCGAATTTGGTCAACAACAAAAATGAATGGCTTATTTGCTACGTGAGGTTTATATTATCGAATATATGTTTCGTAATGCTTAAGTTGTCTGGAGTGTTCTGATATAAGTAGGATATGTGAAATGTCGGCAACTTTGAGAAAAAACACTATTGGAGTTGTCTCGATATGCCTATGGATATTCATGATAGGAGGATAGCCTCACCCTCTCCCCATTG…
TCONS_00084866	LOC106613622	nm_001025604	NM_001025604.2 Homo sapiens arrestin domain containing 2 (ARRDC2), transcript variant 2, mRNA	3.33498	6.88431	0.480853	4.06661e-06	0.00179267	0.486519	4.36605e-13	1.02886e-10	GGCACTGAAAACAGTGGTCGCTTTCTGGCCACACTCGTAAACACTAGTGGACGGCGTGACTCGCATGTGCTTTTTTCTTGTTTGTGTATGTTAAAGAAAAACCCATTCGTACTTGAGCATAGAAATTATGTGGTAGAAACATTGTAACAATATAAATATTACAGTGAAGAACTCAAATCCACCATCCCATGTTTTGAAGAATGACTTTCAAGACAATTAAACGTTTTAAACTGGAGTTGGACGAGCCGGACGATGCTGTGTATGCCAGCGGCGAGATAGTGTCAGGACAGGTCGTTTTAGAGCTCAACAGGGAGACGAAAGTGTACTCCATGAAGGTCATTGGAAGAGGGGTTGCCACTGCCCACTGGCTTGAGGATCACAGTGTGGGCATGAATGCAG…
TCONS_00187375	LOC106585586	nm_194294	NM_194294.2 Homo sapiens indoleamine 2,3-dioxygenase 2 (IDO2), mRNA	12.2595	25.5392	0.476625	2.48621e-05	0.00666969	0.486723	3.67047e-07	2.46436e-05	AGTTTGAGGTCTGGCTGAACTCTCACTTTGCATACTTACCAGATCATTCAAACTGCCCTCTTTCAGCCCCCATGGCCACTACTATCACAGACTCACAGAAGCCTTTCTCTTTGGACCCCTACCATGTCTCTGAGGAATTTGGCTTCATCCTCCCTTCACCCCTGGCAGAGTTGCCGCCATACTACCAGCCCTGGATGGACATTGCCCAGCATGTTACAGAGCTCATTTACTCTCACATGCTGCGCTCCCACATTCTCAAGATGCCCCTGCTGAACACCCAATTCCTGGAGAGCCACAGAGAGCTGCGTCTGGCCCACTTGGCCCTGAGTGTGATGACCATGGGTTACGTGTGGCAGGAGGGAGAGGATGACACAGTCAAGATGCTTCCCCGCAACCTGG…
TCONS_00132080	hsp90ab1	xm_024446421	XM_024446421.1 PREDICTED: Homo sapiens heat shock protein 90 alpha family class B member 1 (HSP90AB1), transcript variant X1, mRNA	105.429	218.169	0.479669	1.96564e-06	0.00113866	0.48707	1.51681e-10	2.16546e-08	AGAAGATCGAGGAGAAGTACATTGACCAAGAGGAGCTGAACAAGACCAAGCCCATTTGGACCAGAAACCCTGACGACATCACCATGGAGGAGTACGGAGAGTTCTACAAGAGCCTGACCAACGACTGGGAGGAACACCTGGCTGTCAAGCACTTTTCAGTGGAGGGCCAGCTGGAGTTCCGTGCTCTCCTCTTTATCCCCCGCCGTGCACCCTTTGACCTCTTTGAGAACAAGAAGAAGAAGAACAACATAAAGCTGTATGTCAGGAGGGTCTTCATCATGGACAGCTGTGAGGAGCTCATCCCAGAGTACCTGAATTTTGTGCGTGGTGTGGTAGACTCTGAGGATCTCCCCCTGAACATCTCCCGAGAGATGCTGCAGCAGAGCAAGATCCTCAAGG…
TCONS_00129404	LOC106572208	nm_004559	NM_004559.4 Homo sapiens Y-box binding protein 1 (YBX1), transcript variant 1, mRNA	39.535	81.3241	0.482297	4.39676e-08	7.82156e-05	0.488223	5.32745e-14	1.44574e-11	AGAGTGGGCGGGACTATGGCTGGGGATAGTCCACTGCATCGTTTTTCGTTCCTCCCAGTTCGATCGGCAACGGGAGAGAGGAAAGTTGAGAGCCCGAAGGCAGCAGCCCCCACCACCGCCGGCCCAGGTTACCATCTAGCACCGGGAAATACACTAGAGAGCCACCGCCGGCATTACCAACCAGAAACCATGAGCAGCGAGGCCGAGACACAACAACCGCCGGAGCCTGCTGTGGATTCGGAGAGCCCACCCAGCCCGCCAGCTACAGCTTCCGCGGGGGATAAGAAGGTCATCGCAACTAAGGTTTTGGGTACAGTCAAATGGTTCAACGTCAGAAATGGCTACGGGTTCATCAACAGGAATGACACAAAGGAAGACGTCTTTGTCCACCAGACTGCC…
TCONS_00182667	LOC106584294			7.61365	15.8632	0.477442	0.000323867	0.0381511	0.488496	2.55616e-06	0.000135869	CCTTGACCTGTCTATTGCCTGCCCCTGTTGCATTATTAACCCATTGTTAATTCGACGTGTCTGCATCTGGATCTTACCTTCATACCGGATAAATCCTAAAGTGAAGGTGGAGGTAGGGGACAATTATGGCCAAGGAAGTGCGTGTGCATGGACGTCGGAGGATCTGGCTGAGGAGAACACCAGGGCATTGGAGCACAGAGGCCGCTTGAGGGAGACCGCTAGATTGATGGCGGCTGAAGCGGGCATGAGTGCTTTGTCGATTGTGCTTAGTGCAGATTCTGGTGGGCGGACTGAAGGGGTGACGTCGACGCTGCGGGACGAGGAATCTGGGGCTCAGGATGTGAACAAACATGGCGGCGCCCAGTTCCCGATTGCGTCCATATCTATTAAGACCCTGAA…
TCONS_00159598	pagr1	nm_024516	NM_024516.3 Homo sapiens PAXIP1 associated glutamate rich protein 1 (PAGR1), mRNA	0.67523	1.39239	0.480908	0.000143572	0.022107	0.490049	3.46475e-07	2.33869e-05	AGTCACTCGCCCCAACAGTGCATGTGTGCTGGAGGCGAGCGAAAGCTTGGGAGAGAGGGGGGAGTGTGGTAGGGGTACCTGTACCAGACTGGGAGACAAGCCAGGGCAGACCGTGAACAGATCGCCCGGTGGAATCCAAACAGCAGTGCAGCAGGCAACGGGAGTCGGTGTCATACCCACTTTGGAGAAGCTTTTACTTCTTTTGGCAGATTTCTTGTAGAAAATGCCAGTGGATGGTCGCTGAACAGCAGGGGGAAGCTTCAAGGCCTCTGGATTTGGGTGGGGTTACCTGTCATTTGTTGGGCTCAAAGGCCTCGACACCTCTCACTTCACACCTCAGTACTAATTGAAGTTGTATCTGGTCTGTCTCAGTTCCAGGTTGGATGGTGTCCTTGGTAG…
TCONS_00118513	LOC106569257			12.864	26.3025	0.484548	4.05278e-07	0.000366989	0.490296	9.16199e-14	2.38217e-11	TGGGGGTAGTGCTTACCTGAGATAAGGGCTTAAAAACAGCAGCGTAACATTGTATTGCTTAGTTGTGCGAAGCAGAAGAGAGGCTCAACGAGGACAGAGGTGAGGTTTGGAGGACATGATGCAGGGTCTCTTGACTCTGTGGCTGTGTGCTGCTCTGCCAGGGCTCCTATGCGCATCGCCTCTGTTAGTAGAAGGGGACAATGATGCCTCCAAGATCTGCAAGACTGCACCGCACTGGGAGATCAAGGGCCATGGGGCCCCCATGAAGGAGCTGCTGGGAAATGTAGTTGTTCTGGCTCTGCTGAAAGCAAGCTGACACTTCTGCCGCACACAGGCCTCCAAACTAGGAGGCCTGCGTGACAAGCTGCTCCACAGCAACCTGACAGACGTGTCGTTCCT…
TCONS_00127395	LOC106571089	nm_002382	NM_002382.4 Homo sapiens MYC associated factor X (MAX), transcript variant 1, mRNA	1.40677	2.8864	0.483066	0.000441881	0.0467434	0.490428	1.19099e-07	9.20761e-06	GGCTGACAAACGGGCACACCACAATGCACTGGAGCGCAAGCGTAGGGATCACATCAAAGACAGCTTTCACAGCCTGCGAGATTCCGTGCCCGCCTTGCAAGGGGAAAAGGTTGGTAGAGAGCAATCTATCAAACAGGCATCCCGAGCTCAGATCCTAGACAAAGCCACGGACTACATCCAGTACATGAGAAGGAAGAACCACACACACCAGCAGGACATCGACGACCTGAAGAGGCAGAACGCTCTGCTGGAGCAGCAAGTGCGTGCCCTGGAGAAGGTGAAGGGTTCGACGCAGCTTCAGGCCAGCTACAGTTCATCAGACAGCAGCCTGTACACCAACCCTAAAGGCAGTGCTGTGTCTGCCTTCGACGGCGGCTCTGACTCCAGCTCCGAGTCCGA…
TCONS_00028658	LOC106598970			0.253993	0.516521	0.488035	0.000110965	0.0185431	0.490757	6.39571e-09	6.71167e-07	GTGTGTGTGCGTATGTGTGTGTGTGTGTGTGTGTGTGATGTTATCCTAACCCCTGACATGAAGTCAAGGAAGGAGTTCCCAGAGTGGGAAGTGTGGTGAGGCGGTTCTAAACTCCTGACCATGTTTACACCTCAGACATAATCCTGTCTTCTCACTTTCACACCATATTACGCTCAGGAGAGAAAACGTCTGGAACTTTACTATTTGGGCTGTCAATGTGTGCTACCTTAGCTCAGAAGCGGGATACTATCTTCACTACCACTGCCTCCGATATCTCCACTACCAGGGTTTGCCTCAGATATCTCCACTACTAGGGTCTGCCTAAGATATCTCCACTACCAGGGTCTGCCTAAGATATCTCCACTACCAGGGCCTGCCTAAAATATCTCCACTACCAGG…
TCONS_00124641	LOC106570108			0.213864	0.438245	0.483914	8.72504e-05	0.0158748	0.490919	3.46113e-08	3.03075e-06	TTCAAAGAGCGCGTCCTCACGCTAGTTTGCAACTCCCCTCTCTTCTAAAGTTTATCTGATTAATCGCGCCCGTGTAGGCGTGTTTTGCGTAAACTAAAAAATTCGTGCATTCGATTTGGATCCGGTCTCGATGCCACTAGATCTGACGGCCTACAGAATTTGACTGACAGTCGCGCCGGCTGCGTCACAAATAAACGTTGTGGATGCTGCTTCTCTCCCGCAACACAGGTGCCAAGATGGCGGCTTGAACAGACACTTTTTTTTTTTTACCGAGCTCTGCACAGTTATTACTATTACTGTTTTTATTTGTTCAAGGTATACGAACTTTCATGTGACTGGAATAAGAATTGGATAATTTATTTCAGCACGTCCATGCGAAGTCGTGACAAAAAAAGAAAG…
TCONS_00058403	LOC106608296	nm_017791	NM_017791.2 Homo sapiens feline leukemia virus subgroup C cellular receptor family member 2 (FLVCR2), transcript variant 1, mRNA	0.926865	1.90978	0.480755	5.95624e-05	0.0121413	0.491549	2.17044e-06	0.00011739	CAAAACCAACTGGCCCATTGAAACTTCGCTCGACGCGCAACAGAATGACATCTCCATACATGATTTAAAACAAACGTAGGGCTACATATGTTGAGTTTGAACTGCTTGTGAAAGTAGGCTACTGTTTTGTCAACTTCAGCACAACAGGAACAGGAAAAAGTGCGCCTATGCAGGCTACTTCTAATGTAGTCTATGAGTGACTTGTCTAGATTACCCTTTGCACAGCGAATTATTTAATGGTTGTTTAGCGAACTGAAACTTCACATTTTCATTTCAGGGAATGCCTTTGCTTTAAACTACTTTATTTGCTAACGTGGTATCAAATAGAAAGTGGTGTCGGTTGTAGTTTCTGATTGGTGGACTTCGAGAGGTGGTGTAGCTGGTTTGGCTTGTTTCCCA…
TCONS_00121083	LOC106570460	nm_000089	NM_000089.3 Homo sapiens collagen type I alpha 2 chain (COL1A2), mRNA	10.7569	22.1122	0.481473	1.82878e-05	0.00537136	0.491724	2.55082e-07	1.78523e-05	TATTATTCTAGCATCACGGCAGTAGGTTTCCAAGCTTGGAGTTATTCTAGTCACCACAACTGTATGCCTGCTTGAAGTAGTTAAAACAGGGCACTGCAGCACAAGGAGTCTGCATGTCTGCTTAGACATGCTCAGCTTTGTGGATAACCGGATTCTGTTGCTGCTTGCAGTAACTTCATTGCTAGCATCATGCCAATCGGGGGGACTCAAGGGCCCAAGAGGAGCTAAGGGGCCTCGAGGTGACAGGGGTCCCCAAGGTCCTAATGGAAGAGATGGTAAACCTGGACTCCCCGGGGTTGCCGGCCCCCCTGGTCCCCCTGGACTTGGAGGAAACTTTGCTGCTCAGTTTGATGGAGGAAAGGGCAGTGACCCCGGACCTGGACCAATGGGTTTAATGGG…
TCONS_00045268	LOC106605997			6.17118	12.8547	0.479176	0.000461882	0.048112	0.491859	5.01329e-05	0.00171498	TGAGGTGGGCGACGAGAACGAGAAGAGCAACATGGAATCAAAGAAAAGACAAGGAAGGCGGATGAAAAATGGAGACCATCTGCAGGACATTTCTCTGTTCCTTTTTAAACTCGTCAGAAGTTGTCCTTCATGCTACTTTAGAGTGTCTATTAACTACCATCTAACATGAGTGGATATTGAATACTTTTTGTTAACCTTGTCCATTCCTCTCTCTCAGTATGACCCTCCCTCGGGGGGTGTTTGTGTGTGGGATTAGAACAAATGTGTATGTGCCACCAGTATCGACCAATCGGAAAGTCCATAGCCTCTCTCTGTCACTCCTCATCATCCTCACTCTGTTACCCCGGTGACGGTATTATGCAGTGGTGGCGACCATAGCATTGACCAATCAAAAGTCGT…
TCONS_00063051	LOC106609106	xm_005261738	XM_005261738.5 PREDICTED: Homo sapiens cysteine rich with EGF like domains 2 (CRELD2), transcript variant X2, mRNA	3.22613	6.67017	0.48009	7.48793e-05	0.0142829	0.492247	2.46333e-06	0.0001314	CGGAAATACAAAAAAAATGTAGCTCCTTTTTTCTTCCTGCATGTAAATATTACTTTCGTACGCTTTGCATAGATATCGCTAGCTAATTTCCAATACATTGTGTATATGTGTCTAGACTCTGTGCTGTACGTTTTTAGGGATAGGAAGCTTGCTGGCAAGTGTCTAGTGTGTAACATTAACTATGATATGAAACTTCGAGTCATTCAACTGCTTTCCGGCAACTGTAGCTAGCCAGAATGTTATCAATCAATCAATTATTGTGGCTATTTTGTAGCCTAGCTTTTATTTTACTATCACAATGCACCTATGCAAAATACATAAAAAGCTCATGTAATACCTGCAAACAAATAGCTGATAACTTCAGTAAGGGATTGGACCGAACGAAAAAGCAGAACTTTG…
TCONS_00164029	LOC106580086	nm_002067	NM_002067.4 Homo sapiens G protein subunit alpha 11 (GNA11), mRNA	0.856382	1.74531	0.486109	3.44528e-06	0.00160628	0.492321	3.00743e-10	4.09265e-08	ACCGACCAGGAGTGAATGGTCTCTGTAAAAATACATGGAATTGATGAAAGGGAAAGGCTCAGGGCTGTACGAAACATGATCGTTTTTTCTATTTGTATTATAGGCAAACGTGGAGCGGAATAATCGACGTTTTCCTATTCATGAAGGCACACGGATGACGAGTTTTTCCGTTTTGTAAAGTAAACATGCGATTTGTGTTGCGTGTTTTTTCGTGTTGTTTTTTTGTTGTTGTTGCGAGTGAGAGATAACTGTATTCATGTCTAGCGGATTGGAATGAAAGTCCGCCATATTCTGCTTTACCACGCCCGGGAGTCGAGCTATTGGAAATAAAGCGGACACGTTTATTCATGTATTTTTTTTCATCAAACGGATGATATGATAGGACTATATTGGACGTAG…
TCONS_00021486	LOC106586974	nm_001355283	NM_001355283.1 Homo sapiens ribosomal protein SA pseudogene 58 (RPSAP58), transcript variant 1, mRNA	18.5878	38.0776	0.485204	6.38869e-07	0.000518601	0.492358	1.17939e-10	1.71532e-08	GTGGATTTACAGTATATAAGTACGTCACTTCCGATTCTCTTTCTCTTTTACCGTGAGGTACAGAACTCCATACGGCGTTGTCTCGTGCTTTTCCACATAACTCGTAACTTAGGAAAAGTGGTCACGATGTCCGGAGGTCTGGATGTGCTGCAGATGAAGGAGGAGGATGTGCTCAAGTTCCTGGCAGCCGGGACCCACCTGGGAGGTACCAACATGGACTTCCAGATGGAGCACTACACGTACAAGAGAAAGAGTGATGGTGTGTACATCATCAACCTGAAGAAGACATGGGAGAAGCTGCTGCTGGCTGCCCGTGCCATCGTGGCCATTGAGAACCCAGCTGATGTCTGCGTCATCTCCTCCAGGAACACTGGACAGAGGGCTGTGCTGAAGTTTGCG…
TCONS_00005436	LOC106567032			3.24407	6.56962	0.490951	8.55058e-07	0.000639175	0.493475	1.72038e-14	5.216e-12	TCGAATTGTATGTTCCTTTTGATGACATAGATTCATAGAAGGCCATCAAAATATATCAGACTGCTCCATACTGTTATAAACAATAGGTGGCGCCACGGTCCTATAAGTCTGTAGAGGAAGAAATACGTCCGCGTACCCACATGACTGGCACAGCTAGAAGCTAACAAAATGAAATAAGAACCTTAGTTAGCTTTCTAGCTAATCGACCATGGAGGACCTACCTGCAGATATCAAAGCTTTCCTTCTAAATCACCCATTTTTTGAACTTACGGACGACGGCAAAAGGATAAAATGCGTACTCAATGGACATGATTGTCCTTGCAACCTCACAGAGCTCCAGAACTTCACCAAAGGGAAGAAATATCAGAAAATGTGTTCTACTGCAGAGTTCAACTATAG…
TCONS_00110622	LOC106567969	nm_004859	NM_004859.3 Homo sapiens clathrin heavy chain (CLTC), transcript variant 1, mRNA	2.11626	4.31663	0.48622	4.75364e-05	0.0105041	0.494161	8.48762e-09	8.56881e-07	CTGCCTTTACACACTAGTCAATTTTCCTGGATTGTATAACAATTAATACGTTTCAATGGTGAATATCCTACATCAGTTTAATCATGATTAGAAATTACACTTTTTGAAACATGAATAACTATATTCGTCCGCCCCACTGAAGTACACTGCCATTTCCGGATTGTTTCTCTCCTCTTGAGCAGCTGCCACCGCCATTGCAGGTTCAGGGTGTTCAGTGCAGCTGCAGCCGTCCGTCATCAGGGGAAGCGCGCAAGTTAACAGCAAAAGGACGAATAAAATCACCATTACATTTTCATACAAGACTTCGAGTCTACCCAATTGGACTTTAGACTAGCCGTTCCCTGGCTGTCCGGCTAGGATCTGAGAAGAAGCCGTAGTTTGTTAGCATTACTTGGAGAA…
TCONS_00168961	rl6	xm_017019782	XM_017019782.1 PREDICTED: Homo sapiens ribosomal protein L6 (RPL6), transcript variant X2, mRNA	2.80365	5.71347	0.486899	3.79408e-06	0.00172092	0.494172	2.80966e-09	3.15718e-07	TCGGTCTTTTTTTCATAGCAAAGATGGCAGAGGGAGACAAGAAGAAGGTGGCCAAGAAGGCTCACTGCAGCCGAAACCCTGTCCTGGCCAGGGGCATCGGTCGCTACTCTCGCTCCGCCATGTATGCCCGAAGGGCCATGTACAAGAGGAAGACCAAGACCACTGAGACCAAGATTGAGAAGAAGCTGAAGGTCAAGATCCCATCCACCATCACAAAGACTGTTGGCGGTGACAAGAATGGAGGCACTCGCGTTGTCAAGATGCGCAAAATGCCCCGTTACTACCCCACAGAGGATGTGGCCCGTAAACTGAAGAACCATGGTAAGAAGCCCTTCAGCCAGCATAAGAGGAACCTGCGTGCCACCATCACCCCAGGAACCGTGCTTGTACTGCTCACTG…
TCONS_00013861	LOC106572095	nm_001348133	NM_001348133.1 Homo sapiens cyclin I (CCNI), transcript variant 3, mRNA	19.1194	38.5862	0.491156	9.51408e-10	5.54981e-06	0.494593	1.79401e-33	3.63022e-30	GTTTAAAACCTCATCGAAGAAGAGGAAGAAGCAGACTAGTGAGCGGAGGGGGCGATTTCTCTTTCTCAAGAGTCCACAGTCCTCTTCGGATGTGTAGACCTATGTCTATTCCGTTCAATTTTTTTTATTTATATATATATACATTTCATTTGAAAGACCCCCATTTCTCCCCAAAATAAAACACAACATGGAATCGAAGATGGAGTAACTCCAGACCCTATTTACCTCCTTTTGTTTTACCTCAATTTAATGGACCGGATGATTTCCAAGTCAAACTGTGATTCCCACAGCTTTGCAGGGGAGGTAGCTGTATCCAGTGAGGAGGGAGGTGTATCCAAGGGTGAATATGAAGTTTGCCGAACCCTTGGAAAGCCAGAGGCTGTCTTTTCTTCTGGAAAA…
TCONS_00168147	sf3a1	nm_005877	NM_005877.5 Homo sapiens splicing factor 3a subunit 1 (SF3A1), mRNA	2.02724	4.12569	0.486703	1.85423e-05	0.00540182	0.494947	4.37315e-08	3.73794e-06	CGACAGAAAACGCACTCATCACCCAATCAAGGAATTGACGCAGCCATGCCGCCTGGGCCTGTACAACTTGTTCAGCTTGAGCCCAACAGCAAGGCAGATGAGCCTACAGGGGAAACCCCAGCAACGAAACCCATAGTTGGGATCATCTATCCACCTCCTGAGGTCCGAAACATCGTTGATAAGACTGCCAGCTTTGTTGCCAGGAATGGACCAGAGTTCGAAGCAAGGATCCGTCAGAATGAGATCAACAACCCAAAGTTCAACTTCCTGAACCCCAATGACCCCTACCATGCTTACTATCGCCACAAGGTCAATGAATTCAAGGAGGGCAAGGGCCAGGAGCCGTCTGCGGCCGTGCCAAAGGTCATGCAGCAGCAGGCCCTGCTGAACTCGCAGCAG…
TCONS_00200343	olah			1.38075	2.7833	0.490906	1.34155e-07	0.000164952	0.495846	7.93502e-17	3.25378e-14	AGAAGAACAGGAAGAGAAGAACCAGGAAGCTTTAAAATTGAAGGAAATGCTTTGAGAAAATGTGAAGTGCCACGTCTATTTAACAGTAGAATGGACAAGGTGATCAACTGCTTCAGTAAGAGACCTGATGCCGTGGCCAGGCTGATATGCTTCCCATGGGCAGGTGGAGGCTCCATACACTATGCACGCTGGGGGAAAATCCTCACCTCCATTGAAGTGTTTGCTGTTAAACTTCCTGGCAGGGAGGCTCGAGCCAAAGAGCCCTTCTTTCAAAGCATGGAGCAGATTGTAGATGAGGTCATCAATGTGCTACTGCCGGTGCTCAAGGAGAAACCATTTGCCCTCTTTGGCCACAGCTTTGGCGCCATGACCAGCTTTGCTATAGCAGATACTTTGAAA…
TCONS_00120634	LOC106570196	nm_003145	NM_003145.3 Homo sapiens signal sequence receptor subunit 2 (SSR2), mRNA	8.44127	17.298	0.483221	0.000155808	0.0234161	0.496948	1.54798e-05	0.000632802	TAACGTCAGCAACAAACCGCACAGCAGCAAGTAAACAAGTCCATCAGTTATGACCGGAAAGACGTCACTCCAAACGAGGGCTGAAATATATTGAGCATGCGTGTTGATATTCTTTGCTGATTTGACAGGAAACGACAGGAAGATGAGGGCCCTGTACGTGTTTGCTCTACTAAGTCTGCTGGGTCTGGGGACAGGAGAGGAGGGGGCTCGTCTGTTAGCTTCCAAGTCCCTGTTGAACCGTTATGCCGTTGAGGGCCGTGATCTCACACTGCAGTACAACATCTACAACGTTGGAACCAGCGCTGCCCTAGAGGTTGAGCTGTCTGACGACTCCTTCCCCCCTGAGGATTTCGGCATCGTCTCTGGGATGCTGAATGTGAAATGGGACAGGATCGCCCC…
TCONS_00199403	LOC106587703			1.22877	2.47071	0.493641	3.34215e-06	0.00157578	0.497017	8.35103e-15	2.6537e-12	GGATATACGTGTACTATATCCGGTGTGCGACGTCACCTTGTAAACATGGTCGCCCCCAGCATTCAACAGTGTCGTTAGCTAGCTAAATACATTTGAAAACAACCGAGTTTATTATTTTCCACAGTATCTCGGCTCTTGAAAATGGATAAACCAACGTTCCAGTCTACGTCGGGAGGACGGCAGCACCCCGTTTCTAACATCGGAGGTCCGGATACGTTTTACCTTAGAGGGGGACCTCCATATCTCGGACCGCCGCCGATACAACCACCACCAGTATGTGAAACCTCGTTTCAAAGTAACATGCCGAGTTCAAGTAACGTTGCTGGAGCGTTTTGGCCCGGTCAAAACCCTTCCCAATATCTTCCTCCACCACAACAAGCCCCAGTTAGCGACCAGAGA…
TCONS_00158654	LOC106578982	nm_006744	NM_006744.3 Homo sapiens retinol binding protein 4 (RBP4), transcript variant 1, mRNA	847.72	1724.46	0.489223	2.12624e-06	0.00117732	0.497715	2.48038e-08	2.23287e-06	CAAGATCCATCAACAAGACAACATGCTGAGAATCTGTGTGGCCCTCTGTGTTCTGGCGACATGCTGGGCACAAGACTGTCAGGTTTCAAACATTCAGGTCATGCAGAACTTCGACAGAAGCAGGTATACTGGTAGGTGGTATGCTGTGGCCAAGAAAGACCCTGTTGGTCTGTTCCTCCTGGACAATGTTGTTGCTCAGTTCTCAGTAGATGGAAGTGGCAAAATGACTGCAACTGCCCAGGGAAGAGTTATCATCCTGAACAACTGGGAAATGTGTGCCAACATGTTCGGCACCTTCGAGGACACTCCAGACCCTGCCAAGTTCAAGATGAGATACTGGGGCGCTGCTGCATACCTCCAGTCTGGAAACGATGACCACTGGGTCATTGACACTGACTA…
TCONS_00063468	LOC106609326	xm_017019580	XM_017019580.1 PREDICTED: Homo sapiens ethanolamine kinase 1 (ETNK1), transcript variant X1, mRNA	0.432762	0.880469	0.486916	2.93212e-05	0.00743643	0.498463	6.83724e-06	0.00031726	AATCAGTGGGTTTTTTTTTTTATGGGTGGAATTTTCTGAGAGGCGTTGCAGCACTAGAAGCGAGTAGTCTTTTAACCTCCGCAGCCAAGAAATAGTTCATACAAACGCATTTGCAGCCGCATACAGTGAACTTCTTGTCAATTTAGCCGGAACCTTTCATTATGGCCAACTACATTCACGTACCCGACGAGGCGCCCGCTGTACCCAAAATAGATGTCACATTAGACGAGAACGATTACAGATCTGGTGCATTGAGACTGATCAAGGAACTGAGACCGTTCTGGAAACCATCCGAGGTCAAAATGAAGTTCTTCACAGATGGAATCACCAATAAGTTGCTGGGCTGCTACGTGGGCGGGGTCATGCAGGATGTAGTCCTGGTGCGTATCTATGGCAACA…
TCONS_00021101	LOC106585713	nm_181671	NM_181671.2 Homo sapiens phosphatidylinositol transfer protein, cytoplasmic 1 (PITPNC1), transcript variant 2, mRNA	1.01851	2.06194	0.489664	0.000222325	0.0295446	0.499933	1.91972e-06	0.000105672	TTCACGCTTCTTGTTTCCTGCCCGCGTGGTTTGTGCTGGCTGCATGTTTCCGTGGCAGCAACGAAGAAGCTCGTCGTCGCACTGAGTGAGAAACGACAGCCAAAGGAAGAGCTCGTAGCATTTGCTTGCATTTCTTCACATCCGAAGAGAGGACACCGCAACATAAAGCTAAGCCTATGTGAAGAAGACTCGTATGTGCAGGAACACAGAAGCGTGAGGAAGAGCACATTTTAGCCAATTAGTCTACGCAAGGACGGACCTGACCCTCGTTTTTTGTTGTTGTTGATAAACCTCGTATTTATTTATTTTTGTTTTGAGAAAGCTGCAGCTAAAGCAATTTGACCGTTTTGTTACCGCCCACGTTTGAAAGCAACATCTGTTTGGCAGATTTTCAATCGA…
TCONS_00179846	LOC106582961	nm_001319218	NM_001319218.1 Homo sapiens aldehyde dehydrogenase 4 family member A1 (ALDH4A1), transcript variant 4, mRNA	5.58887	11.175	0.495219	6.8977e-08	0.000106529	0.500198	1.36027e-14	4.19599e-12	GGAAATGAGAGCATTCTATCAGTCTTGGAGGGGGTTCAGGACCTTCCCCTGTGCAGCTGTTGAGGTGAAGAATGAGCCCATCCTGGGATTCAACGAGGGCAGTCCAGAGAGGGCCGAGCTGCAGAAGGCCCTGGATGACCTGAAGGGGAAGACAGAGGAGATTCCCTGTGTGGTTGGAGACGAACATGTGTGGACCAAAGACATCAGATACCAGCTATCGCCCTTCAACCACTCTCACAAACTGGCCAAGTTTTGCTATGCTGACAAGGAGCTGCTCAACAAGGCTATCCTGGCCTCTGTGGCGGCACGGAGGGAATGGGACCTGAAACCCATCCAGGACCGAGCCCAGGTCCTCTTTAAGGCTGCCGACATCATCAGTGGACCTAAGAGAGCTGAGAT…
TCONS_00101811	LOC106566001	nm_020998	NM_020998.3 Homo sapiens macrophage stimulating 1 (MST1), transcript variant 1, mRNA	14.1217	28.5416	0.491151	2.30461e-05	0.00631765	0.500724	5.21283e-07	3.35329e-05	CGGCTCTGTTTGATTAAGCTTGTTACAAGTTCACTTGTGGGTGGATGGGATAAAGTCATTATTCACACTGATTTCGTAACTTTGGCTTTTCCCGTCCAGTAAAAACCACAATACATTTTTTTTTATCGGCTTCTTAATTTTTCGCCGTGTTCTACACTAATCAATTTTGTTGAAACACGACAGCCAGAGCCTAGAGGAACTCCAGAACTGACAAAAAATCCTCGTATCTGCTTCCATTCAGCATTGCTCTCATTCTTTACCATAGCCATGCAACTCATTCTTTCCTGTGTTTTCCTGGCATTTTGGAGGGGATTGGTCATAGGGTCCCGCTGTCCTCTGAATGACTTCCAGCGTTCCGAGGGAAGGGAACTGGTTCCTACCTCCTGGAACTCTGCACGG…
TCONS_00202068	LOC106589034	nm_005626	NM_005626.4 Homo sapiens serine and arginine rich splicing factor 4 (SRSF4), mRNA	0.872274	1.77344	0.488019	0.000147977	0.0225635	0.501181	4.76951e-05	0.00164917	GCTATACTAAGCCTACCAGTGATGATAACGTTACATATGATCATAATATTCCAGACAATTTGGAACAGCGTAAAGAACACTAAATCAATAATACCGGAGAGGCTGTTCTAACACAAAGAAGTCTAACGCCTTTATTTACTACAGCAACGCAAAAAAAAAAAGTAAAAACAGCTGAATTTGTGAAATTGTTTACTTAACATGTCGTTGCGTGAGGCTGAGTGCTCACGGAATCAGCAGGCTATTAAACAAACACAGAAGCAGGATATTATTTCTGTAGATGTATTGATTTTATAAAGCCAGGCACATTTTAACAGTTGGGCTATTGATTTATACACTTAAGTTGGTTTCCCCTCTTCTCACTTTTCTTAGACAATAAGACAAGGGCTGTTTTCTCATCTC…
TCONS_00164218	LOC106579999	xm_017014565	XM_017014565.2 PREDICTED: Homo sapiens folylpolyglutamate synthase (FPGS), transcript variant X2, mRNA	5.14891	10.3054	0.495126	1.79555e-06	0.00107489	0.501358	2.32983e-11	3.95019e-09	CATGCCAGTTACACTCACAATGTTGCAGGGACTATAGCAGTCGTCTACTTCATGGCTTCAAGTTTAGCTTCTACTGGGATTTGATGTAGCAGATTGCCTTATCATACAGCTGCAGACATAACACCATGGAAATATCTGTCGCCTTGAGGAGAACTAAAAGTTTTTATGAAGCAGTGTGTGCTCTGAACACCTTGCAGACCAATGTGAGTGTGTTGGATCAGGTGCGGAGGGAGCGGAGTGATCAACCTGAGCTGCAGCTCCAGGCCATGCGGGGTTTCCTCCATCGTACAGGCCTCACAGTAGACAAGCTGGACCTCCTCAATATAATCCATGTGACAGGCACCAAGGGCAAGGGATCAACATGTGCCTTTACTGAGAGAATCCTCAGGGACTATGGCT…
TCONS_00068834	rnf130	xm_011534593	XM_011534593.3 PREDICTED: Homo sapiens ring finger protein 130 (RNF130), transcript variant X2, mRNA	1.17541	2.33067	0.499763	7.91571e-05	0.0148615	0.501391	6.10397e-19	3.26534e-16	CCTTCTATGTGCGCGAGCTTTGTGTATGCTCACGTCGCGCTTGCGCTGTGTAACAAGAAGAGCCAGAAGAAAAAAGACGAGAGAGTGCATTCGATTTAATAAAGCAAGGCAAGAGGTTTTGTATCAATATCGTTTCGGTTCGACGAAATGAAGAAGGCAGCGTAGGCAACATGTATTGGAATAAGAAAACGATGTGAAGAGCAGAGCATGTTTTTATGACGGGACGCCACAGGGAAGACGCCGAGCCCCCGTCAGTTTATTTGGGGGAAAATCGTTGGAGTGGTTCAATTCCCTGAGTAACAGCTTGGATGTAAAGGGGACATTACATTAAGACATTCCAAAGATGCCCAAGAGGTGGACCGCAGCAACGCCATGCAGCTATCTCCCTGTCGTCTTGTT…
TCONS_00028732	LOC106599069	nm_014445	NM_014445.3 Homo sapiens stress associated endoplasmic reticulum protein 1 (SERP1), mRNA	12.3052	24.8777	0.491181	8.5191e-05	0.015666	0.502145	1.05068e-06	6.25714e-05	TGTGTGGGCGGGCTTAAGACTTTGCATACGTAGACATTTGCACTGCTTTTATTCTCCCTTTTGAAACATTTTGTACTGTAGAGTAGACGAGTGCCAGCTGCATACCAGTGAGCCAGATTAACCATATAACTAACATTCCACATTTTGTTAAATAATTCATAACCTACTTATTTGGAAGATGGTCGCCAAACAGAGGATTCGTATGGCCAACGAAAAACACAGCAAGAATATCACGCAAAGAGGCAACGTAGCCAAATCTACGAGAAACCCTCAAGATGATAAGGTGGCTGTGGGACCCTGGCTGTTGGCCCTCTTCATCTTTGTTGTGTGTGGATCAGCTATTTTCCAGATCATTCAAAGCATTCGGATGGGCATGTAGGATGACATGTCCACCCTGTC…
TCONS_00073100	LOC106610899			181.483	363.033	0.496076	8.58756e-07	0.000639175	0.502618	3.36578e-11	5.49637e-09	GCTTGAACCTGGTGTTCATTAGCGTCTTTGTGGAGAAAGGGCAGTCAGAATTATCAAGAGAAAATGTGAAAAAAATTATTGAAGACGTAATATACACAAGGTTCAAGCATAAAGACTTGCAGAATATTATGATGGCAAAGAACAAAGACAAAAGCCAAAAACAGCCCATGGGTGGCCAGTTCACAATTGCACTCCATCTAACACAAAATGAATGTCAAAATGGGAAGATGGAGGGAAGCAACGTTGACTTTCAGAAGGTTGTGGAAGACATGGCAAATAGCGCTGTGTTCAACAGTGGTGGGGTCACTGCAGCTATTCCTCTATTCACATATGACAATGATGGTGTAGCAGCTCAAAAAGAAGAGGTTCATTCAGAATATCGCGTACTGGATAAACTGA…
TCONS_00012082	LOC106563715	xm_006716253	XM_006716253.3 PREDICTED: Homo sapiens protein phosphatase 1 regulatory subunit 3B (PPP1R3B), transcript variant X1, mRNA	4.81159	9.57135	0.497611	1.24754e-05	0.00402211	0.503748	1.77398e-11	3.10971e-09	CACGTTCACTTGAACCCAGTATGATGTTTGAAACAGTGGCATGACCGAAGCTGGATACAGTTTGTGAAGTTGCTAGTTACATTTTATTTGTTGCAATAGTAGAGTAGCATTGCAGCAAAATTGATTATAGCCTACATGTAAACGACAAGGAAGAGGAGCTTTCACCGCTGAGAGGGCAATGGTGATTTCTGACTGGTAGTAGACGCAGCCTATCACGTCAATTCTACCTGAATTCATTGCAAATGTTTCAAACAAACTGCACAAGTCTATTCAGCCTCTTTCCTCACAAGTCCACCATGCCGATTGAATTGGCCATGCCGCTCTACCTGTCAAACGACGACTTCTGCTACACGAGGTCCCCGAAATCACTGCAACCACTACGACCCTGTCTGAAGCCCT…
TCONS_00188044	hnrnpk	xm_005251965	XM_005251965.3 PREDICTED: Homo sapiens heterogeneous nuclear ribonucleoprotein K (HNRNPK), transcript variant X4, mRNA	1.14816	2.30587	0.4917	0.000267569	0.0335404	0.503805	1.88823e-05	0.000750149	CACAGACCACGGAAGAATGAGCGACAACATCGTTTGAGACACGCCTCCATCATGTGAATGGCATACGAGCTGTCCAATGCTTGCTCTTTATTTCCAATTCAATCGAAGCGGCTACATCTTTCTTCAGTGCACTTTTTCAGAGCCATTTTTGTGCTTGCGTTCTTCGTCAGAGTGAGAAGGGTCGAAAACGAGTAGCGCAGGTTAGCAGCGGCTCTGAGACTTGTTACGTTCCGCCCATAACACGCCCATCTTCTTCCAATAAATAGCGCCAGTCAGACCGAGGAGCCCTCTCCTTTCTCCCCACTCTTACCTGCTCCCAGGACCGAGGTGCCTGGCCTACCCTGCCCGGTGTTAACTGACAATGGAGACAGAAATTGAACAACAAGAAGAAGATACGTC…
TCONS_00006102	LOC106568932	nm_001271665	NM_001271665.1 Homo sapiens NSA2, ribosome biogenesis homolog (NSA2), transcript variant 2, mRNA	8.96805	17.9693	0.497532	1.89566e-06	0.00111095	0.503921	3.07953e-10	4.17856e-08	GCACCAGGTTTCTTTCCGGAATTTGTTTGAGGACACTCAAATTACGTACTTCCTCTAAAATTCTGGCTTCGGGGAAAATAAACACCAACGACCCAAGCCTTAAGTCAAAACGACGAAAGAAAAACACATTTGAAACAACCAATTCCATAAAATAAGTATTGTACCTGAACACGTAACATTCAAGACACAAAATGCCCCAGAACGAACACATTGAGTTACATCGTAAGCGCCATGGCCAGCGCCTGGACCATCAGGAGAGGAAGAGGAAGAAGGAGAGCCGTGAGGCCCATGAGCGCTCACATAAAGCCAGGAAGATGATTGGTCTGAAGGCCAAACTCTACCACAAACAGAGGAAGACCAAGCAGAAGAACGACGACAAGACGCCTGAGGGAGCAGTAC…
TCONS_00038731	LOC106602984	xm_011545027	XM_011545027.1 PREDICTED: Homo sapiens pecanex homolog 3 (PCNX3), transcript variant X7, mRNA	0.340345	0.688862	0.488802	0.000271714	0.0338918	0.504091	0.000200562	0.0054539	CTACATCCTTGTTAAACAAAACTCAGCCATGCTGTTTGTCCAGGCCGTGTTCTCGGCTCTCTTCTCCACCCCTCTTAACCCTGTCCTGGGCAGTGCTGTGTTCGTCACCTCCTACACCAGGCCCGTCAAGTTCTGGGAGAGAGACTACAACACCAAGAGGGTTGATCACTCCAACACGCGACTGGCCACCCAGCTGGACCGCAACCCAGGTGCTGACGACAACAACCTCAACTCCATCTTCTATGAGCACCTGACGCGCTCACTGCAGCACAGCCTGTGTGGCGATCTGCTGCTGGGCCGCTGGGGAAACTACACCACAGGAGACTGCTTCATCCTGGCCTCCGACTACCTCAACGCCCTGGTGCACATTATCGAGATCGGCAACGGCCTGGTCACCTT…
TCONS_00205823	LOC106589763	nm_002079	NM_002079.2 Homo sapiens glutamic-oxaloacetic transaminase 1 (GOT1), mRNA	23.6925	47.2176	0.496422	6.92182e-06	0.00264262	0.504662	1.76424e-08	1.64458e-06	CTCTCACACCCATTTTCCACTGACCAAATCCATCCAAGTTGAAGGTGAAATTATTTTCCTTCTTCGTCCATTAGACTGAACAGCGGTTTGTCCCCGGTTGTTTTTCCGTTTTCGCTAACATTCCGCCACGGTAACATTCATCATCATGTCTTTATTCGGCGAGGTTCCCCAAGCCACCCCAGTGGCGGTCTTCAAACTGTCGAATGATTTCAAAGAGGACCCGAACCCCATGAAGGTGAACCTCGGAGTTGGAGCCTATAGGACAGATGAGGGCCAGCCCTGGGTGCTGCCCGTGGTTAAGAAGGTGGAGAAGATCATCGTAGCAGACAACAGTCTGAACCATGAGTACCTGCCCATCCTGGGTCTGCCTGAGTTTAGGTCCTCTGCATCCAAGATCGC…
TCONS_00043635	LOC100136447			32.6266	64.6757	0.500799	3.89584e-08	7.34701e-05	0.504949	5.48347e-22	4.4773e-19	GAATCTGGCCAAAATGACTCTGTAACGTGCTAGTGAACTGGAGCCTGGGGGAACGAGAGCATGCCAAGTTAAACAACTAGACATCTTACGGGAAGAGGTCCAGCAAAACGTTATTTCCACAATTTGTACTTTCCAACCAATCCAGCCTTCACTCACAAACACACGCCGCGACGGTATATAACACCAACTCTGAGTGGAAAGAGAGACACATTCGATTTATGAACGGTTAACTGATCATGTACCAGTGTCATTACACAGGGAACATGGAGAACTACCGTTCTAAGCAAGGTTCCCAGGGGGGGAAGAAGTGGGCAGGACTTCTGACGTGTCAGACCATCCTCCTTGTGCTGATTGGCCTCTTGGTATCCATCAGCACCAATCAGGCAGCTGCAGAGCCCC…
TCONS_00180111	LOC106583228	xm_006719201	XM_006719201.2 PREDICTED: Homo sapiens OS9, endoplasmic reticulum lectin (OS9), transcript variant X3, mRNA	1.05513	2.1068	0.495836	0.00026243	0.0330615	0.50632	4.53477e-06	0.000223573	CGTTCCATAGCACAAATAAACAGCAACAAGACTTGACAGATGTAGCTAGCTAGCTTTTTATACCATAGAAGAAAGAGAAGTAGAAACTAGCAATCATGGCTGCTTCCGTGGATAGGTGGTTGAGGGGATTGTACGTTTTCTTTTTGACATGTCAGCTATCCGTCTTGGCTTTCTTGAATCTAGAGGAATTAAACGAGGTGAAATATGGGATCCAGATTCTTCCCGATCCTGTCATTATGGGGCAGGCTAAGACAGAAGAAGTCATGCTGGTGTCCAGCAAATACAAGCAGATGTATGAATGTCGCCTTCCAGCCCAGGCAGTGAGGTTTCACCAGGACCGTGCCTCTGAGCCTGACACCCAAGGATACACCGGACCAGGCATCCCAGAACTGCTCAAGC…
TCONS_00178249	LOC100380867	nm_001417	NM_001417.6 Homo sapiens eukaryotic translation initiation factor 4B (EIF4B), transcript variant 2, mRNA	11.4147	22.4944	0.502745	2.36949e-09	9.5861e-06	0.507054	9.66476e-21	6.76402e-18	TTTGAGGCTCGCGACCAGATGCGCGTTCTCGATTATAAACCTCTGACGCCTTCATCCGGGAATCTGGTACGAACTCGCTCTCCAACATGGCGGCGCCAGCTAAGAAGAAGGGGAATAAGAAGGGGAAGACCCTGACCCTCACTGACTTCCTGGCAGAGGACAATGGGAGTGGAGGCAATGCTCCACCACCGCAACCCAGCTACGCCAAGTCCACCAGCTGGGCCGACGAGACGGATGACCTGGAGGGAGATGTGTCCACCTCCTGGCACTCAGGGGAGGACAGTTACCGGGCCCCGGCCATAGATCGCAACATCCTGCCCACGGCGCCACGGTCGGCCCGCGAGCCCAATGTGGACCGGTCACGCCTCCCCCGCAGCCCCCCCTACACCGCCTTCCTGG…
TCONS_00158149	LOC106578658	nm_020347	NM_020347.3 Homo sapiens leucine zipper transcription factor like 1 (LZTFL1), transcript variant 1, mRNA	1.7207	3.37643	0.505476	2.11332e-06	0.00117275	0.507828	1.42419e-16	5.66524e-14	CATGGTTACCAACGCAATGACGCTTTTCCGTATCCAAGACATCTCCAGCGCTGAAGAGGCGAGCTAGCTGATATAATATTTTCAGATATCACCATCAATAAACATAGCTAGTTAAAAGCGTAGTGTAACTATTCGTTTGTCTAGCCAGTTAACATAACATTTAGCAGTAAAAGAGTCGGGTGTTTGGCGTCAACAATGGCTGAGTTCGGTTTCAATGAGCACCATCAGAATGAGGCCATCAACTACATGCGCTTTGCACGCTCCAAGAGGATCATCAGACTCAAGACCATTGACTCCTGCTTCGAGGACCTTAAAGACAGCAGGCTCGTGGAGGAGACATTCACAGTGGACGAGGTGCGGGACATGCTGGACGGGCTGCAGCTGGTTGTGCGAGGGGAG…
TCONS_00055576	LOC106606839	nm_001304349	NM_001304349.1 Homo sapiens protein kinase cAMP-activated catalytic subunit alpha (PRKACA), transcript variant 3, mRNA	8.56848	16.8677	0.503503	3.37926e-08	7.00512e-05	0.508746	7.91401e-14	2.08683e-11	CTCTGGACTACCAGGGGCTCTGGCTGCGGAGTGAGCTCTGCTCTATGCCAGGACACAAGACAGACAGATGAAACTGGGAAGTGAATGTAGAAGGTGAGAGAAGAAACCAAGGAGGTTGAAGGTTGTCTGGGTTTCTGGATCTGAATGTAATGGGAGAAGGGGCGATGAGCCAACCACTGTGAGGAGGAACGAGGAAGAAGAGGCACGTTGCGAAGTAGAAGTGACAGGGCTGATGTCAGGCTCAGACAGCCACAGGAAGAGCTCCAGGAGGCATGGTAGCAGGAAGAGGGAGTCTGGGCCCACCTCTGGCTCCGGGGCTGCAGAGGCTGCGGTTGCAGCACCAGAGATGCCCATAATGATCCCTGACGTGAAGGAGTTTCTTGCCAAAGCCAAAGAGGA…
TCONS_00095699	cdc26	xm_017014574	XM_017014574.1 PREDICTED: Homo sapiens cell division cycle 26 (CDC26), transcript variant X2, mRNA	1.7892	3.55272	0.501676	0.000415063	0.0450798	0.50941	3.29256e-06	0.000168951	ACCCAGAAGCTCTTCGTCAATTTATGGCGGATTCTACAGAGCGTGGCTAGCTACTATCCAAATAAACAACAAAATCTAACGTTAGTGGGTAGAAGATGCTGCGCAGAAAGCCCACCCGTCTGGAGCTGAAGTTGGACGACACGGAGGAGTTTGAGAGTGTCAAGAAAGAGCTTGAGAGTCGGAAGAAACAGCGAGATGAGGTGGATGTTGTTGGCGTGGCGATGTCGAGTGACATGGTGGGGGCCGGTAGTGGAACAGGGGATGGGAAGACACGGGAACAGATGATCAATGAGAGAATAGGCTACAAGCCCCATCCTAAACCCAACACCTTGCCATCGCTCTTTGGAAACCTGCAATTTTAGGTTCCTAATGGGCACATTAGAGACCGCTAAAATGGTT…
TCONS_00118254	LOC106568822	nm_020728	NM_020728.2 Homo sapiens extended synaptotagmin 2 (ESYT2), mRNA	0.687508	1.34752	0.50506	5.66013e-05	0.011761	0.509703	7.45076e-11	1.13508e-08	AATTTCCTGTTAGAAAAATGAGAAAGGGGCTGGGCTGAACCATGTTCCTGTACTGTGTGCGTGTAGAGGCGAAACATTCTGAAGCGGGATCTGGTGAAGGGATTATTACCGGTGTAACGTTGGAAAATAAACCACTCGAAGGACGTCATGCAGTGGACGGGACTGTTACACCTCATTTAAATAATTACGGATGTCGAATAGGGAAACGGAGTGGAAATGAGAAGAGCGGCGGCGGCAAAGAGTGGAGCTCAAGGAAAGGAGCCTGGAAAGATAACTTCCACAGGACCAACAACGGCCAGGGAAAATGGACCGAGTTTCCCAACAACACCGATCTCTCCAGTCAGCCCCACGACACCAATAATAGCCCCGGTTGATCTGAAAGATGAGCCACAGTCTCCC…
TCONS_00043636	LOC100136447			1836.65	3616.02	0.503335	3.14023e-07	0.000302645	0.51012	1.14516e-10	1.676e-08	CATTCGATTTATGAACGGTTAACTGATCATGTACCAGTGTCATTACACAGGGAACATGGAGAACTACCGTTCTAAGCAAGGTTCCCAGGGGGGGAAGAAGTGGGCAGGACTTCTGACGTGTCAGACCATCCTCCTTGTGCTGATTGGCCTCTTGGTATCCATCAGCACCAATCAGGCAGCTGCAGAGCCCCTGTCAAATGCCACTCAACATGGGGAGACCCCTGAGGAAGAGTTGGCCTCCCTGAGGTTGAATCTGAGGACTGTGCTGCATCACTACAGCCACCTACGTGATAACTACGCCAGCCTGGCACAAAACTGCTCTGCCACAGTGGTGAATTTCACAGACTGTCCTAAGGGGTGGCTTCATGAACTGGTAAATGAAAAATGTTACTACTTCAG…
TCONS_00194383	LOC106586486	nm_000993	NM_000993.4 Homo sapiens ribosomal protein L31 (RPL31), transcript variant 1, mRNA	48.8452	96.6051	0.505697	1.619e-07	0.000188751	0.51117	7.2112e-14	1.91781e-11	AGTACCCACAAGTCTTTGCAACTTCCTTTCCGACATTTCTCGGGCAGAGTGAGTACTGCTTTGCCTAATATGGCGCCAAACAAGAAGGGCGGTGAGAAAAAGAAGGGGCGTTCTGCCATCAACGAGGTTGTGACCAGGGAGTACACCGTCAACATCCACAAGCGCATACATGGCGTGTCCTTCAAAAGGAGGGCACCTCGCGCTCTCAAGGAGATCCGCAAGTTCGCCATGAAGGAGATGGGAACCCCTGATGTACGCATCGACACTCGCCTGAACAAGGCTGTATGGACCAAGGGTGTGAGGAATGTCCCATACCGTATGCGCGTGCGCCTGTCAAGGAAACGCAATGAAGACGAGGACTCTCCCAACAAACTGTACACCCTCGTCACATACGTTCCT…
TCONS_00178447	LOC106583684			2.76402	5.46262	0.502586	0.000128429	0.0203886	0.511453	4.4167e-06	0.000218098	TCACATGACTGAGTTTGAGGGAAGGCCATGGGTACCGCAACGTTTGCGTTGTTGGACTCGCGTGGAGCCTACCTTTTATGCAAGTTATGTTTTTATTCTCAAAATCTTTATTGTAACGTTAATGTAGCCTACTCTGGAATATTTTGTAGCATTTTATTTTAACTTGAATTTGAAGCAGATTGACTGGGTCAATTTGCATTGTGGACTTTGCACGGACATAAACGAAGTTGTGTAACGTTTCGTTATTGAAAAATGACTTTTTCCAGAGCCTACGCCTTTTGACGTTACGTTATATCCTTTCTGCAGCTGTTGAATATAGCCTATATTTAATCCCTAGTCACAAGGCTGGAATTGGAACAGAAGGCTGGAAGTTCACAGACAACCTGAAAAATGCATTTG…
TCONS_00094766	LOC106562637	nm_005707	NM_005707.1 Homo sapiens programmed cell death 7 (PDCD7), mRNA	0.951377	1.85452	0.509174	6.34087e-07	0.000517176	0.513858	1.75111e-16	6.90663e-14	GATATACGTGTACTATATCCGGGGTGTGACGTCACCTTGTAAACATGGTCGCCCCCAGCGTTCAAAAGTGTCGTTAGCTAGCTAAATACATTTGAAAACAAACGAGATTATTATTTTCCACAGTATCACGCCTCTTGAAAATGGATAAACCAACGTTCCAGTCTACGTCAGGAGGACGGCAGCAACCCGTTTCTAACACCGGAGGTCCCGATACGTTTTACCTTAGAGGGGGACCTCCATATCTCGGACCGCCGCCGATACAACCACCACCAGTATGTGAAACCTCGTTTCAAAGTAACATGCCGAGTTCAAGTAACGTTGCTGGAGCGTTTTGGCCCGGTCAAAACCCTTCCCAATATCTTCCTCCACCACAACAAGCCCCAGTTAGCGACCAGAGAT…
TCONS_00086646	hdlbp	xm_017003940	XM_017003940.2 PREDICTED: Homo sapiens high density lipoprotein binding protein (HDLBP), transcript variant X5, mRNA	45.7656	88.8138	0.510622	1.69657e-08	4.13156e-05	0.514909	1.88813e-20	1.28286e-17	TTTCATCACAGCTTCTGCACCACCCAGGGCAGACGAGAACATAAACACAAGCAAAAGCTGGCAGGCTGACACGAACAGGCAGCTTTACAGGACGGATTATCTGGTAACTGACCATTTAGCTGTGACACACTCGTACTCCGTGTAAACGTGGGATTTCGACCATGAGCTCAGTCGCTGTACTTACGCAGGAAAGCTTCAACGAGCACCGCTCTGGGCTCGTTGCAGAGCAGGCAGGCGGGTCTAGTACTGCTGGAGATGAGGAGGCCCCAGCCTACAAGGATGCCTTCCCCCCGCTGCCTGAGAAGGCTGCTTCACCTGAGGGGACCCAGGAACCAGTCAACGCCTGGACCTCCAAGATCCGGCCCCTCAAATCCTCTGTCATCACACAGGTTTTCCACG…
TCONS_00117148	LOC106568525	nm_006835	NM_006835.2 Homo sapiens cyclin I (CCNI), transcript variant 1, mRNA	18.7866	36.4217	0.511618	2.30668e-09	9.54136e-06	0.515754	1.16499e-21	9.26836e-19	CGGATCGATTTCTCTCTCTCCCAAGAGTCTCCTACTCGGAAGTAGACGTATCTGTCTATTCCGTAACATTTTCATATACATTTCATTTGGAAGACCCCTATTTATCCCCAAAATAAAACACAACATGAAATCGAAGATGGAATAATTTAAGACCCGATTTACCTCTTTGTTTTACCTCAGTTTAATGGACCGGATGATTTCCAAGTCAAACTGTGATTCCCACAGCTTTGCAGGGAAGGTAGCTGTATCCAGTGGGGAGGGAGGCGTATCCAGGGGTCGCAATGAGGAAGTTTGCCGAACCCTTGGAAAGCCAGAGGCTGTCTTTTCTTCTGGAAAAGGCTGCCTCTAGGGAAGCCCAGATGTGGAAGGCGTACGTGCCCAAAAAGACCTATACCGGCG…
TCONS_00110441	-			0.132942	0.255661	0.515207	0.000138605	0.0216074	0.516823	1.179e-10	1.71532e-08	TCGTACTGCACATAGGTTGGGTATTTCCCCCCCTAAATTCAAGTATTTACTCAGAGCATTGTAATAACTTAAGCAAAATGGAAAATGGGAAAAGGTCGCGGATCTACAACAACAGCCCGTAACAAGACAGCAGAAGATATAATCGTCGATGAACCCGAGATGGCTAATGCTAGCGCAAATAAGATGGCAGCAGCAAAATAACCCTCATTTCGTGAGGCGCTCACAGGCTTACGAGAGGAACTTCGAGAAGATGTAAGAGCGGAACTAAGTGAGTTCAAGAAAGACATTAACCAGAAACTTGAAGAAAACTAATTAGAACTTCACAGCATATCTACAACGGGACGCAGAACAGCGCATTGGGGAAACGGATACATGGAACTCCGCAGTCAAGGGAATACT…
TCONS_00171982	LOC106581830	xm_011512860	XM_011512860.3 PREDICTED: Homo sapiens myosin light chain kinase (MYLK), transcript variant X2, mRNA	0.898147	1.74755	0.508361	0.000362663	0.0411242	0.517176	3.1222e-07	2.13273e-05	ATGTTAGGATTGACGCCAAAAAGTTTGATACTGGCAACGAATCCCGCAAGATCTTACTAAAGTAGACGGCGATACATCCGACGGATGAGTGACCCATCTGTATTTGAAAGCGCAATACATTTTCTCTGCTGAATTGTTGTAGGAGAAGTTTATCTCATCAGAGTGAAAAGTTAGAGCAGAGGAGCAGCGCTTCATATTGACGAGACGCTATTTTGGCAACGTGCTGTTTTGAAGAAAAAAGGAGGGACGCACACAAACCCAGCCCCAGGTGCAACCAGTGGTGATTCCACCGACGAGCAAGCATCAGGCTTCCTAAACAGAGGCAGGCCTTGGTCCTCCACTGCCCCTCCTACGGCAAAGGCAGCCCAACACGGAATACAAAATATGGGGGATGTGCAG…
TCONS_00242582	LOC106599446			290.641	565.557	0.509815	1.3103e-06	0.000871782	0.517243	2.63156e-09	2.97632e-07	AAAAAGGATAATTTAAAAAAAATGTTTCACTATTTTTATTTTTAGGAAATTCACTCAGGAGGGATGGTCCTCCCCTTCCTCCTCTGAGGAGCCTCCACTGCGATACACATAGGAAACGGTTGACCGTGACAAACCCAGGAGTGTTGCAGTTCTTGACACAAACCGGTGTGCCTGGCACCTACTACCATACCCCGTTCAAAGGCACTTACATTTTGTGTCTTGCCCATTCAGCATCTGAATGGCACATGAAGCCCTGGAAAAAGAGGCAAATAGGATTGGTGGGTTTAATAACTACTTCTGGATCGGCCTATCAGACAGAGAGCTGGAGGGGGACTGGAGATGGGTGGACAACACAACGCTCACAAAAACCTTCTGGAAACAGTTCAGTTTGGAGCCTGA…
TCONS_00006656	LOC106571564	nm_213674	NM_213674.1 Homo sapiens tropomyosin 2 (TPM2), transcript variant Tpm2.1, mRNA	6.35283	12.2785	0.511907	1.47589e-06	0.000941978	0.517898	1.33583e-12	2.92568e-10	CCTAGCTACTGAACTGTGATAACGCATTAGCAGGCAGGAGACTGCAAGCATGTCGCTGAATTAACAAGATCGTTTAGGCTTGCATATGGATACTAGTGGCACAAAATAACTGTATTGTAGACTATCACTGGGCCGTCGCTATTTACAAGCCGCGTGACTCATCAATCAAGGTGCCTCTGTAGCGTTCTAAGCAACGCGACAACGTCGCATTCATAGCAGCTTTGTCTATTGAATATAAGTGTTACATATAGATACAGTTGCAATGGCTGGAATAACATCTATTGAAGCCGTGAAAAGGAAAATTCAGACATTGCAGCAACAAGCTGATGATGCGGAGGACCGTGCGGAAACGCTCCAGAGAGAGGTTGATGCGGAGAGACAGGCCAGAGAGCGGGCAGA…
TCONS_00085358	LOC106613816	nm_006914	NM_006914.3 Homo sapiens RAR related orphan receptor B (RORB), mRNA	1.80544	3.50355	0.510143	5.96342e-05	0.0121413	0.520185	5.87357e-06	0.000279654	AAAAAGACATTGAGCTCTAGTCCAGGAACGAAGTGGGAAGGCCAGGAGCAACACTATTTTATTGCATACAGTCCACACTGAATTACAGGAAGAATACTTATGCTACACGGAGTAAATACGGAAACAATCTTACTAATAACCTATTCGTTTGATATGTTGTTTGTTTCACAGACCAGCTATTAGAAAACATATGAGAGTTTGTTTTATTTTTTATTCAACATCTCCTTTTTGGAGAAAAAAACCTTGTTTATATTCCTCCATTTTATTTTCATTAGCCTACCTGGAGATTTATGACAAAAAAGTAATACAACAAGAAAATGAGAGCACAAATTGAAGTAATACCCTGCAAGATCTGTGGGGACAAGTCATCAGGGATCCACTATGGCGTAATCACCTGTG…
TCONS_00153204	LOC106578074	xm_005264310	XM_005264310.4 PREDICTED: Homo sapiens poly(A) binding protein interacting protein 2B (PAIP2B), transcript variant X3, mRNA	2.17293	4.23302	0.507717	0.000328148	0.0383906	0.520314	7.40919e-05	0.00238637	TTGGCTGTTTGTTCAAGCCTGGACCACATGACCACCGTGTTCCTAATGTATTTAGCTAACTACCGTTAGCTAGTATACGAGTGTGTTGGAAATACGTTTTTTTATTTTTTTTATTTTTTTTAAGAGGAAACGCTAAAGCAGGGGATGCCAGAGCCGTCGGAGATGAGTGGTCCCGAGGTAGTGAAGACGCCGGGGGGTGGGGCTCCGGGGAAGGAAGGCAAGGAGCCTGTAGCAAATGGGCATCCAGGAGAGGGTGATCAGGGAGGAGACGATCCCTTTGCTGAGTACATGTGGATGGAGAACGAGGATGTCTACAACAGACAGGTTGAAGAGGAGTTGTTGGAGCAGGAGTTCTTGGAGCGTTGTTTCCAGGAGATGTTGGATGAGGAGGACCAGGAT…
TCONS_00138425	LOC106574341	nm_003749	NM_003749.2 Homo sapiens insulin receptor substrate 2 (IRS2), mRNA	4.4194	8.63285	0.50768	0.000192402	0.0269347	0.521257	5.48514e-05	0.00185046	TGTAATAACGTCACATGTTGTTTTTCTCACTAGCACATTCACGGTGGTGTTATTTGGTGCTTAACTGTTGCAGACAGCGGGTGGGAATACCTGTGTCGGGTAATGGAATAAGTAAAGCGGATTTACATTCGTTTTTTCGGTGCTTTGGAAAATAGCTCAAACAACTTCTCTAAAACCCCAGTGCCAGAGAGAAGAGGCTATCCCTGGGTGAGAAGGGCCTCCCGGTGGGCATTGGGGTGTTCCTCCTTGGCGCCGTCAACCCCCTGGATCCTGACAAGGCCGCCAAGGTGATCCGGGCCGACCCTCATGGGCGCAGGCGGCACAGCTCCGAAACCTTCTCCTCTACGGCTACCGTCACCCCTGTGTTCCCCTCGTTCGCCCATGGGAATGCCAAACACC…
TCONS_00070038	fut11	xm_006717656	XM_006717656.4 PREDICTED: Homo sapiens fucosyltransferase 11 (FUT11), transcript variant X1, mRNA	1.10981	2.12362	0.517474	7.01624e-05	0.0136956	0.522613	1.20783e-06	7.08148e-05	CATTTACAGAAGAAATTATTGAGTTCGGGGAGAGAGAAAAAGAGAGAAGAACGCGTCTACATTCATGTGTTTATTGTAATGATAACGATGCCTGTGGAGGGGAGGCTGGGGGCCAGGCTGGTGCCCTGCTGTGTGTGGCTGTGTCTGGGGCTGCTGTGTCTCCTGTCCACCCTGCCCTGTTCCTGGTCCCAGGACCCCCTTAACGTTGGGGACCCCAAGGATATTGGAGACTCCATGGATGCAGATCAGGGTGCCTTCCAGCCGCAGAGTGCACTGTCTGACATGGAGTTCTCTTCCGTTGCCTCCTACCGCGGCCCCGGCAACAATGACTCGCGTGGCAACAAGGACCTGCCCATCCTGTTGTGGTGGAGTGCAGGACTCTTCCCTCATTTCCCCGGA…
TCONS_00009107	ap3m1	xm_017012977	XM_017012977.2 PREDICTED: Homo sapiens adaptor related protein complex 3 mu 2 subunit (AP3M2), transcript variant X1, mRNA	1.21892	2.34477	0.514905	5.82187e-05	0.0119599	0.522661	9.95381e-09	9.81483e-07	AGTGTGCACACATTTCCGAACTGAATAAGCCAGCTGGCAAGTTAGATACATTCAGAGTTCACCGACTAGCCCCTCGCTACGAGGTTTTGGCAAACATACGTATACAGTAGCTGCAAGCTACCTAAAACTCTTGAAGCCAGACTAGTGTGTAGTCAGTAGCCATGCCTAGAATAGCTGCATTCAACTAGTTACTATAGCTATTAGCTACCTGGGTTTGGTCGAGGTTCTCTCCGGAGTTTTCCTCTTTGGAGCTTTCTCTGAAGTTTTTTTATTTTCTGATGTGTTATCCTTTTCTCCTCGGACGGTCGGAGTTTCTTTGCACAAGAGATGATCAACAGCCTGTTCTTGATCAACCCTTCGGGGGACATCTTCCTGGAGAAGCACTGGAAAAGTGTGGTC…
TCONS_00159684	LOC106579428	xm_024447887	XM_024447887.1 PREDICTED: Homo sapiens fibroblast growth factor receptor 2 (FGFR2), transcript variant X5, mRNA	1.07144	2.06353	0.515341	0.000117701	0.0192834	0.523701	8.70498e-07	5.29593e-05	ACGGGGGAGCGATACCCACTGAAGTGAGGGAGGAGGGGGTTGTGCGTGTGTGAGGACGTAAGGAGCAGAACAAATCTAAAACCTGACAAAGCGTCTGAGGACAGTACTATTATGATTGTCGGGGAAGAAGACTCTCTGCCGTGGGAGATCATAAATTGATGGATTCTTCTTTTTGGAATTTATATATATATTTTACGCATTACTTCTTCATAAACTACATAGACCCTTCGTTTGGATGAAGAGTGCGCTCGCGGTGGAACACTGACATGTTTTGAGTTGAAGAAACTGTATGAACTTGCTGAATAAGAAAAGTTTTGGAGACGTAACGTTATCTAGCTAACTATTTCAAGTTCTTTTCAAGGATATGCATTTCAATTCAACATTTTTTCAAGTGCAATG…
TCONS_00036150	micu2	xm_017020433	XM_017020433.1 PREDICTED: Homo sapiens mitochondrial calcium uptake 2 (MICU2), transcript variant X3, mRNA	0.634638	1.21478	0.517201	0.000160237	0.0239434	0.525193	3.85144e-06	0.000193261	CCTGACCAGTGGGTGTGACAGTTTATGGAAAATGGCTAGCTGGGGAAGGGCTGCTGGAGTTTTGAGAAACTTTTTGAGGAGACCTTGGTCGTACAGGGCGCTCCATCGTGCCTTGGGACCTGGCATTTTGGGGTCTCTCGTTGGAAGCGGACTGATATTTTATCACTATGAACAGAGCAAGAGGTTTTTTCCCTTCACCGTTCATGCCGAGGAGGAAAAGTTGCTTCCAGTGTTTCAGCTGTCTGCCAGACGGATGTGCTTTAACCAGTTTGCTTCCATGACGTACAATAAGGAACTCTACATGACACCAAGGGATTTCCTCTTTTCAATCATGTTGGAGAATGTCGACCGTAAATTACCAAAGAAAGCTCTAACCAAAAAGGAGGTGGATAAGATGCT…
TCONS_00062834	LOC106608986	nm_001320329	NM_001320329.1 Homo sapiens NDRG family member 2 (NDRG2), transcript variant 15, mRNA	1.62476	3.15421	0.511728	0.000220678	0.0294743	0.525388	0.000175662	0.00488581	TGTTGGATGGAGAGAGATAGTCTGAGAGAGATGAAAAGAGAGGGAGTGAATGAGAGAGAAACGGAATAAAGATTGAACGAGATGTGAATAGTAGGGGCAGAGTAATAGAAAGAGATTGACAAGAGACAGAGAAAAGTGAAGAGAGAGGGTGAGAGAGAGAGAGAGACAGAGAGGAAAACCAACAAAGAAAAACAGACAAAGGTAGTGAAGAGAGGAGAGAGAAAGACAGAAGTAGAGGGCAAAAGAGAGAGAGAGCTATACAGACAGAGATAAAACAGAGACAGAAGTAAAGAGACGAAACTGAGAGAGCTATAAAAGAAAGAGATATATTATTGAGAGAAAGAGGGAAAACGAGAAATATATCAATGTGAACTGATAGTTATTCAGCTCATGTCTGAC…
TCONS_00102328	LOC106566127	nm_031479	NM_031479.4 Homo sapiens inhibin beta E subunit (INHBE), mRNA	28.9479	55.4415	0.51682	0.000132947	0.0210392	0.5263	1.22604e-06	7.17302e-05	TCTGGTAGGTTAACCCAGATATGGGGAGCATCATCAGGTGTTGAAGTACCACTCACGCTCTCTTAGCCCTTGTCTTCGAGGCATCCACCTGCAGGAACAAGCACCTGCTGACTGAAAAAAAAGTTCAGGAACTTGTGTAACCAACTCAGGAACAACACACATTTAAACATGTTTCCTTCCAGTTGATCGATTATTTGACTAACGCCTTGTGCCTTTAAAATGCATAGAGCTCGAGACTCCACCAACATGCTATTCTCTTCATCTTCAACATTGCCAATGTATTTATTGATGACGTCTCTGCTGGTGATGGGCCTGGAGGCTGCAGCCACCGCAGGGACAACGACGGGCTGCGCGTCCTGCGGCATGCCGCTAATGGAGAAGGATGCGGAGCAAAGGCTC…
TCONS_00131028	enoa	nm_001428	NM_001428.4 Homo sapiens enolase 1 (ENO1), transcript variant 1, mRNA	3.64311	6.99518	0.516703	0.000112612	0.0187311	0.52655	3.99414e-06	0.000199776	GAGTCCATCCTGGGCCAATCAGATAGCGAGGTGGAAATCACTTCCTGGATTCTGTCCACTTATCAGCACCGTGGACTGTCACGAGCGCCTTCTCTATCGACTGAACGAGAGAGAACACGACCCTTGCACACGGTTAGGCCTGATAAAGTTCCAGAACCATGTCCGTCCTGAAGATTCATGCTCGTGAGATTTTCGACTCCCGTGGAAACCCCACCGTGGAGGTCGACCTGTACACCAAGAAAGGTCTGTTCAGGGCTGCCGTCCCCAGCGGTGCCTCTACTGGTATCTATGAAGCTCTGGAGCTCCGTGACAACGACAAGACACGCTACCTGGGCAAAGGTGTCTCAAAAGCTGTTGATCATATCAATAAAACTATTGCACCTGCACTTGTACGGCAGA…
TCONS_00187853	LOC106585396	nm_004972	NM_004972.3 Homo sapiens Janus kinase 2 (JAK2), transcript variant 1, mRNA	3.26786	6.19222	0.52219	8.94739e-08	0.00012386	0.526914	7.07096e-18	3.35806e-15	TTACCAAACAATTTCAGCTCCCTCTAGTGGGTCTTAACAAAGCCATTTAATAATTTTGTCAGTGTTCATTCAATGTCAGTATAGCCCATGATTTTAGTTTTTTTAAGAAATGTCCTCCCATAATAGATCCATAGACAGTGTGTGAAAACGAGTGTATCTGTAGAAGGGAAACAACTTGGTTCTGGGGCTTGAACCAATAAATCCATAGTTATACCAAGTGCACTAATGGGATAATACACTTATAACTATTTCACTTTTTAGGTGGTATGCTGAAAATGCCAACACAAAACGGGTCTTGCTTCCAACAAGGCCAGAGTGACTGTGATGACACTCATGTTGCACTTTCCACCAAATTATGGGGAACAGCTGGGAATGCAGAGGCCAGTAACTGTACACTGT…
TCONS_00180090	LOC106583068	nm_002624	NM_002624.3 Homo sapiens prefoldin subunit 5 (PFDN5), transcript variant 1, mRNA	5.05722	9.65466	0.520514	2.17935e-05	0.00610779	0.527113	3.0826e-08	2.73531e-06	CTCAAACTGGAAATACGTTAGTCAGAAGTGTCAATCTGATTTGTCTCACATTTTCAACATGGCGGTAAATCTGACAGAGCTTTCTCTTCCTCAGTTGGAGGGACTAAAGACTCAATTTGAGCAGGAGGCAGAGTTGTTGACCTCCTCTATATGTCAGCTCAAAGTTGTCCAGATTAAATATGTAGAAGCTAAGGACAGTTTGAGTGTCCTCAGCAAAAACAATGCAGGAGAAGTATTGCTGGTGCCCCTCACAAGCTCTATGTACATCCCTGGAACACTTAATGACGTGGAACATGTCTTAGTGGATGTGGGGACAGGATACTACATTGAAAAGAATGTTGATGGCACAAAAGAGTTTTTCAAGCGCAAAATAGAGTTCCTCACCAAGCAGATAGAGAA…
TCONS_00207003	LOC106589480	xr_933935	XR_933935.2 PREDICTED: Homo sapiens forkhead box K2 (FOXK2), transcript variant X1, misc_RNA	1.30031	2.46913	0.522683	1.9896e-05	0.00571652	0.529094	5.03505e-09	5.39945e-07	TCCCTTCTCTTTCTCTCTGTCGCGGCGGTGGGTTGGAACCGCTGTGTCCCCGATCTGTCTCAACATTAGAACCCCCAAGAAGATGGCGATGGGGTCGGCAGTCGCCCGGCTTGAGGGCCGAGAATTCGAATACCTGATGAAGAAGAGGTCGGCGACCATCGGACGGAACTCATCGCAGGGCTCGGTGGACGTTAGCATGGGCCACTCCAGTTTCATCTCTCGCCGGCACCTCGAAATTTTCACCGCTGGTGAAGACGGCACCGGTAGCGGGGAATTCTACCTCCGATGCCTCGGCAAAAACGGGGTGTTTGTGGATGGGGTGTTCCAGAGACGAGGGGCTCCACCTCTGCAGCTCCCACGAATGTGCTGTTTCCGGTTCCCCAGCACCAACATCAAGAT…
TCONS_00106404	LOC106566062	xm_006712954	XM_006712954.3 PREDICTED: Homo sapiens solute carrier family 38 member 3 (SLC38A3), transcript variant X1, mRNA	8.34369	15.8766	0.520426	4.51067e-05	0.0100839	0.529236	1.13211e-06	6.70351e-05	AGTGACCCATCGTGCGTTTCCTATTATTTCCTCACCACGCGCAGGCACCAACAGGGGAGGCGGAACTTAAAACAAGCCTTACAGCTCAGCTATAGTCCATTTACAAATGCGGTTCATCTCTCAGTGAGCATTTTTCTTTTACTACAAACTACAAGAGATAATTGAGTGCGCGTGATTATCTTAGAGATAAAAAAGAGAAGAGACCGAGGAGTCAAGAAAAGAAGAGGATAGCGTTCAGAGTAAAGTAAAGAGGTGTAAATATATATAATTAAAAGCGGAATTAATTCACAGCGTGGCACTCGACTCAACTGATACCTGAGGGAGCAGACTGAGAGGACCACACACAGTGTATCATAACTGCTACTTAGAGCATGGAGCCAGACCAATCAGAGATGAGCA…
TCONS_00091649	LOC106563307	xm_011518364	XM_011518364.2 PREDICTED: Homo sapiens aminolevulinate dehydratase (ALAD), transcript variant X2, mRNA	3.15792	6.03826	0.518593	0.000160215	0.0239434	0.529363	3.24949e-05	0.00119129	GGAACAATTTGTGCAGTTCAGTGTCTGCGTCTAGTGCAAGCCAAGGAGGACAGACGGATTGTACAAGGCAAGAACACCGAAATCCATCGCAAAGATGCAGCCGGTCGATTCTCTCCTCCACAGTGGCTATTTTCACGCAACACTCAGATGCTGGCAGAGCTGCGCCTCAGACTTGAGACCTGAGAATCTTATTTACCCCATCTTCGTCACTGACAGTCCTGATGCAGTGGAGCCCATCGCTAGTCTACCAGGCCAGGCCAGATATGGAGTGAATAAACTCGAAGGCATGCTCCGCCCCCTTGTGGAGAAAGGCTTGAAGTGTGTGCTGATTTTCGGTGTGCCTGCCAAAATCGCAAAGGATGAGAGGGGTTCGGGTGCAGACACAGGTGATACTCCGGC…
TCONS_00196980	LOC106587695	nm_138322	NM_138322.3 Homo sapiens proprotein convertase subtilisin/kexin type 6 (PCSK6), transcript variant 3, mRNA	3.64892	6.94018	0.521514	0.000113968	0.0188691	0.53023	1.03797e-05	0.00045296	GACAGTCAGATGATAAGTGTATCAATATTTTCTTTATTTCTCTAAGATCATTGGACTTTGGGGTAGTTTATTGAATAATTCATTTCCATATATTGCAGCAGCCAAAGGCAGAGGAATTATGCCATTGTTCAGTAGCGCATTGACTCTTCCCGAGCGACGTGCTCCTATTATAGCGCAGGTTGGAGAGGCGTGGGCTACTACCGATCCCCTATGAGTGAGGCTTTGATGTTCGCACAGACGGGCTCTTTACCAGTGTGTTCCGCTGCTATAGGCTACGCATGAATGGCATTCGCTATTGGTGGCTGTGCGTACATATAGAGGAGCGCTAGCGCGGGATAAGGGTTGGCGCCTGAGGTTCATATTTTCAACTTTTTACGGAATGAAATATCAGTCAACCCG…
TCONS_00160379	LOC106578263			3.38669	6.38676	0.525545	0.000223374	0.0296449	0.530461	3.68044e-12	7.33582e-10	AGTGTCAAAAAGTAGCCTGTCATTTTGATAATTTGTTCAGTATAAACTCTGCCAAAGTTTCCAGTCATGTAAAATGACACAGAATTGCATGAAATGCATTTATCCAGGACCCTAGGCTACTAAAAATGTTCCCCATGTGTGCAACTTCTATGCTGCTCTATGCCACAACACAAATGCTATGATTTGCTTACAATTCTTTAACATAAAACAGACCGTCTCCTATGCGTTCTGATACCAAGTCACCCCGCTTACTTACTTGTTCTGGCACCTTGCGATTTACAAATTAAGCACCGGTTTTAAGCATGACCCGAAGGCTACATAATTGTCTGGGTGCTCTTGCAATTCCAATAGGTGACAGATGGCAATATTATCCAACATTTTATGCAAGCACAGTATCTT…
TCONS_00091810	LOC106563255	nm_003792	NM_003792.3 Homo sapiens endothelial differentiation related factor 1 (EDF1), transcript variant alpha, mRNA	12.5554	23.64	0.527358	1.40428e-07	0.000169799	0.531583	3.49518e-16	1.32251e-13	CTCTAGGTTCACATATCTATGAGCTTGTTTTGAATAGAGCTTTGGGTTTTGAAAGACGCGTGGATGTTTGTTATTAGTTCGTCGTTTGTTGTTGTTGTCAAAGCACGCGTAGGAAAGAAGTAGCCTTACGTCGCCAGATATCGTTTTGATACCCAGGCATTTAACGTTAGCTTTATTTTTGTATAATTATTGTCGTTACGGCTATCGAATAATTCCTGGAAACAATGGCAGAAAGCGACTGGGACACCGTGACGGTTTTGAGGAAGAAGGGTCCGACTGCTGCGCAGGCCAAATCTAAGCAGGCTATCACAGCTGCACAGAGACGTGGAGAAGACCTCGAGACTACTAAGAAATGGTCTGCAGGGCAGAACAAGCAGCACCTGATGACCAAGAACACGG…
TCONS_00151817	LOC106577392	nm_001322970	NM_001322970.1 Homo sapiens ornithine aminotransferase (OAT), transcript variant 8, mRNA	19.2391	36.9146	0.517067	0.000333813	0.0388315	0.531856	0.000314449	0.00791283	ACAACAGCGAACCCTAAAGCAGTTGACGCAGCTGAACTAGTTCACAACAGCGTTCGCTCCTGACTGAACACGGCCGCCGGGGGGATCTGACAAGTGGCTTTGAGGTTTTCTGGACATAAAAAAAAACACGTTATTTTTCAACAGACTGTAGAAGATATTAATCCAATTACAAAGATGATTTCCAAACTGAGCCACAGCCTGAGGAGCGCTGCCCCGGCCCTGACCAGAGCTGTCCACTCTGGGACGCGTCCTGCCTCTACCGCTGCCTCCAAACAGAAGATAGACCAACCGCTCACCGCTGAGGAGGTGTATGCCAGAGAGGAGAAGTATGGAGCACACAACTACCACCCACTTCCTGTGGCGCTGGAGAAGGGAAAGGGTCTGTATTTGTGGGACGTG…
TCONS_00020441	LOC106583351	nm_000365	NM_000365.5 Homo sapiens triosephosphate isomerase 1 (TPI1), transcript variant 1, mRNA	135.915	257.011	0.525231	9.44808e-06	0.00328263	0.532389	6.49893e-09	6.80465e-07	GAGGTGGGGTTACGTGGTCCATGATAATAAATACAGTGAGTTGCTCACGAGTAGTTGCTCCTCTCTCCGAAGTAGGTCCATTCTAAGGCCGAGAAACGACACCAAACTGCAAATATGCCCAGAAAATTCTTCGTCGGTGGTAACTGGAAGATGAATGGCGACAAGGCAAGCCTTGGCGAACTCATCAAAACCCTGAACTCTGCGAAGCTCGACCCCAACACCGAGGTGGTCTGCGGCGCCCCATCAATCTACCTTGAGTTCGCCAGGGCCAAGCTGGACCCTAAGATCGGCGTGGCCGCTCAAAACTGCTACAAGGTCAAGGGTGGTGCCTTCACCGGGGAGATCAGCCCTGCGATGATCAAGGACGTTGGTGTGCACTGGGTGATCCTGGGCCACTCT…
TCONS_00066841	LOC106610628	nm_003403	NM_003403.4 Homo sapiens YY1 transcription factor (YY1), mRNA	0.383869	0.722339	0.52737	4.33283e-05	0.00981756	0.532878	5.8381e-08	4.83472e-06	GAGCGGGGGAGGGTAGATGTCAGACTGGATGTGCTACAGCTAGCCACCGTTCTAACCGTGGCGAAGAGTCGACAAGAATGGAATCTCAATTGTTTATATTTGTATTTTTTTTTTTTTTTACTAAATTGTGCAAAGTCTGCCTTGTTGGCTTTTTGAGACCGACTGACCTGAATGACAAGAAGGAAATTGACCATGACACTATGGTGGAGGAGCATGTCATCGGGGAGAGTTCCCCTCCCGACTACTCCGAGTACATGACAGGGAAGAAGCTCCCGCCTGGGGGCATCCCAGGGATTGACCTGTCAGACCCTAAACAGCTGGCAGAGTTCGCCAGGATGAAGCCACGGAAAATAAAGGAGGACGACTCTCCCAGGACGATTGCCTGCCCCCACAAAGGGT…
TCONS_00242583	LOC106599446			2891.21	5483.37	0.527767	8.13584e-08	0.000118505	0.533365	1.676e-12	3.6009e-10	GAAGCCCTGGAAAAAGAGGCAAATAGGATTGGTGGGTTTAATAACTACTTCTGGATCGGCCTATCAGACAGAGAGCTGGAGGGGGACTGGAGATGGGTGGACAACACAACGCTCACAAAAACCTTCTGGAAACAGTTCAGTTTGGAGCCTGATAACAACATCTCCGGTGGGGTTGAAGGGGAGGACTGTGTGGTCATGGAGAGTAACACTCATGCCTGGTCCGACGTGCCCTGTGACTTTACCTACCGCCGCATCTGTCAAATGGATGCCATCCCCATTACTTCCCCTTGAATCAGCGGGTGAACGACACCGCTGACCATGAAATTAACTTAGAGTGGCAGGGATTCAA
TCONS_00078843	LOC106613314	xm_011545304	XM_011545304.2 PREDICTED: Homo sapiens diacylglycerol O-acyltransferase 2 (DGAT2), transcript variant X1, mRNA	3.4841	6.54068	0.528524	4.21023e-06	0.00181909	0.533974	1.10107e-13	2.81565e-11	GGGCATAGGACCACCAACATGGCAGCCAGGCCCACGCACTGGGGAGCCAGGCCCAGCCAATCAGAATGAGTTTTTCCCCATAAAAGGGCTTTATTTCAGACAGAAATACTCCTCAGCTTTTTGTGCTTTTTGTGATTTTTTATTTCAGATCATGAAACATGGGACATGGGTTCATTGTATATTTGTTCTTTGTGACTTATTCTAAGTATTTAATACTTTAATACTTAGTATTTCATATTTTTTGTGGTCCACTTAAAGGATTGCTGCAGATCGTGAATTATTTATTTTCCTTTTCCTATTGCCATTATTTCAGTTTTTTTCCCGCATACATTTTATATGCTGAGATTTGGGACCAACACTTTACATGTTGCGTTGCTCATTTTGTTCTGTGTAGTTAAA…
TCONS_00187356	LOC106585595	xm_011511458	XM_011511458.3 PREDICTED: Homo sapiens KAT8 regulatory NSL complex subunit 3 (KANSL3), transcript variant X5, mRNA	1.84453	3.45016	0.529771	1.82199e-07	0.000200443	0.534666	3.68006e-14	1.04435e-11	TTCCCCATGAGGACAAAGACTATTTTAAGCTAAGTGGTTAGATTTAGGGATACAATTAGGGTTTGAATTAGGGTAAGGGGTTATTGGTTTAAAATCATATTTATCGACTGTTTTTACATTTTGCAATCATAATAGTTCATATAAATACACATCAGCATTCACATCAATACATCAATTCATTATTACATAACATGGTTTACAGTGTGTTGTAGCAGTTCCATAAAATGTGTTCTAAACTCTCATCATCATAACAATTAGGCATAGGACAAAATGTACTTTGAACAAAACAGCTCCACTTTACTACGGCACGCACTGGTAAACGTCGTACGGAAATCCACCATGCAGTTTCTATGACATTTTCTGACAATTGTGTACTGAGTAGATTTTTAATACATTCTT…
TCONS_00103898	LOC100380782	nm_004035	NM_004035.6 Homo sapiens acyl-CoA oxidase 1 (ACOX1), transcript variant 1, mRNA	7.77067	14.4675	0.5318	4.55518e-07	0.000399502	0.535853	3.21312e-17	1.40415e-14	TCAGGAAGTTGTCAATAATTGGTCAGGCTCCAGTTAATGCAGTGCTGAACTTGGTTCCTGTGGTCCCAAGGTTACACAACTCACATTTTTATTGCCACAAGCAACGTCGTCTTTTGCAAGGGAAAATATTATTTATTTCGCCATGAATCCTGACATAACTAGAGAGCGTGAGAACGCTACATTTAACGTGGAGAAACTCACACATATTCTGGATGGAGGCATCGAGAAGACCAAAAGAAGAAGAGAAATTGAGTCACTGGTGATCAGTGACCCAGACTTCCAAAGTGAGGACCTCAACTTCCTGTCCAGGAGCGAGCGATATGATGCCGCGGTGAAGAAGAGTGCCCAGATGATCCTGAAGCTCAGAGAGTATGGCATCTCAGACCCTGAGGAAATCTA…
TCONS_00217759	LOC106592516	nm_001127448	NM_001127448.1 Homo sapiens 4-aminobutyrate aminotransferase (ABAT), transcript variant 3, mRNA	21.088	39.8287	0.528759	2.71011e-05	0.0070038	0.53712	5.02081e-07	3.24096e-05	GACTGACATTTCTCCCTCCGTCTTCAGGTGGCGTGAAGGCAGGTGTTGAGGACTGTCTTTCTCTCTCTGCATCATTCTGTTGTTCTGAGTCATGGCGTCCTCTCTGCTCAGCAGGCAGCTGGTCCTCTCCCTCCAGCAGAACCTCAGGTTCACTGCACCAGGCTGCAGGTATGTCAGTAAGGCAGCAGCTAAGACTCAGATGGAGTTTGAATACGATGGGCCTTCCATGAAGACCGAGGTCCCAGGACCCCGTTCCAAGGAGCTGACCAAACAGTTGGGAGAGATGCAGAACGTGGGAGCAATCAATTTCTTCTGTAACTATGAGGAGAGCAGAGGAAACTACCTGGTGGACGTGGACGGAAACCGCATGCTGGACGTCTACACACAGATCTCCTCCAT…
TCONS_00178893	LOC106582633	nm_001317075	NM_001317075.1 Homo sapiens bladder cancer associated protein (BLCAP), transcript variant 7, mRNA	4.23523	7.97814	0.526822	0.000139413	0.021666	0.537392	2.74776e-05	0.00103309	CTCTGGAGGGGTCATGCTCGTGCTTCTCTGACAGCACTATTGGATAAGGATCAATAGAATAAAGCCTGAAAAATATTTAACGTTATTTAAAATATTTTGACGGGAGGGGACCTCTCTCGGCCGCCTCTTCCTCTCTGGGATTGCTACGCAGTCGTCTAGGCAGCAGCAATGGAGTCGATCAAAAAAACTATCAAGAATGAAGCTGGAAACTGACAGGCCTAACCTGAAGGTAAAAGTTACAACCTGCTCCCACGTCACATCTGCCGTGGTTAGGAAACCCCACTGTGTGTCATTCCACCTAGCCCTGTGGCCAACTGATTGAGATTGGTGTGATTTCGCTCCCCCCTCGCAGACAATGTATTGCCTTCAGTGGTTGCTCCCAGTCCTCCTCATCCCGAA…
TCONS_00010823	LOC106612792			1.38971	2.60745	0.527622	0.000179181	0.0257626	0.537696	1.57896e-05	0.00064377	CGAACCAATATATTGACACAGGATATAGTGAATGTCTCATCGCAGCCTGAAACATGGGCTAGGCTACAGACTATTCTACAGTTCTATTGATTTCAATAACGTATTTTAAAGCATCAATCCATGACTCAGCTGAAGAGCTTTTTTACAACTCAAGCAGGGGGACCCCGCCGTGAGCCTTTCATTGGAACTCCACATCCCAGGAACACCCGCAGAAGATCAACAGTCCCTTTTGCGAGAAAACGCAATTTTATAAAATCAATGTCCTCCCCAATTGGAGCAAATTATGAAGATGAGGTGGAGTTTGTGTCAGAGGCTCCACTTAGACCTGTACTGGAATGTATTGATTTACTGAGTGATGGGGAAGACGATGGAAGTTTACCCACAGCCGAGACAATTGAA…
TCONS_00108546	LOC106566973	nm_002273	NM_002273.3 Homo sapiens keratin 8 (KRT8), transcript variant 2, mRNA	50.1865	93.5178	0.531518	1.71423e-07	0.000191955	0.537787	1.54073e-10	2.19624e-08	AGCTAATTCTCTGGCTAACCACTCAGGTCTCCCCAGTACTCCAGACAAGCCGCCTGCCACTCTATCTCCCCCTTATTCTCCTGCACTCACCAACCACTCAAGACCAGCCAGGATGTCGGTCAGGAAAACCACCAGCTACACTGTCAAGTCCTCTTCCTCCGGGGCAGCCCCTCGCAGCTTTAGCAGCATGTCCTACTCTGGACCCAGCCAGGGGGTCTCTCGCCAGAGCTACAGCGCCCGCAGCTCCTATGGAGGGGCCAACAGAGGCATGGGAGGTGGGTTCGGGGCCGGTGGTGGAGGCGGCAGCTACATTTCCAGCTCCTCTGCCTATGGAGGTGGCATGGGCCTGGGGATGGGGATGGGTGGCGTCTCTCATGCCCCCATCACTGCTGTCCAAGT…
TCONS_00113483	LOC106566687	nm_001064	NM_001064.3 Homo sapiens transketolase (TKT), transcript variant 1, mRNA	5.9141	10.956	0.534938	2.81443e-09	1.08607e-05	0.538637	3.30807e-20	2.1533e-17	TGCGTAACTGTTTGGGATGTAGCATACTTCGCAGTGCTACATACGCACCCTCCCTCTCCCTCTCTGTGTTCGTTGAGCCCGTGTGCTGTCAATCTTTTTGCTCTAGATTAGCCATATTCAATCATAGGTTTACTAACACGCCCCTCTCTCTGTCATTCTCTCTGACTCTATCCCCCGCACATATTTCCTAGTCTTGACCCTGATATTGTTCGTACAGTATTTAATTTTTTAAGTGTATTTTTGACAGAATTGCGCACAGATGGAGGACTATCACAAACCCGACCAGCAGACTCTGCAGGCACTTCGGAACGTCGCCAACCGGCTCAGGATCAACTCTATAAAGGCTACAACTGCTGCAGGCAGCGGACACCCCACATCATGCTGCAGTGTGGCAGAGAT…
TCONS_00182799	LOC106584326	nm_014372	NM_014372.4 Homo sapiens ring finger protein 11 (RNF11), mRNA	0.23053	0.42857	0.534078	0.00039094	0.0434275	0.538647	7.84664e-06	0.000355417	TGGAAAGCCCCTTTCAGAGGGTCTTCAAATCTAAAAAGGAAGTGTTGTTTGTAGGACATGAATGATTAAGTTTGTTCAACTTGAGCATAGGCGTTGTGAGAGTTCTAGCTAATGAATAGCCTAACTTAGCAGGCGTAAAATAAACAAACAATCTCAATCATATTTAGATGGTCGTCCGCGCCAGGGTATCAATCAGCTTGCCTGGCTCTTTGTGTGCGCATGTTTTGTTTGTGTTGAACAAGAACAGTTCTCGTGGCTTGTTAGATGATTTGCAATGTGTTAATGTCAATAAGATTACATAGTGCATACGGTGCTTATTTTTACTGAAAGGTTAGGGAAAGTGGCCTGTAGACGTTGCAAAGTGACAAATAAATAAGGAGTTTGAAGAGGAGATGGGAA…
TCONS_00193567	LOC106586194			6.42999	11.8698	0.536655	7.53095e-08	0.000113794	0.540804	3.40228e-16	1.29262e-13	TCTGTGTTCTTTGTCAATGCCAGATGGCTGGTCTGAGTCGCAGCACGGAGTCTTCCCTGAAGAGGACGAAGCGCAAGGCTCCTCTACCCCCCGCATCTCCCAGTGTGGTTGTCCAAGATGCAGCTTCGCTAGATGGAGATGGCCAACTTCCTGATACACTGGAAGAGATCGTGGAGCAGGAGGAGACAACTGCCTCCGTGGTCTTAGACTCTATGAGTGATGTCCAGGAGGACGACAGCAGCCTCAACCTGTCAACAGCAGACATCTCCGTGGACTCTGAGAGAACAGAGGCCCTCTCTCCACCACTGGAGGCACCAGGCACACCGTATGCTGAGATGGAGACCTCTTCACCACCCGAGAGCGAGGGCCCAGCAGGGGAAGATCAGGCTTGTGATCTGT…
TCONS_00149823	LOC106576335	nm_022750	NM_022750.3 Homo sapiens poly(ADP-ribose) polymerase family member 12 (PARP12), transcript variant 1, mRNA	0.738686	1.38165	0.530083	0.000404075	0.0443176	0.542189	0.000122662	0.00364549	ACATCGCCCAGTGCGATCGGGGATTTCTATTGGAGAAGCAGTTTTTGCCTATCTTCATACTGTATTGTCTTTGATGTAGCGGTATCCTGTGGTCCACTGTCCTAAACCAGGAAAAACAGTCGCGTTAGTCATTGCGAGATGGCTCAGCAATTGTTATTAAAAGTCATTTGCAATCATCAGGGAACATTGGACTATGCAGGTCTGGCAGATATTGGGTGTGGGGCAGATATGATCTGCGCTCTTGATAAACTTGTTGAAAACGATTTATGTTCTATAGCAGTGTGCAATGGAAATGTACGCATTATTGCGAAAACGAAAGTTAGACGCTGCAAGGCTCAGCAATGTGATGGCTGCAATGATTTACACCTATGTAAATTGTATCTATTTGGGGACTGTAAG…
TCONS_00018763	LOC106574520	nm_006808	NM_006808.2 Homo sapiens Sec61 translocon beta subunit (SEC61B), mRNA	6.37521	11.861	0.534813	5.47325e-05	0.0115269	0.5433	1.02838e-06	6.1322e-05	TAATCGTGTCCTTTTTAGACAAGCGTCATCTTTCTTGGATTCCTTCTGAAGTTGTGGCGATTTGTGTACAGCACTGCTGCCCATTTGACGTGGACTTCAGTTAGAAGAACAGTTGAGGTTTTCTTCTTTAGCTGAACTATAAAGTGCAACTTAAAATGCCTGGACCAGCATCAAGTGCAACTAATGTCGGTGCAGGGAGCCGATCCCCCAGCAAGACAGTGGCCCCCCGCGCAGCAGGATCCACAGTCCGACAGAGGAAAGCAACGAGCAGTGGCACACGCAGTGCAGGCAGGACCACAGCATCAGCGGGTGGCACCGGGGGCATGTGGCGCTTCTACACGGAGGACTCACCAGGACTCAAAGTCACCCTCAATCCCTGACCCTGCGGCGCAGCTTCTT…
TCONS_00088551	LOC106561553	xm_006715990	XM_006715990.2 PREDICTED: Homo sapiens MET proto-oncogene, receptor tyrosine kinase (MET), transcript variant X2, mRNA	3.37755	6.21019	0.539363	8.77115e-06	0.00312066	0.544336	8.46035e-13	1.91142e-10	CGCTACGAGAGCAGACAGAACACGGAGGGGGTTTGAATGCCGGTGTGCGAGACCTACACATCACACTCCTGAGTCACACAGGTCCGCATCTTGTAAAACGGATTGAGAAACGGTCTTCTTGCGTCTGAGTAAAGGACAACCTTTTGTATTCTTTGTAAAAAATAAAGAGAAAAGGGCAGAGTATTCAAAGTCAAACGCGTCTTTTGCGCATCAATTTGTTATTCGGCCGTCAAAAAGTCAAAGCGCACAGTCTCTTGTGAGGAATCCTGAGTTGTGTAGCCTACTATGATTTGAAAGAAGGAGCCCAAACATAACTGAGACCGTTGCCTAACTGACAGGATGAAGAATATCTGCTTGTTGGACATCGTGATCATCCTCTGGGCTCTGTGCTCCTCAAAG…
TCONS_00129965	LOC106572006	xm_011540706	XM_011540706.3 PREDICTED: Homo sapiens Rho guanine nucleotide exchange factor 19 (ARHGEF19), transcript variant X1, mRNA	2.26277	4.15471	0.539506	1.69329e-07	0.000190834	0.544499	6.83102e-13	1.55844e-10	TTTTTGTTGACACACGAGAATCCGACCCATGCATGCACACACACACACAGACACACACTCTCACACATACTCACAGAGAGGAAATATTTTTCACTCACGCAGATGGCTGCTAGCTCACTCCTCTCTCCCTCTCTTTCTATAAGCAGGTGTTAATATGCAACACTAAACTATTAGAGACCGACAAAGAGAGAGGAGAGGGAGGATAGAGAGAATAGGAGAGCGTGCACTTCCCCAACAGTAGCAGAGGGAGAGAAACAGAGCGAGAAGGATTGTGAGCAAGGAGAGTAAGAGCAAAAGCTTAAAGAGGGATCTGCATGGTAAGTAGCCAGAAGAGCGAACACTTAAAACATTTTTTTTAAACTGCTTTTTGGTGGAGAGGGAGAAGAGGGATACAACGGA…
TCONS_00162748	if3ei	nm_016091	NM_016091.3 Homo sapiens eukaryotic translation initiation factor 3 subunit L (EIF3L), transcript variant 1, mRNA	10.3974	19.0546	0.54108	6.06503e-08	9.81479e-05	0.54515	3.20527e-18	1.60405e-15	ATTTGTTCTAGTTGCAAATCCATTTCCGGTTCCTTTCCCCGCCAGCTGCGTGGTTTTGCTAAGCACGCACCTTTGTTCGAGATTGGACATATCCTAACATGTCGTACCAAACCGAAGAAACCGAAGAATATGACCCCTATTCCTACACAAATGATGATTATCTCCATACTGGTGACCCTAAAGCTGACCTGGCCTACGAGCGCCAGTACGAGCAGCAGACCTACCACGTCATCCCAGAGGTGATCAAGAACTTCCTGCAGTACTTCCACAAGACCATCTCAGACCTCATCGACCAGAAGGTGTACGAGCTGCAGGCCAACCGTGTGTCGAGCGAGAGCATTGAGCAGAAGATCTATGAAATCCAAGATGTCTACGAGAACAGCTGGAACAAGCTGACAG…
TCONS_00210899	LOC106590521	nm_004427	NM_004427.3 Homo sapiens polyhomeotic homolog 2 (PHC2), transcript variant 2, mRNA	1.33736	2.49841	0.531294	0.000452765	0.0474778	0.545378	0.000390241	0.00943003	TGTTAGGTATATGAGAGACCACTGAAGATTGTGATTGTCTCACAAGTTTAACTAAACTCCCTCTCAATCCCCACTCTCTCCCTCCTTATTTATTTCCCTCCCCTCTCCCTCTCTCTCTCCCTCCCTCCCCCATAGCTCCAGAGTCTAACCCTGCACCCCTCTGCTCCTGGAACTCTCACAATCCCCCCTTCTTTACGTCTCAAACCTCCCTCTTCCTCCTCCCCCTCTCCTATCTCTCGTCCCCGTACACCCCTTTTTCCCCCTCTCCGGCCACGTCCCCAGCCCAGTGCCATGGTAACAGACAGGCAGACCACACCCACCCGGCACCTCTCAGTCCCACCTCCAACTCTCTACTCTTCTGTGCGTTCTGTCCCTCTGAGACCCAGACTTCATTCTCCA…
TCONS_00144536	LOC106575074	nm_001099678	NM_001099678.1 Homo sapiens leucine rich repeat containing 58 (LRRC58), mRNA	17.5041	32.051	0.541397	3.09305e-08	6.63102e-05	0.545579	2.86934e-19	1.58978e-16	ACAGACTACATGTGAACTTGATGGCAATGTGACAGCTGTGCGTGTACGGTCTGTATTTAATGGAAACGCATTTGCAGATTAGCAGAATGCGTAGAGAGGCTTTATACGGTCGTGACCAGTGCTGAAAGAGCTTATACTTTGTAAAATAACATTTAATTCATTCATATGTTTGAACTAGCTGGATAGCAATTGGTATTGAATATGGAGCTGTTTGCAACAGTTGATCAGGGGGGTTGCATTTTGGACATGTCCCATCTGAATCTGGAGAGTTTAAATTTGGACACCCTCGGTGACGAACGGAGGAGAGTGACCCAACAACTCTACCTGTATAACAACCGACTGACAGTGTTTCCCGCTTCGGTATGTCTATTCTCCAAATTGGAAGTTCTGGATATAAGC…
TCONS_00140890	LOC106573352	nm_015430	NM_015430.3 Homo sapiens peptidase domain containing associated with muscle regeneration 1 (PAMR1), transcript variant 1, mRNA	1.08084	1.9806	0.539881	2.31563e-06	0.00124111	0.54616	6.94661e-09	7.20853e-07	GGGACTGCCGAGGCTCCCTCACACCGGCACCCACCGCTCCCCCGGGACCCCCGGCTCTCTCCTCTTCAACACCCTCCTCATCCTCATCTCACTGCCCCAGGGGACAGCATGGCCTTACGACTACAGGTACCTGTATAACCACTGCCCGGGCCCAGAATGGAACGTCATGTGTCGGGGCTGCTGTGAGTATGATGTCATCCGTTGTAAGTGTCCTTTCCAGGGCACTCCTGTTGGCTACGCTGTGCCATGCTGCCGCAACGCAATCAACGAGTGTGACCCCTGCATCATCCACCCAGGATGCAGCATATTTGAGAACTGTAAGCGGTGTAACAACGGGACTTGGGGCCCCAGAGATGATTTCTATGTCAAGGGGAAGTACTGTGCTGAGTGTCGACCCGG…
TCONS_00103036	LOC106564303	nm_001318832	NM_001318832.1 Homo sapiens TSC complex subunit 2 (TSC2), transcript variant 9, mRNA	2.26389	4.14324	0.542969	2.511e-05	0.00670749	0.547362	3.99614e-09	4.35051e-07	AGGCCCAGTAGAGCCAGTGTAAACTGCCTGGTCCCTCCCCACAGGACCCCTCCTGGACCCCCAGCCATGAACAAGCAGCCCAGTAAAGAGAGTCTGAAGGACAAGGTCAAGGGGATATTTGGTTTGGGATCCCCTCGACCCCCCAGCAAGCAGACAGACAGCAAGCCCTCAGAGTTCATCATCACGCTAGATATACTTAAGGAGCTGCACCCTGACTGTGGCCTTAGCAACAGAATCCGGGTTGCTAACCATGTCTGTGACCTGGCCAAGGCCAAGAAGTTTGAGGAGCATGCAGTGGAAGCAGTATGGAAGGCGGTGGAGGATATGCTGACTCCAGAACAGCCACCTGAAGCTAGACATGCTGTCCTGCTGCTCCTCAGAGCTATCATACAGGGACAG…
TCONS_00022146	LOC106591477	xm_024447782	XM_024447782.1 PREDICTED: Homo sapiens meningioma expressed antigen 5 (hyaluronidase) (MGEA5), transcript variant X3, mRNA	2.14109	3.9204	0.540401	1.77029e-05	0.00523019	0.547849	1.15197e-06	6.79516e-05	AACAGCCAACCTTTGGCTTTGAAGCTCACAACGTAGAAAATAATTAACCTGCCAAACTACATTTCCAAAAATACATTAACTTTGAAAAGGATGGTACAAGGTAATCACAAGCAAGACTAGTTTAAGATGAAGATGAATTAAGTTAAAGTAGACTTGTGAACTGATGCCTATTTTTTTCATTTGGCACGTTGATAAGATGGAGAGCGGACCCTTTAAAGGAAATGGTGCACTGTCTCTTTAAGCACGCACCAACCAATCGATCCACGATTGTACACGCGTATGGTTAACAAAAACAATATTTTCTTCACTTTTAATTATGATTCTTCCTATGATTGGCATTCCACTGTCTAATTGTGTAATACAACTTGTATCGATTTATTTGGCGAGCTACTGAGTCTG…
TCONS_00025053	LOC106600026	nm_006914	NM_006914.3 Homo sapiens RAR related orphan receptor B (RORB), mRNA	1.83194	3.3517	0.541747	8.72471e-06	0.00310855	0.548314	9.77608e-09	9.68061e-07	GCCGCGAAGACTCGAAGAGGAGCTATCTGGAGTGTGAGATCGTATGAGAGTCCAGTCCACGCGTCGAAAAGTAGGTTAGCAGGGTAGACAGAGTGAAAGGCAGTCAGAACGAAAAAGGGGAGTTAGAGTATTGGGACCTTGCTTGCAAGCTAAACCACCGTGGGAGCATTTTGTAAAAAGTTACCGAAATAGTGCATCGGGACAAACAGGACACAATTCAACTTGAACAGTCGATTTTCTTTGTATTTGATTCACCATTGCAAGACTTTGTCGAACGATAAGGAAACACTCGCGGATTTTTGCCTTATTTAAAAAATATATACAAAAAAAATCTAGTTCGTTAGGCTAAATACGTTTTATTTTACGTGCCAGCAAATGCTTGTCTTTCAACAGTTGGAC…
TCONS_00063949	LOC106609518	nm_018018	NM_018018.4 Homo sapiens solute carrier family 38 member 4 (SLC38A4), transcript variant 1, mRNA	34.3986	62.7368	0.543233	4.17778e-05	0.00954383	0.548508	4.93996e-11	7.8602e-09	CTCCCCCCCCCCCCCCCCCAAAACAAACTTTGGAACCTCTCTCTGTCATCTCTGAATGAGTATTTTCCCTATAGTATAAGGCTGAGCTAAAGCACGCCAACCTACCGAGTACAACTGCTCTGCTTTGAACCGTGACCCCTTCCCCAGCCCCGCACCACTATAGCCGTAACCATGGACCGCATGGAGCTGAAGAAAGTCTGCACGGAGGCAGACGATGACAGCACAGCCAGTTTGGACGACCGCTTCACAGAGCCCATCGACTCAGAGAAGGCCACCATCAACAGTCACTTCCTGGATGAGGATGGAGACGCAGAGAGCGACAAGTTTCTCACTAATGGGATTATGAAGAAGAAGAAGTACGAGGAGTATCAAGAAGAATACCACCCAGGACATACCTCC…
TCONS_00124978	LOC106570014	nm_013411	NM_013411.4 Homo sapiens adenylate kinase 2 (AK2), transcript variant 2, mRNA	41.3902	75.5412	0.544742	7.08788e-08	0.000108406	0.549353	5.55389e-14	1.50281e-11	TAAGTCGCTGACACTTCCTTTCGTGGTCAAGTTGGCAGATAACAAAAGTGGCTCAAGGACGGTTAAAGTGAACATGGCCCCCAGCATGCAATTAAACGATGCCGTGTCCGATGTTAAAAAGGGAATTCGGGCAATCCTTCTCGGACCCCCTGGTGCTGGGAAAGGAACACAGGCTCCTCGGTTGGCAGAGCAGTACTGCGTGTGTCATCTGGCCACGGGGGACATGCTGAGGGCCATGGTGGCGTCTGGCTCTGAGCTCGGCAAGCGGCTCAAGGAGACCATGGATGCCGGGAAACTGGTCAGTGACGAGATGGTGGTAGAACTCATAGAAAAGAACCTGGACACGCCTCCCTGTAAGAAGGGGTTCCTATTGGACGGATTCCCCCGCACAGTGAAACA…
TCONS_00014377	LOC106575322	nm_006914	NM_006914.3 Homo sapiens RAR related orphan receptor B (RORB), mRNA	1.01008	1.849	0.541625	0.000103559	0.0176465	0.549734	6.43158e-06	0.000301746	CTTGCCTGCCCTCATATTTATTTAGGTAAATGCGTTGGTTGGGCTATGTTTTAACCGGGAACTATAGAATAAAGACCGAATCGCTGCAACAAACAAACGGCCGTGAGTTATTACATAAGTCCTGGTGACATAACCTCTGAGCGCGAGCTCGGGACGACAGCCAGGGCGCAAAGAGCAAGCGGGTTGAAACCGGAGTAGCCTGAACTGCTTGTACAAGGAAGTTCGTTGCAAAAATGAAGTTGGCTGATATTATCCTCACGTGAAGACAAGACGGAATATGGAGAGAGAGTGACAACAGAGAATGACAAAATGATAAAGACGTCAGAGTAAATGAGCGTACTGACTCTAACAGAGATGGTAGTGTATGTTTTAAAGCGCATGCGCCGTCGCTGTCTCTAG…
TCONS_00085845	ocad2			4.92927	9.05894	0.541839	2.71128e-05	0.0070038	0.550429	2.61939e-06	0.000138533	AGACGAGGAAAATACGAGAGTAAAGTGAAAGGAGTAGCAAGGAAGACCATATGCAATTCAGGTCCAAGTGAAAAGTTGAGCAGATTATTTGAGCATATAAGAGATTCTTTCAGACACTTGACATCATGAGCTCTGAAACCCTTGAGAAAACAGTAACAGTGAAGGCAGAGGGAGCCACCCCATGGGAGAAGTGTCAACATGGAGATCGACACATCCACAGAGACGACGTGAGACAAATCTGGAAGGAGTGCAAGGAAGAGAGCTTCTGGTATAGAGCTCTTCCCCTCTCTCTGGGAAGCATGGCTGTCACTGGGGTGCTCATCTACAAAGGAGTTTGGAGTGCATCAAAGACACTTGGCCCATTCCCAAAACTAGCAGCGGCTGGCGTCCTTGGTTATG…
TCONS_00138419	LOC106574341	nm_003749	NM_003749.2 Homo sapiens insulin receptor substrate 2 (IRS2), mRNA	4.24623	7.77701	0.541233	4.16089e-05	0.00952258	0.55052	9.51719e-06	0.000421045	CGAATACTTTCCAGTGGCAGCCGAAAACGAGCAGGAGCAGGAGAGCTGGTTTCGAGTGTTGTCGGATATGATCGAAGAGGGGAAAGTCAATGACAGTCCCGCGTCTAATTCCACCTCTCTTTTCTGTTTCGAGGAGGCGAATTACGGTGTGATCGCCAACCACTGCCTTTCACAAGGAGGTATGGCAAGTGAATTTGAAGTCCAGAGGACTGGGTCAAACAAAACATTTGATAGGGGTGTTTAGGCTGTGCTTATCCAGTCGGACTATCAGCTTTGTGAAACTGAACTCGGAGGTTGCGGCTGTCAGTTTACAGCTCATGAATATCCGGAGATGCGGCCACTCTGACAGCTTTTTCTTCATCGAGGTTGGTAGGTCGGCTGTCACTGGCTCCGGTGAGC…
TCONS_00091647	LOC106563307	xm_011518364	XM_011518364.2 PREDICTED: Homo sapiens aminolevulinate dehydratase (ALAD), transcript variant X2, mRNA	1.64563	3.03314	0.539121	0.000192429	0.0269347	0.550587	0.000181812	0.00502795	ATGTTACAGTGGTCTAGCTAGCTGGTAAAATGCTGTATTGTCAGATCATTAGGCTACCTAGTAGCTGACGTTAGCTGAGCTACAGTAACGTTACAGCGCTCGCACAATCAACAGCTAACGTTACCTCGTAGCCCTTACCGTCTCATACTAGCTACATATACGTTATCCATCTGTGTATGTGTCAAATAATATGGGTTATTATAGGACATGACAAGGTTTAGCTTTTTTTTCTTCTCCTTTTTGTTTTTACCTCAATTCCGATTCAAGTGTCAGGTTAGCCTTTTCATAATGTTTTCATTCCTTCACTTAAATCTACCGCGTACTATCGCGGGAACTTGCACGTTTACGGAACAATTTGTGCAGTTCAGTGTCTGCGTCTAGTGCAAGCCAAGGAGGACA…
TCONS_00160587	LOC106578376	nm_004427	NM_004427.3 Homo sapiens polyhomeotic homolog 2 (PHC2), transcript variant 2, mRNA	1.16846	2.12261	0.545808	2.07515e-05	0.00590146	0.550619	4.03709e-08	3.48267e-06	TGACAAGAAAGGAGAAAGGAGAGGCTGGAGGAGAGGAAGAATGGATGGAGAGTGGTAAACAATATGAGAGACTGAGAGAGATGACAGGAATAGAGGAGAAGGGGGAGGAAAGGATGAAGATAGAGGGAGAGGAGCAGAGAGAGAGGATGGAGGTAGAGGAGGAGGAGCCGGGACAGAAAGATGTGATGAAAGGAGAGAAGGAGGTGGGGACTACCATTGACCAGGACAGTCCGATAGATCCTCACCCCAATGCAGACCCGGCTACTCAGAATCACATACACTTCCATGCCCCCTCACACACACCTCATAACCCCACCACTCAGAACGACACACCCCCTCCCTCAGGTTCCCCCATAGACCTCCAGAGACCATCGGACTGTCCCATAGGGCGACCCCCAG…
TCONS_00175822	LOC106582471	nm_001330247	NM_001330247.1 Homo sapiens heterogeneous nuclear ribonucleoprotein A3 (HNRNPA3), transcript variant 2, mRNA	2.70447	4.90546	0.546122	1.08319e-05	0.00361298	0.550862	7.75552e-11	1.17957e-08	TGCACAAGCGCAGACTTCTTTCTAATCACGTGGTAGAGTAGCTTCCTTTCTTCTCAGGACCAAGGAGAATACGCTGCGAAATGGAGGGTCATGAAGCTAGGGAGCCTGAACAGCTCAGGAAGCTGTTCATTGGGGGCCTCAGTTTTGAAACCACTGAGGAAAGTTTAAGGATCCATTTTGAACAATGGGGAAACCTCACAGATAGTGTGGTGATGCGGGACCCAAACAACAAGCGCTCGAGAGGGTTCGGCTTTGTAACATACTCCTGTGTGGAGGAGGTTGATGCCTGCATGGCAGCTCGCCCTCATAAGGTCGACGGGCGTGTTGTCGAACCTAAAAGGGCTGTGTCGAGAGAGGACTCCAACAGACCAGGTGCCCACCTGAGGGTGAAGAAGATCT…
TCONS_00170698	LOC106581115	xm_011535146	XM_011535146.1 PREDICTED: Homo sapiens TNF receptor superfamily member 19 (TNFRSF19), transcript variant X2, mRNA	1.71567	3.129	0.542658	0.000169011	0.0247767	0.551422	8.58187e-06	0.000384787	AGGGAATGTTGAGGGCTGTGCTCAACTTCAAACCCAAGCCTGGCATCAAACAGCGAACCCTCAGATAAACCAAACAAACAGACCAGGGATCGCATAGAGGGAGGCGGCGCTGGAAGCGCATTTCAAAGCAGAATAACAACACAACCAGATCTCGACGCCTTGCACTTTGCAAACTCTTTGCATTTCCACATTTTAATGAGCCCTCTATCTTATATGCAATTGTATCGACATGAGGTTATTGTCATATGATCATAATGACCTGTTTGTAGCTGTAGTGTCCACCCTGTGGTTGCGCTTTGATGTAGGCCTAGTGGCCGATCAGAGATCAGATTACATGCTTTAGATCGCAGCTATCCCTGCCTTTGATCTCCGCTCTGATTTTGTCTTCAATCCGGGGAT…
TCONS_00030209	LOC106600554	nm_173611	NM_173611.3 Homo sapiens family with sequence similarity 98 member B (FAM98B), mRNA	12.9349	23.6405	0.542363	0.000428912	0.045976	0.551448	3.28157e-06	0.000168484	CCCATTTTAAATACTTAGCCAGCACTCCTCGCAGAGAGTACGACCTTCCATTTGTTCTGCGACGACGTGCCTCTTCAAGCACCAGCTCTTCGCGTTCGGGCTGTAAAAAGACAAAGAATCATGTCCGACGAAGGAAAACTTTTCGTGGGAGGCCTGAGCTTCGACACCACAGAGGAATCTCTGGCAGAAGCTTTCGCCAAGTATGGAAACATCGCAAAAGTTGATGTCATCAGGGACAAAGAAACGGGAAGGTCTCGTGGATTCGGCTTCGTGAAGTACGATAATGCCGAGGACGCGAAGGACGCATTGGAGGGAATGAACGGCAAGTCTGTTGATGGCAGAACCATTCGTGTGGATGAAGCCGGCAAGGGTGGCGGTCGCTCAGGAGGCGGAGGCGGC…
TCONS_00191573	LOC106586260	nm_001199984	NM_001199984.1 Homo sapiens NADH:ubiquinone oxidoreductase core subunit S1 (NDUFS1), transcript variant 5, mRNA	15.2927	27.6902	0.547471	3.29937e-07	0.000308799	0.551516	3.12029e-19	1.7186e-16	TGTTGTGAACGCGCCATATATTACGGGAATTACCAAATCGTGTCGCAATTTGAATAGAGAAAGTGCGCAGTCAGTGGTGTCCATTGGGGTACTGCCGATGCTAGTGGCAAGCATGTTGCGTCTACCTGCGGTGAGTCGCGCTCTCGGAGTCGCTCACTCTACAGGGAGCGTGGCAATCACAAAAAATGTTCACAACGCAGCTACAGCAGCAGCCAGTAACCTAGTGGAGGTATTTGTGGATGGGAAGCCACTCATGGTGGAACCAGGAACCACAGTGCTGCAGGCATGTGAAAAGGTGGGAGTGCAGATTCCTCGCTTCTGTTACCATGAGCGCCTGTCAGTTGCAGGGAACTGTCGGATGTGTCTCGTGGAGATTGAGAAAGCTCCAAAGCCAGTGGC…
TCONS_00131358	LOC106570873			120.592	221.964	0.539611	0.000158741	0.0237714	0.551982	0.000134539	0.00392083	CATACGAGAAACATTGATCTGCAGCAAACAGATCCAATGCAGACACCGCTGTGATCCCTATGAAGTTCCCAATGGCCAAGCATTTTGTGCCTCCAATTTTGAAGGAGAAAAATGCGATATAATGTGTAACCGACTCTATAATCTCGAAGTCTCCTCCCAGATCCGATGTACCAGTTCTGGATGGTCAAGCTTTCCCTACTGCATTGAGAGTGGGGACTGTGGCTATGACAACGAGAGGGGACCCCATTTCATGAAGTGCTTGAGCAAGCTTTGGGTGGAGGCAGGTTGTAGCCTCCAGACCGACGGTTCTCCTACAAGGAACCCGGATTTTGTAAGTTACTGGAACACAATGACTGTGAGTGAGGTGAGGAGAAACATGGCCAAATACCCCAGTAAAGA…
TCONS_00205938	LOC100194728	nm_001256910	NM_001256910.1 Homo sapiens DExD-box helicase 21 (DDX21), transcript variant 2, mRNA	2.45889	4.50787	0.54158	0.000479677	0.0489891	0.552265	0.000101703	0.00313259	TTCTACCTACTCAATTTCTATGCTTGTAAAAGCTGTAGCTCAACACCACACAGTCGTGTCGTTCCTTTCTGTACGCGTGCCGGTAGGGTTAGCCTGTGTCCACTCTAAGGGAATACAACCGGGGAAGATGCCATCAAAGATTATTTTTGAAACCGAAGACATCGGGATGGAAGGTGAAATGGACATTAGTGCGGGCAGTACGACACCCAAAAAAATGAAGGAGAAGAAGATCAAGGAGGGAAAGAAAATCAAGAAACAGAAAACGGTTGTTGAAGAGGAACCTGACTGTGAACCTCCTGCTCCCAAGAAGAAGAAGAAGAAGAAGAAGAAAGAGGAGGAAACTAACGGCAACGCAGAAGAATCACCTTTGAAGGACAACACATCTCATTCCAATGAGGA…
TCONS_00046211	hnrh1	xm_017009416	XM_017009416.2 PREDICTED: Homo sapiens heterogeneous nuclear ribonucleoprotein H1 (HNRNPH1), transcript variant X12, mRNA	1.61137	2.92665	0.545267	0.000409255	0.0446514	0.553152	7.21502e-06	0.000330995	GGATACGTCATACTTTTTGGGCGTGGACCAAGTTAGCAAGCTAGGAGCTAGCTAGCAGAAACAGACCGACCTGACACCCCGAAACACAGCTAGCTAGCTATACTAGCAATCGTGGTAGTGATAATATTGTCACTGAATTCAAATTAACAGGTTTAAGAGAATACCAACCATGTCTGATGGAGAGGGTTACGTGGTGCGTGTGAGAGGCCTACCATGGTCCTGCTCTGTGGATGAAGTACGGAGGTTCTTCTCAGATTGTAAAATCGCCAATAATGGCACCAGCATCCATTTTACCTCCACACGTGAGGGCCGACCCAGCGGAGAGGCCTTCGTTGAGCTGGAGAATGAGGATGACCTGAAGATCGCTGTGAAGAAGGACAGAGAAACCATGGGCCACAG…
TCONS_00124981	LOC106570014	nm_001319143	NM_001319143.1 Homo sapiens adenylate kinase 2 (AK2), transcript variant 8, mRNA	20.4099	37.3265	0.54679	0.000395764	0.043789	0.553273	4.3328e-07	2.85425e-05	AGAAATAAGTCGCTGACACTTCCTTTCGTGGTCAAGTTGGCAGATAACAAAAGTGGCTCAAGGACGGTTAAAGTGAACATGGCCCCCAGCATGCAATTAAACGATGCCGTGTCCGATGTTAAAAAGGGAATTCGGGCAATCCTTCTCGGACCCCCTGGTGCTGGGAAAGGAACACAGGCTCCTCGGTTGGCAGAGCAGTACTGCGTGTGTCATCTGGCCACGGGGGACATGCTGAGGGCCATGGTGGCGTCTGGCTCTGAGCTCGGCAAGCGGCTCAAGGAGACCATGGATGCCGGGAAACTGGTCAGTGACGAGATGGTGGTAGAACTCATAGAAAAGAACCTGGACACGCCTCCCTGTAAGAAGGGGTTCCTATTGGACGGATTCCCCCGCACAGTG…
TCONS_00147089	snd1	nm_014390	NM_014390.3 Homo sapiens staphylococcal nuclease and tudor domain containing 1 (SND1), mRNA	9.4977	17.1656	0.549022	1.08867e-07	0.000140429	0.55347	3.73009e-15	1.22255e-12	TTCTAATCCTGTACACGGAAAAGTAACTCTTTGACGTGTATGCATGGTACCGTGTGTTTCCGGTATAGCGTGTGTTCACAGTTATCCAGCCTTTTCCTCTTGGGTTTCAATAGAACAGTCACTTTGGACTCCCGGCTCCTTACCTGTTTCCCCCTAAACGGCGTATCTAACTTTGTGGACATGGCATCATCAGTTTCGGCACAGGCGAATCCTGCTCCGGTTGCGGCGCTCCAGAGAGGAATAGTCAAGATGGTCTTGTCAGGATGTGCAATAATCGTGCGGGGCCAGCCACGGGGAGGCCCGCCCCCGGAGCGTCAGATCAACCTGAGCAACATCCGTACCGGAGCGCTAGCTCGCCGCGCCCCCCAGAGCCAGCCCGACCAAAAGGACACCCCTGAC…
TCONS_00040662	LOC106603806	nr_028024	NR_028024.1 Homo sapiens CREB/ATF bZIP transcription factor (CREBZF), transcript variant 2, non-coding RNA	1.81203	3.29682	0.546169	0.000101367	0.0174823	0.554241	1.38673e-05	0.000577535	CTAGGGAAAACCATTTCCGCGGGTTGAGTCGCCATTTTGACTTTGTGGCTGAGGTAACCAGTGAAAACCATTTCCGCGGGTTGAGTTGCCATTTTTTACGTCCTTTGTACGTTTGGAAGTTCTGTCCGCTAGTCAGCAAATAGTTGTTTTCGGGATTAGACACATTTACAGACTGTCAAACAAGATCAAATCTTTTCCTACGAGAAGCTGAATAATATTACGAACAAATAGCTACAATCTGATCCAGTTAAAGCTTCACGGACGATAATCTGAGTGGGAATAAATTGGTGGTGTCCCTCATCAAAAGCTAAAAATGATCACCAGACGAAGAGGTCGTTCAGACAACACCGATGTGGAGGTGCACTCTTCAACTTGTCCTTTTGATGTTGAAGTCACTGA…
TCONS_00200452	LOC106588478	nm_001958	NM_001958.3 Homo sapiens eukaryotic translation elongation factor 1 alpha 2 (EEF1A2), mRNA	339.625	614.477	0.549014	2.48637e-07	0.000249463	0.554445	5.40074e-11	8.42063e-09	GTTACCTGGCTAAGGGCAACAGCAGTGGCAGTGTGATTTCGTAGTGACACCGAAACTAAGCGACCATGGGAAAGGAAAAGATCCACATCAACATCGTGGTCATTGGCCATGTCGACTCCGGCAAGTCCACCACCACCGGCCATCTGATCTACAAATGCGGAGGTATTGACAAGAGAACCATTGAGAAGTTCGAGAAGGAGGCTGCTGAGATGGGTAAGGGCTCTTTCAAGTATGCCTGGGTGCTGGACAAGCTGAAGGCTGAGCGTGAGCGTGGTATCACCATCGACATTTCCCTGTGGAAGTTTGAGACTGGCAGGTACTACGTCACAATCATTGATGCCCCTGGGCACAGAGACTTTATCAAGAACATGATCACTGGTACATCTCAGGCTGATTGTG…
TCONS_00068852	canx	xm_011534664	XM_011534664.2 PREDICTED: Homo sapiens calnexin (CANX), transcript variant X3, mRNA	11.2538	20.3921	0.547647	0.000246283	0.031746	0.554575	9.05699e-08	7.12029e-06	TTGGAGAAGGTGTGGCTACTAATCCAAAGTGCATGCCCCAAAGTCACACGTGATCCTACTGTAGTTCAAGGTGTCACATCGAAGCAGGAGACTATGGAGCTGAAGGTGAGGTATGTTCTGCTGCTGGCCGTGGGCCTGTGGTCAACACTGCTACTGACCACGGTGACCGCCCACCAGGATGAGGAGGACGAGCCTATCGTGGAGATGGGGGGCGACATGGATGTGGAAGACGACATGGAGGAGCTTGACCATGGGGAGGAGCTTCTGGACGGAGAGGTGGAGGCCGACATGCCCCCGGGACCACCTTCAGTCCCTAAAGTGACCTACAAAGTGCCCGAGCCCACGGGGGAACACTTCTTCGCCGAGTCCTTTGACATGGGGACCCTTGACAGCTGGGTC…
TCONS_00127906	LOC106571303	nm_001360456	NM_001360456.1 Homo sapiens protein-L-isoaspartate (D-aspartate) O-methyltransferase (PCMT1), transcript variant 8, mRNA	5.20678	9.34592	0.551718	3.8183e-08	7.34701e-05	0.555478	1.26308e-17	5.79165e-15	GGAAGATAGCTTCATGCTCGGGCAATCATATCTGAGTGGTCAAAAAAACAAATTAAATATAAAATATCGTATTATGTAAATAATATGTCAACACAATTTATTCAGTGAATAACCGTGTGGAAAAAGCTGCAAACTGCGAATTATGTCGCGTGACGTATCCCCTCCATCTTTTTTAGAGGTTGTCAGTTTCGTTGGCGCAGGCTCGGCACTGACAGAGGCTCTCTACCTGCTCCGCAGAGTGTGTGTAATAATGGCCTGGAAATCAGGAGGAGCCAGCCACGCAGAGCTTGTAAACAACCTTCGCAAAAATGGGATCATCAAGTCAGACAAGGTCTATGAAGTCATGTTGGCCACAGACCGAGGCCATTTCTCCAGAAGCAACCCCTACATGGACTCCCC…
TCONS_00052690	LOC106607598	nm_020529	NM_020529.2 Homo sapiens NFKB inhibitor alpha (NFKBIA), mRNA	4.86919	8.84572	0.546385	0.000162488	0.0241784	0.555492	1.22261e-05	0.000521316	TCCAATTCCAAACTTGAGAGAGAACAGAGAAGTGTGTGGACTTATCAGTCAGTCAGTCTATTCACTATGGATGTTACAGTTTCAAACCACAAACAAATGGATTATAACTATGATGATATGGAATCGAAACACGGGAAAATGGTACCTTGCCAAGAAGACCGTTTTGATAGCGGTCTGGATTCTCTAAAAGAGGATGAATATGGTAACCTTGTGAAGGAGCTGGAGGAATTGAGAGTGGCCAATGTTGAAGTCTTGGCAAACCCCTGCAGTAATGAACCCTGGAGGAAAACAGTGACCGGGGATGGCGACACGTTTCTCCACCTGGCCATTATTCATGAAGCCACAGAACAAGCCGAGCAGATGATCAAACTGTCACACAATGATGATATATTATTGGAC…
TCONS_00061610	LOC106608432			6.13207	11.0017	0.551757	4.54437e-09	1.56469e-05	0.55604	5.44365e-17	2.31373e-14	CACACACACCATACACACACACCATACACACACACACCATACACACACACACCATACACACACACACCATACACACACACCATACACACACACCATACACACACACACCATACACACACACACCATACACACACACACCATACACACACACCATACACACACACCAAACCCTCTACTTAGACCAAAGTCGGTGAGACACATCCCATCTAAACTGATGAAATTAATAAAACCAATCCAATCCTGAACTTATTGGTAACTTACTGATAATGTTAATAGAGACTATCACGATATAGCCAAGGCCACCACAACCAAACTCACCCCCAAATGTAGACATTATTGGGCTACAAGGCCCGATGAAGCAGACAGAGAGATATAACCTTATCGAATCAATCAATAGCC…
TCONS_00134445	clstn1	nm_001302883	NM_001302883.1 Homo sapiens calsyntenin 1 (CLSTN1), transcript variant 3, mRNA	2.03066	3.6899	0.545351	0.000465743	0.0482646	0.556176	0.000162306	0.00458366	CCATCGGTCCGCAAAACTGCGAGAGAGCGAGTGGCGATAGAAGGGAATAGCAAAGCGGCGCTGGGGGCGGCCATTTTAGGAGTATCACGGTTGCCGAATACATCTTCTGAAATTGTTTTTCTTGAGAGAGCTATATATTTTATTATAGGCGAGGATATAAGAAGGTTGTTTTTATTTTCCCGTGTTGTAATTCGAATTTGGGATGCAGATCAGAAGGTATAAACATTTTGCATCCGTTGTCGGACTGGTCCTCGGACTATTATGCGCGGTGGAGGCAGCTAAAGTTAATAAGCACAAGCCATGGATTGAGACGACGTATCATGGCATCGTAACAGAAAATGACGACAAAGTACTTCTGGACCCTCCACTTATCGCCCTGGACAAAGACGCCCCGCTGCG…
TCONS_00071015	bcl7b	nm_001707	NM_001707.3 Homo sapiens BCL tumor suppressor 7B (BCL7B), transcript variant 1, mRNA	2.48323	4.49056	0.549621	1.55774e-05	0.0047714	0.557189	1.05195e-06	6.26075e-05	CAAGATTGGAGTTGCAAGAAAAGACATCTCCAAAAAGTAACAACTAAAGATGTCCGGACGGTCAGGTCGCGCGGAGACACGAAGTCGTGCTAAAGATGACATTAAAAAGGTGCTGGCAGCAATTGAAAAAGTGCGTAAATGGGAGAAGAAGTGGGTAACTGTGGGAGACACATCCCTACGCATATTCAAGTGGGTGCCTGTGACAGACACTAAACAGATATACCGGAGCAAATCCATAACTGGAGAGGTTCGAGGTCTAAAAGATGTGGTGCTGGAAAACACCAGCTCTACCATGGATTTCCTAGATGAATGCAGCAACCAGAGTTTCCTGTCTGATGTCTACCAGCCCAAAATGGACAGCAGCAGCTCCAGCTTCCAGCACCCCAGTGAGGCAGTCAG…
TCONS_00049425	-	nm_001318832	NM_001318832.1 Homo sapiens TSC complex subunit 2 (TSC2), transcript variant 9, mRNA	3.30123	5.95326	0.554306	0.000494324	0.0498596	0.557198	2.07219e-08	1.89846e-06	CGCTCTCTGTCTCTCTCTGTCTCTCTCTCTCTCGCTCTCTCTCGCTCTCTGTCTCTCTCTCTCTCTCGCTCTCTGTGTCTCTCTCTCTCTCTCTCTCTGTCTCTCTCTCTCTCTCGCTCTCTGTCTCTCTCTCTCTCTGTGTCTCTCTCTCTCAGGAATGAGAGTCGTAGTGTGATCAGAATCAAAGTGCTTCACATCCTCTCCTTTGTCCTCAGCACCAACCGCCAGCTCTACGAGGAGGAGCTGATAGAGGTGGTGGTGGTTCCTCAGCTCAGTGGGATAGCAGAGGACAGAGACCTGGCTGTGAGGAGACAGGCTACCCAGCTACTGGTGGATCTGGCTGAGAGCTGTACTACACACCACTTCACCAGCCTCCTGGACATCATCCAGAGGGTGGCG…
TCONS_00190613	LOC106585757			1.22186	2.18957	0.55177	0.000338246	0.0391339	0.55828	7.54937e-05	0.00242649	ATCGTTTAGACTACATGGTGAAAGAGACTCGCTCACTTCCTTCATAACTGTTGAACATTTTAGATTCTTTACTATCTCTCGCTCTCCTTGAGATGTTGGCTACCATAAAGAACATTTCCGTAACCTACGACGGTGTAGGCAAAACCTTTAGCAGCGGCGACTTCATTTCGGGGCGAATAACGTTGGAATTAGGAAAAGATTGCAAAATAGATTGTCTTTCCATAAAAGCGAAGGGAAAGTCAGAGGTCCGTTGGACAGAACATCATAATCAGACAACTGTAACTTACCATTCCAAGGACAAGATGTTCAGCATTGAACAATTTATCATTCGAGAACAAAAAGGCCAAGATTGTAATGTCGTAGCTCCTGGAACTCACGTTTACCCATTCACAATTCAGA…
TCONS_00161125	LOC106578703	nm_198291	NM_198291.2 Homo sapiens SRC proto-oncogene, non-receptor tyrosine kinase (SRC), transcript variant 2, mRNA	1.38178	2.48124	0.552698	0.000335384	0.0389186	0.558541	1.43708e-08	1.36775e-06	TGATGATCATCCTACCATCTCGACACCGGTCTGTAGGGTTGGTATCTCCAGCTACGGCGTCATTCCCTGGAGTCAGGTCGGCCATGTTGTAGTGGGGGTGGATGCGGGCTGGCGTAAGTTTAGAGGGAGTCGGGATGGGGGCGACTGTGATATCCATGTTGGAATACTAGCTGATTTTGCGTCGAACCCAGAAATAAATTGGAAATACAAACACAGGCGCATGTGGCACAAGAGCGTGGATTTCTAAAAGACGTGACTATGGGCTGCATCAAGAGTAAAGAAGACAAGGGTCCCACCATGAAGTACCGGCCGGACAATGCTTCGGCCTCGGACGTCATCGCCCCCCATGTAGGCCCCTACGGGCCCGACCCCACCCAGCTGCAGCAGAACCAGCCACCT…
TCONS_00171064	ngef	nm_001114090	NM_001114090.1 Homo sapiens neuronal guanine nucleotide exchange factor (NGEF), transcript variant 2, mRNA	1.43984	2.57584	0.553913	1.45273e-05	0.00451535	0.561471	4.25563e-07	2.81138e-05	GTCTGAGGAGAGGAGTCAGTAAGAGGGAGGGAGTTTGATGGTTCGAGGCGAGCACTCTGCTCATACGAGGCCTCGCTGAGTCTCTTTCTCTGCATTATGTCATAATGGAGCCCTGGAATACTATCTGCTGCTGCTGCGTGGAGAAATACAGAGCGAACTTTGAACTCTATTGGTCAGCTACCTGGAGATAAGGAAGGCAGCGGGGAGCGGGTTTAGAGAGGCCGCCACACGACAAGCAGGACAACACGCGACACGTCAGTTGGAGACGCAGTTTTGTACCACACTGGAGGACCTACAGGAGAACTGGCAGGTGTACTGGCTTTTAATGTGTTCTCTGAGGTGTGACAATAACCCCTATACAGGAGAATACATGGTATACACCACTGGGGAACACATCGA…
TCONS_00075177	LOC106611771			15.5136	27.6761	0.557429	8.15508e-09	2.27282e-05	0.561627	7.1439e-20	4.26262e-17	GCACACCGACCCGCGTCACTCCGCTCAACGGTACATCCAGCGGGAGTCACGCTCCACGGTTCTGGTGGCACTAGAGGAGCCCGTCTACATGCTGCCTGAGACGTTGGGAGACCATGAGGATGACAGATGCAGTGCAGTTGGGTTATTAACCGGCGGTCCCTCCTCCTCGCGCTCGTCCGTTCACTGTGCGACAGTGGGTTAAATGCCATACACAGCTGCGTCCTGATGATTGGCTCAGAAGAAGAAGTTCTCAGATGCGGCGACGGGGGACATATAGTAAGGGATGTACCAAGCTATATTAAGTCTGGACATATTCGAGTTTCCTCATAGTTTCAAACTAAAGAGGATTTCATGGACGTTTGTATTTCATGTAGCCTACCGTATTACAACAGCCATGTC…
TCONS_00167088	LOC106581571	nm_014923	NM_014923.4 Homo sapiens fibronectin type III domain containing 3A (FNDC3A), transcript variant 2, mRNA	2.92257	5.18726	0.558064	9.10848e-10	5.46381e-06	0.561777	2.68726e-30	4.38833e-27	CTCTCCTCCAGGTGTATTCTAACCTCTATCCTCTCTTCTCTCTCCCTCTCTCCTCCAGGTGTATTCTAACCTCTATCCTCTCTTCTCTCTCCCTCTCTCCTCCAGGTGTATTCTAACCTCTATCCTCTCTTCTCTCTCCCTCTCTCCTCCAGGTGTATTCTAACCTCTATCCTCTCTTCTCTCTCCCTCTCTCCTCCAGGTGTATTCTAACCTCTATCCTCTCTTCTCTCTCCCTCTCTCCTCCAGGTGTATTCTAACCTCTATCCTCTCTCTTCTCTCTCTCCTCCAGGTGTATAAAGGTTCTGCCACGTCCTACCAGATGCCCGGCCTGCAGCCCAACAGTGAGTACCGCTTCAGGGTGTGTGCCATCCGCCAGTGCCAGGATGCTCCAGAGCTGAG…
TCONS_00220115	LOC106593394	nm_001135653	NM_001135653.1 Homo sapiens poly(A) binding protein cytoplasmic 4 (PABPC4), transcript variant 1, mRNA	6.19828	11.0647	0.55574	0.000249615	0.0318956	0.561998	6.2567e-08	5.13115e-06	GACCACCTTTTCATTCCCTTCTGCGTAGCTACGCTAGAGTGTGTACCGGAGCTTGCCTCGGCACACATTTTATTATCAAAAAACAAAAAAAATATAAAAAAATTAAAAACCACACACAGGGAAGAATATTTTTGTAAGAAAATAAAAAAAATACATCTCGGTGAAGCAGGACTAACAAAGTAACCCGTCGAAAATTAGGACGAGATTTCGAAGAGAAGGCCTTTTTTTTGTTGCTCCCCTTTGATAACATTGTTGAAGGCGTGGGTGATTTCATACTGATTAGCTAGCTAGCTAACTTGAGAATTATTATTATTTGTATTTTTTTAAAAAGCAGGGTTCTTTTTTTCTGGGTCGATATCGCAATCTGTTGTTATTGTAACGTTAACTAGTCGGTCGTTT…
TCONS_00035437	LOC106603378	xm_005262360	XM_005262360.2 PREDICTED: Homo sapiens stromal antigen 2 (STAG2), transcript variant X6, mRNA	0.754991	1.34683	0.556502	1.78746e-05	0.00526848	0.562263	4.54661e-09	4.89823e-07	GACATCAGCAACAGGAATCCATCGACAACAAACTGAGCCATGCTAGTTACGTTAGCTAGCAGTAAAAAAAAAAAAGAGTAGCCAGAGATCAGGAATCAGATCGACCAAATAAAAATTTCCGAGTGTGATGAATAGCCAAGTATATATTGAATAGTTAATAAAAGTTCGAGCGAGACAACTTCAGAAACATCTGGACTATTTTGAGGATTGATTACAGTGTTTGATTCAAACAACGAGGTTGTATTACCCTACATTTTGGTGGATCCTGAGAAGGGGAGAAGTCCATACTTACCAGACTGGGTCCAGAAAATGTTAAAGAAATGATAGCAGCACAGGAGTTGCACACAGAGTTTCAGTTTCCTCAGGAGGCTGACACACAGTTGTCCTCTGACACAGACC…
TCONS_00199899	cebpa	nm_001287435	NM_001287435.1 Homo sapiens CCAAT/enhancer binding protein alpha (CEBPA), transcript variant 1, mRNA	10.4145	18.583	0.555556	9.23892e-06	0.00322757	0.562279	2.08755e-07	1.49357e-05	TCAGCCTTGCAGCTAAAACACTGTACTTTTGAACTATAGTCTCGAGGAAACCAGTCGTACCAGGGAGAATCACTAGGCTTTATTCAAGACATTTAGCCTATAGCTTTCCTCGTGGCGAGTTTAGAGATTTCACTTCATACGTGGAGAGCGCACCTGTGAAGGAGCTATCCTGTTTATTCGTTTTAGCCAGTGCGGCTTCTTCCGGTACTGTGAGCAAGCTGGATTCCCGCAGCTCCTCACCATGTCTGGCAGGTTATAGATATTCCATGGAGCAACCAAATCTCTATGAGGTCGCCCCACGACCCCCGATGACAAGCCTAGCCCAGAGTCAGAGTCAGCAAAACGCCTACTGCTACAAAGACCCCTCCGCTTCTGGACCCGTGTCCGGAACAGGAGGAG…
TCONS_00062534	LOC106608863	xr_001755657	XR_001755657.1 PREDICTED: Homo sapiens fatty acid amide hydrolase 2 (FAAH2), transcript variant X9, misc_RNA	2.0286	3.62223	0.553923	0.00028478	0.0348859	0.564349	0.00013018	0.0038129	ACTCATAGCAATACTGCCACCATGTGGTGCAATGTAGAAATTACAGTTGATTGCGCTCGTTTAGAAGAGCGGATTATGCTAAACAAAGTGATTTGTGACCGATATGTCACTATGATAATTTCTTGTCTACTATGTTGTACACTTATTTTCTTTATTTGGTTTGCTCGATACCTTACATTTAATGTATTCAATACAGTGCCTTTTATTCTCAGTCTACGTTTCGAAGTACACGATGGCAAATGGTTAACCATTAACCTTTTGATTGTTCACACACTTGGCCACTTCATATTGGTTTAAAATTTAGCCACGGTTGACCTAATATCGGTTACCGAGAAGTACAATTCTCGCGAAAGTTGTCACTTTCCGTTTAAACGTGAATCTGTGCAATAGATAACGGCT…
TCONS_00214963	LOC106591689	nm_001127448	NM_001127448.1 Homo sapiens 4-aminobutyrate aminotransferase (ABAT), transcript variant 3, mRNA	13.5602	24.3378	0.55487	0.000221852	0.0295446	0.564698	5.64196e-05	0.00189385	GGTGGCGTGAAGGCAGGTGTTGAGGACTGTCTTTCTCTCTCTGCCTCATTCTGTTGTTCTGATCATGGCGTCCTCTCTGCTCAGCAGGCAGCTGGTCCTCTCCCTCCAGCAGAACCTCAGGCTCACTGCACCAGGCTGCAGGTATGTCAGTAAGGCAGCAGCTAAGACTCAGATGGAGTTTGAATACGATGGGCCTTCCATGAAGACCGAGGTCCCAGGACCCCGTTCCAAGGAGCTGACCAAACAGTTGGGAGAGATGCAGAATGTGGGAGCAATCAATTTCTTCTGTAACTATGAGGAGAGCAGAGGAAACTACCTGGTGGACGTGGACGGAAACCGCATGCTGGACGTCTACACACAGATCTCCTCCATCCCTATTGGATACAACCATCCCTCACT…
TCONS_00083782	LOC106561659	nm_001025076	NM_001025076.2 Homo sapiens CUGBP Elav-like family member 2 (CELF2), transcript variant 1, mRNA	1.13093	2.01402	0.557261	0.000163696	0.0242439	0.565107	3.42031e-06	0.000174574	TTGCGCGCCTGTAGGAGAAATTAGCTGGGGATTGCAGAATACGAATGTCAAACGATTGATGATTAGTATTCGCATGCTGCTGCTCTGAGTAGAAGGCTAGAATAAGCCCCCCTCCCTGCACCTGTCCCGCTGCTTCTTGTGGTCGCGCAGGAGTTGAATCTCGAGGCGATTTCACTCACTTTCATTGTTGACTACAGCGTGGTGGGTTCTGGTTGTTGCTCGTGAAAATGACTTCGACGTACAGTGGTCTGGATTTTCATCCAGATAGGATGGTAGAAAGCCGGTTGATGATGAGCTCGGAAGATACAACCAACGGCAGCAAGATGAACGGTTCCATTGAGAACCTGGAAACGCCTGACCATGACTCCATCAAGATGTTCGTTGGCCAGATACCTCGCT…
TCONS_00034472	LOC106602908	nm_006923	NM_006923.3 Homo sapiens stromal cell derived factor 2 (SDF2), transcript variant 1, mRNA	10.7467	19.0323	0.559662	2.03609e-06	0.00116071	0.565427	4.3694e-09	4.72372e-07	CGATGACGTAGGATAAACTAATATCAGTCGCTGATTTTAGTGGCAGCGGAGAGCTGTGATGGATAAACGCACTGGCCCAACGCACTTTTTATTGAGCTTTTTCCTATTATCGTGTTTATTTGGGCTATCGCTCGCAACGGAACTTAGCTTTGTGACTTGCGGCTCGGTTGTGAAGCTGTTAAATGTGAAGCACAATGTCAGACTGCACTCTCACGACGTGCGCTACGGCTCTGGTAGCGGGCAGCAGTCAGTGACAGGGGTGACCACAGTGGAGGACAGCAACAGTTACTGGAGTGTACGGGGCACCAGCGGAACCCTATGTCACCGGGGGACTCCTGTTAAGTGTGGTCAGACCATCCGCCTCACCCACCTCAACACCGGACGCAACCTGCACAGCCA…
TCONS_00096679	sepw1			5.26713	9.28707	0.562579	6.09978e-09	1.8889e-05	0.566021	4.27978e-28	5.53293e-25	TGTGTTCTCTCCTGTGTGAACGGGGACCTCATGAAGATGATTCGTGGGTCGCTCCGCCTTATTTGTTTCATAACGTCAAATATCAAGGAAATAGCCTTACACCGACAACCTTTTTGCAACCACTACCTCTCTCAGAGAAGGGCTGCTGCGACTTGCGATATGGGAGTCAAAGTTCATATCACCTACTGCGGTGGATGAGGGTACGGGCCCAAGTTCACCAGACTCAAGACACAGCTTGAGGATGAATTCCCAGGTGATCTTGAGATTACTGGTGAAAGCACACCTTCAACCTCTGGGTGGTTTGAGGTGGAGGTGAATGGCAAGTTGGTCCACTCAAAGAAGGAAGGGTCAGGCTTTGTGGACAACGAGCAGAAAATGGCAACATTGGTTGATGCCATT…
TCONS_00200474	sfpq	nm_005066	NM_005066.2 Homo sapiens splicing factor proline and glutamine rich (SFPQ), transcript variant 1, mRNA	1.06451	1.89287	0.556823	0.000104418	0.0177687	0.566091	2.27628e-05	0.000881734	AGGAGATACGTCGACGTTATTGCATCGCCATTTTAGAAAGAAGGAGAGCTGTTCGGAACAATAGCAGTCAGTCAGCTACGTGCGTCAACGTTATAGTACATATTTTTATTTTATCAAGTGATCCTACAACGCAGAAATGTCTCGGGACAGATTTAACCTCAACGTTAGAGGAAATAATCGTGGAGCTGGATTTCAACGCCGGGGAGGTGCTGGTCCGATGCGAGGTGGAATGGGTAACATGAATAATTTCAGACAAAACCAACACCCTTTTCAAAGAGGGCCTCATCCCGGCAACTTTGGAAAACCACCCAACCAGATACCTCAGATAACCCCTCAGAAGCCACCCACACCAACTCTTTCCCAGCCAGGCGCTCAAGCGATTCGGCCACCACCTACTCC…
TCONS_00113109	slc6a6	xm_006713307	XM_006713307.2 PREDICTED: Homo sapiens solute carrier family 6 member 6 (SLC6A6), transcript variant X1, mRNA	13.1042	23.3284	0.555508	0.000235902	0.0307703	0.566567	0.000148091	0.00425581	TTAAACGCGCACCCGCTCTCAGAAACAAAGGTCAGAGAGAGAGAGAGAGAGAGAGAGAGAGAGAGAGAGAAATGGTGTAATTCATTTCCGATGCAATTGTTTTATTGAGCACTCACAGCACAACACAAGTTTAAGGGACAGCTCGAGCTATAAAATACCTGGCAGCATGGCACAGAAAGAGAAACTCCAATGTCTGAAGGATTTCCACAAGGACACGCTGAAGCCTTCGCCAGGGAAGAGCCCGGGCACGCGGCCGGAGGACGAGGCAGAGGGCAAGCCCATCCAGAGGGAGAAGTGGGCCAGCAAGCTAGACTTTATCTTGTCCGTGGCCGGAGGCTTTGTCGGTTTAGGGAACGTGTGGCGCTTCCCGTACCTCTGCTATAAGAATGGTGGAGGTGC…
TCONS_00164860	LOC106580289	nm_001202413	NM_001202413.1 Homo sapiens aldo-keto reductase family 1 member A1 (AKR1A1), transcript variant 4, mRNA	1.02771	1.82364	0.557408	9.3262e-05	0.0165321	0.567135	7.02256e-05	0.00228079	AACCAGCCTAACTACTGAGCATCACACACACTCTGACACTCACAGGCATCTGATCGGGGGAAAGGCACCAGGGTGTTCGTGTGACTCTGAGATTTTCCCTGCCTATCAGAACCTCTGGACTGAACCATGAGTTCTTGCGTGACCCTGTCGTCAGGGCATAAGATTCCCCTGGTGGGGCTGGGCACCTGGAAGAGTGCCCCCGGACAGGTGAAGCAGGCGGTGCTGACGGCTCTAGACTGTGGCTATAGACACATTGATTGTGCTGCTGCGTACAGTAATGAGCAAGAGGTCGGGCAGGCACTGGCTCAGAGGCTGGGACCAGGAAAGGCCCTGCGTCGTGAGGATGTGTTTCTGACCTCTAAGCTGTGGAACACCCAGCATCACCCTGATGATGTAGAG…
TCONS_00105258	LOC106565436	nm_033082	NM_033082.3 Homo sapiens SAP domain containing ribonucleoprotein (SARNP), transcript variant 1, mRNA	6.97925	12.2515	0.565012	3.95426e-08	7.34701e-05	0.567456	4.55853e-43	2.12159e-39	TACGCCTTTCACTAAAACGCATTACCATTGGATAATTTTCTTCCGCGCTTACCCTATACAAACAAGATGGCTGGGGTTGTTGAACTCCAGAAATTGAAGTTGGCTGAGCTCAAGCAGGAGTGTGCTGTGAGGGGATTGGCCGTGAAAGGAAACAAAGGTGACCTTATTGGCCGGTTGCAGGCGTACCTTGAGGAGCATGAAGATGAGGTGAATGAAGAGGAGGTTTTGGGAGAGTTGGAGGACAATCCTAAAGAGGAGGAAATCAGTGAAACACCTGCAGAAGTGGCAGTAGAAGAGGCAGCTGTACCTGAAAAGGATGCTGAGAAGAAAGTTGTAAAGATCACTGCCCCATCAGTTGCAGATGAGAGGCTGCAGAAGAGGGCAGAGCGTTTCAACCTG…
TCONS_00038049	ccdc149	nm_001330643	NM_001330643.1 Homo sapiens coiled-coil domain containing 149 (CCDC149), transcript variant 3, mRNA	0.828369	1.46308	0.560884	0.000112945	0.0187491	0.567865	3.23415e-06	0.000166505	TACACTGAAATAGCATGTCTTCTTCCTATGCAGGATAAATACAATGATGCTTCCCTCCTGATACTGACTGTACCGTCAAGCTTGATAAACGACAACATTGAAAGGCTGTCAGAAAACAAACGAGATGAATTCCTCAAGAAGAAGCGAAAGTGATTGGCAGGGTTTGGTCAGTGAGTTCCTGGTGTGTAAGCGCAAGTTGGAGAGCAAGAAGGAGGCCCTCCTGATTCTGTCCAAGGAGCTGGATACCTGTCAACAGGAGAGAGACCAATACCAGCTGATGGCCAACCAGCTCCGAGAACGCCACCAAGGACTCAAGAAGAAGTACAGGGAACTCATAGATGGAGACTCCAGTCTACCACCTGAAAAACGAAATCAATTGAATTTGGCCCAGCTGTTGAG…
TCONS_00118033	LOC106568885	nm_147161	NM_147161.3 Homo sapiens acyl-CoA thioesterase 11 (ACOT11), transcript variant 2, mRNA	1.8429	3.25445	0.559778	0.000124629	0.0199749	0.568148	2.65124e-05	0.00100277	CAGTCACTAAAACGCTCCTACCACAATGTCAAAACCACCTGAATCGCGCCGAGGTTGTCGACACTACATGGGCAGAGTACACGATCTGGAAAAACTCAATCTCGAAATATTCCGTGCGTGTTATAACCTTTGAGCATCTCCGGGACCCCTAAAATGAGTAGACACCAAAATGGGGAGGAGTACAGGAACCCAACAGAGGTGAAGAAGAGCCAGATAGTGATGCCCTGCCATGCCAACCACCGCCAGGAGCTCAGCGTGGGAGAGCTGCTCAAATGGATGGACTCTACAGCCTGTCTGTCAGCTGAAAGGCATGCTGGGTGTCCCTGTGTCACTGCCTCGGTCGACGACATCCACTTTGAACACACTATTGGGGTTGGACAGGTGATCAACATCAAGGCC…
TCONS_00170420	LOC106581184	xm_017024101	XM_017024101.1 PREDICTED: Homo sapiens synergin gamma (SYNRG), transcript variant X26, mRNA	0.373178	0.66167	0.558953	0.000393458	0.0436107	0.568627	0.000190368	0.00522554	TGCACAGAGGCAGCACTGTGTCCATGCACAGAGGCAGCACTGTGTCCATGCACAGAGGCAGCACTGTGTCCATGCACAGAGGCGTTAGAAATGACCAGGCTATCCTATTACACCAAATTCCTCTCCACAATAATTTCAGGTCATCTTCATTTCTGAGTCTTATTAGAGAAGATGATGATAACTGTTAAGATGATAACTCTGCTGGAAGGGAGAGAAGGAGAAAAAGAGGGAGGTAAAAATAGAGTTGGAGGAGACAGACAGGATGTGATAAGAGTAAAGTTGTACTTTTGGCACCTCTGGTTGGGCTGAGGGAATTGTGGGAAGGTTTCTGGAGGGTCAGTGAAGCATTCAACTTTACTCTGACAATAACGGGATTGTAGCGCTGATGCCTTCATCTGA…
TCONS_00178060	LOC106583442			3.70962	6.5342	0.562693	2.37961e-05	0.00645274	0.56868	2.20647e-08	2.00961e-06	AGTTACCTGGCATTGACAGAGCACACTAACAATGAAACTGTTGGATTTCACTGGATACATAATCACTGTATTCCCTTACTGCGGAGAGTTGTAGCATTTTCAATCAAGGAATGTAATATACTCTGACAGATGGATGTGAAGATAAAATATCTATGCTGTAATCCCCTCAATTCTTCAACACAGGCTGGTGTCTGACATCAGGAAGTTGGCATCAGTCTGGACTTCTAACAAAGCCCAATGCCAGGAAATAGGACTTGCTCAACTAACTTGGTTTTAGGACTTGCTCAACTTGTTTTCCATGTGTCGCCAGAAGCACAGAGGCGTGCTGATGGGGTTGTGTGTGGACATATCTGACAACAGTTGATAATCACAGATAAAGGAAAAAAGTGCTTGAGGATC…
TCONS_00235400	LOC106598858	xm_011514073	XM_011514073.2 PREDICTED: Homo sapiens succinate dehydrogenase complex flavoprotein subunit A (SDHA), transcript variant X5, mRNA	7.05885	12.4048	0.565184	2.92486e-06	0.00146946	0.569207	5.36772e-10	6.95875e-08	GGAGTGATCGCTCTCTGTATGGAGGATGGATCCATCCCACCGCTTTAGATCCAACAACACTGTCATCGCTACTGGTGGTTATGGCCGTACCTACTTCAGCTGTACCTCAGCCCACACCAGCACCGGGGATGGCAACGCCATGGTAACCAGAGCTGGCCTACCATGCCAGGACCTGGAGTTTGTACAGTTCCACCCCACCGGTATCTATGGTGCCGGCTGCCTCATCACTGAGGGTTGCCGTGGCGAGGGAGGGATCCTCATCAACAGTGAAGGAGAGCGCTTTATGGAACGCTACGCTCCCAACGCCAAAGATCTGGCCTCCCGGGATGTGGTGTCACGCTCCATGACCATTGAGATCCGCGAGGGAAGGGGTTGTGGTCCAGAAAAGGACCATGTGTA…
TCONS_00104066	LOC106564826	nm_182972	NM_182972.2 Homo sapiens interferon regulatory factor 2 binding protein 2 (IRF2BP2), transcript variant 1, mRNA	6.43693	11.3587	0.562088	8.0002e-05	0.014953	0.569326	9.84777e-07	5.90398e-05	ATGTCGTCCGCGGCTGTAGCTGCTTCGAGGAGGCAGTCATGTTATTTGTGTGACTTGCCCCGCATGCCATGGGCGATGATCTGGGATTTTACCGAACCCGTTTGCAGGGGATGTGTCAACTACGAGGGAGCCGACCGGATTGAGTTTGTAATTGAGACTGCCCGACAGCTGAAGAGGGCTCATGGATTCCAGGACGGGAGATCTCCGGGGCCAGGCAAACCTCAGCACTCAGGGAAGGAAATTCAGTCCCACAACCATTCGGCTGGAGACCCCGGCTCGCGTCCGCCTCAGCCTCTGGATCGCTATCCCCTCTCTGACCGACCGCCAAGGTTGGGACCGGAGTACCAACCGGGGAGGCAAGTTAACGGCATCCCTGTGCCAAATGGATTTCCAAAACCT…
TCONS_00158656	LOC106578982	nm_006744	NM_006744.3 Homo sapiens retinol binding protein 4 (RBP4), transcript variant 1, mRNA	1229.65	2172.76	0.563214	4.78728e-06	0.00201138	0.569447	4.79284e-08	4.05202e-06	CCTGGCTGTGGCAGGACTCTACACTATAAAAACCTCTGTTTGTAGATGAACAGCACCTCTAAGGCACTTCAGACTTTACAAGATCCATCAACAAGACAACATGCTGAGAATCTGTGTGGCCCTCTGTGTTCTGGCGACATGCTGGGCACAAGACTGTCAGGTTTCAAACATTCAGGTCATGCAGAACTTCGACAGAAGCAGGTATACTGGTAGGTGGTATGCTGTGGCCAAGAAAGACCCTGTTGGTCTGTTCCTCCTGGACAATGTTGTTGCTCAGTTCTCAGTAGATGGAAGTGGCAAAATGACTGCAACTGCCCAGGGAAGAGTTATCATCCTGAACAACTGGGAAATGTGTGCCAACATGTTCGGCACCTTCGAGGACACTCCAGACCCTGCCAA…
TCONS_00017352	fam195a	nr_138611	NR_138611.1 Homo sapiens MAPK regulated corepressor interacting protein 2 (MCRIP2), transcript variant 11, non-coding RNA	8.75236	15.4204	0.563085	9.38569e-05	0.016579	0.569542	2.50023e-07	1.75114e-05	ATGACTGTCATGTGTGCGGTGTCACTGTCATTGTTTGTAAGGGTACTGTTGGATAGGGTTGCCTCTCACAAAGGGGAATTTAATCAATATAACTAACTGTATTTTCTATTCAAAAACATTGATCGGAAGGGTAGGAGTTTCTTCTCCAACAGACATTTGAATTCCATATCAGTATTGAATCACCTTGGCTGACCTATTGGCTATATCCTTGAAGCACTAGCAGACTGCCTCTTTAACCAAACATATGCTTATTCGTAACGGCGACGAGCACCGCACAGGACAAGGAGCACATTGCAGTACCGAGATCTTTTAACCGAACCGGAGACGTAGGCTACGTAGCTCCGAGCAGCTGACTTGGAAAAACAGGCGCTATAATTTTCCCATCGTGGCTGCGTCAAG…
TCONS_00099858	LOC106565236	xm_017019617	XM_017019617.2 PREDICTED: Homo sapiens solute carrier family 48 member 1 (SLC48A1), transcript variant X6, mRNA	5.38613	9.41307	0.566909	1.39428e-06	0.000917504	0.56957	2.4478e-28	3.30212e-25	AAGATGACATTAGAATGATGAAGATAAGGACAACGAAACTCAATTCATTTACCTGTTGAAAGCGAGGAAGGAATGAAGCAACACTAGAGAGAGAAAGAGGAGCGTGTCACCTGTGCCCAATGGGGTTCAATAAGACGTACATCAGTATTGGGTATGCCTCTTTTGGCATGCTTATGGGATTCTCAGCGTTTCTCGTGTGGAACATCGCGTACAACCAACCATGGACAGCTGCAATGGGAGGATTATCAGGTGTGCTGGCGCTCTGGGCCCTCATCACCCACATCATGTACCTGCAGGACTACTGGCGCACCTGGCTGAAGGGCCTCAAATTCTTTCTCTTCATCGGAGTCGTCTTCTCCCTGCTGGCCGTGGTGGCTTTCATCACCTTCCTCTCCCTCG…
TCONS_00042515	LOC106604514	nm_001130678	NM_001130678.2 Homo sapiens eukaryotic translation initiation factor 4E (EIF4E), transcript variant 3, mRNA	0.632445	1.11332	0.56329	9.90182e-05	0.0172208	0.570777	7.73915e-06	0.000351574	GCAGTTAGGTTTACCATACTTGGTTGTCACGTTGGAAAGCGCAATCCAATCCGCTTTTATGTTTCACATTACAGAATTGTGAATCAGATAATCAGAAGATGGCGACAGCTGAGTTGGAATCAAGTTTGAATCCCCCTAATTCTGAGGGCAAAAAAAGTGAAACAACTGGTCAAGAAGTTGTAAATCCTGAAGATTACATCAAACATCCACTACAAAATAGATGGGCTCTGTGGTTCTTTAAGAATGACAAAACGAAAACCTGGCAAGCAAACCTCCGTCTCATCTCCAAGTTTGACACGGTGGAAGACTTCTGGGCTCTGTATAATCACATCCAACTATCAAGTAACTTGATCTCTGGCTGTGACTACTCACTTTTCAAGGATGGTATCGAGCCCATGT…
TCONS_00183942	LOC106584853	nm_014326	NM_014326.3 Homo sapiens death associated protein kinase 2 (DAPK2), mRNA	2.67497	4.70305	0.563637	0.000178775	0.0257626	0.571051	2.47834e-05	0.000948166	ATGGAGATCCCGGGGGACAAGGTGCTGCCAGAGTCACCTGAGCTTGACAGGGTCCATCGGACTGTCCAACATAAACCGGCGCCCGGCGCAAAACCAAGGGCCCTGCTGACACTGAATTCCACACATCATTTCCCTAATAACCTGCAGCACAGGAGCTCTAAAAGTGTGTGTTTGTGTTGCAGGGTGGCTGGAGGAGAGCTGTTCGACTTCCTGGCCCAGAAGGAGTCTCTGAGTGAAGAGGAAGCTACCCAGTTCATCAAACAGATCCTGAACGGAGTACAGTTCCTCCATAGCAAGAGAATTGCACACTTTGACCTCAAGCCTGAGAACATCATGCTGCTGGATAAGAACGTTGATCTACCTCGCATCAAGCTCATAGACTTCGGTCTGGCCCATAAG…
TCONS_00012013	LOC106563492	nm_001394	NM_001394.6 Homo sapiens dual specificity phosphatase 4 (DUSP4), transcript variant 1, mRNA	3.37791	5.92817	0.565396	3.47179e-05	0.00839025	0.571368	9.91857e-09	9.79046e-07	GCTCTCAGAAGAATAACAGCACAACATTGCGCAGGAGCTGCTCAGGATTAACGCACATCCAGCACTCTCTTCGTGTTCTTCAACACGAAAAACTGTTTTTTTTTCTTCATTATGGGGGAAAATATGGTTATCATGGATGAACTTTGTGAAATGGATTGCAACGTTTTGAAAAGGTTGTTGAAGGACGACAGTGCGAAATGTCTGGTGCTGGACTGCAGATCATTCCTGGCGTTTAGCGCTGGACACATTCGGAGTGCAGTGAATATCCGCTGTAACACAATCGTGAGAAGGCGAGCAAAGGGCTCGGTGAGTTTAGACCAGATTCTATCCGGTGATGAAGAGGTCAAAGCCCGGCTGAAATCAGGACTGTACTCCGCTGTGATCCTCTACGACGAGAGG…
TCONS_00061246	LOC106609647	xm_017011987	XM_017011987.2 PREDICTED: Homo sapiens staphylococcal nuclease and tudor domain containing 1 (SND1), transcript variant X1, mRNA	18.3026	32.2198	0.565497	8.72757e-05	0.0158748	0.571927	6.33951e-07	3.98599e-05	CCAAGGAATAGCCCCATCTGCCCCATTCATTTCTAATCCTGTACCCGGAAAAGTAACTCTTTGACGTGTATGCATGGTACCGTGTGTTTCCGGTATAGCGTGTGTTCACAGTTATCCAGCCTTTTCCTCTTGGGTTTCAATAGAACAGTCACTTTGGACTCCCGGCTCCTTACCTGTTTCCCCCTAAACGGCGTATCTAACTTTGTGGACATGGCATCATCAGTTTCGGCACAGGCTCAGGCGAATCCTGCTCCGGTTGCGGCGCTCCAGAGAGGAATAGTCAAGATGGTCTTGTCAGGATGTGCAATAATCGTGCGGGGCCAGCCACGGGGAGGCCCGCCCCCGGAGCGTCAGATCAACCTGAGCAACATCCGTACCGGAGCGCTAGCTCGCCGCGCC…
TCONS_00200620	LOC106588446	xm_017026388	XM_017026388.2 PREDICTED: Homo sapiens D-box binding PAR bZIP transcription factor (DBP), transcript variant X1, mRNA	2.31918	4.05232	0.567363	4.21357e-06	0.00181909	0.571931	7.24696e-12	1.35183e-09	AGACTAGCCTAGCATAAAGAAGCAGAGAGATTTACATTGCAGAGATAACGCCACCATGTCACCATACCAGTGTTACACACTGAACAACTTTGTGACATAACATTTCAGAATTTCATGTTGTTGACAAGGACTGAGGGAAAGACTACTGTGAAATGAAAGGTTGCCAGGTCATGCCTCCAGACCTCTCGCCCTCCTCCACCACCTCCTCCTCCTGCCTCCCCGGGCCGCCAGGAGGCTCACTGGTCGCCAACGGCAGCGCTGACGTCATGGTGAACTTTGACCCTGACCCGGCGGACGTGGCGCTGTCCAGCGTGCCGGGCCAGGAGGCCTTCGACCCCCGGAGGCACCGCTTCTCGGACGAGGAGCTCAAGCCACAGCCCATGATCAAGAAAGCCCGCA…
TCONS_00183617	LOC106584722	nm_004236	NM_004236.3 Homo sapiens COP9 signalosome subunit 2 (COPS2), transcript variant 1, mRNA	2.10483	3.68755	0.5656	2.57178e-05	0.00678317	0.572189	1.23605e-06	7.22072e-05	AAGGTTCCAGTTCATAGGAATCACGATTCATGCTGACGTTCACGTTGCGCAGAAAGGCATTGGTGGCGGATAACGTTGGAGCTTGAACAAACTGCGACTCTCTGCTGCCTACCGCTAGCTAGCTAGCTAGCATGATCCTCTCACCAGTGCTCCCTACTTCTCTCCACACTCTTATTTAAAAGAGTCACTCCAGCGATGCACCTAGGCTTGTACCATTAGCAAGTTTGCTGTCGAGTTAGTTAGCTTCGTAGTCAAGATGTCTGATATGGAAGATGACTTCATGTGCGATGATGAAGAGGATTATGATCTGGAATACTCAGAGGACAGCAACTCTGAGCCCAATGTTGATTTGGAGAATCAGTACTACAATTCAAAGGCCCTGAAGGAGGATGACCCCAA…
TCONS_00111512	LOC106568328	nm_021204	NM_021204.4 Homo sapiens enolase-phosphatase 1 (ENOPH1), transcript variant 1, mRNA	1.36192	2.39226	0.565328	2.25176e-05	0.0062341	0.572789	6.49912e-07	4.07184e-05	CTACTAGCGCGCACCACTAACTAGCTAGCCATTTCACACCGGTCATACTCATACAGTACCAGCCAAAGGTGTTGAAAGCACTGTACACATGTTGTGCCCAAACACTGGCCTTATAATGAGCTACGACAGAGCAGAGAATCTCTTGATATGGTTATGCAACGCTTCACACGTTCTAGAATATGTGGAATGGGACATTCGACTGCGCATGGCCCATGCCTGTGACCCACCAGTAAATACAACTATTGTAGCGAAATGAGCAATGTTATATTGCAGCACACCGTGTCCTTTTTTATTTTCCTAACCTAGCTAAATGTTTGGTCATTTAATATTTTATGTGTAGCGTTCCATGCTGCTTTACCCTCGTGGTCGTCATTATCACGCCTTCCTGGAAACAGAAGA…
TCONS_00155583	LOC106577523	nm_001330292	NM_001330292.1 Homo sapiens metastasis associated 1 family member 2 (MTA2), transcript variant 2, mRNA	2.16368	3.79194	0.564322	9.82798e-05	0.0171548	0.572902	1.10236e-05	0.000477257	TTGTGCGGAAGGTTGGTGGTGGGAGTTGATAGGGGTGTCATCCCGAGTGAGGCTCATGGCAGTGTTCAATGTCCGGATTCCGGGGATGATATACAATCCCTGATTGGCTCTGGAGTGTGAATCGGATGACATCAGTACAGGGGCAGCCTGAAGCCCCGACTTTGGATTCGGTGGGGAGACTGAACCATTGGAGGTGAATGCGACTTTGGTGTTTTCTCCCCCGTGGCGGAGTTCGTCCAGCAGCGTTGCTTACCCCTGTTTCAAAGATTTCACCGATGGGTGGTGAAACAGACACCCGTATCCAGGAAAAGCTGGAGACTAAGGTCTGGGACCCTGACAACCAGCTCAAAGACCCCCAGATTGACCAGTTCCTGGTGGTGGCTCGTGCTGTGGGGACGT…
TCONS_00121646	LOC106570707			5.22949	9.1555	0.566377	7.49523e-06	0.0027935	0.572923	2.78432e-07	1.92978e-05	ATGGCCAATACAGCTCTCTCTCTGTCTCTCAATCTCTCTTTCTCTTTTCTTTCTCTCTCCTCTGCCTCCCCCTCCCTCTCTATAGGTAGGTGCTGTGCCAGTCTGGAGATGCCCAAGGCCCTGATGAAGATGGGCCTGAGTATGGTGCTTGTAGGACACGTCAACTTCCTGCTGGGGGCGCTAGTCCATGGGGCTGTGCTGCGACACATCAACCTGAACGCACGGACACGCACCGTGGCATACTCCATATCTAATGTAGTGGCACTCACTACCGGACTAGTGGGTGTTGTTGTAGGAATCCTTGCCATCATCCTGTCTAAAAACAAGAAGAGCAGAGTGCTGACATGGTCGTTGTTCGTGGTCAGCCTGTTAGGTAGTCTCCTGGCCACGGCGTCTGCG…
TCONS_00161519	pno1	nm_020143	NM_020143.3 Homo sapiens partner of NOB1 homolog (PNO1), transcript variant 1, mRNA	29.6247	51.6919	0.568956	8.17343e-08	0.000118505	0.57316	1.77904e-15	6.1332e-13	CCTTTCCAAAACACGGGAACAACCTCGTGTATAACTTCATGTACCTCTCCTAACATTTTGGCTTTATTTACTGTTAAAAAAAGGAATTCGTTATGGACACTGATAATAATCCAACAACGGAGGTAGTTGCTACTACTATGGACAGTGAAGACACAACAGAAGCGTTCGTAAAGGTGAAATCAAAGAAGACATCGAAGCGAAAACGCGAGATGGATGGAGTCGATATGGAGGCTGAGGACTCCGTAGCATGCAAGCGGCCTCAGTTTCCACCTATTTCAGGCGACAAACTTAAGGGTGGTTCTGATGAGATGCGTAAGGTTGCTGTCCCGGCCCACAGGTATACCCCTCTGAAGGAGAACTGGCTGAAGATATTCACACCCATCGTCGAGAACCTACAGC…
TCONS_00108692	LOC106567024	xm_017029702	XM_017029702.1 PREDICTED: Homo sapiens family with sequence similarity 3 member A (FAM3A), transcript variant X19, mRNA	2.05173	3.59427	0.566163	0.00012298	0.0198749	0.573446	7.30622e-06	0.000334519	TAAAGTTGTTTTTGACAAAAATGAAAACGTGTCAGTCTGTCACTTTCAGGAGGTTGGAGTAATACCTTAAGACGTTACCTCGAATCTAGGTTATGCCTTTCGATTTTGAGAAAATTAAGGACTCATTTTTTCTTCTCGCATTGACTTCTGAAAACCCAACCCGGCCTGTTCAGCTTGTTTGGTCGAGCAAGCGTTCCCGAAAGTCTCGCGATATTGCATCTCTGTGTTTCGAAACTCTGACGGAATAATCTAACTAGCCAAACTCTGCCTACCCGGGGCACCGGGCCATGCAAAACGAAGTCGACCAATTTTGCCAGAATTTACGTTAGAGATGGTTCCCTTCTAAAGTCCGTTTTTAGACCGGTTTAGACTAGGGGGACTATTTGCCTGTCTGCCCTT…
TCONS_00194111	LOC106586420	nm_000784	NM_000784.3 Homo sapiens cytochrome P450 family 27 subfamily A member 1 (CYP27A1), mRNA	3.64115	6.37648	0.566389	0.000290676	0.0354436	0.574487	4.89379e-05	0.00168463	CAGTAAAGGGGAGTTCACATGGATAGCCGACAATAAACGGTATCAAAGTTCACTAGCGTTCTGAAAAATTAGGACAACAGTGGCAGTTGGATGGCTGGCTGCGCTCTCACTCAGTAGATAAAAACAAGTGGCCATTATAATAGGCAGGAGAACGCTGAGTCGTACGGATAAGAATAACAGACTACACTTTCCAGCAGTCGGAAGGACAGTTTATGCGTCAACATGTTTAGCAGATCTTTATTACAGATCGGACTGCGTGTTTGTACACAGGAGAATAGGAACCGGATTAAAAGAGTGACACCGACGTTAACCTACATTAGTGACAGGCGGCGCGATGCCTCTACCACTACCACTATCGTGAGGGATAACAATAAACAGAAAACTATAGATGATTTGGAT…
TCONS_00121899	LOC106568618	xm_017013235	XM_017013235.1 PREDICTED: Homo sapiens poly(U) binding splicing factor 60 (PUF60), transcript variant X7, mRNA	3.11383	5.44529	0.568076	1.66627e-05	0.00499941	0.575444	7.87513e-08	6.30837e-06	AGAGTCCAGTAGGCGGCGGTAATGCACCTTTGAAGTTGGTTGCCAGGAGCCAATAAACATAATAGAAGAAGAAGTCCTCATTGGCGTCGCCCTGTGCTGAAAGGTGTGCTTCATGGCGGTGGCTGTTTCTGCGGGAGGCGAGGCTCTGATGATGGAGAATGGACAGAGCACCGCCTCAAAGCTCGGCCTGCCGCCTCTCACCCCTGAGCAGCAGGAGGCACTGCAGAAGGCGAAGAAGTATGCCATGGAGCAGAGCATTAAGAGTGTGCTGGTCAAACAGACCCTGGCCCATCAACAACAGCAGCTCACCAACTTACAGATGGCATCGCTGACAATGGGCTTTGGAGATCCCCTCTCACCTTTACAATCGGTAGCGGCTCAGAGACAGCGAGCATTAGC…
TCONS_00010952	LOC106612293	nm_003016	NM_003016.4 Homo sapiens serine and arginine rich splicing factor 2 (SRSF2), transcript variant 1, mRNA	2.28446	3.99853	0.567286	0.000315559	0.0375482	0.576267	3.38234e-05	0.00123175	TACCAGCCAACACAAAAAGGAAGCTCCTGAGCCGCCATTTCATGTGCGAGCAGCTGAGAGGACGGGGAGCAAAGATGAGCTACGGAAGGCCTCCGCCCGATGTCGAGGGTATGTCCTCGCTCAAAGTGGACAATCTCACGTACCGGACCTCGCCTGAGACCCTACGCCGAGTTTTCGAGAAGTATGGCCGGGTGGGAGACGTGTACATCCCCCGCGATCGATACACCAAGGAGAGCCGCGGTTTCGCCTTTGTGCGGTTCCACGATAAGCGCGACGCTGAAGACGCGATGGACGCCATGGACGGGGCCTTGCTCGACGGGCGGGAACTGCGAGTGCAGATGGCGCGATATGGCCGTCCACCAGACTCCCACTTCGGGCGCCGAGGCGGCAGTGGACCCC…
TCONS_00148632	LOC106575710	nm_001165255	NM_001165255.1 Homo sapiens motor neuron and pancreas homeobox 1 (MNX1), transcript variant 2, mRNA	3.13893	5.44499	0.571647	0.000201205	0.0276338	0.576452	1.31181e-10	1.89018e-08	TGCTGACAGACAGAGGGAAAGAGGTTGGACATTTCTCACGCAGGAGACGTGTGAGGCGCGTTCAGAGGGTTCTTGAGTCGCGTCGAAATGAGGGAGTAATTAGTTAATTAGAAAACGGTCGACTAAACTCACCCCTGGAGTACCTGCATTAGCCAATCACAGCTCAGACAGCCACAGGGGTGGGGAGACGGCGTCTGAAGGAGTGAAACACTTGCTTTAGTTGGTTAAGTTGCTATTAAACACCAAGACCCGGCTGTTAGTCATCACATGTGATGTGAATGCGCGGATAGAGGACTACAGAAACCAAATGGACACTCGGAAAGCGTTGCAATTTAGTATTTTGTTGTATCATTTTATTTCCTAATAATTTAAGCTCTTCAGGGTTGTTCAGAGAATATT…
TCONS_00045217	LOC106605967	nm_032470	NM_032470.3 Homo sapiens tenascin XB (TNXB), transcript variant XB-S, mRNA	12.3392	21.4395	0.572054	1.4086e-06	0.0009201	0.576908	7.39398e-11	1.12947e-08	ATTGAATCATCAGCCATCTGATTCCAAAGGTGTTCCAGAGGAGAATGAACGGGAAGACAGATTTCTTCAGAACCTGGAGTGACTACACTAACGGCTTTGGAAAACTCAGCGAGGAGTTCTGGCTCGGTAATGAGCTGCTTCACAACCTGACCAGCATGGGCCCAGTGAGCCTGAGAGTGGACCTGCGTTCAGGCAACGATACGGCCTATGCCCATTACTCCAGGTTCACCATCGACTCAGAGGACAAACACTACGCCATCCAGGTGTCTGGATACACCGGCACTGCAGGTGACTCCATGAGGTACCACAACGGGCGCCCATTCTCCACCAGAGACAAGGAACCCCACCCCCTGGGCATCCACTGTGCCAGGGCCTACATGGGCGGCTGGTGGTACAAAA…
TCONS_00206824	a1cf	xm_005269720	XM_005269720.4 PREDICTED: Homo sapiens APOBEC1 complementation factor (A1CF), transcript variant X2, mRNA	34.81	60.1621	0.573244	1.10841e-09	6.04396e-06	0.576987	2.70406e-24	2.68063e-21	ACCCTGCAGGCTCATAAAGCAGCTGGGGGACAGTGAACCTTTGGAGTTTGATATGATGACAGAATCACCCCAGTGACACGTTGCTAAATTCCCCAGAATGAAGGACTGAGTCTTCCGGGTGTTGATCTCTGGAATTGCTCAGTGAGCACCCCTAATTTTGCTGATTTATTGCTGACAATCGCTCTCAATGGAATCTAATCAAAAATCCGGGGATGGACTGACGGGCACGCAGAAAGAGGTGTCGCTGCGTGCGCTCATTCAGCGCACAGGATATCAATTATTGCAGGAGAATGGTCAGAGGAGGTACGGCGGGCCCCCTCCAGGCTGGGAAGGCCCTCCCCCAGAGAGGGGCAGTGAGATCTTTGTGGGGAAGCTACCCAGGGACCTCTTCGAGGATGA…
TCONS_00220392	LOC106593510	xm_011536071	XM_011536071.1 PREDICTED: Homo sapiens serum/glucocorticoid regulated kinase 1 (SGK1), transcript variant X1, mRNA	7.19449	12.5113	0.571733	3.37054e-05	0.00820013	0.578506	2.38193e-06	0.000127495	TTGTTCTACCATCTCCAGAGGGAGCGATGTTTCTTAGAGCCTCGGGCCAGGTTCTATACAGCGGAGATCGCCAGTGCCCTGGGATACCTCCACTCTCTAAACATCGTTTACAGAGACCTGAAGCCTGAGAATATTCTACTGGACTCTCAGGGACACATCATACTCACGGACTTCGGGCTCTGCAAGGAGAACATAGAACAGAACGGAACCACGTCGACGTTCTGTGGAACTCCAGAATACCTAGCCCCCGAGGTGTTACACAAGCAGCCGTATGACAGATCGGTGGACTGGTGGTGTTTAGGAGCCGTGCTTTATGAGATGTTGTATGGCCTGCCTCCGTTCTACAGTCGTAACACAGCAGAGATGTACGACAACATCCTGAACAAACCACTGCAGCTC…
TCONS_00122798	gtpbp4	nm_012341	NM_012341.2 Homo sapiens GTP binding protein 4 (GTPBP4), mRNA	14.102	24.4628	0.572211	4.33184e-05	0.00981756	0.578936	1.23653e-06	7.22072e-05	GTCCTTTCCGGTTGCAGTCAGTGGCCGAACGTGCTCCGAAAAAATGGCACTTTATAATTTTAAGAAGATTATGGTGGTTCCCACCTCAAAGGAATTCATTGACATCACTTTATCGAAAACCCAAAGGAAGACTCCGACAGTAGTACACAAGCATTATCAAATTCACCGCATCAGGCATTTCTACATGCGCAAGGTGAAATTCACCCAACAGAACTATCATGACCGGCTCTCCCAGATTTTGACAGACTTCCCCAAATTGGACGATATCCATCCTTTCTATGCTGATTTGATGAATGTCTTGTATGACAAAGACCATTACAAGTTGGCTTTGGGACAGATCAACATCGCAAAGAATTTGATTGACAATGTTTCCAAAGATTATGTTCGACTGATGAAGTA…
TCONS_00000586	LOC106560243	xm_006720038	XM_006720038.2 PREDICTED: Homo sapiens solute carrier family 25 member 29 (SLC25A29), transcript variant X2, mRNA	3.06992	5.29264	0.574846	6.26628e-06	0.00247914	0.57894	1.88041e-13	4.66752e-11	GCTTTGAATTTCACGGGATACAGTCAGAAATAGAAACAACGTGCGGAAGGAAGAAGACAGCTGGTGGGGGGTAGCGAGGTAGTGAACTTTAGGAGCGCCTCAATTCAATAATCAAATCATACACATTAAGCTACTTAGCTATCTGTCTTATTCAGGAGCTCATGTAGGTAGTGTTATCAACAGCCCTTCGCAAACTCGCTTTTATTCAAGAGGAGACGGGAACTAGTTAACGTTACTGTAGCTAGCAATTCAGCTATTCTTTAACGTTACAGATGCAGCCATCAAACTACAGGTCGACCCTGATCGTTAACTAAATTATTCGTCAAGTTTGAAGCGATACAAGATTGTAGCTAGCTTTTGGACCAAGCCTGAACTTTGAATTAGATAGCCCCGTGTGCT…
TCONS_00172230	stxbp5l	xm_011513332	XM_011513332.2 PREDICTED: Homo sapiens syntaxin binding protein 5 like (STXBP5L), transcript variant X7, mRNA	3.0447	5.25341	0.573752	3.47238e-05	0.00839025	0.579928	4.86816e-08	4.10823e-06	CGTCAGTCAGTACGTCCGTCCTGTGGCCCCACGTCGCTCTGTCACCGTCCATGTCCTGTCTAAAGATGTTCAGGGACACACGCTTGTTGCTCTTGTACTGGGGTTGACAGGATGAACATGGTTTTGTACTTTATCTCTCCATGGCTTATAGGAGTGTGTGCTGTGTCCAAGAAAGTAGAGAGAACTCGTTCAGTCGCTCGCGGAGCTCCAGTGTGTCCAGCATCGATCGCGACACCAAGGAGTCAGTGACCACGCTGCAGTTCGGAGAGTCCTACGGCCGTAAAGGCGATGCTCTGCCTACCGCCTGCCTGTGGGTGGGCACCAGCCTGGGCGTGGTCCTGCTCCTGCCCATATCCATCCCCACAGAAGAGGAGGAGAGGATGGAGGAGCCCATCACCA…
TCONS_00006543	cssa01h5orf63	nm_001164478	NM_001164478.1 Homo sapiens chromosome 5 open reading frame 63 (C5orf63), transcript variant 2, mRNA	5.89066	10.2729	0.570725	0.000172309	0.0250698	0.580248	7.989e-05	0.00254668	GCCAGGCTTTTGACGTGCATACATTTTTATACTGCATAAAACAATTTCATATAGAAAAATGAACATAGATACAGAGAAGCAGCCTACCAACCTTCAGCTCTGGATAGACAACACACATTCACTCAGAAATAAACAGACAATGCATTTGGTCTTGCCAAGGACTCTCCACAGGACAAAGAGTTCTGCTCATCTGCTTAGAAGACTCTTCTCCCAAAAGTACTTACCTACTTTAACGCTTTTTACCAAGGATCCATGCCCATTGTGTGATGAAGCAAAAGAAGTCCTTGAACCATACAAACACAGGTATATTTTTCTGCAGGTAGATATCACACTGCCGGAGAACAAAGTTTGGTGGGACAGATACAAATACGACATCCCAGTCTTCCATCTGAATGGACA…
[truncated: 4,007 more rows]
