# Supplementary material for: RNA-Seq Analysis of the Growth Hormone Transgenic Female Triploid Atlantic Salmon (Salmo salar) Hepatic Transcriptome Reveals Broad Temperature-Mediated Effects on Metabolism and Other Biological Processes
Source: Front Genet. 2022 May 23;13:852165. doi: 10.3389/fgene.2022.852165 (PMC9168996; doi:10.3389/fgene.2022.852165)
Supplement: Supplementary file 7 [file Table5.XLSX]

## Sheet: Table S5
Supplementary Table S5. Complete list of enriched GO terms found in comparison of the 10.5 °C and 13.5 °C treatments. Results are based only on the re-annotated transcript list with putative Homo sapiens ortholog RefSeq mRNA accession identifiers based on lowest BLASTx score with an Expect (E) value cut-off < 1e-5. Lists were generated using Gene Ontology enRIchment anaLysis and visuaLizAtion too…
Biological Process
GO Term	Description	P-value	FDR q-value	Enrichment	B	b	Genes
GO:0097305	response to alcohol	4.14e-08	0.00057	10.18	117	10	[UGT1A1 - udp glucuronosyltransferase 1 family, polypeptide a1, CAD - carbamoyl-phosphate synthetase 2, aspartate transcarbamylase, and dihydroorotase, EEF2 - eukaryotic translation elongation factor 2, RBP4 - retinol binding protein 4, plasma, GSTP1 - glutathione s-transferase pi 1, EIF4EBP1 - eukaryotic translation initiation factor 4e binding protein 1, CDK1 - cyclin-dependent kinase 1, CALM3 …
GO:0045471	response to ethanol	6.6e-08	0.000455	14.44	66	8	[UGT1A1 - udp glucuronosyltransferase 1 family, polypeptide a1, EEF2 - eukaryotic translation elongation factor 2, RBP4 - retinol binding protein 4, plasma, GSTP1 - glutathione s-transferase pi 1, EIF4EBP1 - eukaryotic translation initiation factor 4e binding protein 1, CDK1 - cyclin-dependent kinase 1, SETD7 - set domain containing (lysine methyltransferase) 7, ABAT - 4-aminobutyrate aminotransf…
GO:1901700	response to oxygen-containing compound	1.04e-06	0.00476	3.21	780	21	[CAD - carbamoyl-phosphate synthetase 2, aspartate transcarbamylase, and dihydroorotase, EEF2 - eukaryotic translation elongation factor 2, NR0B2 - nuclear receptor subfamily 0, group b, member 2, GSTP1 - glutathione s-transferase pi 1, EIF4EBP1 - eukaryotic translation initiation factor 4e binding protein 1, CDK1 - cyclin-dependent kinase 1, LRP1 - low density lipoprotein receptor-related protei…
GO:0032024	positive regulation of insulin secretion	1.37e-06	0.00471	16.62	43	6	[RBP4 - retinol binding protein 4, plasma, NR0B2 - nuclear receptor subfamily 0, group b, member 2, JAK2 - janus kinase 2, IRS2 - insulin receptor substrate 2, LRP1 - low density lipoprotein receptor-related protein 1, ABAT - 4-aminobutyrate aminotransferase]
GO:0009636	response to toxic substance	2.14e-06	0.00589	5.9	222	11	[UGT1A1 - udp glucuronosyltransferase 1 family, polypeptide a1, EEF2 - eukaryotic translation elongation factor 2, RBP4 - retinol binding protein 4, plasma, GSTP1 - glutathione s-transferase pi 1, CCNB1 - cyclin b1, CDK1 - cyclin-dependent kinase 1, EIF4EBP1 - eukaryotic translation initiation factor 4e binding protein 1, CALM3 - calmodulin 3 (phosphorylase kinase, delta), SETD7 - set domain cont…
GO:0071383	cellular response to steroid hormone stimulus	3.01e-06	0.00693	14.59	49	6	[UGT1A1 - udp glucuronosyltransferase 1 family, polypeptide a1, GSTP1 - glutathione s-transferase pi 1, EIF4EBP1 - eukaryotic translation initiation factor 4e binding protein 1, SSTR2 - somatostatin receptor 2, ATP1A3 - atpase, na+/k+ transporting, alpha 3 polypeptide, NR3C1 - nuclear receptor subfamily 3, group c, member 1 (glucocorticoid receptor)]
GO:0010033	response to organic substance	3.69e-06	0.00726	2.52	1227	26	[EEF2 - eukaryotic translation elongation factor 2, NR0B2 - nuclear receptor subfamily 0, group b, member 2, GSTP1 - glutathione s-transferase pi 1, CDK1 - cyclin-dependent kinase 1, TUBA1B - tubulin, alpha 1b, ATP1A3 - atpase, na+/k+ transporting, alpha 3 polypeptide, NR5A1 - nuclear receptor subfamily 5, group a, member 1, LRP1 - low density lipoprotein receptor-related protein 1, ABAT - 4-amin…
GO:0090277	positive regulation of peptide hormone secretion	6.01e-06	0.0103	13	55	6	[RBP4 - retinol binding protein 4, plasma, NR0B2 - nuclear receptor subfamily 0, group b, member 2, JAK2 - janus kinase 2, IRS2 - insulin receptor substrate 2, LRP1 - low density lipoprotein receptor-related protein 1, ABAT - 4-aminobutyrate aminotransferase]
GO:0042221	response to chemical	8.76e-06	0.0134	2.24	1541	29	[EEF2 - eukaryotic translation elongation factor 2, NR0B2 - nuclear receptor subfamily 0, group b, member 2, GSTP1 - glutathione s-transferase pi 1, DDX3X - dead (asp-glu-ala-asp) box helicase 3, x-linked, CDK1 - cyclin-dependent kinase 1, TUBA1B - tubulin, alpha 1b, LRP1 - low density lipoprotein receptor-related protein 1, ATP1A3 - atpase, na+/k+ transporting, alpha 3 polypeptide, NR5A1 - nucle…
GO:0031099	regeneration	1.02e-05	0.0141	9.16	91	7	[UGT1A1 - udp glucuronosyltransferase 1 family, polypeptide a1, CAD - carbamoyl-phosphate synthetase 2, aspartate transcarbamylase, and dihydroorotase, NR0B2 - nuclear receptor subfamily 0, group b, member 2, CCNB1 - cyclin b1, GSTP1 - glutathione s-transferase pi 1, JAK2 - janus kinase 2, CDK1 - cyclin-dependent kinase 1]
GO:0071385	cellular response to glucocorticoid stimulus	1.12e-05	0.0141	16.55	36	5	[UGT1A1 - udp glucuronosyltransferase 1 family, polypeptide a1, GSTP1 - glutathione s-transferase pi 1, EIF4EBP1 - eukaryotic translation initiation factor 4e binding protein 1, SSTR2 - somatostatin receptor 2, NR3C1 - nuclear receptor subfamily 3, group c, member 1 (glucocorticoid receptor)]
GO:0046677	response to antibiotic	1.14e-05	0.0131	6.31	170	9	[UGT1A1 - udp glucuronosyltransferase 1 family, polypeptide a1, EEF2 - eukaryotic translation elongation factor 2, RBP4 - retinol binding protein 4, plasma, GSTP1 - glutathione s-transferase pi 1, JAK2 - janus kinase 2, EIF4EBP1 - eukaryotic translation initiation factor 4e binding protein 1, CDK1 - cyclin-dependent kinase 1, SETD7 - set domain containing (lysine methyltransferase) 7, ABAT - 4-am…
GO:0051384	response to glucocorticoid	1.27e-05	0.0135	8.87	94	7	[UGT1A1 - udp glucuronosyltransferase 1 family, polypeptide a1, CAD - carbamoyl-phosphate synthetase 2, aspartate transcarbamylase, and dihydroorotase, GSTP1 - glutathione s-transferase pi 1, EIF4EBP1 - eukaryotic translation initiation factor 4e binding protein 1, SSTR2 - somatostatin receptor 2, CALM3 - calmodulin 3 (phosphorylase kinase, delta), NR3C1 - nuclear receptor subfamily 3, group c, m…
GO:0071384	cellular response to corticosteroid stimulus	1.48e-05	0.0145	15.67	38	5	[UGT1A1 - udp glucuronosyltransferase 1 family, polypeptide a1, GSTP1 - glutathione s-transferase pi 1, EIF4EBP1 - eukaryotic translation initiation factor 4e binding protein 1, SSTR2 - somatostatin receptor 2, NR3C1 - nuclear receptor subfamily 3, group c, member 1 (glucocorticoid receptor)]
GO:0048545	response to steroid hormone	1.98e-05	0.0182	6.86	139	8	[UGT1A1 - udp glucuronosyltransferase 1 family, polypeptide a1, CAD - carbamoyl-phosphate synthetase 2, aspartate transcarbamylase, and dihydroorotase, GSTP1 - glutathione s-transferase pi 1, EIF4EBP1 - eukaryotic translation initiation factor 4e binding protein 1, SSTR2 - somatostatin receptor 2, CALM3 - calmodulin 3 (phosphorylase kinase, delta), ATP1A3 - atpase, na+/k+ transporting, alpha 3 po…
GO:0031960	response to corticosteroid	2.79e-05	0.024	7.87	106	7	[UGT1A1 - udp glucuronosyltransferase 1 family, polypeptide a1, CAD - carbamoyl-phosphate synthetase 2, aspartate transcarbamylase, and dihydroorotase, GSTP1 - glutathione s-transferase pi 1, EIF4EBP1 - eukaryotic translation initiation factor 4e binding protein 1, SSTR2 - somatostatin receptor 2, CALM3 - calmodulin 3 (phosphorylase kinase, delta), NR3C1 - nuclear receptor subfamily 3, group c, m…
GO:0033993	response to lipid	3.17e-05	0.0257	3.78	410	13	[CAD - carbamoyl-phosphate synthetase 2, aspartate transcarbamylase, and dihydroorotase, EEF2 - eukaryotic translation elongation factor 2, GSTP1 - glutathione s-transferase pi 1, EIF4EBP1 - eukaryotic translation initiation factor 4e binding protein 1, ATP1A3 - atpase, na+/k+ transporting, alpha 3 polypeptide, NR3C1 - nuclear receptor subfamily 3, group c, member 1 (glucocorticoid receptor), UGT…
GO:0046887	positive regulation of hormone secretion	3.38e-05	0.0259	9.66	74	6	[RBP4 - retinol binding protein 4, plasma, NR0B2 - nuclear receptor subfamily 0, group b, member 2, JAK2 - janus kinase 2, IRS2 - insulin receptor substrate 2, LRP1 - low density lipoprotein receptor-related protein 1, ABAT - 4-aminobutyrate aminotransferase]
GO:0031100	animal organ regeneration	3.44e-05	0.0249	13.24	45	5	[UGT1A1 - udp glucuronosyltransferase 1 family, polypeptide a1, CAD - carbamoyl-phosphate synthetase 2, aspartate transcarbamylase, and dihydroorotase, NR0B2 - nuclear receptor subfamily 0, group b, member 2, GSTP1 - glutathione s-transferase pi 1, CDK1 - cyclin-dependent kinase 1]
GO:0009725	response to hormone	3.88e-05	0.0267	3.7	418	13	[CAD - carbamoyl-phosphate synthetase 2, aspartate transcarbamylase, and dihydroorotase, EEF2 - eukaryotic translation elongation factor 2, GSTP1 - glutathione s-transferase pi 1, EIF4EBP1 - eukaryotic translation initiation factor 4e binding protein 1, NR5A1 - nuclear receptor subfamily 5, group a, member 1, ATP1A3 - atpase, na+/k+ transporting, alpha 3 polypeptide, SRSF6 - serine/arginine-rich …
GO:0032516	positive regulation of phosphoprotein phosphatase activity	4.61e-05	0.0302	39.71	9	3	[JAK2 - janus kinase 2, CALM3 - calmodulin 3 (phosphorylase kinase, delta), HSP90AB1 - heat shock protein 90kda alpha (cytosolic), class b member 1]
Molecular Function
No significant GO term enrichment found.
Cellular Component
GO Term	Description	P-value	FDR q-value	Enrichment	B	b	Genes
GO:1904813	ficolin-1-rich granule lumen	9.52e-06	0.0168	9.27	90	7	[ARPC5 - actin related protein 2/3 complex, subunit 5, 16kda, EEF2 - eukaryotic translation elongation factor 2, GSTP1 - glutathione s-transferase pi 1, DDX3X - dead (asp-glu-ala-asp) box helicase 3, x-linked, PGM1 - phosphoglucomutase 1, HSP90AB1 - heat shock protein 90kda alpha (cytosolic), class b member 1, PSMB7 - proteasome (prosome, macropain) subunit, beta type, 7]
GO:1903561	extracellular vesicle	1.31e-05	0.0116	2.42	1231	25	[SLC35F6 - solute carrier family 35, member f6, EEF2 - eukaryotic translation elongation factor 2, GSTP1 - glutathione s-transferase pi 1, CDK1 - cyclin-dependent kinase 1, DDX3X - dead (asp-glu-ala-asp) box helicase 3, x-linked, PGM1 - phosphoglucomutase 1, ATP1A3 - atpase, na+/k+ transporting, alpha 3 polypeptide, HTRA1 - htra serine peptidase 1, PABPC1 - poly(a) binding protein, cytoplasmic 1,…
GO:0043230	extracellular organelle	1.33e-05	0.00784	2.42	1232	25	[SLC35F6 - solute carrier family 35, member f6, EEF2 - eukaryotic translation elongation factor 2, GSTP1 - glutathione s-transferase pi 1, CDK1 - cyclin-dependent kinase 1, DDX3X - dead (asp-glu-ala-asp) box helicase 3, x-linked, PGM1 - phosphoglucomutase 1, ATP1A3 - atpase, na+/k+ transporting, alpha 3 polypeptide, HTRA1 - htra serine peptidase 1, PABPC1 - poly(a) binding protein, cytoplasmic 1,…
GO:0070062	extracellular exosome	3.39e-05	0.015	2.35	1216	24	[CAD - carbamoyl-phosphate synthetase 2, aspartate transcarbamylase, and dihydroorotase, SLC35F6 - solute carrier family 35, member f6, EEF2 - eukaryotic translation elongation factor 2, VPS13D - vacuolar protein sorting 13 homolog d (s. cerevisiae), TUBB2A - tubulin, beta 2a class iia, STMN1 - stathmin 1, GSTP1 - glutathione s-transferase pi 1, DDX3X - dead (asp-glu-ala-asp) box helicase 3, x-li…
GO:0044421	extracellular region part	3.56e-05	0.0126	2.05	1746	30	[SLC35F6 - solute carrier family 35, member f6, EEF2 - eukaryotic translation elongation factor 2, GSTP1 - glutathione s-transferase pi 1, CDK1 - cyclin-dependent kinase 1, DDX3X - dead (asp-glu-ala-asp) box helicase 3, x-linked, PGM1 - phosphoglucomutase 1, ATP1A3 - atpase, na+/k+ transporting, alpha 3 polypeptide, HMGN2 - high mobility group nucleosomal binding domain 2, HTRA1 - htra serine pep…
GO:0097125	cyclin B1-CDK1 complex	6.96e-05	0.0205	119.13	2	2	[CCNB1 - cyclin b1, CDK1 - cyclin-dependent kinase 1]
GO:0032991	protein-containing complex	0.000103	0.0259	1.61	3174	43	[ATP2A1 - atpase, ca++ transporting, cardiac muscle, fast twitch 1, EEF2 - eukaryotic translation elongation factor 2, NR0B2 - nuclear receptor subfamily 0, group b, member 2, GSTP1 - glutathione s-transferase pi 1, DDX3X - dead (asp-glu-ala-asp) box helicase 3, x-linked, CDK1 - cyclin-dependent kinase 1, ATP1A3 - atpase, na+/k+ transporting, alpha 3 polypeptide, NR5A1 - nuclear receptor subfamil…
GO:0043233	organelle lumen	0.000107	0.0237	2.73	741	17	[EEF2 - eukaryotic translation elongation factor 2, GSTP1 - glutathione s-transferase pi 1, CDK1 - cyclin-dependent kinase 1, DDX3X - dead (asp-glu-ala-asp) box helicase 3, x-linked, PGM1 - phosphoglucomutase 1, HSP90AB1 - heat shock protein 90kda alpha (cytosolic), class b member 1, PDHA1 - pyruvate dehydrogenase (lipoamide) alpha 1, PSMB7 - proteasome (prosome, macropain) subunit, beta type, 7,…
GO:0070013	intracellular organelle lumen	0.000107	0.0211	2.73	741	17	[EEF2 - eukaryotic translation elongation factor 2, GSTP1 - glutathione s-transferase pi 1, CDK1 - cyclin-dependent kinase 1, DDX3X - dead (asp-glu-ala-asp) box helicase 3, x-linked, PGM1 - phosphoglucomutase 1, HSP90AB1 - heat shock protein 90kda alpha (cytosolic), class b member 1, PDHA1 - pyruvate dehydrogenase (lipoamide) alpha 1, PSMB7 - proteasome (prosome, macropain) subunit, beta type, 7,…
GO:0031974	membrane-enclosed lumen	0.000107	0.019	2.73	741	17	[EEF2 - eukaryotic translation elongation factor 2, GSTP1 - glutathione s-transferase pi 1, CDK1 - cyclin-dependent kinase 1, DDX3X - dead (asp-glu-ala-asp) box helicase 3, x-linked, PGM1 - phosphoglucomutase 1, HSP90AB1 - heat shock protein 90kda alpha (cytosolic), class b member 1, PDHA1 - pyruvate dehydrogenase (lipoamide) alpha 1, PSMB7 - proteasome (prosome, macropain) subunit, beta type, 7,…
